# Supplementary material for: High-throughput identification of RNA localization elements in neuronal cells
Source: Nucleic Acids Res. 2022 Sep 15;50(18):10626–42. doi: 10.1093/nar/gkac763 (PMC9561290; doi:10.1093/nar/gkac763)
Supplement: gkac763_Supplemental_Files [file gkac763_supplemental_files.zip]

Archive with 11 entries (11 files):
- SupplementaryFile1.txt
- SupplementaryFile2.txt
- Supplement_NAR_Revision.pdf
- TableS1.xlsx
- TableS2.xlsx
- TableS3.xlsx
- TableS4.xlsx
- TableS5.xlsx
- TableS6.xlsx
- TableS7.xlsx
- TableS8.xlsx
