# Supplementary material for: High-throughput identification of RNA localization elements in neuronal cells
Source: Nucleic Acids Res. 2022 Sep 15;50(18):10626–42. doi: 10.1093/nar/gkac763 (PMC9561290; doi:10.1093/nar/gkac763)
Supplement: gkac763_Supplemental_Files [file gkac763_supplemental_files.zip › SupplementaryFile1.txt]

>ENSMUSG00000026028.1|Trak2
GGACTGAGGAGGAATCAGAGTCTTCCGGTCATGATGGGTAGCTTTGGAGCCCCAGTTTGCACAACCTCACCCAAAATGGGTATCCTGAAGGAAGATTGAGGCTCACCACTAACTGACCTCGTGTATAAATTAGCACATGAAGGAGAGAGATGCACTGAGAGTGGAGACCGGCCTAACTTGAGAGAAAAGGGATGTTGCAGAAGGACTGTGAATGTGGAGAGAGCGCAGTGAAGGGATAGGACGTTTGTTTGCAAGAGGGT
>ENSMUSG00000026028.2|Trak2
TGAGGAGGAATCAGAGTCTTCCGGTCATGATGGGTAGCTTTGGAGCCCCAGTTTGCACAACCTCACCCAAAATGGGTATCCTGAAGGAAGATTGAGGCTCACCACTAACTGACCTCGTGTATAAATTAGCACATGAAGGAGAGAGATGCACTGAGAGTGGAGACCGGCCTAACTTGAGAGAAAAGGGATGTTGCAGAAGGACTGTGAATGTGGAGAGAGCGCAGTGAAGGGATAGGACGTTTGTTTGCAAGAGGGTCTTT
>ENSMUSG00000026028.3|Trak2
GAGGAATCAGAGTCTTCCGGTCATGATGGGTAGCTTTGGAGCCCCAGTTTGCACAACCTCACCCAAAATGGGTATCCTGAAGGAAGATTGAGGCTCACCACTAACTGACCTCGTGTATAAATTAGCACATGAAGGAGAGAGATGCACTGAGAGTGGAGACCGGCCTAACTTGAGAGAAAAGGGATGTTGCAGAAGGACTGTGAATGTGGAGAGAGCGCAGTGAAGGGATAGGACGTTTGTTTGCAAGAGGGTCTTTGAGG
>ENSMUSG00000026028.4|Trak2
AATCAGAGTCTTCCGGTCATGATGGGTAGCTTTGGAGCCCCAGTTTGCACAACCTCACCCAAAATGGGTATCCTGAAGGAAGATTGAGGCTCACCACTAACTGACCTCGTGTATAAATTAGCACATGAAGGAGAGAGATGCACTGAGAGTGGAGACCGGCCTAACTTGAGAGAAAAGGGATGTTGCAGAAGGACTGTGAATGTGGAGAGAGCGCAGTGAAGGGATAGGACGTTTGTTTGCAAGAGGGTCTTTGAGGATGG
>ENSMUSG00000026028.5|Trak2
AGAGTCTTCCGGTCATGATGGGTAGCTTTGGAGCCCCAGTTTGCACAACCTCACCCAAAATGGGTATCCTGAAGGAAGATTGAGGCTCACCACTAACTGACCTCGTGTATAAATTAGCACATGAAGGAGAGAGATGCACTGAGAGTGGAGACCGGCCTAACTTGAGAGAAAAGGGATGTTGCAGAAGGACTGTGAATGTGGAGAGAGCGCAGTGAAGGGATAGGACGTTTGTTTGCAAGAGGGTCTTTGAGGATGGAGTC
>ENSMUSG00000026028.6|Trak2
TCTTCCGGTCATGATGGGTAGCTTTGGAGCCCCAGTTTGCACAACCTCACCCAAAATGGGTATCCTGAAGGAAGATTGAGGCTCACCACTAACTGACCTCGTGTATAAATTAGCACATGAAGGAGAGAGATGCACTGAGAGTGGAGACCGGCCTAACTTGAGAGAAAAGGGATGTTGCAGAAGGACTGTGAATGTGGAGAGAGCGCAGTGAAGGGATAGGACGTTTGTTTGCAAGAGGGTCTTTGAGGATGGAGTCTAGT
>ENSMUSG00000026028.7|Trak2
CCGGTCATGATGGGTAGCTTTGGAGCCCCAGTTTGCACAACCTCACCCAAAATGGGTATCCTGAAGGAAGATTGAGGCTCACCACTAACTGACCTCGTGTATAAATTAGCACATGAAGGAGAGAGATGCACTGAGAGTGGAGACCGGCCTAACTTGAGAGAAAAGGGATGTTGCAGAAGGACTGTGAATGTGGAGAGAGCGCAGTGAAGGGATAGGACGTTTGTTTGCAAGAGGGTCTTTGAGGATGGAGTCTAGTAAAC
>ENSMUSG00000026028.8|Trak2
TCATGATGGGTAGCTTTGGAGCCCCAGTTTGCACAACCTCACCCAAAATGGGTATCCTGAAGGAAGATTGAGGCTCACCACTAACTGACCTCGTGTATAAATTAGCACATGAAGGAGAGAGATGCACTGAGAGTGGAGACCGGCCTAACTTGAGAGAAAAGGGATGTTGCAGAAGGACTGTGAATGTGGAGAGAGCGCAGTGAAGGGATAGGACGTTTGTTTGCAAGAGGGTCTTTGAGGATGGAGTCTAGTAAACAAAG
>ENSMUSG00000026028.9|Trak2
GATGGGTAGCTTTGGAGCCCCAGTTTGCACAACCTCACCCAAAATGGGTATCCTGAAGGAAGATTGAGGCTCACCACTAACTGACCTCGTGTATAAATTAGCACATGAAGGAGAGAGATGCACTGAGAGTGGAGACCGGCCTAACTTGAGAGAAAAGGGATGTTGCAGAAGGACTGTGAATGTGGAGAGAGCGCAGTGAAGGGATAGGACGTTTGTTTGCAAGAGGGTCTTTGAGGATGGAGTCTAGTAAACAAAGTGGG
>ENSMUSG00000026028.10|Trak2
GGTAGCTTTGGAGCCCCAGTTTGCACAACCTCACCCAAAATGGGTATCCTGAAGGAAGATTGAGGCTCACCACTAACTGACCTCGTGTATAAATTAGCACATGAAGGAGAGAGATGCACTGAGAGTGGAGACCGGCCTAACTTGAGAGAAAAGGGATGTTGCAGAAGGACTGTGAATGTGGAGAGAGCGCAGTGAAGGGATAGGACGTTTGTTTGCAAGAGGGTCTTTGAGGATGGAGTCTAGTAAACAAAGTGGGGACA
>ENSMUSG00000026028.11|Trak2
GCTTTGGAGCCCCAGTTTGCACAACCTCACCCAAAATGGGTATCCTGAAGGAAGATTGAGGCTCACCACTAACTGACCTCGTGTATAAATTAGCACATGAAGGAGAGAGATGCACTGAGAGTGGAGACCGGCCTAACTTGAGAGAAAAGGGATGTTGCAGAAGGACTGTGAATGTGGAGAGAGCGCAGTGAAGGGATAGGACGTTTGTTTGCAAGAGGGTCTTTGAGGATGGAGTCTAGTAAACAAAGTGGGGACAAGTG
>ENSMUSG00000026028.12|Trak2
TGGAGCCCCAGTTTGCACAACCTCACCCAAAATGGGTATCCTGAAGGAAGATTGAGGCTCACCACTAACTGACCTCGTGTATAAATTAGCACATGAAGGAGAGAGATGCACTGAGAGTGGAGACCGGCCTAACTTGAGAGAAAAGGGATGTTGCAGAAGGACTGTGAATGTGGAGAGAGCGCAGTGAAGGGATAGGACGTTTGTTTGCAAGAGGGTCTTTGAGGATGGAGTCTAGTAAACAAAGTGGGGACAAGTGATGA
>ENSMUSG00000026028.13|Trak2
GCCCCAGTTTGCACAACCTCACCCAAAATGGGTATCCTGAAGGAAGATTGAGGCTCACCACTAACTGACCTCGTGTATAAATTAGCACATGAAGGAGAGAGATGCACTGAGAGTGGAGACCGGCCTAACTTGAGAGAAAAGGGATGTTGCAGAAGGACTGTGAATGTGGAGAGAGCGCAGTGAAGGGATAGGACGTTTGTTTGCAAGAGGGTCTTTGAGGATGGAGTCTAGTAAACAAAGTGGGGACAAGTGATGACCAG
>ENSMUSG00000026028.14|Trak2
CAGTTTGCACAACCTCACCCAAAATGGGTATCCTGAAGGAAGATTGAGGCTCACCACTAACTGACCTCGTGTATAAATTAGCACATGAAGGAGAGAGATGCACTGAGAGTGGAGACCGGCCTAACTTGAGAGAAAAGGGATGTTGCAGAAGGACTGTGAATGTGGAGAGAGCGCAGTGAAGGGATAGGACGTTTGTTTGCAAGAGGGTCTTTGAGGATGGAGTCTAGTAAACAAAGTGGGGACAAGTGATGACCAGTTTG
>ENSMUSG00000026028.15|Trak2
TTGCACAACCTCACCCAAAATGGGTATCCTGAAGGAAGATTGAGGCTCACCACTAACTGACCTCGTGTATAAATTAGCACATGAAGGAGAGAGATGCACTGAGAGTGGAGACCGGCCTAACTTGAGAGAAAAGGGATGTTGCAGAAGGACTGTGAATGTGGAGAGAGCGCAGTGAAGGGATAGGACGTTTGTTTGCAAGAGGGTCTTTGAGGATGGAGTCTAGTAAACAAAGTGGGGACAAGTGATGACCAGTTTGGAGA
>ENSMUSG00000026028.16|Trak2
ACAACCTCACCCAAAATGGGTATCCTGAAGGAAGATTGAGGCTCACCACTAACTGACCTCGTGTATAAATTAGCACATGAAGGAGAGAGATGCACTGAGAGTGGAGACCGGCCTAACTTGAGAGAAAAGGGATGTTGCAGAAGGACTGTGAATGTGGAGAGAGCGCAGTGAAGGGATAGGACGTTTGTTTGCAAGAGGGTCTTTGAGGATGGAGTCTAGTAAACAAAGTGGGGACAAGTGATGACCAGTTTGGAGACAAA
>ENSMUSG00000026028.17|Trak2
CCTCACCCAAAATGGGTATCCTGAAGGAAGATTGAGGCTCACCACTAACTGACCTCGTGTATAAATTAGCACATGAAGGAGAGAGATGCACTGAGAGTGGAGACCGGCCTAACTTGAGAGAAAAGGGATGTTGCAGAAGGACTGTGAATGTGGAGAGAGCGCAGTGAAGGGATAGGACGTTTGTTTGCAAGAGGGTCTTTGAGGATGGAGTCTAGTAAACAAAGTGGGGACAAGTGATGACCAGTTTGGAGACAAATGGA
>ENSMUSG00000026028.18|Trak2
ACCCAAAATGGGTATCCTGAAGGAAGATTGAGGCTCACCACTAACTGACCTCGTGTATAAATTAGCACATGAAGGAGAGAGATGCACTGAGAGTGGAGACCGGCCTAACTTGAGAGAAAAGGGATGTTGCAGAAGGACTGTGAATGTGGAGAGAGCGCAGTGAAGGGATAGGACGTTTGTTTGCAAGAGGGTCTTTGAGGATGGAGTCTAGTAAACAAAGTGGGGACAAGTGATGACCAGTTTGGAGACAAATGGAAGAA
>ENSMUSG00000026028.19|Trak2
AAAATGGGTATCCTGAAGGAAGATTGAGGCTCACCACTAACTGACCTCGTGTATAAATTAGCACATGAAGGAGAGAGATGCACTGAGAGTGGAGACCGGCCTAACTTGAGAGAAAAGGGATGTTGCAGAAGGACTGTGAATGTGGAGAGAGCGCAGTGAAGGGATAGGACGTTTGTTTGCAAGAGGGTCTTTGAGGATGGAGTCTAGTAAACAAAGTGGGGACAAGTGATGACCAGTTTGGAGACAAATGGAAGAAAGGG
>ENSMUSG00000026028.20|Trak2
TGGGTATCCTGAAGGAAGATTGAGGCTCACCACTAACTGACCTCGTGTATAAATTAGCACATGAAGGAGAGAGATGCACTGAGAGTGGAGACCGGCCTAACTTGAGAGAAAAGGGATGTTGCAGAAGGACTGTGAATGTGGAGAGAGCGCAGTGAAGGGATAGGACGTTTGTTTGCAAGAGGGTCTTTGAGGATGGAGTCTAGTAAACAAAGTGGGGACAAGTGATGACCAGTTTGGAGACAAATGGAAGAAAGGGTTAG
>ENSMUSG00000026028.21|Trak2
TATCCTGAAGGAAGATTGAGGCTCACCACTAACTGACCTCGTGTATAAATTAGCACATGAAGGAGAGAGATGCACTGAGAGTGGAGACCGGCCTAACTTGAGAGAAAAGGGATGTTGCAGAAGGACTGTGAATGTGGAGAGAGCGCAGTGAAGGGATAGGACGTTTGTTTGCAAGAGGGTCTTTGAGGATGGAGTCTAGTAAACAAAGTGGGGACAAGTGATGACCAGTTTGGAGACAAATGGAAGAAAGGGTTAGTTTG
>ENSMUSG00000026028.22|Trak2
CTGAAGGAAGATTGAGGCTCACCACTAACTGACCTCGTGTATAAATTAGCACATGAAGGAGAGAGATGCACTGAGAGTGGAGACCGGCCTAACTTGAGAGAAAAGGGATGTTGCAGAAGGACTGTGAATGTGGAGAGAGCGCAGTGAAGGGATAGGACGTTTGTTTGCAAGAGGGTCTTTGAGGATGGAGTCTAGTAAACAAAGTGGGGACAAGTGATGACCAGTTTGGAGACAAATGGAAGAAAGGGTTAGTTTGCTCC
>ENSMUSG00000026028.23|Trak2
AGGAAGATTGAGGCTCACCACTAACTGACCTCGTGTATAAATTAGCACATGAAGGAGAGAGATGCACTGAGAGTGGAGACCGGCCTAACTTGAGAGAAAAGGGATGTTGCAGAAGGACTGTGAATGTGGAGAGAGCGCAGTGAAGGGATAGGACGTTTGTTTGCAAGAGGGTCTTTGAGGATGGAGTCTAGTAAACAAAGTGGGGACAAGTGATGACCAGTTTGGAGACAAATGGAAGAAAGGGTTAGTTTGCTCCTTCA
>ENSMUSG00000026028.24|Trak2
AGATTGAGGCTCACCACTAACTGACCTCGTGTATAAATTAGCACATGAAGGAGAGAGATGCACTGAGAGTGGAGACCGGCCTAACTTGAGAGAAAAGGGATGTTGCAGAAGGACTGTGAATGTGGAGAGAGCGCAGTGAAGGGATAGGACGTTTGTTTGCAAGAGGGTCTTTGAGGATGGAGTCTAGTAAACAAAGTGGGGACAAGTGATGACCAGTTTGGAGACAAATGGAAGAAAGGGTTAGTTTGCTCCTTCAGCTA
>ENSMUSG00000026028.25|Trak2
TGAGGCTCACCACTAACTGACCTCGTGTATAAATTAGCACATGAAGGAGAGAGATGCACTGAGAGTGGAGACCGGCCTAACTTGAGAGAAAAGGGATGTTGCAGAAGGACTGTGAATGTGGAGAGAGCGCAGTGAAGGGATAGGACGTTTGTTTGCAAGAGGGTCTTTGAGGATGGAGTCTAGTAAACAAAGTGGGGACAAGTGATGACCAGTTTGGAGACAAATGGAAGAAAGGGTTAGTTTGCTCCTTCAGCTACGTT
>ENSMUSG00000026028.26|Trak2
GCTCACCACTAACTGACCTCGTGTATAAATTAGCACATGAAGGAGAGAGATGCACTGAGAGTGGAGACCGGCCTAACTTGAGAGAAAAGGGATGTTGCAGAAGGACTGTGAATGTGGAGAGAGCGCAGTGAAGGGATAGGACGTTTGTTTGCAAGAGGGTCTTTGAGGATGGAGTCTAGTAAACAAAGTGGGGACAAGTGATGACCAGTTTGGAGACAAATGGAAGAAAGGGTTAGTTTGCTCCTTCAGCTACGTTTCCT
>ENSMUSG00000026028.27|Trak2
ACCACTAACTGACCTCGTGTATAAATTAGCACATGAAGGAGAGAGATGCACTGAGAGTGGAGACCGGCCTAACTTGAGAGAAAAGGGATGTTGCAGAAGGACTGTGAATGTGGAGAGAGCGCAGTGAAGGGATAGGACGTTTGTTTGCAAGAGGGTCTTTGAGGATGGAGTCTAGTAAACAAAGTGGGGACAAGTGATGACCAGTTTGGAGACAAATGGAAGAAAGGGTTAGTTTGCTCCTTCAGCTACGTTTCCTTGCC
>ENSMUSG00000026028.28|Trak2
CTAACTGACCTCGTGTATAAATTAGCACATGAAGGAGAGAGATGCACTGAGAGTGGAGACCGGCCTAACTTGAGAGAAAAGGGATGTTGCAGAAGGACTGTGAATGTGGAGAGAGCGCAGTGAAGGGATAGGACGTTTGTTTGCAAGAGGGTCTTTGAGGATGGAGTCTAGTAAACAAAGTGGGGACAAGTGATGACCAGTTTGGAGACAAATGGAAGAAAGGGTTAGTTTGCTCCTTCAGCTACGTTTCCTTGCCTTGG
>ENSMUSG00000026028.29|Trak2
CTGACCTCGTGTATAAATTAGCACATGAAGGAGAGAGATGCACTGAGAGTGGAGACCGGCCTAACTTGAGAGAAAAGGGATGTTGCAGAAGGACTGTGAATGTGGAGAGAGCGCAGTGAAGGGATAGGACGTTTGTTTGCAAGAGGGTCTTTGAGGATGGAGTCTAGTAAACAAAGTGGGGACAAGTGATGACCAGTTTGGAGACAAATGGAAGAAAGGGTTAGTTTGCTCCTTCAGCTACGTTTCCTTGCCTTGGAAAT
>ENSMUSG00000026028.30|Trak2
CCTCGTGTATAAATTAGCACATGAAGGAGAGAGATGCACTGAGAGTGGAGACCGGCCTAACTTGAGAGAAAAGGGATGTTGCAGAAGGACTGTGAATGTGGAGAGAGCGCAGTGAAGGGATAGGACGTTTGTTTGCAAGAGGGTCTTTGAGGATGGAGTCTAGTAAACAAAGTGGGGACAAGTGATGACCAGTTTGGAGACAAATGGAAGAAAGGGTTAGTTTGCTCCTTCAGCTACGTTTCCTTGCCTTGGAAATAGTG
>ENSMUSG00000026028.31|Trak2
GTGTATAAATTAGCACATGAAGGAGAGAGATGCACTGAGAGTGGAGACCGGCCTAACTTGAGAGAAAAGGGATGTTGCAGAAGGACTGTGAATGTGGAGAGAGCGCAGTGAAGGGATAGGACGTTTGTTTGCAAGAGGGTCTTTGAGGATGGAGTCTAGTAAACAAAGTGGGGACAAGTGATGACCAGTTTGGAGACAAATGGAAGAAAGGGTTAGTTTGCTCCTTCAGCTACGTTTCCTTGCCTTGGAAATAGTGAATA
>ENSMUSG00000026028.32|Trak2
ATAAATTAGCACATGAAGGAGAGAGATGCACTGAGAGTGGAGACCGGCCTAACTTGAGAGAAAAGGGATGTTGCAGAAGGACTGTGAATGTGGAGAGAGCGCAGTGAAGGGATAGGACGTTTGTTTGCAAGAGGGTCTTTGAGGATGGAGTCTAGTAAACAAAGTGGGGACAAGTGATGACCAGTTTGGAGACAAATGGAAGAAAGGGTTAGTTTGCTCCTTCAGCTACGTTTCCTTGCCTTGGAAATAGTGAATAGAAA
>ENSMUSG00000026028.33|Trak2
ATTAGCACATGAAGGAGAGAGATGCACTGAGAGTGGAGACCGGCCTAACTTGAGAGAAAAGGGATGTTGCAGAAGGACTGTGAATGTGGAGAGAGCGCAGTGAAGGGATAGGACGTTTGTTTGCAAGAGGGTCTTTGAGGATGGAGTCTAGTAAACAAAGTGGGGACAAGTGATGACCAGTTTGGAGACAAATGGAAGAAAGGGTTAGTTTGCTCCTTCAGCTACGTTTCCTTGCCTTGGAAATAGTGAATAGAAAACTA
>ENSMUSG00000026028.34|Trak2
GCACATGAAGGAGAGAGATGCACTGAGAGTGGAGACCGGCCTAACTTGAGAGAAAAGGGATGTTGCAGAAGGACTGTGAATGTGGAGAGAGCGCAGTGAAGGGATAGGACGTTTGTTTGCAAGAGGGTCTTTGAGGATGGAGTCTAGTAAACAAAGTGGGGACAAGTGATGACCAGTTTGGAGACAAATGGAAGAAAGGGTTAGTTTGCTCCTTCAGCTACGTTTCCTTGCCTTGGAAATAGTGAATAGAAAACTAAACC
>ENSMUSG00000026028.35|Trak2
ATGAAGGAGAGAGATGCACTGAGAGTGGAGACCGGCCTAACTTGAGAGAAAAGGGATGTTGCAGAAGGACTGTGAATGTGGAGAGAGCGCAGTGAAGGGATAGGACGTTTGTTTGCAAGAGGGTCTTTGAGGATGGAGTCTAGTAAACAAAGTGGGGACAAGTGATGACCAGTTTGGAGACAAATGGAAGAAAGGGTTAGTTTGCTCCTTCAGCTACGTTTCCTTGCCTTGGAAATAGTGAATAGAAAACTAAACCAAAT
>ENSMUSG00000026028.36|Trak2
AGGAGAGAGATGCACTGAGAGTGGAGACCGGCCTAACTTGAGAGAAAAGGGATGTTGCAGAAGGACTGTGAATGTGGAGAGAGCGCAGTGAAGGGATAGGACGTTTGTTTGCAAGAGGGTCTTTGAGGATGGAGTCTAGTAAACAAAGTGGGGACAAGTGATGACCAGTTTGGAGACAAATGGAAGAAAGGGTTAGTTTGCTCCTTCAGCTACGTTTCCTTGCCTTGGAAATAGTGAATAGAAAACTAAACCAAATTCTA
>ENSMUSG00000026028.37|Trak2
GAGAGATGCACTGAGAGTGGAGACCGGCCTAACTTGAGAGAAAAGGGATGTTGCAGAAGGACTGTGAATGTGGAGAGAGCGCAGTGAAGGGATAGGACGTTTGTTTGCAAGAGGGTCTTTGAGGATGGAGTCTAGTAAACAAAGTGGGGACAAGTGATGACCAGTTTGGAGACAAATGGAAGAAAGGGTTAGTTTGCTCCTTCAGCTACGTTTCCTTGCCTTGGAAATAGTGAATAGAAAACTAAACCAAATTCTATTGA
>ENSMUSG00000026028.38|Trak2
GATGCACTGAGAGTGGAGACCGGCCTAACTTGAGAGAAAAGGGATGTTGCAGAAGGACTGTGAATGTGGAGAGAGCGCAGTGAAGGGATAGGACGTTTGTTTGCAAGAGGGTCTTTGAGGATGGAGTCTAGTAAACAAAGTGGGGACAAGTGATGACCAGTTTGGAGACAAATGGAAGAAAGGGTTAGTTTGCTCCTTCAGCTACGTTTCCTTGCCTTGGAAATAGTGAATAGAAAACTAAACCAAATTCTATTGAAATG
>ENSMUSG00000026028.39|Trak2
CACTGAGAGTGGAGACCGGCCTAACTTGAGAGAAAAGGGATGTTGCAGAAGGACTGTGAATGTGGAGAGAGCGCAGTGAAGGGATAGGACGTTTGTTTGCAAGAGGGTCTTTGAGGATGGAGTCTAGTAAACAAAGTGGGGACAAGTGATGACCAGTTTGGAGACAAATGGAAGAAAGGGTTAGTTTGCTCCTTCAGCTACGTTTCCTTGCCTTGGAAATAGTGAATAGAAAACTAAACCAAATTCTATTGAAATGTGAC
>ENSMUSG00000026028.40|Trak2
GAGAGTGGAGACCGGCCTAACTTGAGAGAAAAGGGATGTTGCAGAAGGACTGTGAATGTGGAGAGAGCGCAGTGAAGGGATAGGACGTTTGTTTGCAAGAGGGTCTTTGAGGATGGAGTCTAGTAAACAAAGTGGGGACAAGTGATGACCAGTTTGGAGACAAATGGAAGAAAGGGTTAGTTTGCTCCTTCAGCTACGTTTCCTTGCCTTGGAAATAGTGAATAGAAAACTAAACCAAATTCTATTGAAATGTGACAGTA
>ENSMUSG00000026028.41|Trak2
GTGGAGACCGGCCTAACTTGAGAGAAAAGGGATGTTGCAGAAGGACTGTGAATGTGGAGAGAGCGCAGTGAAGGGATAGGACGTTTGTTTGCAAGAGGGTCTTTGAGGATGGAGTCTAGTAAACAAAGTGGGGACAAGTGATGACCAGTTTGGAGACAAATGGAAGAAAGGGTTAGTTTGCTCCTTCAGCTACGTTTCCTTGCCTTGGAAATAGTGAATAGAAAACTAAACCAAATTCTATTGAAATGTGACAGTAATGC
>ENSMUSG00000026028.42|Trak2
AGACCGGCCTAACTTGAGAGAAAAGGGATGTTGCAGAAGGACTGTGAATGTGGAGAGAGCGCAGTGAAGGGATAGGACGTTTGTTTGCAAGAGGGTCTTTGAGGATGGAGTCTAGTAAACAAAGTGGGGACAAGTGATGACCAGTTTGGAGACAAATGGAAGAAAGGGTTAGTTTGCTCCTTCAGCTACGTTTCCTTGCCTTGGAAATAGTGAATAGAAAACTAAACCAAATTCTATTGAAATGTGACAGTAATGCTAAA
>ENSMUSG00000026028.43|Trak2
CGGCCTAACTTGAGAGAAAAGGGATGTTGCAGAAGGACTGTGAATGTGGAGAGAGCGCAGTGAAGGGATAGGACGTTTGTTTGCAAGAGGGTCTTTGAGGATGGAGTCTAGTAAACAAAGTGGGGACAAGTGATGACCAGTTTGGAGACAAATGGAAGAAAGGGTTAGTTTGCTCCTTCAGCTACGTTTCCTTGCCTTGGAAATAGTGAATAGAAAACTAAACCAAATTCTATTGAAATGTGACAGTAATGCTAAACTGC
>ENSMUSG00000026028.44|Trak2
CTAACTTGAGAGAAAAGGGATGTTGCAGAAGGACTGTGAATGTGGAGAGAGCGCAGTGAAGGGATAGGACGTTTGTTTGCAAGAGGGTCTTTGAGGATGGAGTCTAGTAAACAAAGTGGGGACAAGTGATGACCAGTTTGGAGACAAATGGAAGAAAGGGTTAGTTTGCTCCTTCAGCTACGTTTCCTTGCCTTGGAAATAGTGAATAGAAAACTAAACCAAATTCTATTGAAATGTGACAGTAATGCTAAACTGCTAGC
>ENSMUSG00000026028.45|Trak2
CTTGAGAGAAAAGGGATGTTGCAGAAGGACTGTGAATGTGGAGAGAGCGCAGTGAAGGGATAGGACGTTTGTTTGCAAGAGGGTCTTTGAGGATGGAGTCTAGTAAACAAAGTGGGGACAAGTGATGACCAGTTTGGAGACAAATGGAAGAAAGGGTTAGTTTGCTCCTTCAGCTACGTTTCCTTGCCTTGGAAATAGTGAATAGAAAACTAAACCAAATTCTATTGAAATGTGACAGTAATGCTAAACTGCTAGCACCT
>ENSMUSG00000026028.46|Trak2
AGAGAAAAGGGATGTTGCAGAAGGACTGTGAATGTGGAGAGAGCGCAGTGAAGGGATAGGACGTTTGTTTGCAAGAGGGTCTTTGAGGATGGAGTCTAGTAAACAAAGTGGGGACAAGTGATGACCAGTTTGGAGACAAATGGAAGAAAGGGTTAGTTTGCTCCTTCAGCTACGTTTCCTTGCCTTGGAAATAGTGAATAGAAAACTAAACCAAATTCTATTGAAATGTGACAGTAATGCTAAACTGCTAGCACCTTTGT
>ENSMUSG00000026028.47|Trak2
AAAAGGGATGTTGCAGAAGGACTGTGAATGTGGAGAGAGCGCAGTGAAGGGATAGGACGTTTGTTTGCAAGAGGGTCTTTGAGGATGGAGTCTAGTAAACAAAGTGGGGACAAGTGATGACCAGTTTGGAGACAAATGGAAGAAAGGGTTAGTTTGCTCCTTCAGCTACGTTTCCTTGCCTTGGAAATAGTGAATAGAAAACTAAACCAAATTCTATTGAAATGTGACAGTAATGCTAAACTGCTAGCACCTTTGTCCCT
>ENSMUSG00000026028.48|Trak2
GGGATGTTGCAGAAGGACTGTGAATGTGGAGAGAGCGCAGTGAAGGGATAGGACGTTTGTTTGCAAGAGGGTCTTTGAGGATGGAGTCTAGTAAACAAAGTGGGGACAAGTGATGACCAGTTTGGAGACAAATGGAAGAAAGGGTTAGTTTGCTCCTTCAGCTACGTTTCCTTGCCTTGGAAATAGTGAATAGAAAACTAAACCAAATTCTATTGAAATGTGACAGTAATGCTAAACTGCTAGCACCTTTGTCCCTAGAG
>ENSMUSG00000026028.49|Trak2
TGTTGCAGAAGGACTGTGAATGTGGAGAGAGCGCAGTGAAGGGATAGGACGTTTGTTTGCAAGAGGGTCTTTGAGGATGGAGTCTAGTAAACAAAGTGGGGACAAGTGATGACCAGTTTGGAGACAAATGGAAGAAAGGGTTAGTTTGCTCCTTCAGCTACGTTTCCTTGCCTTGGAAATAGTGAATAGAAAACTAAACCAAATTCTATTGAAATGTGACAGTAATGCTAAACTGCTAGCACCTTTGTCCCTAGAGAACA
>ENSMUSG00000026028.50|Trak2
GCAGAAGGACTGTGAATGTGGAGAGAGCGCAGTGAAGGGATAGGACGTTTGTTTGCAAGAGGGTCTTTGAGGATGGAGTCTAGTAAACAAAGTGGGGACAAGTGATGACCAGTTTGGAGACAAATGGAAGAAAGGGTTAGTTTGCTCCTTCAGCTACGTTTCCTTGCCTTGGAAATAGTGAATAGAAAACTAAACCAAATTCTATTGAAATGTGACAGTAATGCTAAACTGCTAGCACCTTTGTCCCTAGAGAACACAAG
>ENSMUSG00000026028.51|Trak2
AAGGACTGTGAATGTGGAGAGAGCGCAGTGAAGGGATAGGACGTTTGTTTGCAAGAGGGTCTTTGAGGATGGAGTCTAGTAAACAAAGTGGGGACAAGTGATGACCAGTTTGGAGACAAATGGAAGAAAGGGTTAGTTTGCTCCTTCAGCTACGTTTCCTTGCCTTGGAAATAGTGAATAGAAAACTAAACCAAATTCTATTGAAATGTGACAGTAATGCTAAACTGCTAGCACCTTTGTCCCTAGAGAACACAAGCCGG
>ENSMUSG00000026028.52|Trak2
ACTGTGAATGTGGAGAGAGCGCAGTGAAGGGATAGGACGTTTGTTTGCAAGAGGGTCTTTGAGGATGGAGTCTAGTAAACAAAGTGGGGACAAGTGATGACCAGTTTGGAGACAAATGGAAGAAAGGGTTAGTTTGCTCCTTCAGCTACGTTTCCTTGCCTTGGAAATAGTGAATAGAAAACTAAACCAAATTCTATTGAAATGTGACAGTAATGCTAAACTGCTAGCACCTTTGTCCCTAGAGAACACAAGCCGGAAGC
>ENSMUSG00000026028.53|Trak2
TGAATGTGGAGAGAGCGCAGTGAAGGGATAGGACGTTTGTTTGCAAGAGGGTCTTTGAGGATGGAGTCTAGTAAACAAAGTGGGGACAAGTGATGACCAGTTTGGAGACAAATGGAAGAAAGGGTTAGTTTGCTCCTTCAGCTACGTTTCCTTGCCTTGGAAATAGTGAATAGAAAACTAAACCAAATTCTATTGAAATGTGACAGTAATGCTAAACTGCTAGCACCTTTGTCCCTAGAGAACACAAGCCGGAAGCGCCT
>ENSMUSG00000026028.54|Trak2
TGTGGAGAGAGCGCAGTGAAGGGATAGGACGTTTGTTTGCAAGAGGGTCTTTGAGGATGGAGTCTAGTAAACAAAGTGGGGACAAGTGATGACCAGTTTGGAGACAAATGGAAGAAAGGGTTAGTTTGCTCCTTCAGCTACGTTTCCTTGCCTTGGAAATAGTGAATAGAAAACTAAACCAAATTCTATTGAAATGTGACAGTAATGCTAAACTGCTAGCACCTTTGTCCCTAGAGAACACAAGCCGGAAGCGCCTGCCT
>ENSMUSG00000026028.55|Trak2
GAGAGAGCGCAGTGAAGGGATAGGACGTTTGTTTGCAAGAGGGTCTTTGAGGATGGAGTCTAGTAAACAAAGTGGGGACAAGTGATGACCAGTTTGGAGACAAATGGAAGAAAGGGTTAGTTTGCTCCTTCAGCTACGTTTCCTTGCCTTGGAAATAGTGAATAGAAAACTAAACCAAATTCTATTGAAATGTGACAGTAATGCTAAACTGCTAGCACCTTTGTCCCTAGAGAACACAAGCCGGAAGCGCCTGCCTAGGA
>ENSMUSG00000026028.56|Trak2
GAGCGCAGTGAAGGGATAGGACGTTTGTTTGCAAGAGGGTCTTTGAGGATGGAGTCTAGTAAACAAAGTGGGGACAAGTGATGACCAGTTTGGAGACAAATGGAAGAAAGGGTTAGTTTGCTCCTTCAGCTACGTTTCCTTGCCTTGGAAATAGTGAATAGAAAACTAAACCAAATTCTATTGAAATGTGACAGTAATGCTAAACTGCTAGCACCTTTGTCCCTAGAGAACACAAGCCGGAAGCGCCTGCCTAGGAAGGA
>ENSMUSG00000026028.57|Trak2
GCAGTGAAGGGATAGGACGTTTGTTTGCAAGAGGGTCTTTGAGGATGGAGTCTAGTAAACAAAGTGGGGACAAGTGATGACCAGTTTGGAGACAAATGGAAGAAAGGGTTAGTTTGCTCCTTCAGCTACGTTTCCTTGCCTTGGAAATAGTGAATAGAAAACTAAACCAAATTCTATTGAAATGTGACAGTAATGCTAAACTGCTAGCACCTTTGTCCCTAGAGAACACAAGCCGGAAGCGCCTGCCTAGGAAGGAAACC
>ENSMUSG00000026028.58|Trak2
TGAAGGGATAGGACGTTTGTTTGCAAGAGGGTCTTTGAGGATGGAGTCTAGTAAACAAAGTGGGGACAAGTGATGACCAGTTTGGAGACAAATGGAAGAAAGGGTTAGTTTGCTCCTTCAGCTACGTTTCCTTGCCTTGGAAATAGTGAATAGAAAACTAAACCAAATTCTATTGAAATGTGACAGTAATGCTAAACTGCTAGCACCTTTGTCCCTAGAGAACACAAGCCGGAAGCGCCTGCCTAGGAAGGAAACCTGGA
>ENSMUSG00000026028.59|Trak2
GGGATAGGACGTTTGTTTGCAAGAGGGTCTTTGAGGATGGAGTCTAGTAAACAAAGTGGGGACAAGTGATGACCAGTTTGGAGACAAATGGAAGAAAGGGTTAGTTTGCTCCTTCAGCTACGTTTCCTTGCCTTGGAAATAGTGAATAGAAAACTAAACCAAATTCTATTGAAATGTGACAGTAATGCTAAACTGCTAGCACCTTTGTCCCTAGAGAACACAAGCCGGAAGCGCCTGCCTAGGAAGGAAACCTGGAACAG
>ENSMUSG00000026028.60|Trak2
TAGGACGTTTGTTTGCAAGAGGGTCTTTGAGGATGGAGTCTAGTAAACAAAGTGGGGACAAGTGATGACCAGTTTGGAGACAAATGGAAGAAAGGGTTAGTTTGCTCCTTCAGCTACGTTTCCTTGCCTTGGAAATAGTGAATAGAAAACTAAACCAAATTCTATTGAAATGTGACAGTAATGCTAAACTGCTAGCACCTTTGTCCCTAGAGAACACAAGCCGGAAGCGCCTGCCTAGGAAGGAAACCTGGAACAGGCGA
>ENSMUSG00000026028.61|Trak2
ACGTTTGTTTGCAAGAGGGTCTTTGAGGATGGAGTCTAGTAAACAAAGTGGGGACAAGTGATGACCAGTTTGGAGACAAATGGAAGAAAGGGTTAGTTTGCTCCTTCAGCTACGTTTCCTTGCCTTGGAAATAGTGAATAGAAAACTAAACCAAATTCTATTGAAATGTGACAGTAATGCTAAACTGCTAGCACCTTTGTCCCTAGAGAACACAAGCCGGAAGCGCCTGCCTAGGAAGGAAACCTGGAACAGGCGATCCT
>ENSMUSG00000026028.62|Trak2
TTGTTTGCAAGAGGGTCTTTGAGGATGGAGTCTAGTAAACAAAGTGGGGACAAGTGATGACCAGTTTGGAGACAAATGGAAGAAAGGGTTAGTTTGCTCCTTCAGCTACGTTTCCTTGCCTTGGAAATAGTGAATAGAAAACTAAACCAAATTCTATTGAAATGTGACAGTAATGCTAAACTGCTAGCACCTTTGTCCCTAGAGAACACAAGCCGGAAGCGCCTGCCTAGGAAGGAAACCTGGAACAGGCGATCCTGGAG
>ENSMUSG00000026028.63|Trak2
TTGCAAGAGGGTCTTTGAGGATGGAGTCTAGTAAACAAAGTGGGGACAAGTGATGACCAGTTTGGAGACAAATGGAAGAAAGGGTTAGTTTGCTCCTTCAGCTACGTTTCCTTGCCTTGGAAATAGTGAATAGAAAACTAAACCAAATTCTATTGAAATGTGACAGTAATGCTAAACTGCTAGCACCTTTGTCCCTAGAGAACACAAGCCGGAAGCGCCTGCCTAGGAAGGAAACCTGGAACAGGCGATCCTGGAGAGTT
>ENSMUSG00000026028.64|Trak2
AAGAGGGTCTTTGAGGATGGAGTCTAGTAAACAAAGTGGGGACAAGTGATGACCAGTTTGGAGACAAATGGAAGAAAGGGTTAGTTTGCTCCTTCAGCTACGTTTCCTTGCCTTGGAAATAGTGAATAGAAAACTAAACCAAATTCTATTGAAATGTGACAGTAATGCTAAACTGCTAGCACCTTTGTCCCTAGAGAACACAAGCCGGAAGCGCCTGCCTAGGAAGGAAACCTGGAACAGGCGATCCTGGAGAGTTGGCG
>ENSMUSG00000026028.65|Trak2
GGGTCTTTGAGGATGGAGTCTAGTAAACAAAGTGGGGACAAGTGATGACCAGTTTGGAGACAAATGGAAGAAAGGGTTAGTTTGCTCCTTCAGCTACGTTTCCTTGCCTTGGAAATAGTGAATAGAAAACTAAACCAAATTCTATTGAAATGTGACAGTAATGCTAAACTGCTAGCACCTTTGTCCCTAGAGAACACAAGCCGGAAGCGCCTGCCTAGGAAGGAAACCTGGAACAGGCGATCCTGGAGAGTTGGCGCCTG
>ENSMUSG00000026028.66|Trak2
CTTTGAGGATGGAGTCTAGTAAACAAAGTGGGGACAAGTGATGACCAGTTTGGAGACAAATGGAAGAAAGGGTTAGTTTGCTCCTTCAGCTACGTTTCCTTGCCTTGGAAATAGTGAATAGAAAACTAAACCAAATTCTATTGAAATGTGACAGTAATGCTAAACTGCTAGCACCTTTGTCCCTAGAGAACACAAGCCGGAAGCGCCTGCCTAGGAAGGAAACCTGGAACAGGCGATCCTGGAGAGTTGGCGCCTGTGAA
>ENSMUSG00000026028.67|Trak2
GAGGATGGAGTCTAGTAAACAAAGTGGGGACAAGTGATGACCAGTTTGGAGACAAATGGAAGAAAGGGTTAGTTTGCTCCTTCAGCTACGTTTCCTTGCCTTGGAAATAGTGAATAGAAAACTAAACCAAATTCTATTGAAATGTGACAGTAATGCTAAACTGCTAGCACCTTTGTCCCTAGAGAACACAAGCCGGAAGCGCCTGCCTAGGAAGGAAACCTGGAACAGGCGATCCTGGAGAGTTGGCGCCTGTGAAGTTG
>ENSMUSG00000026028.68|Trak2
ATGGAGTCTAGTAAACAAAGTGGGGACAAGTGATGACCAGTTTGGAGACAAATGGAAGAAAGGGTTAGTTTGCTCCTTCAGCTACGTTTCCTTGCCTTGGAAATAGTGAATAGAAAACTAAACCAAATTCTATTGAAATGTGACAGTAATGCTAAACTGCTAGCACCTTTGTCCCTAGAGAACACAAGCCGGAAGCGCCTGCCTAGGAAGGAAACCTGGAACAGGCGATCCTGGAGAGTTGGCGCCTGTGAAGTTGTCTG
>ENSMUSG00000026028.69|Trak2
AGTCTAGTAAACAAAGTGGGGACAAGTGATGACCAGTTTGGAGACAAATGGAAGAAAGGGTTAGTTTGCTCCTTCAGCTACGTTTCCTTGCCTTGGAAATAGTGAATAGAAAACTAAACCAAATTCTATTGAAATGTGACAGTAATGCTAAACTGCTAGCACCTTTGTCCCTAGAGAACACAAGCCGGAAGCGCCTGCCTAGGAAGGAAACCTGGAACAGGCGATCCTGGAGAGTTGGCGCCTGTGAAGTTGTCTGTTAC
>ENSMUSG00000026028.70|Trak2
TAGTAAACAAAGTGGGGACAAGTGATGACCAGTTTGGAGACAAATGGAAGAAAGGGTTAGTTTGCTCCTTCAGCTACGTTTCCTTGCCTTGGAAATAGTGAATAGAAAACTAAACCAAATTCTATTGAAATGTGACAGTAATGCTAAACTGCTAGCACCTTTGTCCCTAGAGAACACAAGCCGGAAGCGCCTGCCTAGGAAGGAAACCTGGAACAGGCGATCCTGGAGAGTTGGCGCCTGTGAAGTTGTCTGTTACTGAG
>ENSMUSG00000026028.71|Trak2
AAACAAAGTGGGGACAAGTGATGACCAGTTTGGAGACAAATGGAAGAAAGGGTTAGTTTGCTCCTTCAGCTACGTTTCCTTGCCTTGGAAATAGTGAATAGAAAACTAAACCAAATTCTATTGAAATGTGACAGTAATGCTAAACTGCTAGCACCTTTGTCCCTAGAGAACACAAGCCGGAAGCGCCTGCCTAGGAAGGAAACCTGGAACAGGCGATCCTGGAGAGTTGGCGCCTGTGAAGTTGTCTGTTACTGAGCCAG
>ENSMUSG00000026028.72|Trak2
AAAGTGGGGACAAGTGATGACCAGTTTGGAGACAAATGGAAGAAAGGGTTAGTTTGCTCCTTCAGCTACGTTTCCTTGCCTTGGAAATAGTGAATAGAAAACTAAACCAAATTCTATTGAAATGTGACAGTAATGCTAAACTGCTAGCACCTTTGTCCCTAGAGAACACAAGCCGGAAGCGCCTGCCTAGGAAGGAAACCTGGAACAGGCGATCCTGGAGAGTTGGCGCCTGTGAAGTTGTCTGTTACTGAGCCAGTGGG
>ENSMUSG00000026028.73|Trak2
TGGGGACAAGTGATGACCAGTTTGGAGACAAATGGAAGAAAGGGTTAGTTTGCTCCTTCAGCTACGTTTCCTTGCCTTGGAAATAGTGAATAGAAAACTAAACCAAATTCTATTGAAATGTGACAGTAATGCTAAACTGCTAGCACCTTTGTCCCTAGAGAACACAAGCCGGAAGCGCCTGCCTAGGAAGGAAACCTGGAACAGGCGATCCTGGAGAGTTGGCGCCTGTGAAGTTGTCTGTTACTGAGCCAGTGGGTGAT
>ENSMUSG00000026028.74|Trak2
GACAAGTGATGACCAGTTTGGAGACAAATGGAAGAAAGGGTTAGTTTGCTCCTTCAGCTACGTTTCCTTGCCTTGGAAATAGTGAATAGAAAACTAAACCAAATTCTATTGAAATGTGACAGTAATGCTAAACTGCTAGCACCTTTGTCCCTAGAGAACACAAGCCGGAAGCGCCTGCCTAGGAAGGAAACCTGGAACAGGCGATCCTGGAGAGTTGGCGCCTGTGAAGTTGTCTGTTACTGAGCCAGTGGGTGATACCG
>ENSMUSG00000026028.75|Trak2
AGTGATGACCAGTTTGGAGACAAATGGAAGAAAGGGTTAGTTTGCTCCTTCAGCTACGTTTCCTTGCCTTGGAAATAGTGAATAGAAAACTAAACCAAATTCTATTGAAATGTGACAGTAATGCTAAACTGCTAGCACCTTTGTCCCTAGAGAACACAAGCCGGAAGCGCCTGCCTAGGAAGGAAACCTGGAACAGGCGATCCTGGAGAGTTGGCGCCTGTGAAGTTGTCTGTTACTGAGCCAGTGGGTGATACCGTCCC
>ENSMUSG00000026028.76|Trak2
ATGACCAGTTTGGAGACAAATGGAAGAAAGGGTTAGTTTGCTCCTTCAGCTACGTTTCCTTGCCTTGGAAATAGTGAATAGAAAACTAAACCAAATTCTATTGAAATGTGACAGTAATGCTAAACTGCTAGCACCTTTGTCCCTAGAGAACACAAGCCGGAAGCGCCTGCCTAGGAAGGAAACCTGGAACAGGCGATCCTGGAGAGTTGGCGCCTGTGAAGTTGTCTGTTACTGAGCCAGTGGGTGATACCGTCCCTGCT
>ENSMUSG00000026028.77|Trak2
CCAGTTTGGAGACAAATGGAAGAAAGGGTTAGTTTGCTCCTTCAGCTACGTTTCCTTGCCTTGGAAATAGTGAATAGAAAACTAAACCAAATTCTATTGAAATGTGACAGTAATGCTAAACTGCTAGCACCTTTGTCCCTAGAGAACACAAGCCGGAAGCGCCTGCCTAGGAAGGAAACCTGGAACAGGCGATCCTGGAGAGTTGGCGCCTGTGAAGTTGTCTGTTACTGAGCCAGTGGGTGATACCGTCCCTGCTGGTC
>ENSMUSG00000026028.78|Trak2
TTTGGAGACAAATGGAAGAAAGGGTTAGTTTGCTCCTTCAGCTACGTTTCCTTGCCTTGGAAATAGTGAATAGAAAACTAAACCAAATTCTATTGAAATGTGACAGTAATGCTAAACTGCTAGCACCTTTGTCCCTAGAGAACACAAGCCGGAAGCGCCTGCCTAGGAAGGAAACCTGGAACAGGCGATCCTGGAGAGTTGGCGCCTGTGAAGTTGTCTGTTACTGAGCCAGTGGGTGATACCGTCCCTGCTGGTCCCTG
>ENSMUSG00000026028.79|Trak2
GAGACAAATGGAAGAAAGGGTTAGTTTGCTCCTTCAGCTACGTTTCCTTGCCTTGGAAATAGTGAATAGAAAACTAAACCAAATTCTATTGAAATGTGACAGTAATGCTAAACTGCTAGCACCTTTGTCCCTAGAGAACACAAGCCGGAAGCGCCTGCCTAGGAAGGAAACCTGGAACAGGCGATCCTGGAGAGTTGGCGCCTGTGAAGTTGTCTGTTACTGAGCCAGTGGGTGATACCGTCCCTGCTGGTCCCTGGTCA
>ENSMUSG00000026028.80|Trak2
CAAATGGAAGAAAGGGTTAGTTTGCTCCTTCAGCTACGTTTCCTTGCCTTGGAAATAGTGAATAGAAAACTAAACCAAATTCTATTGAAATGTGACAGTAATGCTAAACTGCTAGCACCTTTGTCCCTAGAGAACACAAGCCGGAAGCGCCTGCCTAGGAAGGAAACCTGGAACAGGCGATCCTGGAGAGTTGGCGCCTGTGAAGTTGTCTGTTACTGAGCCAGTGGGTGATACCGTCCCTGCTGGTCCCTGGTCAAATG
>ENSMUSG00000026028.81|Trak2
TGGAAGAAAGGGTTAGTTTGCTCCTTCAGCTACGTTTCCTTGCCTTGGAAATAGTGAATAGAAAACTAAACCAAATTCTATTGAAATGTGACAGTAATGCTAAACTGCTAGCACCTTTGTCCCTAGAGAACACAAGCCGGAAGCGCCTGCCTAGGAAGGAAACCTGGAACAGGCGATCCTGGAGAGTTGGCGCCTGTGAAGTTGTCTGTTACTGAGCCAGTGGGTGATACCGTCCCTGCTGGTCCCTGGTCAAATGCATC
>ENSMUSG00000026028.82|Trak2
AGAAAGGGTTAGTTTGCTCCTTCAGCTACGTTTCCTTGCCTTGGAAATAGTGAATAGAAAACTAAACCAAATTCTATTGAAATGTGACAGTAATGCTAAACTGCTAGCACCTTTGTCCCTAGAGAACACAAGCCGGAAGCGCCTGCCTAGGAAGGAAACCTGGAACAGGCGATCCTGGAGAGTTGGCGCCTGTGAAGTTGTCTGTTACTGAGCCAGTGGGTGATACCGTCCCTGCTGGTCCCTGGTCAAATGCATCCATC
>ENSMUSG00000026028.83|Trak2
AGGGTTAGTTTGCTCCTTCAGCTACGTTTCCTTGCCTTGGAAATAGTGAATAGAAAACTAAACCAAATTCTATTGAAATGTGACAGTAATGCTAAACTGCTAGCACCTTTGTCCCTAGAGAACACAAGCCGGAAGCGCCTGCCTAGGAAGGAAACCTGGAACAGGCGATCCTGGAGAGTTGGCGCCTGTGAAGTTGTCTGTTACTGAGCCAGTGGGTGATACCGTCCCTGCTGGTCCCTGGTCAAATGCATCCATCCAAT
>ENSMUSG00000026028.84|Trak2
TTAGTTTGCTCCTTCAGCTACGTTTCCTTGCCTTGGAAATAGTGAATAGAAAACTAAACCAAATTCTATTGAAATGTGACAGTAATGCTAAACTGCTAGCACCTTTGTCCCTAGAGAACACAAGCCGGAAGCGCCTGCCTAGGAAGGAAACCTGGAACAGGCGATCCTGGAGAGTTGGCGCCTGTGAAGTTGTCTGTTACTGAGCCAGTGGGTGATACCGTCCCTGCTGGTCCCTGGTCAAATGCATCCATCCAATGGTG
>ENSMUSG00000026028.85|Trak2
TTTGCTCCTTCAGCTACGTTTCCTTGCCTTGGAAATAGTGAATAGAAAACTAAACCAAATTCTATTGAAATGTGACAGTAATGCTAAACTGCTAGCACCTTTGTCCCTAGAGAACACAAGCCGGAAGCGCCTGCCTAGGAAGGAAACCTGGAACAGGCGATCCTGGAGAGTTGGCGCCTGTGAAGTTGTCTGTTACTGAGCCAGTGGGTGATACCGTCCCTGCTGGTCCCTGGTCAAATGCATCCATCCAATGGTGCACT
>ENSMUSG00000026028.86|Trak2
CTCCTTCAGCTACGTTTCCTTGCCTTGGAAATAGTGAATAGAAAACTAAACCAAATTCTATTGAAATGTGACAGTAATGCTAAACTGCTAGCACCTTTGTCCCTAGAGAACACAAGCCGGAAGCGCCTGCCTAGGAAGGAAACCTGGAACAGGCGATCCTGGAGAGTTGGCGCCTGTGAAGTTGTCTGTTACTGAGCCAGTGGGTGATACCGTCCCTGCTGGTCCCTGGTCAAATGCATCCATCCAATGGTGCACTCTCA
>ENSMUSG00000026028.87|Trak2
TTCAGCTACGTTTCCTTGCCTTGGAAATAGTGAATAGAAAACTAAACCAAATTCTATTGAAATGTGACAGTAATGCTAAACTGCTAGCACCTTTGTCCCTAGAGAACACAAGCCGGAAGCGCCTGCCTAGGAAGGAAACCTGGAACAGGCGATCCTGGAGAGTTGGCGCCTGTGAAGTTGTCTGTTACTGAGCCAGTGGGTGATACCGTCCCTGCTGGTCCCTGGTCAAATGCATCCATCCAATGGTGCACTCTCAGCAT
>ENSMUSG00000026028.88|Trak2
GCTACGTTTCCTTGCCTTGGAAATAGTGAATAGAAAACTAAACCAAATTCTATTGAAATGTGACAGTAATGCTAAACTGCTAGCACCTTTGTCCCTAGAGAACACAAGCCGGAAGCGCCTGCCTAGGAAGGAAACCTGGAACAGGCGATCCTGGAGAGTTGGCGCCTGTGAAGTTGTCTGTTACTGAGCCAGTGGGTGATACCGTCCCTGCTGGTCCCTGGTCAAATGCATCCATCCAATGGTGCACTCTCAGCATTAGC
>ENSMUSG00000026028.89|Trak2
CGTTTCCTTGCCTTGGAAATAGTGAATAGAAAACTAAACCAAATTCTATTGAAATGTGACAGTAATGCTAAACTGCTAGCACCTTTGTCCCTAGAGAACACAAGCCGGAAGCGCCTGCCTAGGAAGGAAACCTGGAACAGGCGATCCTGGAGAGTTGGCGCCTGTGAAGTTGTCTGTTACTGAGCCAGTGGGTGATACCGTCCCTGCTGGTCCCTGGTCAAATGCATCCATCCAATGGTGCACTCTCAGCATTAGCAAAA
>ENSMUSG00000026028.90|Trak2
TCCTTGCCTTGGAAATAGTGAATAGAAAACTAAACCAAATTCTATTGAAATGTGACAGTAATGCTAAACTGCTAGCACCTTTGTCCCTAGAGAACACAAGCCGGAAGCGCCTGCCTAGGAAGGAAACCTGGAACAGGCGATCCTGGAGAGTTGGCGCCTGTGAAGTTGTCTGTTACTGAGCCAGTGGGTGATACCGTCCCTGCTGGTCCCTGGTCAAATGCATCCATCCAATGGTGCACTCTCAGCATTAGCAAAATAAG
>ENSMUSG00000026028.91|Trak2
TGCCTTGGAAATAGTGAATAGAAAACTAAACCAAATTCTATTGAAATGTGACAGTAATGCTAAACTGCTAGCACCTTTGTCCCTAGAGAACACAAGCCGGAAGCGCCTGCCTAGGAAGGAAACCTGGAACAGGCGATCCTGGAGAGTTGGCGCCTGTGAAGTTGTCTGTTACTGAGCCAGTGGGTGATACCGTCCCTGCTGGTCCCTGGTCAAATGCATCCATCCAATGGTGCACTCTCAGCATTAGCAAAATAAGAAAA
>ENSMUSG00000026028.92|Trak2
TTGGAAATAGTGAATAGAAAACTAAACCAAATTCTATTGAAATGTGACAGTAATGCTAAACTGCTAGCACCTTTGTCCCTAGAGAACACAAGCCGGAAGCGCCTGCCTAGGAAGGAAACCTGGAACAGGCGATCCTGGAGAGTTGGCGCCTGTGAAGTTGTCTGTTACTGAGCCAGTGGGTGATACCGTCCCTGCTGGTCCCTGGTCAAATGCATCCATCCAATGGTGCACTCTCAGCATTAGCAAAATAAGAAAATTTA
>ENSMUSG00000026028.93|Trak2
AAATAGTGAATAGAAAACTAAACCAAATTCTATTGAAATGTGACAGTAATGCTAAACTGCTAGCACCTTTGTCCCTAGAGAACACAAGCCGGAAGCGCCTGCCTAGGAAGGAAACCTGGAACAGGCGATCCTGGAGAGTTGGCGCCTGTGAAGTTGTCTGTTACTGAGCCAGTGGGTGATACCGTCCCTGCTGGTCCCTGGTCAAATGCATCCATCCAATGGTGCACTCTCAGCATTAGCAAAATAAGAAAATTTATCTT
>ENSMUSG00000026028.94|Trak2
AGTGAATAGAAAACTAAACCAAATTCTATTGAAATGTGACAGTAATGCTAAACTGCTAGCACCTTTGTCCCTAGAGAACACAAGCCGGAAGCGCCTGCCTAGGAAGGAAACCTGGAACAGGCGATCCTGGAGAGTTGGCGCCTGTGAAGTTGTCTGTTACTGAGCCAGTGGGTGATACCGTCCCTGCTGGTCCCTGGTCAAATGCATCCATCCAATGGTGCACTCTCAGCATTAGCAAAATAAGAAAATTTATCTTGTCC
>ENSMUSG00000026028.95|Trak2
AATAGAAAACTAAACCAAATTCTATTGAAATGTGACAGTAATGCTAAACTGCTAGCACCTTTGTCCCTAGAGAACACAAGCCGGAAGCGCCTGCCTAGGAAGGAAACCTGGAACAGGCGATCCTGGAGAGTTGGCGCCTGTGAAGTTGTCTGTTACTGAGCCAGTGGGTGATACCGTCCCTGCTGGTCCCTGGTCAAATGCATCCATCCAATGGTGCACTCTCAGCATTAGCAAAATAAGAAAATTTATCTTGTCCTTTA
>ENSMUSG00000026028.96|Trak2
GAAAACTAAACCAAATTCTATTGAAATGTGACAGTAATGCTAAACTGCTAGCACCTTTGTCCCTAGAGAACACAAGCCGGAAGCGCCTGCCTAGGAAGGAAACCTGGAACAGGCGATCCTGGAGAGTTGGCGCCTGTGAAGTTGTCTGTTACTGAGCCAGTGGGTGATACCGTCCCTGCTGGTCCCTGGTCAAATGCATCCATCCAATGGTGCACTCTCAGCATTAGCAAAATAAGAAAATTTATCTTGTCCTTTACATC
>ENSMUSG00000026028.97|Trak2
ACTAAACCAAATTCTATTGAAATGTGACAGTAATGCTAAACTGCTAGCACCTTTGTCCCTAGAGAACACAAGCCGGAAGCGCCTGCCTAGGAAGGAAACCTGGAACAGGCGATCCTGGAGAGTTGGCGCCTGTGAAGTTGTCTGTTACTGAGCCAGTGGGTGATACCGTCCCTGCTGGTCCCTGGTCAAATGCATCCATCCAATGGTGCACTCTCAGCATTAGCAAAATAAGAAAATTTATCTTGTCCTTTACATCAAAA
>ENSMUSG00000026028.98|Trak2
AACCAAATTCTATTGAAATGTGACAGTAATGCTAAACTGCTAGCACCTTTGTCCCTAGAGAACACAAGCCGGAAGCGCCTGCCTAGGAAGGAAACCTGGAACAGGCGATCCTGGAGAGTTGGCGCCTGTGAAGTTGTCTGTTACTGAGCCAGTGGGTGATACCGTCCCTGCTGGTCCCTGGTCAAATGCATCCATCCAATGGTGCACTCTCAGCATTAGCAAAATAAGAAAATTTATCTTGTCCTTTACATCAAAAATGA
>ENSMUSG00000026028.99|Trak2
AAATTCTATTGAAATGTGACAGTAATGCTAAACTGCTAGCACCTTTGTCCCTAGAGAACACAAGCCGGAAGCGCCTGCCTAGGAAGGAAACCTGGAACAGGCGATCCTGGAGAGTTGGCGCCTGTGAAGTTGTCTGTTACTGAGCCAGTGGGTGATACCGTCCCTGCTGGTCCCTGGTCAAATGCATCCATCCAATGGTGCACTCTCAGCATTAGCAAAATAAGAAAATTTATCTTGTCCTTTACATCAAAAATGAGACT
>ENSMUSG00000026028.100|Trak2
TCTATTGAAATGTGACAGTAATGCTAAACTGCTAGCACCTTTGTCCCTAGAGAACACAAGCCGGAAGCGCCTGCCTAGGAAGGAAACCTGGAACAGGCGATCCTGGAGAGTTGGCGCCTGTGAAGTTGTCTGTTACTGAGCCAGTGGGTGATACCGTCCCTGCTGGTCCCTGGTCAAATGCATCCATCCAATGGTGCACTCTCAGCATTAGCAAAATAAGAAAATTTATCTTGTCCTTTACATCAAAAATGAGACTTTCT
>ENSMUSG00000026028.101|Trak2
TTGAAATGTGACAGTAATGCTAAACTGCTAGCACCTTTGTCCCTAGAGAACACAAGCCGGAAGCGCCTGCCTAGGAAGGAAACCTGGAACAGGCGATCCTGGAGAGTTGGCGCCTGTGAAGTTGTCTGTTACTGAGCCAGTGGGTGATACCGTCCCTGCTGGTCCCTGGTCAAATGCATCCATCCAATGGTGCACTCTCAGCATTAGCAAAATAAGAAAATTTATCTTGTCCTTTACATCAAAAATGAGACTTTCTTATT
>ENSMUSG00000026028.102|Trak2
AATGTGACAGTAATGCTAAACTGCTAGCACCTTTGTCCCTAGAGAACACAAGCCGGAAGCGCCTGCCTAGGAAGGAAACCTGGAACAGGCGATCCTGGAGAGTTGGCGCCTGTGAAGTTGTCTGTTACTGAGCCAGTGGGTGATACCGTCCCTGCTGGTCCCTGGTCAAATGCATCCATCCAATGGTGCACTCTCAGCATTAGCAAAATAAGAAAATTTATCTTGTCCTTTACATCAAAAATGAGACTTTCTTATTTGGG
>ENSMUSG00000026028.103|Trak2
TGACAGTAATGCTAAACTGCTAGCACCTTTGTCCCTAGAGAACACAAGCCGGAAGCGCCTGCCTAGGAAGGAAACCTGGAACAGGCGATCCTGGAGAGTTGGCGCCTGTGAAGTTGTCTGTTACTGAGCCAGTGGGTGATACCGTCCCTGCTGGTCCCTGGTCAAATGCATCCATCCAATGGTGCACTCTCAGCATTAGCAAAATAAGAAAATTTATCTTGTCCTTTACATCAAAAATGAGACTTTCTTATTTGGGGACT
>ENSMUSG00000026028.104|Trak2
AGTAATGCTAAACTGCTAGCACCTTTGTCCCTAGAGAACACAAGCCGGAAGCGCCTGCCTAGGAAGGAAACCTGGAACAGGCGATCCTGGAGAGTTGGCGCCTGTGAAGTTGTCTGTTACTGAGCCAGTGGGTGATACCGTCCCTGCTGGTCCCTGGTCAAATGCATCCATCCAATGGTGCACTCTCAGCATTAGCAAAATAAGAAAATTTATCTTGTCCTTTACATCAAAAATGAGACTTTCTTATTTGGGGACTTTGA
>ENSMUSG00000026028.105|Trak2
ATGCTAAACTGCTAGCACCTTTGTCCCTAGAGAACACAAGCCGGAAGCGCCTGCCTAGGAAGGAAACCTGGAACAGGCGATCCTGGAGAGTTGGCGCCTGTGAAGTTGTCTGTTACTGAGCCAGTGGGTGATACCGTCCCTGCTGGTCCCTGGTCAAATGCATCCATCCAATGGTGCACTCTCAGCATTAGCAAAATAAGAAAATTTATCTTGTCCTTTACATCAAAAATGAGACTTTCTTATTTGGGGACTTTGAGGCA
>ENSMUSG00000026028.106|Trak2
TAAACTGCTAGCACCTTTGTCCCTAGAGAACACAAGCCGGAAGCGCCTGCCTAGGAAGGAAACCTGGAACAGGCGATCCTGGAGAGTTGGCGCCTGTGAAGTTGTCTGTTACTGAGCCAGTGGGTGATACCGTCCCTGCTGGTCCCTGGTCAAATGCATCCATCCAATGGTGCACTCTCAGCATTAGCAAAATAAGAAAATTTATCTTGTCCTTTACATCAAAAATGAGACTTTCTTATTTGGGGACTTTGAGGCACTGA
>ENSMUSG00000026028.107|Trak2
CTGCTAGCACCTTTGTCCCTAGAGAACACAAGCCGGAAGCGCCTGCCTAGGAAGGAAACCTGGAACAGGCGATCCTGGAGAGTTGGCGCCTGTGAAGTTGTCTGTTACTGAGCCAGTGGGTGATACCGTCCCTGCTGGTCCCTGGTCAAATGCATCCATCCAATGGTGCACTCTCAGCATTAGCAAAATAAGAAAATTTATCTTGTCCTTTACATCAAAAATGAGACTTTCTTATTTGGGGACTTTGAGGCACTGAAAAC
>ENSMUSG00000026028.108|Trak2
TAGCACCTTTGTCCCTAGAGAACACAAGCCGGAAGCGCCTGCCTAGGAAGGAAACCTGGAACAGGCGATCCTGGAGAGTTGGCGCCTGTGAAGTTGTCTGTTACTGAGCCAGTGGGTGATACCGTCCCTGCTGGTCCCTGGTCAAATGCATCCATCCAATGGTGCACTCTCAGCATTAGCAAAATAAGAAAATTTATCTTGTCCTTTACATCAAAAATGAGACTTTCTTATTTGGGGACTTTGAGGCACTGAAAACCCAA
>ENSMUSG00000026028.109|Trak2
ACCTTTGTCCCTAGAGAACACAAGCCGGAAGCGCCTGCCTAGGAAGGAAACCTGGAACAGGCGATCCTGGAGAGTTGGCGCCTGTGAAGTTGTCTGTTACTGAGCCAGTGGGTGATACCGTCCCTGCTGGTCCCTGGTCAAATGCATCCATCCAATGGTGCACTCTCAGCATTAGCAAAATAAGAAAATTTATCTTGTCCTTTACATCAAAAATGAGACTTTCTTATTTGGGGACTTTGAGGCACTGAAAACCCAAACAC
>ENSMUSG00000026028.110|Trak2
TTGTCCCTAGAGAACACAAGCCGGAAGCGCCTGCCTAGGAAGGAAACCTGGAACAGGCGATCCTGGAGAGTTGGCGCCTGTGAAGTTGTCTGTTACTGAGCCAGTGGGTGATACCGTCCCTGCTGGTCCCTGGTCAAATGCATCCATCCAATGGTGCACTCTCAGCATTAGCAAAATAAGAAAATTTATCTTGTCCTTTACATCAAAAATGAGACTTTCTTATTTGGGGACTTTGAGGCACTGAAAACCCAAACACTGCC
>ENSMUSG00000026028.111|Trak2
CCCTAGAGAACACAAGCCGGAAGCGCCTGCCTAGGAAGGAAACCTGGAACAGGCGATCCTGGAGAGTTGGCGCCTGTGAAGTTGTCTGTTACTGAGCCAGTGGGTGATACCGTCCCTGCTGGTCCCTGGTCAAATGCATCCATCCAATGGTGCACTCTCAGCATTAGCAAAATAAGAAAATTTATCTTGTCCTTTACATCAAAAATGAGACTTTCTTATTTGGGGACTTTGAGGCACTGAAAACCCAAACACTGCCCAGA
>ENSMUSG00000026028.112|Trak2
AGAGAACACAAGCCGGAAGCGCCTGCCTAGGAAGGAAACCTGGAACAGGCGATCCTGGAGAGTTGGCGCCTGTGAAGTTGTCTGTTACTGAGCCAGTGGGTGATACCGTCCCTGCTGGTCCCTGGTCAAATGCATCCATCCAATGGTGCACTCTCAGCATTAGCAAAATAAGAAAATTTATCTTGTCCTTTACATCAAAAATGAGACTTTCTTATTTGGGGACTTTGAGGCACTGAAAACCCAAACACTGCCCAGATAGA
>ENSMUSG00000026028.113|Trak2
AACACAAGCCGGAAGCGCCTGCCTAGGAAGGAAACCTGGAACAGGCGATCCTGGAGAGTTGGCGCCTGTGAAGTTGTCTGTTACTGAGCCAGTGGGTGATACCGTCCCTGCTGGTCCCTGGTCAAATGCATCCATCCAATGGTGCACTCTCAGCATTAGCAAAATAAGAAAATTTATCTTGTCCTTTACATCAAAAATGAGACTTTCTTATTTGGGGACTTTGAGGCACTGAAAACCCAAACACTGCCCAGATAGATTCC
>ENSMUSG00000026028.114|Trak2
CAAGCCGGAAGCGCCTGCCTAGGAAGGAAACCTGGAACAGGCGATCCTGGAGAGTTGGCGCCTGTGAAGTTGTCTGTTACTGAGCCAGTGGGTGATACCGTCCCTGCTGGTCCCTGGTCAAATGCATCCATCCAATGGTGCACTCTCAGCATTAGCAAAATAAGAAAATTTATCTTGTCCTTTACATCAAAAATGAGACTTTCTTATTTGGGGACTTTGAGGCACTGAAAACCCAAACACTGCCCAGATAGATTCCTTGG
>ENSMUSG00000026028.115|Trak2
CCGGAAGCGCCTGCCTAGGAAGGAAACCTGGAACAGGCGATCCTGGAGAGTTGGCGCCTGTGAAGTTGTCTGTTACTGAGCCAGTGGGTGATACCGTCCCTGCTGGTCCCTGGTCAAATGCATCCATCCAATGGTGCACTCTCAGCATTAGCAAAATAAGAAAATTTATCTTGTCCTTTACATCAAAAATGAGACTTTCTTATTTGGGGACTTTGAGGCACTGAAAACCCAAACACTGCCCAGATAGATTCCTTGGTATT
>ENSMUSG00000026028.116|Trak2
AAGCGCCTGCCTAGGAAGGAAACCTGGAACAGGCGATCCTGGAGAGTTGGCGCCTGTGAAGTTGTCTGTTACTGAGCCAGTGGGTGATACCGTCCCTGCTGGTCCCTGGTCAAATGCATCCATCCAATGGTGCACTCTCAGCATTAGCAAAATAAGAAAATTTATCTTGTCCTTTACATCAAAAATGAGACTTTCTTATTTGGGGACTTTGAGGCACTGAAAACCCAAACACTGCCCAGATAGATTCCTTGGTATTTATG
>ENSMUSG00000026028.117|Trak2
GCCTGCCTAGGAAGGAAACCTGGAACAGGCGATCCTGGAGAGTTGGCGCCTGTGAAGTTGTCTGTTACTGAGCCAGTGGGTGATACCGTCCCTGCTGGTCCCTGGTCAAATGCATCCATCCAATGGTGCACTCTCAGCATTAGCAAAATAAGAAAATTTATCTTGTCCTTTACATCAAAAATGAGACTTTCTTATTTGGGGACTTTGAGGCACTGAAAACCCAAACACTGCCCAGATAGATTCCTTGGTATTTATGATTA
>ENSMUSG00000026028.118|Trak2
GCCTAGGAAGGAAACCTGGAACAGGCGATCCTGGAGAGTTGGCGCCTGTGAAGTTGTCTGTTACTGAGCCAGTGGGTGATACCGTCCCTGCTGGTCCCTGGTCAAATGCATCCATCCAATGGTGCACTCTCAGCATTAGCAAAATAAGAAAATTTATCTTGTCCTTTACATCAAAAATGAGACTTTCTTATTTGGGGACTTTGAGGCACTGAAAACCCAAACACTGCCCAGATAGATTCCTTGGTATTTATGATTACTAA
>ENSMUSG00000026028.119|Trak2
AGGAAGGAAACCTGGAACAGGCGATCCTGGAGAGTTGGCGCCTGTGAAGTTGTCTGTTACTGAGCCAGTGGGTGATACCGTCCCTGCTGGTCCCTGGTCAAATGCATCCATCCAATGGTGCACTCTCAGCATTAGCAAAATAAGAAAATTTATCTTGTCCTTTACATCAAAAATGAGACTTTCTTATTTGGGGACTTTGAGGCACTGAAAACCCAAACACTGCCCAGATAGATTCCTTGGTATTTATGATTACTAAATCT
>ENSMUSG00000026028.120|Trak2
AGGAAACCTGGAACAGGCGATCCTGGAGAGTTGGCGCCTGTGAAGTTGTCTGTTACTGAGCCAGTGGGTGATACCGTCCCTGCTGGTCCCTGGTCAAATGCATCCATCCAATGGTGCACTCTCAGCATTAGCAAAATAAGAAAATTTATCTTGTCCTTTACATCAAAAATGAGACTTTCTTATTTGGGGACTTTGAGGCACTGAAAACCCAAACACTGCCCAGATAGATTCCTTGGTATTTATGATTACTAAATCTTCAG
>ENSMUSG00000026028.121|Trak2
AACCTGGAACAGGCGATCCTGGAGAGTTGGCGCCTGTGAAGTTGTCTGTTACTGAGCCAGTGGGTGATACCGTCCCTGCTGGTCCCTGGTCAAATGCATCCATCCAATGGTGCACTCTCAGCATTAGCAAAATAAGAAAATTTATCTTGTCCTTTACATCAAAAATGAGACTTTCTTATTTGGGGACTTTGAGGCACTGAAAACCCAAACACTGCCCAGATAGATTCCTTGGTATTTATGATTACTAAATCTTCAGTTTT
>ENSMUSG00000026028.122|Trak2
TGGAACAGGCGATCCTGGAGAGTTGGCGCCTGTGAAGTTGTCTGTTACTGAGCCAGTGGGTGATACCGTCCCTGCTGGTCCCTGGTCAAATGCATCCATCCAATGGTGCACTCTCAGCATTAGCAAAATAAGAAAATTTATCTTGTCCTTTACATCAAAAATGAGACTTTCTTATTTGGGGACTTTGAGGCACTGAAAACCCAAACACTGCCCAGATAGATTCCTTGGTATTTATGATTACTAAATCTTCAGTTTTTTTA
>ENSMUSG00000026028.123|Trak2
ACAGGCGATCCTGGAGAGTTGGCGCCTGTGAAGTTGTCTGTTACTGAGCCAGTGGGTGATACCGTCCCTGCTGGTCCCTGGTCAAATGCATCCATCCAATGGTGCACTCTCAGCATTAGCAAAATAAGAAAATTTATCTTGTCCTTTACATCAAAAATGAGACTTTCTTATTTGGGGACTTTGAGGCACTGAAAACCCAAACACTGCCCAGATAGATTCCTTGGTATTTATGATTACTAAATCTTCAGTTTTTTTAAGCT
>ENSMUSG00000026028.124|Trak2
GCGATCCTGGAGAGTTGGCGCCTGTGAAGTTGTCTGTTACTGAGCCAGTGGGTGATACCGTCCCTGCTGGTCCCTGGTCAAATGCATCCATCCAATGGTGCACTCTCAGCATTAGCAAAATAAGAAAATTTATCTTGTCCTTTACATCAAAAATGAGACTTTCTTATTTGGGGACTTTGAGGCACTGAAAACCCAAACACTGCCCAGATAGATTCCTTGGTATTTATGATTACTAAATCTTCAGTTTTTTTAAGCTTGTA
>ENSMUSG00000026028.125|Trak2
TCCTGGAGAGTTGGCGCCTGTGAAGTTGTCTGTTACTGAGCCAGTGGGTGATACCGTCCCTGCTGGTCCCTGGTCAAATGCATCCATCCAATGGTGCACTCTCAGCATTAGCAAAATAAGAAAATTTATCTTGTCCTTTACATCAAAAATGAGACTTTCTTATTTGGGGACTTTGAGGCACTGAAAACCCAAACACTGCCCAGATAGATTCCTTGGTATTTATGATTACTAAATCTTCAGTTTTTTTAAGCTTGTATTTT
>ENSMUSG00000026028.126|Trak2
GGAGAGTTGGCGCCTGTGAAGTTGTCTGTTACTGAGCCAGTGGGTGATACCGTCCCTGCTGGTCCCTGGTCAAATGCATCCATCCAATGGTGCACTCTCAGCATTAGCAAAATAAGAAAATTTATCTTGTCCTTTACATCAAAAATGAGACTTTCTTATTTGGGGACTTTGAGGCACTGAAAACCCAAACACTGCCCAGATAGATTCCTTGGTATTTATGATTACTAAATCTTCAGTTTTTTTAAGCTTGTATTTTTGTA
>ENSMUSG00000026028.127|Trak2
AGTTGGCGCCTGTGAAGTTGTCTGTTACTGAGCCAGTGGGTGATACCGTCCCTGCTGGTCCCTGGTCAAATGCATCCATCCAATGGTGCACTCTCAGCATTAGCAAAATAAGAAAATTTATCTTGTCCTTTACATCAAAAATGAGACTTTCTTATTTGGGGACTTTGAGGCACTGAAAACCCAAACACTGCCCAGATAGATTCCTTGGTATTTATGATTACTAAATCTTCAGTTTTTTTAAGCTTGTATTTTTGTACAAC
>ENSMUSG00000026028.128|Trak2
GGCGCCTGTGAAGTTGTCTGTTACTGAGCCAGTGGGTGATACCGTCCCTGCTGGTCCCTGGTCAAATGCATCCATCCAATGGTGCACTCTCAGCATTAGCAAAATAAGAAAATTTATCTTGTCCTTTACATCAAAAATGAGACTTTCTTATTTGGGGACTTTGAGGCACTGAAAACCCAAACACTGCCCAGATAGATTCCTTGGTATTTATGATTACTAAATCTTCAGTTTTTTTAAGCTTGTATTTTTGTACAACACAA
>ENSMUSG00000026028.129|Trak2
CCTGTGAAGTTGTCTGTTACTGAGCCAGTGGGTGATACCGTCCCTGCTGGTCCCTGGTCAAATGCATCCATCCAATGGTGCACTCTCAGCATTAGCAAAATAAGAAAATTTATCTTGTCCTTTACATCAAAAATGAGACTTTCTTATTTGGGGACTTTGAGGCACTGAAAACCCAAACACTGCCCAGATAGATTCCTTGGTATTTATGATTACTAAATCTTCAGTTTTTTTAAGCTTGTATTTTTGTACAACACAACAAA
>ENSMUSG00000026028.130|Trak2
TGAAGTTGTCTGTTACTGAGCCAGTGGGTGATACCGTCCCTGCTGGTCCCTGGTCAAATGCATCCATCCAATGGTGCACTCTCAGCATTAGCAAAATAAGAAAATTTATCTTGTCCTTTACATCAAAAATGAGACTTTCTTATTTGGGGACTTTGAGGCACTGAAAACCCAAACACTGCCCAGATAGATTCCTTGGTATTTATGATTACTAAATCTTCAGTTTTTTTAAGCTTGTATTTTTGTACAACACAACAAAAAAA
>ENSMUSG00000026028.131|Trak2
GTTGTCTGTTACTGAGCCAGTGGGTGATACCGTCCCTGCTGGTCCCTGGTCAAATGCATCCATCCAATGGTGCACTCTCAGCATTAGCAAAATAAGAAAATTTATCTTGTCCTTTACATCAAAAATGAGACTTTCTTATTTGGGGACTTTGAGGCACTGAAAACCCAAACACTGCCCAGATAGATTCCTTGGTATTTATGATTACTAAATCTTCAGTTTTTTTAAGCTTGTATTTTTGTACAACACAACAAAAAAATGTA
>ENSMUSG00000026028.132|Trak2
TCTGTTACTGAGCCAGTGGGTGATACCGTCCCTGCTGGTCCCTGGTCAAATGCATCCATCCAATGGTGCACTCTCAGCATTAGCAAAATAAGAAAATTTATCTTGTCCTTTACATCAAAAATGAGACTTTCTTATTTGGGGACTTTGAGGCACTGAAAACCCAAACACTGCCCAGATAGATTCCTTGGTATTTATGATTACTAAATCTTCAGTTTTTTTAAGCTTGTATTTTTGTACAACACAACAAAAAAATGTAAAAT
>ENSMUSG00000026028.133|Trak2
TTACTGAGCCAGTGGGTGATACCGTCCCTGCTGGTCCCTGGTCAAATGCATCCATCCAATGGTGCACTCTCAGCATTAGCAAAATAAGAAAATTTATCTTGTCCTTTACATCAAAAATGAGACTTTCTTATTTGGGGACTTTGAGGCACTGAAAACCCAAACACTGCCCAGATAGATTCCTTGGTATTTATGATTACTAAATCTTCAGTTTTTTTAAGCTTGTATTTTTGTACAACACAACAAAAAAATGTAAAATAACA
>ENSMUSG00000026028.134|Trak2
TGAGCCAGTGGGTGATACCGTCCCTGCTGGTCCCTGGTCAAATGCATCCATCCAATGGTGCACTCTCAGCATTAGCAAAATAAGAAAATTTATCTTGTCCTTTACATCAAAAATGAGACTTTCTTATTTGGGGACTTTGAGGCACTGAAAACCCAAACACTGCCCAGATAGATTCCTTGGTATTTATGATTACTAAATCTTCAGTTTTTTTAAGCTTGTATTTTTGTACAACACAACAAAAAAATGTAAAATAACAATAT
>ENSMUSG00000026028.135|Trak2
CCAGTGGGTGATACCGTCCCTGCTGGTCCCTGGTCAAATGCATCCATCCAATGGTGCACTCTCAGCATTAGCAAAATAAGAAAATTTATCTTGTCCTTTACATCAAAAATGAGACTTTCTTATTTGGGGACTTTGAGGCACTGAAAACCCAAACACTGCCCAGATAGATTCCTTGGTATTTATGATTACTAAATCTTCAGTTTTTTTAAGCTTGTATTTTTGTACAACACAACAAAAAAATGTAAAATAACAATATGAGT
>ENSMUSG00000026028.136|Trak2
TGGGTGATACCGTCCCTGCTGGTCCCTGGTCAAATGCATCCATCCAATGGTGCACTCTCAGCATTAGCAAAATAAGAAAATTTATCTTGTCCTTTACATCAAAAATGAGACTTTCTTATTTGGGGACTTTGAGGCACTGAAAACCCAAACACTGCCCAGATAGATTCCTTGGTATTTATGATTACTAAATCTTCAGTTTTTTTAAGCTTGTATTTTTGTACAACACAACAAAAAAATGTAAAATAACAATATGAGTGGAC
>ENSMUSG00000026028.137|Trak2
TGATACCGTCCCTGCTGGTCCCTGGTCAAATGCATCCATCCAATGGTGCACTCTCAGCATTAGCAAAATAAGAAAATTTATCTTGTCCTTTACATCAAAAATGAGACTTTCTTATTTGGGGACTTTGAGGCACTGAAAACCCAAACACTGCCCAGATAGATTCCTTGGTATTTATGATTACTAAATCTTCAGTTTTTTTAAGCTTGTATTTTTGTACAACACAACAAAAAAATGTAAAATAACAATATGAGTGGACTTGG
>ENSMUSG00000026028.138|Trak2
ACCGTCCCTGCTGGTCCCTGGTCAAATGCATCCATCCAATGGTGCACTCTCAGCATTAGCAAAATAAGAAAATTTATCTTGTCCTTTACATCAAAAATGAGACTTTCTTATTTGGGGACTTTGAGGCACTGAAAACCCAAACACTGCCCAGATAGATTCCTTGGTATTTATGATTACTAAATCTTCAGTTTTTTTAAGCTTGTATTTTTGTACAACACAACAAAAAAATGTAAAATAACAATATGAGTGGACTTGGAGGG
>ENSMUSG00000026028.139|Trak2
TCCCTGCTGGTCCCTGGTCAAATGCATCCATCCAATGGTGCACTCTCAGCATTAGCAAAATAAGAAAATTTATCTTGTCCTTTACATCAAAAATGAGACTTTCTTATTTGGGGACTTTGAGGCACTGAAAACCCAAACACTGCCCAGATAGATTCCTTGGTATTTATGATTACTAAATCTTCAGTTTTTTTAAGCTTGTATTTTTGTACAACACAACAAAAAAATGTAAAATAACAATATGAGTGGACTTGGAGGGATTT
>ENSMUSG00000026028.140|Trak2
TGCTGGTCCCTGGTCAAATGCATCCATCCAATGGTGCACTCTCAGCATTAGCAAAATAAGAAAATTTATCTTGTCCTTTACATCAAAAATGAGACTTTCTTATTTGGGGACTTTGAGGCACTGAAAACCCAAACACTGCCCAGATAGATTCCTTGGTATTTATGATTACTAAATCTTCAGTTTTTTTAAGCTTGTATTTTTGTACAACACAACAAAAAAATGTAAAATAACAATATGAGTGGACTTGGAGGGATTTAAGA
>ENSMUSG00000026028.141|Trak2
GGTCCCTGGTCAAATGCATCCATCCAATGGTGCACTCTCAGCATTAGCAAAATAAGAAAATTTATCTTGTCCTTTACATCAAAAATGAGACTTTCTTATTTGGGGACTTTGAGGCACTGAAAACCCAAACACTGCCCAGATAGATTCCTTGGTATTTATGATTACTAAATCTTCAGTTTTTTTAAGCTTGTATTTTTGTACAACACAACAAAAAAATGTAAAATAACAATATGAGTGGACTTGGAGGGATTTAAGAGGGA
>ENSMUSG00000026028.142|Trak2
CCTGGTCAAATGCATCCATCCAATGGTGCACTCTCAGCATTAGCAAAATAAGAAAATTTATCTTGTCCTTTACATCAAAAATGAGACTTTCTTATTTGGGGACTTTGAGGCACTGAAAACCCAAACACTGCCCAGATAGATTCCTTGGTATTTATGATTACTAAATCTTCAGTTTTTTTAAGCTTGTATTTTTGTACAACACAACAAAAAAATGTAAAATAACAATATGAGTGGACTTGGAGGGATTTAAGAGGGAAAAA
>ENSMUSG00000026028.143|Trak2
GTCAAATGCATCCATCCAATGGTGCACTCTCAGCATTAGCAAAATAAGAAAATTTATCTTGTCCTTTACATCAAAAATGAGACTTTCTTATTTGGGGACTTTGAGGCACTGAAAACCCAAACACTGCCCAGATAGATTCCTTGGTATTTATGATTACTAAATCTTCAGTTTTTTTAAGCTTGTATTTTTGTACAACACAACAAAAAAATGTAAAATAACAATATGAGTGGACTTGGAGGGATTTAAGAGGGAAAAAGGGG
>ENSMUSG00000026028.144|Trak2
AATGCATCCATCCAATGGTGCACTCTCAGCATTAGCAAAATAAGAAAATTTATCTTGTCCTTTACATCAAAAATGAGACTTTCTTATTTGGGGACTTTGAGGCACTGAAAACCCAAACACTGCCCAGATAGATTCCTTGGTATTTATGATTACTAAATCTTCAGTTTTTTTAAGCTTGTATTTTTGTACAACACAACAAAAAAATGTAAAATAACAATATGAGTGGACTTGGAGGGATTTAAGAGGGAAAAAGGGGTAAA
>ENSMUSG00000026028.145|Trak2
CATCCATCCAATGGTGCACTCTCAGCATTAGCAAAATAAGAAAATTTATCTTGTCCTTTACATCAAAAATGAGACTTTCTTATTTGGGGACTTTGAGGCACTGAAAACCCAAACACTGCCCAGATAGATTCCTTGGTATTTATGATTACTAAATCTTCAGTTTTTTTAAGCTTGTATTTTTGTACAACACAACAAAAAAATGTAAAATAACAATATGAGTGGACTTGGAGGGATTTAAGAGGGAAAAAGGGGTAAATTCG
>ENSMUSG00000026028.146|Trak2
CATCCAATGGTGCACTCTCAGCATTAGCAAAATAAGAAAATTTATCTTGTCCTTTACATCAAAAATGAGACTTTCTTATTTGGGGACTTTGAGGCACTGAAAACCCAAACACTGCCCAGATAGATTCCTTGGTATTTATGATTACTAAATCTTCAGTTTTTTTAAGCTTGTATTTTTGTACAACACAACAAAAAAATGTAAAATAACAATATGAGTGGACTTGGAGGGATTTAAGAGGGAAAAAGGGGTAAATTCGAATC
>ENSMUSG00000026028.147|Trak2
CAATGGTGCACTCTCAGCATTAGCAAAATAAGAAAATTTATCTTGTCCTTTACATCAAAAATGAGACTTTCTTATTTGGGGACTTTGAGGCACTGAAAACCCAAACACTGCCCAGATAGATTCCTTGGTATTTATGATTACTAAATCTTCAGTTTTTTTAAGCTTGTATTTTTGTACAACACAACAAAAAAATGTAAAATAACAATATGAGTGGACTTGGAGGGATTTAAGAGGGAAAAAGGGGTAAATTCGAATCAAAA
>ENSMUSG00000026028.148|Trak2
GGTGCACTCTCAGCATTAGCAAAATAAGAAAATTTATCTTGTCCTTTACATCAAAAATGAGACTTTCTTATTTGGGGACTTTGAGGCACTGAAAACCCAAACACTGCCCAGATAGATTCCTTGGTATTTATGATTACTAAATCTTCAGTTTTTTTAAGCTTGTATTTTTGTACAACACAACAAAAAAATGTAAAATAACAATATGAGTGGACTTGGAGGGATTTAAGAGGGAAAAAGGGGTAAATTCGAATCAAAAACAT
>ENSMUSG00000026028.149|Trak2
CACTCTCAGCATTAGCAAAATAAGAAAATTTATCTTGTCCTTTACATCAAAAATGAGACTTTCTTATTTGGGGACTTTGAGGCACTGAAAACCCAAACACTGCCCAGATAGATTCCTTGGTATTTATGATTACTAAATCTTCAGTTTTTTTAAGCTTGTATTTTTGTACAACACAACAAAAAAATGTAAAATAACAATATGAGTGGACTTGGAGGGATTTAAGAGGGAAAAAGGGGTAAATTCGAATCAAAAACATTTTT
>ENSMUSG00000026028.150|Trak2
CTCAGCATTAGCAAAATAAGAAAATTTATCTTGTCCTTTACATCAAAAATGAGACTTTCTTATTTGGGGACTTTGAGGCACTGAAAACCCAAACACTGCCCAGATAGATTCCTTGGTATTTATGATTACTAAATCTTCAGTTTTTTTAAGCTTGTATTTTTGTACAACACAACAAAAAAATGTAAAATAACAATATGAGTGGACTTGGAGGGATTTAAGAGGGAAAAAGGGGTAAATTCGAATCAAAAACATTTTTTAGG
>ENSMUSG00000026028.151|Trak2
GCATTAGCAAAATAAGAAAATTTATCTTGTCCTTTACATCAAAAATGAGACTTTCTTATTTGGGGACTTTGAGGCACTGAAAACCCAAACACTGCCCAGATAGATTCCTTGGTATTTATGATTACTAAATCTTCAGTTTTTTTAAGCTTGTATTTTTGTACAACACAACAAAAAAATGTAAAATAACAATATGAGTGGACTTGGAGGGATTTAAGAGGGAAAAAGGGGTAAATTCGAATCAAAAACATTTTTTAGGATAT
>ENSMUSG00000026028.152|Trak2
TAGCAAAATAAGAAAATTTATCTTGTCCTTTACATCAAAAATGAGACTTTCTTATTTGGGGACTTTGAGGCACTGAAAACCCAAACACTGCCCAGATAGATTCCTTGGTATTTATGATTACTAAATCTTCAGTTTTTTTAAGCTTGTATTTTTGTACAACACAACAAAAAAATGTAAAATAACAATATGAGTGGACTTGGAGGGATTTAAGAGGGAAAAAGGGGTAAATTCGAATCAAAAACATTTTTTAGGATATTTCT
>ENSMUSG00000026028.153|Trak2
AAAATAAGAAAATTTATCTTGTCCTTTACATCAAAAATGAGACTTTCTTATTTGGGGACTTTGAGGCACTGAAAACCCAAACACTGCCCAGATAGATTCCTTGGTATTTATGATTACTAAATCTTCAGTTTTTTTAAGCTTGTATTTTTGTACAACACAACAAAAAAATGTAAAATAACAATATGAGTGGACTTGGAGGGATTTAAGAGGGAAAAAGGGGTAAATTCGAATCAAAAACATTTTTTAGGATATTTCTTCTG
>ENSMUSG00000026028.154|Trak2
TAAGAAAATTTATCTTGTCCTTTACATCAAAAATGAGACTTTCTTATTTGGGGACTTTGAGGCACTGAAAACCCAAACACTGCCCAGATAGATTCCTTGGTATTTATGATTACTAAATCTTCAGTTTTTTTAAGCTTGTATTTTTGTACAACACAACAAAAAAATGTAAAATAACAATATGAGTGGACTTGGAGGGATTTAAGAGGGAAAAAGGGGTAAATTCGAATCAAAAACATTTTTTAGGATATTTCTTCTGAACA
>ENSMUSG00000026028.155|Trak2
AAAATTTATCTTGTCCTTTACATCAAAAATGAGACTTTCTTATTTGGGGACTTTGAGGCACTGAAAACCCAAACACTGCCCAGATAGATTCCTTGGTATTTATGATTACTAAATCTTCAGTTTTTTTAAGCTTGTATTTTTGTACAACACAACAAAAAAATGTAAAATAACAATATGAGTGGACTTGGAGGGATTTAAGAGGGAAAAAGGGGTAAATTCGAATCAAAAACATTTTTTAGGATATTTCTTCTGAACAATAC
>ENSMUSG00000026028.156|Trak2
TTTATCTTGTCCTTTACATCAAAAATGAGACTTTCTTATTTGGGGACTTTGAGGCACTGAAAACCCAAACACTGCCCAGATAGATTCCTTGGTATTTATGATTACTAAATCTTCAGTTTTTTTAAGCTTGTATTTTTGTACAACACAACAAAAAAATGTAAAATAACAATATGAGTGGACTTGGAGGGATTTAAGAGGGAAAAAGGGGTAAATTCGAATCAAAAACATTTTTTAGGATATTTCTTCTGAACAATACGGTG
>ENSMUSG00000026028.157|Trak2
TCTTGTCCTTTACATCAAAAATGAGACTTTCTTATTTGGGGACTTTGAGGCACTGAAAACCCAAACACTGCCCAGATAGATTCCTTGGTATTTATGATTACTAAATCTTCAGTTTTTTTAAGCTTGTATTTTTGTACAACACAACAAAAAAATGTAAAATAACAATATGAGTGGACTTGGAGGGATTTAAGAGGGAAAAAGGGGTAAATTCGAATCAAAAACATTTTTTAGGATATTTCTTCTGAACAATACGGTGGCCC
>ENSMUSG00000026028.158|Trak2
GTCCTTTACATCAAAAATGAGACTTTCTTATTTGGGGACTTTGAGGCACTGAAAACCCAAACACTGCCCAGATAGATTCCTTGGTATTTATGATTACTAAATCTTCAGTTTTTTTAAGCTTGTATTTTTGTACAACACAACAAAAAAATGTAAAATAACAATATGAGTGGACTTGGAGGGATTTAAGAGGGAAAAAGGGGTAAATTCGAATCAAAAACATTTTTTAGGATATTTCTTCTGAACAATACGGTGGCCCAGGA
>ENSMUSG00000026028.159|Trak2
TTTACATCAAAAATGAGACTTTCTTATTTGGGGACTTTGAGGCACTGAAAACCCAAACACTGCCCAGATAGATTCCTTGGTATTTATGATTACTAAATCTTCAGTTTTTTTAAGCTTGTATTTTTGTACAACACAACAAAAAAATGTAAAATAACAATATGAGTGGACTTGGAGGGATTTAAGAGGGAAAAAGGGGTAAATTCGAATCAAAAACATTTTTTAGGATATTTCTTCTGAACAATACGGTGGCCCAGGAATGC
>ENSMUSG00000026028.160|Trak2
CATCAAAAATGAGACTTTCTTATTTGGGGACTTTGAGGCACTGAAAACCCAAACACTGCCCAGATAGATTCCTTGGTATTTATGATTACTAAATCTTCAGTTTTTTTAAGCTTGTATTTTTGTACAACACAACAAAAAAATGTAAAATAACAATATGAGTGGACTTGGAGGGATTTAAGAGGGAAAAAGGGGTAAATTCGAATCAAAAACATTTTTTAGGATATTTCTTCTGAACAATACGGTGGCCCAGGAATGCAAAC
>ENSMUSG00000026028.161|Trak2
AAAAATGAGACTTTCTTATTTGGGGACTTTGAGGCACTGAAAACCCAAACACTGCCCAGATAGATTCCTTGGTATTTATGATTACTAAATCTTCAGTTTTTTTAAGCTTGTATTTTTGTACAACACAACAAAAAAATGTAAAATAACAATATGAGTGGACTTGGAGGGATTTAAGAGGGAAAAAGGGGTAAATTCGAATCAAAAACATTTTTTAGGATATTTCTTCTGAACAATACGGTGGCCCAGGAATGCAAACACGA
>ENSMUSG00000026028.162|Trak2
ATGAGACTTTCTTATTTGGGGACTTTGAGGCACTGAAAACCCAAACACTGCCCAGATAGATTCCTTGGTATTTATGATTACTAAATCTTCAGTTTTTTTAAGCTTGTATTTTTGTACAACACAACAAAAAAATGTAAAATAACAATATGAGTGGACTTGGAGGGATTTAAGAGGGAAAAAGGGGTAAATTCGAATCAAAAACATTTTTTAGGATATTTCTTCTGAACAATACGGTGGCCCAGGAATGCAAACACGATTGT
>ENSMUSG00000026028.163|Trak2
GACTTTCTTATTTGGGGACTTTGAGGCACTGAAAACCCAAACACTGCCCAGATAGATTCCTTGGTATTTATGATTACTAAATCTTCAGTTTTTTTAAGCTTGTATTTTTGTACAACACAACAAAAAAATGTAAAATAACAATATGAGTGGACTTGGAGGGATTTAAGAGGGAAAAAGGGGTAAATTCGAATCAAAAACATTTTTTAGGATATTTCTTCTGAACAATACGGTGGCCCAGGAATGCAAACACGATTGTGTGT
>ENSMUSG00000026028.164|Trak2
TTCTTATTTGGGGACTTTGAGGCACTGAAAACCCAAACACTGCCCAGATAGATTCCTTGGTATTTATGATTACTAAATCTTCAGTTTTTTTAAGCTTGTATTTTTGTACAACACAACAAAAAAATGTAAAATAACAATATGAGTGGACTTGGAGGGATTTAAGAGGGAAAAAGGGGTAAATTCGAATCAAAAACATTTTTTAGGATATTTCTTCTGAACAATACGGTGGCCCAGGAATGCAAACACGATTGTGTGTTTCT
>ENSMUSG00000026028.165|Trak2
TATTTGGGGACTTTGAGGCACTGAAAACCCAAACACTGCCCAGATAGATTCCTTGGTATTTATGATTACTAAATCTTCAGTTTTTTTAAGCTTGTATTTTTGTACAACACAACAAAAAAATGTAAAATAACAATATGAGTGGACTTGGAGGGATTTAAGAGGGAAAAAGGGGTAAATTCGAATCAAAAACATTTTTTAGGATATTTCTTCTGAACAATACGGTGGCCCAGGAATGCAAACACGATTGTGTGTTTCTCCGT
>ENSMUSG00000026028.166|Trak2
TGGGGACTTTGAGGCACTGAAAACCCAAACACTGCCCAGATAGATTCCTTGGTATTTATGATTACTAAATCTTCAGTTTTTTTAAGCTTGTATTTTTGTACAACACAACAAAAAAATGTAAAATAACAATATGAGTGGACTTGGAGGGATTTAAGAGGGAAAAAGGGGTAAATTCGAATCAAAAACATTTTTTAGGATATTTCTTCTGAACAATACGGTGGCCCAGGAATGCAAACACGATTGTGTGTTTCTCCGTTTTC
>ENSMUSG00000026028.167|Trak2
GACTTTGAGGCACTGAAAACCCAAACACTGCCCAGATAGATTCCTTGGTATTTATGATTACTAAATCTTCAGTTTTTTTAAGCTTGTATTTTTGTACAACACAACAAAAAAATGTAAAATAACAATATGAGTGGACTTGGAGGGATTTAAGAGGGAAAAAGGGGTAAATTCGAATCAAAAACATTTTTTAGGATATTTCTTCTGAACAATACGGTGGCCCAGGAATGCAAACACGATTGTGTGTTTCTCCGTTTTCCTTG
>ENSMUSG00000026028.168|Trak2
TTGAGGCACTGAAAACCCAAACACTGCCCAGATAGATTCCTTGGTATTTATGATTACTAAATCTTCAGTTTTTTTAAGCTTGTATTTTTGTACAACACAACAAAAAAATGTAAAATAACAATATGAGTGGACTTGGAGGGATTTAAGAGGGAAAAAGGGGTAAATTCGAATCAAAAACATTTTTTAGGATATTTCTTCTGAACAATACGGTGGCCCAGGAATGCAAACACGATTGTGTGTTTCTCCGTTTTCCTTGGATG
>ENSMUSG00000026028.169|Trak2
GGCACTGAAAACCCAAACACTGCCCAGATAGATTCCTTGGTATTTATGATTACTAAATCTTCAGTTTTTTTAAGCTTGTATTTTTGTACAACACAACAAAAAAATGTAAAATAACAATATGAGTGGACTTGGAGGGATTTAAGAGGGAAAAAGGGGTAAATTCGAATCAAAAACATTTTTTAGGATATTTCTTCTGAACAATACGGTGGCCCAGGAATGCAAACACGATTGTGTGTTTCTCCGTTTTCCTTGGATGCCAG
>ENSMUSG00000026028.170|Trak2
CTGAAAACCCAAACACTGCCCAGATAGATTCCTTGGTATTTATGATTACTAAATCTTCAGTTTTTTTAAGCTTGTATTTTTGTACAACACAACAAAAAAATGTAAAATAACAATATGAGTGGACTTGGAGGGATTTAAGAGGGAAAAAGGGGTAAATTCGAATCAAAAACATTTTTTAGGATATTTCTTCTGAACAATACGGTGGCCCAGGAATGCAAACACGATTGTGTGTTTCTCCGTTTTCCTTGGATGCCAGAAGG
>ENSMUSG00000026028.171|Trak2
AAACCCAAACACTGCCCAGATAGATTCCTTGGTATTTATGATTACTAAATCTTCAGTTTTTTTAAGCTTGTATTTTTGTACAACACAACAAAAAAATGTAAAATAACAATATGAGTGGACTTGGAGGGATTTAAGAGGGAAAAAGGGGTAAATTCGAATCAAAAACATTTTTTAGGATATTTCTTCTGAACAATACGGTGGCCCAGGAATGCAAACACGATTGTGTGTTTCTCCGTTTTCCTTGGATGCCAGAAGGGTTT
>ENSMUSG00000026028.172|Trak2
CCAAACACTGCCCAGATAGATTCCTTGGTATTTATGATTACTAAATCTTCAGTTTTTTTAAGCTTGTATTTTTGTACAACACAACAAAAAAATGTAAAATAACAATATGAGTGGACTTGGAGGGATTTAAGAGGGAAAAAGGGGTAAATTCGAATCAAAAACATTTTTTAGGATATTTCTTCTGAACAATACGGTGGCCCAGGAATGCAAACACGATTGTGTGTTTCTCCGTTTTCCTTGGATGCCAGAAGGGTTTAAAC
>ENSMUSG00000026028.173|Trak2
ACACTGCCCAGATAGATTCCTTGGTATTTATGATTACTAAATCTTCAGTTTTTTTAAGCTTGTATTTTTGTACAACACAACAAAAAAATGTAAAATAACAATATGAGTGGACTTGGAGGGATTTAAGAGGGAAAAAGGGGTAAATTCGAATCAAAAACATTTTTTAGGATATTTCTTCTGAACAATACGGTGGCCCAGGAATGCAAACACGATTGTGTGTTTCTCCGTTTTCCTTGGATGCCAGAAGGGTTTAAACCAGA
>ENSMUSG00000026028.174|Trak2
TGCCCAGATAGATTCCTTGGTATTTATGATTACTAAATCTTCAGTTTTTTTAAGCTTGTATTTTTGTACAACACAACAAAAAAATGTAAAATAACAATATGAGTGGACTTGGAGGGATTTAAGAGGGAAAAAGGGGTAAATTCGAATCAAAAACATTTTTTAGGATATTTCTTCTGAACAATACGGTGGCCCAGGAATGCAAACACGATTGTGTGTTTCTCCGTTTTCCTTGGATGCCAGAAGGGTTTAAACCAGAAGTG
>ENSMUSG00000026028.175|Trak2
CAGATAGATTCCTTGGTATTTATGATTACTAAATCTTCAGTTTTTTTAAGCTTGTATTTTTGTACAACACAACAAAAAAATGTAAAATAACAATATGAGTGGACTTGGAGGGATTTAAGAGGGAAAAAGGGGTAAATTCGAATCAAAAACATTTTTTAGGATATTTCTTCTGAACAATACGGTGGCCCAGGAATGCAAACACGATTGTGTGTTTCTCCGTTTTCCTTGGATGCCAGAAGGGTTTAAACCAGAAGTGCAAT
>ENSMUSG00000026028.176|Trak2
TAGATTCCTTGGTATTTATGATTACTAAATCTTCAGTTTTTTTAAGCTTGTATTTTTGTACAACACAACAAAAAAATGTAAAATAACAATATGAGTGGACTTGGAGGGATTTAAGAGGGAAAAAGGGGTAAATTCGAATCAAAAACATTTTTTAGGATATTTCTTCTGAACAATACGGTGGCCCAGGAATGCAAACACGATTGTGTGTTTCTCCGTTTTCCTTGGATGCCAGAAGGGTTTAAACCAGAAGTGCAATCAGT
>ENSMUSG00000026028.177|Trak2
TTCCTTGGTATTTATGATTACTAAATCTTCAGTTTTTTTAAGCTTGTATTTTTGTACAACACAACAAAAAAATGTAAAATAACAATATGAGTGGACTTGGAGGGATTTAAGAGGGAAAAAGGGGTAAATTCGAATCAAAAACATTTTTTAGGATATTTCTTCTGAACAATACGGTGGCCCAGGAATGCAAACACGATTGTGTGTTTCTCCGTTTTCCTTGGATGCCAGAAGGGTTTAAACCAGAAGTGCAATCAGTCAGT
>ENSMUSG00000026028.178|Trak2
TTGGTATTTATGATTACTAAATCTTCAGTTTTTTTAAGCTTGTATTTTTGTACAACACAACAAAAAAATGTAAAATAACAATATGAGTGGACTTGGAGGGATTTAAGAGGGAAAAAGGGGTAAATTCGAATCAAAAACATTTTTTAGGATATTTCTTCTGAACAATACGGTGGCCCAGGAATGCAAACACGATTGTGTGTTTCTCCGTTTTCCTTGGATGCCAGAAGGGTTTAAACCAGAAGTGCAATCAGTCAGTAGGC
>ENSMUSG00000026028.179|Trak2
TATTTATGATTACTAAATCTTCAGTTTTTTTAAGCTTGTATTTTTGTACAACACAACAAAAAAATGTAAAATAACAATATGAGTGGACTTGGAGGGATTTAAGAGGGAAAAAGGGGTAAATTCGAATCAAAAACATTTTTTAGGATATTTCTTCTGAACAATACGGTGGCCCAGGAATGCAAACACGATTGTGTGTTTCTCCGTTTTCCTTGGATGCCAGAAGGGTTTAAACCAGAAGTGCAATCAGTCAGTAGGCAGTA
>ENSMUSG00000026028.180|Trak2
TATGATTACTAAATCTTCAGTTTTTTTAAGCTTGTATTTTTGTACAACACAACAAAAAAATGTAAAATAACAATATGAGTGGACTTGGAGGGATTTAAGAGGGAAAAAGGGGTAAATTCGAATCAAAAACATTTTTTAGGATATTTCTTCTGAACAATACGGTGGCCCAGGAATGCAAACACGATTGTGTGTTTCTCCGTTTTCCTTGGATGCCAGAAGGGTTTAAACCAGAAGTGCAATCAGTCAGTAGGCAGTAGATT
>ENSMUSG00000026028.181|Trak2
ATTACTAAATCTTCAGTTTTTTTAAGCTTGTATTTTTGTACAACACAACAAAAAAATGTAAAATAACAATATGAGTGGACTTGGAGGGATTTAAGAGGGAAAAAGGGGTAAATTCGAATCAAAAACATTTTTTAGGATATTTCTTCTGAACAATACGGTGGCCCAGGAATGCAAACACGATTGTGTGTTTCTCCGTTTTCCTTGGATGCCAGAAGGGTTTAAACCAGAAGTGCAATCAGTCAGTAGGCAGTAGATTATGT
>ENSMUSG00000026028.182|Trak2
CTAAATCTTCAGTTTTTTTAAGCTTGTATTTTTGTACAACACAACAAAAAAATGTAAAATAACAATATGAGTGGACTTGGAGGGATTTAAGAGGGAAAAAGGGGTAAATTCGAATCAAAAACATTTTTTAGGATATTTCTTCTGAACAATACGGTGGCCCAGGAATGCAAACACGATTGTGTGTTTCTCCGTTTTCCTTGGATGCCAGAAGGGTTTAAACCAGAAGTGCAATCAGTCAGTAGGCAGTAGATTATGTTGTA
>ENSMUSG00000026028.183|Trak2
ATCTTCAGTTTTTTTAAGCTTGTATTTTTGTACAACACAACAAAAAAATGTAAAATAACAATATGAGTGGACTTGGAGGGATTTAAGAGGGAAAAAGGGGTAAATTCGAATCAAAAACATTTTTTAGGATATTTCTTCTGAACAATACGGTGGCCCAGGAATGCAAACACGATTGTGTGTTTCTCCGTTTTCCTTGGATGCCAGAAGGGTTTAAACCAGAAGTGCAATCAGTCAGTAGGCAGTAGATTATGTTGTATATT
>ENSMUSG00000026028.184|Trak2
TCAGTTTTTTTAAGCTTGTATTTTTGTACAACACAACAAAAAAATGTAAAATAACAATATGAGTGGACTTGGAGGGATTTAAGAGGGAAAAAGGGGTAAATTCGAATCAAAAACATTTTTTAGGATATTTCTTCTGAACAATACGGTGGCCCAGGAATGCAAACACGATTGTGTGTTTCTCCGTTTTCCTTGGATGCCAGAAGGGTTTAAACCAGAAGTGCAATCAGTCAGTAGGCAGTAGATTATGTTGTATATTTATA
>ENSMUSG00000026028.185|Trak2
TTTTTTTAAGCTTGTATTTTTGTACAACACAACAAAAAAATGTAAAATAACAATATGAGTGGACTTGGAGGGATTTAAGAGGGAAAAAGGGGTAAATTCGAATCAAAAACATTTTTTAGGATATTTCTTCTGAACAATACGGTGGCCCAGGAATGCAAACACGATTGTGTGTTTCTCCGTTTTCCTTGGATGCCAGAAGGGTTTAAACCAGAAGTGCAATCAGTCAGTAGGCAGTAGATTATGTTGTATATTTATATATT
>ENSMUSG00000026028.186|Trak2
TTTAAGCTTGTATTTTTGTACAACACAACAAAAAAATGTAAAATAACAATATGAGTGGACTTGGAGGGATTTAAGAGGGAAAAAGGGGTAAATTCGAATCAAAAACATTTTTTAGGATATTTCTTCTGAACAATACGGTGGCCCAGGAATGCAAACACGATTGTGTGTTTCTCCGTTTTCCTTGGATGCCAGAAGGGTTTAAACCAGAAGTGCAATCAGTCAGTAGGCAGTAGATTATGTTGTATATTTATATATTTAAA
>ENSMUSG00000026028.187|Trak2
AGCTTGTATTTTTGTACAACACAACAAAAAAATGTAAAATAACAATATGAGTGGACTTGGAGGGATTTAAGAGGGAAAAAGGGGTAAATTCGAATCAAAAACATTTTTTAGGATATTTCTTCTGAACAATACGGTGGCCCAGGAATGCAAACACGATTGTGTGTTTCTCCGTTTTCCTTGGATGCCAGAAGGGTTTAAACCAGAAGTGCAATCAGTCAGTAGGCAGTAGATTATGTTGTATATTTATATATTTAAATTTT
>ENSMUSG00000026028.188|Trak2
TGTATTTTTGTACAACACAACAAAAAAATGTAAAATAACAATATGAGTGGACTTGGAGGGATTTAAGAGGGAAAAAGGGGTAAATTCGAATCAAAAACATTTTTTAGGATATTTCTTCTGAACAATACGGTGGCCCAGGAATGCAAACACGATTGTGTGTTTCTCCGTTTTCCTTGGATGCCAGAAGGGTTTAAACCAGAAGTGCAATCAGTCAGTAGGCAGTAGATTATGTTGTATATTTATATATTTAAATTTTTAAA
>ENSMUSG00000026028.189|Trak2
TTTTTGTACAACACAACAAAAAAATGTAAAATAACAATATGAGTGGACTTGGAGGGATTTAAGAGGGAAAAAGGGGTAAATTCGAATCAAAAACATTTTTTAGGATATTTCTTCTGAACAATACGGTGGCCCAGGAATGCAAACACGATTGTGTGTTTCTCCGTTTTCCTTGGATGCCAGAAGGGTTTAAACCAGAAGTGCAATCAGTCAGTAGGCAGTAGATTATGTTGTATATTTATATATTTAAATTTTTAAAGAAA
>ENSMUSG00000026028.190|Trak2
TGTACAACACAACAAAAAAATGTAAAATAACAATATGAGTGGACTTGGAGGGATTTAAGAGGGAAAAAGGGGTAAATTCGAATCAAAAACATTTTTTAGGATATTTCTTCTGAACAATACGGTGGCCCAGGAATGCAAACACGATTGTGTGTTTCTCCGTTTTCCTTGGATGCCAGAAGGGTTTAAACCAGAAGTGCAATCAGTCAGTAGGCAGTAGATTATGTTGTATATTTATATATTTAAATTTTTAAAGAAAAGTT
>ENSMUSG00000026028.191|Trak2
CAACACAACAAAAAAATGTAAAATAACAATATGAGTGGACTTGGAGGGATTTAAGAGGGAAAAAGGGGTAAATTCGAATCAAAAACATTTTTTAGGATATTTCTTCTGAACAATACGGTGGCCCAGGAATGCAAACACGATTGTGTGTTTCTCCGTTTTCCTTGGATGCCAGAAGGGTTTAAACCAGAAGTGCAATCAGTCAGTAGGCAGTAGATTATGTTGTATATTTATATATTTAAATTTTTAAAGAAAAGTTAGTT
>ENSMUSG00000026028.192|Trak2
ACAACAAAAAAATGTAAAATAACAATATGAGTGGACTTGGAGGGATTTAAGAGGGAAAAAGGGGTAAATTCGAATCAAAAACATTTTTTAGGATATTTCTTCTGAACAATACGGTGGCCCAGGAATGCAAACACGATTGTGTGTTTCTCCGTTTTCCTTGGATGCCAGAAGGGTTTAAACCAGAAGTGCAATCAGTCAGTAGGCAGTAGATTATGTTGTATATTTATATATTTAAATTTTTAAAGAAAAGTTAGTTGTAA
>ENSMUSG00000026028.193|Trak2
CAAAAAAATGTAAAATAACAATATGAGTGGACTTGGAGGGATTTAAGAGGGAAAAAGGGGTAAATTCGAATCAAAAACATTTTTTAGGATATTTCTTCTGAACAATACGGTGGCCCAGGAATGCAAACACGATTGTGTGTTTCTCCGTTTTCCTTGGATGCCAGAAGGGTTTAAACCAGAAGTGCAATCAGTCAGTAGGCAGTAGATTATGTTGTATATTTATATATTTAAATTTTTAAAGAAAAGTTAGTTGTAACTAA
>ENSMUSG00000026028.194|Trak2
AAAATGTAAAATAACAATATGAGTGGACTTGGAGGGATTTAAGAGGGAAAAAGGGGTAAATTCGAATCAAAAACATTTTTTAGGATATTTCTTCTGAACAATACGGTGGCCCAGGAATGCAAACACGATTGTGTGTTTCTCCGTTTTCCTTGGATGCCAGAAGGGTTTAAACCAGAAGTGCAATCAGTCAGTAGGCAGTAGATTATGTTGTATATTTATATATTTAAATTTTTAAAGAAAAGTTAGTTGTAACTAACTTT
>ENSMUSG00000026028.195|Trak2
TGTAAAATAACAATATGAGTGGACTTGGAGGGATTTAAGAGGGAAAAAGGGGTAAATTCGAATCAAAAACATTTTTTAGGATATTTCTTCTGAACAATACGGTGGCCCAGGAATGCAAACACGATTGTGTGTTTCTCCGTTTTCCTTGGATGCCAGAAGGGTTTAAACCAGAAGTGCAATCAGTCAGTAGGCAGTAGATTATGTTGTATATTTATATATTTAAATTTTTAAAGAAAAGTTAGTTGTAACTAACTTTTTCC
>ENSMUSG00000026028.196|Trak2
AAATAACAATATGAGTGGACTTGGAGGGATTTAAGAGGGAAAAAGGGGTAAATTCGAATCAAAAACATTTTTTAGGATATTTCTTCTGAACAATACGGTGGCCCAGGAATGCAAACACGATTGTGTGTTTCTCCGTTTTCCTTGGATGCCAGAAGGGTTTAAACCAGAAGTGCAATCAGTCAGTAGGCAGTAGATTATGTTGTATATTTATATATTTAAATTTTTAAAGAAAAGTTAGTTGTAACTAACTTTTTCCAAAG
>ENSMUSG00000026028.197|Trak2
AACAATATGAGTGGACTTGGAGGGATTTAAGAGGGAAAAAGGGGTAAATTCGAATCAAAAACATTTTTTAGGATATTTCTTCTGAACAATACGGTGGCCCAGGAATGCAAACACGATTGTGTGTTTCTCCGTTTTCCTTGGATGCCAGAAGGGTTTAAACCAGAAGTGCAATCAGTCAGTAGGCAGTAGATTATGTTGTATATTTATATATTTAAATTTTTAAAGAAAAGTTAGTTGTAACTAACTTTTTCCAAAGTGTG
>ENSMUSG00000026028.198|Trak2
ATATGAGTGGACTTGGAGGGATTTAAGAGGGAAAAAGGGGTAAATTCGAATCAAAAACATTTTTTAGGATATTTCTTCTGAACAATACGGTGGCCCAGGAATGCAAACACGATTGTGTGTTTCTCCGTTTTCCTTGGATGCCAGAAGGGTTTAAACCAGAAGTGCAATCAGTCAGTAGGCAGTAGATTATGTTGTATATTTATATATTTAAATTTTTAAAGAAAAGTTAGTTGTAACTAACTTTTTCCAAAGTGTGCTAT
>ENSMUSG00000026028.199|Trak2
GAGTGGACTTGGAGGGATTTAAGAGGGAAAAAGGGGTAAATTCGAATCAAAAACATTTTTTAGGATATTTCTTCTGAACAATACGGTGGCCCAGGAATGCAAACACGATTGTGTGTTTCTCCGTTTTCCTTGGATGCCAGAAGGGTTTAAACCAGAAGTGCAATCAGTCAGTAGGCAGTAGATTATGTTGTATATTTATATATTTAAATTTTTAAAGAAAAGTTAGTTGTAACTAACTTTTTCCAAAGTGTGCTATGCAT
>ENSMUSG00000026028.200|Trak2
GGACTTGGAGGGATTTAAGAGGGAAAAAGGGGTAAATTCGAATCAAAAACATTTTTTAGGATATTTCTTCTGAACAATACGGTGGCCCAGGAATGCAAACACGATTGTGTGTTTCTCCGTTTTCCTTGGATGCCAGAAGGGTTTAAACCAGAAGTGCAATCAGTCAGTAGGCAGTAGATTATGTTGTATATTTATATATTTAAATTTTTAAAGAAAAGTTAGTTGTAACTAACTTTTTCCAAAGTGTGCTATGCATATTT
>ENSMUSG00000026028.201|Trak2
TTGGAGGGATTTAAGAGGGAAAAAGGGGTAAATTCGAATCAAAAACATTTTTTAGGATATTTCTTCTGAACAATACGGTGGCCCAGGAATGCAAACACGATTGTGTGTTTCTCCGTTTTCCTTGGATGCCAGAAGGGTTTAAACCAGAAGTGCAATCAGTCAGTAGGCAGTAGATTATGTTGTATATTTATATATTTAAATTTTTAAAGAAAAGTTAGTTGTAACTAACTTTTTCCAAAGTGTGCTATGCATATTTTTAA
>ENSMUSG00000026028.202|Trak2
AGGGATTTAAGAGGGAAAAAGGGGTAAATTCGAATCAAAAACATTTTTTAGGATATTTCTTCTGAACAATACGGTGGCCCAGGAATGCAAACACGATTGTGTGTTTCTCCGTTTTCCTTGGATGCCAGAAGGGTTTAAACCAGAAGTGCAATCAGTCAGTAGGCAGTAGATTATGTTGTATATTTATATATTTAAATTTTTAAAGAAAAGTTAGTTGTAACTAACTTTTTCCAAAGTGTGCTATGCATATTTTTAATGAA
>ENSMUSG00000026028.203|Trak2
ATTTAAGAGGGAAAAAGGGGTAAATTCGAATCAAAAACATTTTTTAGGATATTTCTTCTGAACAATACGGTGGCCCAGGAATGCAAACACGATTGTGTGTTTCTCCGTTTTCCTTGGATGCCAGAAGGGTTTAAACCAGAAGTGCAATCAGTCAGTAGGCAGTAGATTATGTTGTATATTTATATATTTAAATTTTTAAAGAAAAGTTAGTTGTAACTAACTTTTTCCAAAGTGTGCTATGCATATTTTTAATGAAAGAT
>ENSMUSG00000026028.204|Trak2
AAGAGGGAAAAAGGGGTAAATTCGAATCAAAAACATTTTTTAGGATATTTCTTCTGAACAATACGGTGGCCCAGGAATGCAAACACGATTGTGTGTTTCTCCGTTTTCCTTGGATGCCAGAAGGGTTTAAACCAGAAGTGCAATCAGTCAGTAGGCAGTAGATTATGTTGTATATTTATATATTTAAATTTTTAAAGAAAAGTTAGTTGTAACTAACTTTTTCCAAAGTGTGCTATGCATATTTTTAATGAAAGATGACA
>ENSMUSG00000026028.205|Trak2
GGGAAAAAGGGGTAAATTCGAATCAAAAACATTTTTTAGGATATTTCTTCTGAACAATACGGTGGCCCAGGAATGCAAACACGATTGTGTGTTTCTCCGTTTTCCTTGGATGCCAGAAGGGTTTAAACCAGAAGTGCAATCAGTCAGTAGGCAGTAGATTATGTTGTATATTTATATATTTAAATTTTTAAAGAAAAGTTAGTTGTAACTAACTTTTTCCAAAGTGTGCTATGCATATTTTTAATGAAAGATGACATGTA
>ENSMUSG00000026028.206|Trak2
AAAAGGGGTAAATTCGAATCAAAAACATTTTTTAGGATATTTCTTCTGAACAATACGGTGGCCCAGGAATGCAAACACGATTGTGTGTTTCTCCGTTTTCCTTGGATGCCAGAAGGGTTTAAACCAGAAGTGCAATCAGTCAGTAGGCAGTAGATTATGTTGTATATTTATATATTTAAATTTTTAAAGAAAAGTTAGTTGTAACTAACTTTTTCCAAAGTGTGCTATGCATATTTTTAATGAAAGATGACATGTATTTG
>ENSMUSG00000026028.207|Trak2
GGGGTAAATTCGAATCAAAAACATTTTTTAGGATATTTCTTCTGAACAATACGGTGGCCCAGGAATGCAAACACGATTGTGTGTTTCTCCGTTTTCCTTGGATGCCAGAAGGGTTTAAACCAGAAGTGCAATCAGTCAGTAGGCAGTAGATTATGTTGTATATTTATATATTTAAATTTTTAAAGAAAAGTTAGTTGTAACTAACTTTTTCCAAAGTGTGCTATGCATATTTTTAATGAAAGATGACATGTATTTGCACA
>ENSMUSG00000026028.208|Trak2
TAAATTCGAATCAAAAACATTTTTTAGGATATTTCTTCTGAACAATACGGTGGCCCAGGAATGCAAACACGATTGTGTGTTTCTCCGTTTTCCTTGGATGCCAGAAGGGTTTAAACCAGAAGTGCAATCAGTCAGTAGGCAGTAGATTATGTTGTATATTTATATATTTAAATTTTTAAAGAAAAGTTAGTTGTAACTAACTTTTTCCAAAGTGTGCTATGCATATTTTTAATGAAAGATGACATGTATTTGCACAAAAA
>ENSMUSG00000026028.209|Trak2
TTCGAATCAAAAACATTTTTTAGGATATTTCTTCTGAACAATACGGTGGCCCAGGAATGCAAACACGATTGTGTGTTTCTCCGTTTTCCTTGGATGCCAGAAGGGTTTAAACCAGAAGTGCAATCAGTCAGTAGGCAGTAGATTATGTTGTATATTTATATATTTAAATTTTTAAAGAAAAGTTAGTTGTAACTAACTTTTTCCAAAGTGTGCTATGCATATTTTTAATGAAAGATGACATGTATTTGCACAAAAATTCT
>ENSMUSG00000026028.210|Trak2
AATCAAAAACATTTTTTAGGATATTTCTTCTGAACAATACGGTGGCCCAGGAATGCAAACACGATTGTGTGTTTCTCCGTTTTCCTTGGATGCCAGAAGGGTTTAAACCAGAAGTGCAATCAGTCAGTAGGCAGTAGATTATGTTGTATATTTATATATTTAAATTTTTAAAGAAAAGTTAGTTGTAACTAACTTTTTCCAAAGTGTGCTATGCATATTTTTAATGAAAGATGACATGTATTTGCACAAAAATTCTCAGG
>ENSMUSG00000026028.211|Trak2
AAAAACATTTTTTAGGATATTTCTTCTGAACAATACGGTGGCCCAGGAATGCAAACACGATTGTGTGTTTCTCCGTTTTCCTTGGATGCCAGAAGGGTTTAAACCAGAAGTGCAATCAGTCAGTAGGCAGTAGATTATGTTGTATATTTATATATTTAAATTTTTAAAGAAAAGTTAGTTGTAACTAACTTTTTCCAAAGTGTGCTATGCATATTTTTAATGAAAGATGACATGTATTTGCACAAAAATTCTCAGGCACA
>ENSMUSG00000026028.212|Trak2
ACATTTTTTAGGATATTTCTTCTGAACAATACGGTGGCCCAGGAATGCAAACACGATTGTGTGTTTCTCCGTTTTCCTTGGATGCCAGAAGGGTTTAAACCAGAAGTGCAATCAGTCAGTAGGCAGTAGATTATGTTGTATATTTATATATTTAAATTTTTAAAGAAAAGTTAGTTGTAACTAACTTTTTCCAAAGTGTGCTATGCATATTTTTAATGAAAGATGACATGTATTTGCACAAAAATTCTCAGGCACATTAA
>ENSMUSG00000026028.213|Trak2
TTTTTAGGATATTTCTTCTGAACAATACGGTGGCCCAGGAATGCAAACACGATTGTGTGTTTCTCCGTTTTCCTTGGATGCCAGAAGGGTTTAAACCAGAAGTGCAATCAGTCAGTAGGCAGTAGATTATGTTGTATATTTATATATTTAAATTTTTAAAGAAAAGTTAGTTGTAACTAACTTTTTCCAAAGTGTGCTATGCATATTTTTAATGAAAGATGACATGTATTTGCACAAAAATTCTCAGGCACATTAAATTA
>ENSMUSG00000026028.214|Trak2
TAGGATATTTCTTCTGAACAATACGGTGGCCCAGGAATGCAAACACGATTGTGTGTTTCTCCGTTTTCCTTGGATGCCAGAAGGGTTTAAACCAGAAGTGCAATCAGTCAGTAGGCAGTAGATTATGTTGTATATTTATATATTTAAATTTTTAAAGAAAAGTTAGTTGTAACTAACTTTTTCCAAAGTGTGCTATGCATATTTTTAATGAAAGATGACATGTATTTGCACAAAAATTCTCAGGCACATTAAATTATAAA
>ENSMUSG00000026028.215|Trak2
ATATTTCTTCTGAACAATACGGTGGCCCAGGAATGCAAACACGATTGTGTGTTTCTCCGTTTTCCTTGGATGCCAGAAGGGTTTAAACCAGAAGTGCAATCAGTCAGTAGGCAGTAGATTATGTTGTATATTTATATATTTAAATTTTTAAAGAAAAGTTAGTTGTAACTAACTTTTTCCAAAGTGTGCTATGCATATTTTTAATGAAAGATGACATGTATTTGCACAAAAATTCTCAGGCACATTAAATTATAAACTGA
>ENSMUSG00000026028.216|Trak2
TTCTTCTGAACAATACGGTGGCCCAGGAATGCAAACACGATTGTGTGTTTCTCCGTTTTCCTTGGATGCCAGAAGGGTTTAAACCAGAAGTGCAATCAGTCAGTAGGCAGTAGATTATGTTGTATATTTATATATTTAAATTTTTAAAGAAAAGTTAGTTGTAACTAACTTTTTCCAAAGTGTGCTATGCATATTTTTAATGAAAGATGACATGTATTTGCACAAAAATTCTCAGGCACATTAAATTATAAACTGAAGTA
>ENSMUSG00000026028.217|Trak2
TCTGAACAATACGGTGGCCCAGGAATGCAAACACGATTGTGTGTTTCTCCGTTTTCCTTGGATGCCAGAAGGGTTTAAACCAGAAGTGCAATCAGTCAGTAGGCAGTAGATTATGTTGTATATTTATATATTTAAATTTTTAAAGAAAAGTTAGTTGTAACTAACTTTTTCCAAAGTGTGCTATGCATATTTTTAATGAAAGATGACATGTATTTGCACAAAAATTCTCAGGCACATTAAATTATAAACTGAAGTAAAAC
>ENSMUSG00000026028.218|Trak2
AACAATACGGTGGCCCAGGAATGCAAACACGATTGTGTGTTTCTCCGTTTTCCTTGGATGCCAGAAGGGTTTAAACCAGAAGTGCAATCAGTCAGTAGGCAGTAGATTATGTTGTATATTTATATATTTAAATTTTTAAAGAAAAGTTAGTTGTAACTAACTTTTTCCAAAGTGTGCTATGCATATTTTTAATGAAAGATGACATGTATTTGCACAAAAATTCTCAGGCACATTAAATTATAAACTGAAGTAAAACCCAG
>ENSMUSG00000026028.219|Trak2
ATACGGTGGCCCAGGAATGCAAACACGATTGTGTGTTTCTCCGTTTTCCTTGGATGCCAGAAGGGTTTAAACCAGAAGTGCAATCAGTCAGTAGGCAGTAGATTATGTTGTATATTTATATATTTAAATTTTTAAAGAAAAGTTAGTTGTAACTAACTTTTTCCAAAGTGTGCTATGCATATTTTTAATGAAAGATGACATGTATTTGCACAAAAATTCTCAGGCACATTAAATTATAAACTGAAGTAAAACCCAGGTGC
>ENSMUSG00000026028.220|Trak2
GGTGGCCCAGGAATGCAAACACGATTGTGTGTTTCTCCGTTTTCCTTGGATGCCAGAAGGGTTTAAACCAGAAGTGCAATCAGTCAGTAGGCAGTAGATTATGTTGTATATTTATATATTTAAATTTTTAAAGAAAAGTTAGTTGTAACTAACTTTTTCCAAAGTGTGCTATGCATATTTTTAATGAAAGATGACATGTATTTGCACAAAAATTCTCAGGCACATTAAATTATAAACTGAAGTAAAACCCAGGTGCTTGC
>ENSMUSG00000026028.221|Trak2
GCCCAGGAATGCAAACACGATTGTGTGTTTCTCCGTTTTCCTTGGATGCCAGAAGGGTTTAAACCAGAAGTGCAATCAGTCAGTAGGCAGTAGATTATGTTGTATATTTATATATTTAAATTTTTAAAGAAAAGTTAGTTGTAACTAACTTTTTCCAAAGTGTGCTATGCATATTTTTAATGAAAGATGACATGTATTTGCACAAAAATTCTCAGGCACATTAAATTATAAACTGAAGTAAAACCCAGGTGCTTGCTTTG
>ENSMUSG00000026028.222|Trak2
AGGAATGCAAACACGATTGTGTGTTTCTCCGTTTTCCTTGGATGCCAGAAGGGTTTAAACCAGAAGTGCAATCAGTCAGTAGGCAGTAGATTATGTTGTATATTTATATATTTAAATTTTTAAAGAAAAGTTAGTTGTAACTAACTTTTTCCAAAGTGTGCTATGCATATTTTTAATGAAAGATGACATGTATTTGCACAAAAATTCTCAGGCACATTAAATTATAAACTGAAGTAAAACCCAGGTGCTTGCTTTGAAAG
>ENSMUSG00000026028.223|Trak2
ATGCAAACACGATTGTGTGTTTCTCCGTTTTCCTTGGATGCCAGAAGGGTTTAAACCAGAAGTGCAATCAGTCAGTAGGCAGTAGATTATGTTGTATATTTATATATTTAAATTTTTAAAGAAAAGTTAGTTGTAACTAACTTTTTCCAAAGTGTGCTATGCATATTTTTAATGAAAGATGACATGTATTTGCACAAAAATTCTCAGGCACATTAAATTATAAACTGAAGTAAAACCCAGGTGCTTGCTTTGAAAGTGTG
>ENSMUSG00000026028.224|Trak2
AAACACGATTGTGTGTTTCTCCGTTTTCCTTGGATGCCAGAAGGGTTTAAACCAGAAGTGCAATCAGTCAGTAGGCAGTAGATTATGTTGTATATTTATATATTTAAATTTTTAAAGAAAAGTTAGTTGTAACTAACTTTTTCCAAAGTGTGCTATGCATATTTTTAATGAAAGATGACATGTATTTGCACAAAAATTCTCAGGCACATTAAATTATAAACTGAAGTAAAACCCAGGTGCTTGCTTTGAAAGTGTGTTTT
>ENSMUSG00000026028.225|Trak2
ACGATTGTGTGTTTCTCCGTTTTCCTTGGATGCCAGAAGGGTTTAAACCAGAAGTGCAATCAGTCAGTAGGCAGTAGATTATGTTGTATATTTATATATTTAAATTTTTAAAGAAAAGTTAGTTGTAACTAACTTTTTCCAAAGTGTGCTATGCATATTTTTAATGAAAGATGACATGTATTTGCACAAAAATTCTCAGGCACATTAAATTATAAACTGAAGTAAAACCCAGGTGCTTGCTTTGAAAGTGTGTTTTTGTT
>ENSMUSG00000026028.226|Trak2
TTGTGTGTTTCTCCGTTTTCCTTGGATGCCAGAAGGGTTTAAACCAGAAGTGCAATCAGTCAGTAGGCAGTAGATTATGTTGTATATTTATATATTTAAATTTTTAAAGAAAAGTTAGTTGTAACTAACTTTTTCCAAAGTGTGCTATGCATATTTTTAATGAAAGATGACATGTATTTGCACAAAAATTCTCAGGCACATTAAATTATAAACTGAAGTAAAACCCAGGTGCTTGCTTTGAAAGTGTGTTTTTGTTAGAT
>ENSMUSG00000026028.227|Trak2
GTGTTTCTCCGTTTTCCTTGGATGCCAGAAGGGTTTAAACCAGAAGTGCAATCAGTCAGTAGGCAGTAGATTATGTTGTATATTTATATATTTAAATTTTTAAAGAAAAGTTAGTTGTAACTAACTTTTTCCAAAGTGTGCTATGCATATTTTTAATGAAAGATGACATGTATTTGCACAAAAATTCTCAGGCACATTAAATTATAAACTGAAGTAAAACCCAGGTGCTTGCTTTGAAAGTGTGTTTTTGTTAGATTTTA
>ENSMUSG00000026028.228|Trak2
TTCTCCGTTTTCCTTGGATGCCAGAAGGGTTTAAACCAGAAGTGCAATCAGTCAGTAGGCAGTAGATTATGTTGTATATTTATATATTTAAATTTTTAAAGAAAAGTTAGTTGTAACTAACTTTTTCCAAAGTGTGCTATGCATATTTTTAATGAAAGATGACATGTATTTGCACAAAAATTCTCAGGCACATTAAATTATAAACTGAAGTAAAACCCAGGTGCTTGCTTTGAAAGTGTGTTTTTGTTAGATTTTATTGT
>ENSMUSG00000026028.229|Trak2
CCGTTTTCCTTGGATGCCAGAAGGGTTTAAACCAGAAGTGCAATCAGTCAGTAGGCAGTAGATTATGTTGTATATTTATATATTTAAATTTTTAAAGAAAAGTTAGTTGTAACTAACTTTTTCCAAAGTGTGCTATGCATATTTTTAATGAAAGATGACATGTATTTGCACAAAAATTCTCAGGCACATTAAATTATAAACTGAAGTAAAACCCAGGTGCTTGCTTTGAAAGTGTGTTTTTGTTAGATTTTATTGTTTTC
>ENSMUSG00000026028.230|Trak2
TTTCCTTGGATGCCAGAAGGGTTTAAACCAGAAGTGCAATCAGTCAGTAGGCAGTAGATTATGTTGTATATTTATATATTTAAATTTTTAAAGAAAAGTTAGTTGTAACTAACTTTTTCCAAAGTGTGCTATGCATATTTTTAATGAAAGATGACATGTATTTGCACAAAAATTCTCAGGCACATTAAATTATAAACTGAAGTAAAACCCAGGTGCTTGCTTTGAAAGTGTGTTTTTGTTAGATTTTATTGTTTTCCTTG
>ENSMUSG00000026028.231|Trak2
CTTGGATGCCAGAAGGGTTTAAACCAGAAGTGCAATCAGTCAGTAGGCAGTAGATTATGTTGTATATTTATATATTTAAATTTTTAAAGAAAAGTTAGTTGTAACTAACTTTTTCCAAAGTGTGCTATGCATATTTTTAATGAAAGATGACATGTATTTGCACAAAAATTCTCAGGCACATTAAATTATAAACTGAAGTAAAACCCAGGTGCTTGCTTTGAAAGTGTGTTTTTGTTAGATTTTATTGTTTTCCTTGTGTA
>ENSMUSG00000026028.232|Trak2
GATGCCAGAAGGGTTTAAACCAGAAGTGCAATCAGTCAGTAGGCAGTAGATTATGTTGTATATTTATATATTTAAATTTTTAAAGAAAAGTTAGTTGTAACTAACTTTTTCCAAAGTGTGCTATGCATATTTTTAATGAAAGATGACATGTATTTGCACAAAAATTCTCAGGCACATTAAATTATAAACTGAAGTAAAACCCAGGTGCTTGCTTTGAAAGTGTGTTTTTGTTAGATTTTATTGTTTTCCTTGTGTACATT
>ENSMUSG00000026028.233|Trak2
CCAGAAGGGTTTAAACCAGAAGTGCAATCAGTCAGTAGGCAGTAGATTATGTTGTATATTTATATATTTAAATTTTTAAAGAAAAGTTAGTTGTAACTAACTTTTTCCAAAGTGTGCTATGCATATTTTTAATGAAAGATGACATGTATTTGCACAAAAATTCTCAGGCACATTAAATTATAAACTGAAGTAAAACCCAGGTGCTTGCTTTGAAAGTGTGTTTTTGTTAGATTTTATTGTTTTCCTTGTGTACATTAAAG
>ENSMUSG00000026028.234|Trak2
AAGGGTTTAAACCAGAAGTGCAATCAGTCAGTAGGCAGTAGATTATGTTGTATATTTATATATTTAAATTTTTAAAGAAAAGTTAGTTGTAACTAACTTTTTCCAAAGTGTGCTATGCATATTTTTAATGAAAGATGACATGTATTTGCACAAAAATTCTCAGGCACATTAAATTATAAACTGAAGTAAAACCCAGGTGCTTGCTTTGAAAGTGTGTTTTTGTTAGATTTTATTGTTTTCCTTGTGTACATTAAAGCACC
>ENSMUSG00000026028.235|Trak2
GTTTAAACCAGAAGTGCAATCAGTCAGTAGGCAGTAGATTATGTTGTATATTTATATATTTAAATTTTTAAAGAAAAGTTAGTTGTAACTAACTTTTTCCAAAGTGTGCTATGCATATTTTTAATGAAAGATGACATGTATTTGCACAAAAATTCTCAGGCACATTAAATTATAAACTGAAGTAAAACCCAGGTGCTTGCTTTGAAAGTGTGTTTTTGTTAGATTTTATTGTTTTCCTTGTGTACATTAAAGCACCTGCC
>ENSMUSG00000026028.236|Trak2
AAACCAGAAGTGCAATCAGTCAGTAGGCAGTAGATTATGTTGTATATTTATATATTTAAATTTTTAAAGAAAAGTTAGTTGTAACTAACTTTTTCCAAAGTGTGCTATGCATATTTTTAATGAAAGATGACATGTATTTGCACAAAAATTCTCAGGCACATTAAATTATAAACTGAAGTAAAACCCAGGTGCTTGCTTTGAAAGTGTGTTTTTGTTAGATTTTATTGTTTTCCTTGTGTACATTAAAGCACCTGCCTGTC
>ENSMUSG00000026028.237|Trak2
CAGAAGTGCAATCAGTCAGTAGGCAGTAGATTATGTTGTATATTTATATATTTAAATTTTTAAAGAAAAGTTAGTTGTAACTAACTTTTTCCAAAGTGTGCTATGCATATTTTTAATGAAAGATGACATGTATTTGCACAAAAATTCTCAGGCACATTAAATTATAAACTGAAGTAAAACCCAGGTGCTTGCTTTGAAAGTGTGTTTTTGTTAGATTTTATTGTTTTCCTTGTGTACATTAAAGCACCTGCCTGTCTCTT
>ENSMUSG00000026028.238|Trak2
AGTGCAATCAGTCAGTAGGCAGTAGATTATGTTGTATATTTATATATTTAAATTTTTAAAGAAAAGTTAGTTGTAACTAACTTTTTCCAAAGTGTGCTATGCATATTTTTAATGAAAGATGACATGTATTTGCACAAAAATTCTCAGGCACATTAAATTATAAACTGAAGTAAAACCCAGGTGCTTGCTTTGAAAGTGTGTTTTTGTTAGATTTTATTGTTTTCCTTGTGTACATTAAAGCACCTGCCTGTCTCTTGGTA
>ENSMUSG00000026028.239|Trak2
CAATCAGTCAGTAGGCAGTAGATTATGTTGTATATTTATATATTTAAATTTTTAAAGAAAAGTTAGTTGTAACTAACTTTTTCCAAAGTGTGCTATGCATATTTTTAATGAAAGATGACATGTATTTGCACAAAAATTCTCAGGCACATTAAATTATAAACTGAAGTAAAACCCAGGTGCTTGCTTTGAAAGTGTGTTTTTGTTAGATTTTATTGTTTTCCTTGTGTACATTAAAGCACCTGCCTGTCTCTTGGTATCTG
>ENSMUSG00000026028.240|Trak2
CAGTCAGTAGGCAGTAGATTATGTTGTATATTTATATATTTAAATTTTTAAAGAAAAGTTAGTTGTAACTAACTTTTTCCAAAGTGTGCTATGCATATTTTTAATGAAAGATGACATGTATTTGCACAAAAATTCTCAGGCACATTAAATTATAAACTGAAGTAAAACCCAGGTGCTTGCTTTGAAAGTGTGTTTTTGTTAGATTTTATTGTTTTCCTTGTGTACATTAAAGCACCTGCCTGTCTCTTGGTATCTGCAGA
>ENSMUSG00000026028.241|Trak2
CAGTAGGCAGTAGATTATGTTGTATATTTATATATTTAAATTTTTAAAGAAAAGTTAGTTGTAACTAACTTTTTCCAAAGTGTGCTATGCATATTTTTAATGAAAGATGACATGTATTTGCACAAAAATTCTCAGGCACATTAAATTATAAACTGAAGTAAAACCCAGGTGCTTGCTTTGAAAGTGTGTTTTTGTTAGATTTTATTGTTTTCCTTGTGTACATTAAAGCACCTGCCTGTCTCTTGGTATCTGCAGAAGTA
>ENSMUSG00000026028.242|Trak2
AGGCAGTAGATTATGTTGTATATTTATATATTTAAATTTTTAAAGAAAAGTTAGTTGTAACTAACTTTTTCCAAAGTGTGCTATGCATATTTTTAATGAAAGATGACATGTATTTGCACAAAAATTCTCAGGCACATTAAATTATAAACTGAAGTAAAACCCAGGTGCTTGCTTTGAAAGTGTGTTTTTGTTAGATTTTATTGTTTTCCTTGTGTACATTAAAGCACCTGCCTGTCTCTTGGTATCTGCAGAAGTAGAGA
>ENSMUSG00000026028.243|Trak2
AGTAGATTATGTTGTATATTTATATATTTAAATTTTTAAAGAAAAGTTAGTTGTAACTAACTTTTTCCAAAGTGTGCTATGCATATTTTTAATGAAAGATGACATGTATTTGCACAAAAATTCTCAGGCACATTAAATTATAAACTGAAGTAAAACCCAGGTGCTTGCTTTGAAAGTGTGTTTTTGTTAGATTTTATTGTTTTCCTTGTGTACATTAAAGCACCTGCCTGTCTCTTGGTATCTGCAGAAGTAGAGAAGGG
>ENSMUSG00000026028.244|Trak2
GATTATGTTGTATATTTATATATTTAAATTTTTAAAGAAAAGTTAGTTGTAACTAACTTTTTCCAAAGTGTGCTATGCATATTTTTAATGAAAGATGACATGTATTTGCACAAAAATTCTCAGGCACATTAAATTATAAACTGAAGTAAAACCCAGGTGCTTGCTTTGAAAGTGTGTTTTTGTTAGATTTTATTGTTTTCCTTGTGTACATTAAAGCACCTGCCTGTCTCTTGGTATCTGCAGAAGTAGAGAAGGGTGTT
>ENSMUSG00000026028.245|Trak2
ATGTTGTATATTTATATATTTAAATTTTTAAAGAAAAGTTAGTTGTAACTAACTTTTTCCAAAGTGTGCTATGCATATTTTTAATGAAAGATGACATGTATTTGCACAAAAATTCTCAGGCACATTAAATTATAAACTGAAGTAAAACCCAGGTGCTTGCTTTGAAAGTGTGTTTTTGTTAGATTTTATTGTTTTCCTTGTGTACATTAAAGCACCTGCCTGTCTCTTGGTATCTGCAGAAGTAGAGAAGGGTGTTTGTT
>ENSMUSG00000026028.246|Trak2
TGTATATTTATATATTTAAATTTTTAAAGAAAAGTTAGTTGTAACTAACTTTTTCCAAAGTGTGCTATGCATATTTTTAATGAAAGATGACATGTATTTGCACAAAAATTCTCAGGCACATTAAATTATAAACTGAAGTAAAACCCAGGTGCTTGCTTTGAAAGTGTGTTTTTGTTAGATTTTATTGTTTTCCTTGTGTACATTAAAGCACCTGCCTGTCTCTTGGTATCTGCAGAAGTAGAGAAGGGTGTTTGTTTATG
>ENSMUSG00000026028.247|Trak2
TATTTATATATTTAAATTTTTAAAGAAAAGTTAGTTGTAACTAACTTTTTCCAAAGTGTGCTATGCATATTTTTAATGAAAGATGACATGTATTTGCACAAAAATTCTCAGGCACATTAAATTATAAACTGAAGTAAAACCCAGGTGCTTGCTTTGAAAGTGTGTTTTTGTTAGATTTTATTGTTTTCCTTGTGTACATTAAAGCACCTGCCTGTCTCTTGGTATCTGCAGAAGTAGAGAAGGGTGTTTGTTTATGGGAG
>ENSMUSG00000026028.248|Trak2
TATATATTTAAATTTTTAAAGAAAAGTTAGTTGTAACTAACTTTTTCCAAAGTGTGCTATGCATATTTTTAATGAAAGATGACATGTATTTGCACAAAAATTCTCAGGCACATTAAATTATAAACTGAAGTAAAACCCAGGTGCTTGCTTTGAAAGTGTGTTTTTGTTAGATTTTATTGTTTTCCTTGTGTACATTAAAGCACCTGCCTGTCTCTTGGTATCTGCAGAAGTAGAGAAGGGTGTTTGTTTATGGGAGAGCC
>ENSMUSG00000026028.249|Trak2
TATTTAAATTTTTAAAGAAAAGTTAGTTGTAACTAACTTTTTCCAAAGTGTGCTATGCATATTTTTAATGAAAGATGACATGTATTTGCACAAAAATTCTCAGGCACATTAAATTATAAACTGAAGTAAAACCCAGGTGCTTGCTTTGAAAGTGTGTTTTTGTTAGATTTTATTGTTTTCCTTGTGTACATTAAAGCACCTGCCTGTCTCTTGGTATCTGCAGAAGTAGAGAAGGGTGTTTGTTTATGGGAGAGCCAAGA
>ENSMUSG00000026028.250|Trak2
TAAATTTTTAAAGAAAAGTTAGTTGTAACTAACTTTTTCCAAAGTGTGCTATGCATATTTTTAATGAAAGATGACATGTATTTGCACAAAAATTCTCAGGCACATTAAATTATAAACTGAAGTAAAACCCAGGTGCTTGCTTTGAAAGTGTGTTTTTGTTAGATTTTATTGTTTTCCTTGTGTACATTAAAGCACCTGCCTGTCTCTTGGTATCTGCAGAAGTAGAGAAGGGTGTTTGTTTATGGGAGAGCCAAGACTTC
>ENSMUSG00000026028.251|Trak2
TTTTTAAAGAAAAGTTAGTTGTAACTAACTTTTTCCAAAGTGTGCTATGCATATTTTTAATGAAAGATGACATGTATTTGCACAAAAATTCTCAGGCACATTAAATTATAAACTGAAGTAAAACCCAGGTGCTTGCTTTGAAAGTGTGTTTTTGTTAGATTTTATTGTTTTCCTTGTGTACATTAAAGCACCTGCCTGTCTCTTGGTATCTGCAGAAGTAGAGAAGGGTGTTTGTTTATGGGAGAGCCAAGACTTCTTTT
>ENSMUSG00000026028.252|Trak2
TAAAGAAAAGTTAGTTGTAACTAACTTTTTCCAAAGTGTGCTATGCATATTTTTAATGAAAGATGACATGTATTTGCACAAAAATTCTCAGGCACATTAAATTATAAACTGAAGTAAAACCCAGGTGCTTGCTTTGAAAGTGTGTTTTTGTTAGATTTTATTGTTTTCCTTGTGTACATTAAAGCACCTGCCTGTCTCTTGGTATCTGCAGAAGTAGAGAAGGGTGTTTGTTTATGGGAGAGCCAAGACTTCTTTTCCTC
>ENSMUSG00000026028.253|Trak2
GAAAAGTTAGTTGTAACTAACTTTTTCCAAAGTGTGCTATGCATATTTTTAATGAAAGATGACATGTATTTGCACAAAAATTCTCAGGCACATTAAATTATAAACTGAAGTAAAACCCAGGTGCTTGCTTTGAAAGTGTGTTTTTGTTAGATTTTATTGTTTTCCTTGTGTACATTAAAGCACCTGCCTGTCTCTTGGTATCTGCAGAAGTAGAGAAGGGTGTTTGTTTATGGGAGAGCCAAGACTTCTTTTCCTCTGAT
>ENSMUSG00000026028.254|Trak2
AGTTAGTTGTAACTAACTTTTTCCAAAGTGTGCTATGCATATTTTTAATGAAAGATGACATGTATTTGCACAAAAATTCTCAGGCACATTAAATTATAAACTGAAGTAAAACCCAGGTGCTTGCTTTGAAAGTGTGTTTTTGTTAGATTTTATTGTTTTCCTTGTGTACATTAAAGCACCTGCCTGTCTCTTGGTATCTGCAGAAGTAGAGAAGGGTGTTTGTTTATGGGAGAGCCAAGACTTCTTTTCCTCTGATTTCT
>ENSMUSG00000026028.255|Trak2
AGTTGTAACTAACTTTTTCCAAAGTGTGCTATGCATATTTTTAATGAAAGATGACATGTATTTGCACAAAAATTCTCAGGCACATTAAATTATAAACTGAAGTAAAACCCAGGTGCTTGCTTTGAAAGTGTGTTTTTGTTAGATTTTATTGTTTTCCTTGTGTACATTAAAGCACCTGCCTGTCTCTTGGTATCTGCAGAAGTAGAGAAGGGTGTTTGTTTATGGGAGAGCCAAGACTTCTTTTCCTCTGATTTCTTTAA
>ENSMUSG00000026028.256|Trak2
GTAACTAACTTTTTCCAAAGTGTGCTATGCATATTTTTAATGAAAGATGACATGTATTTGCACAAAAATTCTCAGGCACATTAAATTATAAACTGAAGTAAAACCCAGGTGCTTGCTTTGAAAGTGTGTTTTTGTTAGATTTTATTGTTTTCCTTGTGTACATTAAAGCACCTGCCTGTCTCTTGGTATCTGCAGAAGTAGAGAAGGGTGTTTGTTTATGGGAGAGCCAAGACTTCTTTTCCTCTGATTTCTTTAACAAG
>ENSMUSG00000026028.257|Trak2
CTAACTTTTTCCAAAGTGTGCTATGCATATTTTTAATGAAAGATGACATGTATTTGCACAAAAATTCTCAGGCACATTAAATTATAAACTGAAGTAAAACCCAGGTGCTTGCTTTGAAAGTGTGTTTTTGTTAGATTTTATTGTTTTCCTTGTGTACATTAAAGCACCTGCCTGTCTCTTGGTATCTGCAGAAGTAGAGAAGGGTGTTTGTTTATGGGAGAGCCAAGACTTCTTTTCCTCTGATTTCTTTAACAAGCTGA
>ENSMUSG00000026028.258|Trak2
CTTTTTCCAAAGTGTGCTATGCATATTTTTAATGAAAGATGACATGTATTTGCACAAAAATTCTCAGGCACATTAAATTATAAACTGAAGTAAAACCCAGGTGCTTGCTTTGAAAGTGTGTTTTTGTTAGATTTTATTGTTTTCCTTGTGTACATTAAAGCACCTGCCTGTCTCTTGGTATCTGCAGAAGTAGAGAAGGGTGTTTGTTTATGGGAGAGCCAAGACTTCTTTTCCTCTGATTTCTTTAACAAGCTGAAAAG
>ENSMUSG00000026028.259|Trak2
TTCCAAAGTGTGCTATGCATATTTTTAATGAAAGATGACATGTATTTGCACAAAAATTCTCAGGCACATTAAATTATAAACTGAAGTAAAACCCAGGTGCTTGCTTTGAAAGTGTGTTTTTGTTAGATTTTATTGTTTTCCTTGTGTACATTAAAGCACCTGCCTGTCTCTTGGTATCTGCAGAAGTAGAGAAGGGTGTTTGTTTATGGGAGAGCCAAGACTTCTTTTCCTCTGATTTCTTTAACAAGCTGAAAAGCAAG
>ENSMUSG00000026028.260|Trak2
AAAGTGTGCTATGCATATTTTTAATGAAAGATGACATGTATTTGCACAAAAATTCTCAGGCACATTAAATTATAAACTGAAGTAAAACCCAGGTGCTTGCTTTGAAAGTGTGTTTTTGTTAGATTTTATTGTTTTCCTTGTGTACATTAAAGCACCTGCCTGTCTCTTGGTATCTGCAGAAGTAGAGAAGGGTGTTTGTTTATGGGAGAGCCAAGACTTCTTTTCCTCTGATTTCTTTAACAAGCTGAAAAGCAAGTGAG
>ENSMUSG00000026028.261|Trak2
TGTGCTATGCATATTTTTAATGAAAGATGACATGTATTTGCACAAAAATTCTCAGGCACATTAAATTATAAACTGAAGTAAAACCCAGGTGCTTGCTTTGAAAGTGTGTTTTTGTTAGATTTTATTGTTTTCCTTGTGTACATTAAAGCACCTGCCTGTCTCTTGGTATCTGCAGAAGTAGAGAAGGGTGTTTGTTTATGGGAGAGCCAAGACTTCTTTTCCTCTGATTTCTTTAACAAGCTGAAAAGCAAGTGAGGCCT
>ENSMUSG00000026028.262|Trak2
CTATGCATATTTTTAATGAAAGATGACATGTATTTGCACAAAAATTCTCAGGCACATTAAATTATAAACTGAAGTAAAACCCAGGTGCTTGCTTTGAAAGTGTGTTTTTGTTAGATTTTATTGTTTTCCTTGTGTACATTAAAGCACCTGCCTGTCTCTTGGTATCTGCAGAAGTAGAGAAGGGTGTTTGTTTATGGGAGAGCCAAGACTTCTTTTCCTCTGATTTCTTTAACAAGCTGAAAAGCAAGTGAGGCCTGAGG
>ENSMUSG00000026028.263|Trak2
GCATATTTTTAATGAAAGATGACATGTATTTGCACAAAAATTCTCAGGCACATTAAATTATAAACTGAAGTAAAACCCAGGTGCTTGCTTTGAAAGTGTGTTTTTGTTAGATTTTATTGTTTTCCTTGTGTACATTAAAGCACCTGCCTGTCTCTTGGTATCTGCAGAAGTAGAGAAGGGTGTTTGTTTATGGGAGAGCCAAGACTTCTTTTCCTCTGATTTCTTTAACAAGCTGAAAAGCAAGTGAGGCCTGAGGCTGG
>ENSMUSG00000026028.264|Trak2
ATTTTTAATGAAAGATGACATGTATTTGCACAAAAATTCTCAGGCACATTAAATTATAAACTGAAGTAAAACCCAGGTGCTTGCTTTGAAAGTGTGTTTTTGTTAGATTTTATTGTTTTCCTTGTGTACATTAAAGCACCTGCCTGTCTCTTGGTATCTGCAGAAGTAGAGAAGGGTGTTTGTTTATGGGAGAGCCAAGACTTCTTTTCCTCTGATTTCTTTAACAAGCTGAAAAGCAAGTGAGGCCTGAGGCTGGGGTT
>ENSMUSG00000026028.265|Trak2
TTAATGAAAGATGACATGTATTTGCACAAAAATTCTCAGGCACATTAAATTATAAACTGAAGTAAAACCCAGGTGCTTGCTTTGAAAGTGTGTTTTTGTTAGATTTTATTGTTTTCCTTGTGTACATTAAAGCACCTGCCTGTCTCTTGGTATCTGCAGAAGTAGAGAAGGGTGTTTGTTTATGGGAGAGCCAAGACTTCTTTTCCTCTGATTTCTTTAACAAGCTGAAAAGCAAGTGAGGCCTGAGGCTGGGGTTTAGG
>ENSMUSG00000026028.266|Trak2
TGAAAGATGACATGTATTTGCACAAAAATTCTCAGGCACATTAAATTATAAACTGAAGTAAAACCCAGGTGCTTGCTTTGAAAGTGTGTTTTTGTTAGATTTTATTGTTTTCCTTGTGTACATTAAAGCACCTGCCTGTCTCTTGGTATCTGCAGAAGTAGAGAAGGGTGTTTGTTTATGGGAGAGCCAAGACTTCTTTTCCTCTGATTTCTTTAACAAGCTGAAAAGCAAGTGAGGCCTGAGGCTGGGGTTTAGGCCTT
>ENSMUSG00000026028.267|Trak2
AGATGACATGTATTTGCACAAAAATTCTCAGGCACATTAAATTATAAACTGAAGTAAAACCCAGGTGCTTGCTTTGAAAGTGTGTTTTTGTTAGATTTTATTGTTTTCCTTGTGTACATTAAAGCACCTGCCTGTCTCTTGGTATCTGCAGAAGTAGAGAAGGGTGTTTGTTTATGGGAGAGCCAAGACTTCTTTTCCTCTGATTTCTTTAACAAGCTGAAAAGCAAGTGAGGCCTGAGGCTGGGGTTTAGGCCTTCAGC
>ENSMUSG00000026028.268|Trak2
GACATGTATTTGCACAAAAATTCTCAGGCACATTAAATTATAAACTGAAGTAAAACCCAGGTGCTTGCTTTGAAAGTGTGTTTTTGTTAGATTTTATTGTTTTCCTTGTGTACATTAAAGCACCTGCCTGTCTCTTGGTATCTGCAGAAGTAGAGAAGGGTGTTTGTTTATGGGAGAGCCAAGACTTCTTTTCCTCTGATTTCTTTAACAAGCTGAAAAGCAAGTGAGGCCTGAGGCTGGGGTTTAGGCCTTCAGCCTGT
>ENSMUSG00000026028.269|Trak2
TGTATTTGCACAAAAATTCTCAGGCACATTAAATTATAAACTGAAGTAAAACCCAGGTGCTTGCTTTGAAAGTGTGTTTTTGTTAGATTTTATTGTTTTCCTTGTGTACATTAAAGCACCTGCCTGTCTCTTGGTATCTGCAGAAGTAGAGAAGGGTGTTTGTTTATGGGAGAGCCAAGACTTCTTTTCCTCTGATTTCTTTAACAAGCTGAAAAGCAAGTGAGGCCTGAGGCTGGGGTTTAGGCCTTCAGCCTGTGGTG
>ENSMUSG00000026028.270|Trak2
TTTGCACAAAAATTCTCAGGCACATTAAATTATAAACTGAAGTAAAACCCAGGTGCTTGCTTTGAAAGTGTGTTTTTGTTAGATTTTATTGTTTTCCTTGTGTACATTAAAGCACCTGCCTGTCTCTTGGTATCTGCAGAAGTAGAGAAGGGTGTTTGTTTATGGGAGAGCCAAGACTTCTTTTCCTCTGATTTCTTTAACAAGCTGAAAAGCAAGTGAGGCCTGAGGCTGGGGTTTAGGCCTTCAGCCTGTGGTGCAGG
>ENSMUSG00000026028.271|Trak2
CACAAAAATTCTCAGGCACATTAAATTATAAACTGAAGTAAAACCCAGGTGCTTGCTTTGAAAGTGTGTTTTTGTTAGATTTTATTGTTTTCCTTGTGTACATTAAAGCACCTGCCTGTCTCTTGGTATCTGCAGAAGTAGAGAAGGGTGTTTGTTTATGGGAGAGCCAAGACTTCTTTTCCTCTGATTTCTTTAACAAGCTGAAAAGCAAGTGAGGCCTGAGGCTGGGGTTTAGGCCTTCAGCCTGTGGTGCAGGCCTC
>ENSMUSG00000026028.272|Trak2
AAAATTCTCAGGCACATTAAATTATAAACTGAAGTAAAACCCAGGTGCTTGCTTTGAAAGTGTGTTTTTGTTAGATTTTATTGTTTTCCTTGTGTACATTAAAGCACCTGCCTGTCTCTTGGTATCTGCAGAAGTAGAGAAGGGTGTTTGTTTATGGGAGAGCCAAGACTTCTTTTCCTCTGATTTCTTTAACAAGCTGAAAAGCAAGTGAGGCCTGAGGCTGGGGTTTAGGCCTTCAGCCTGTGGTGCAGGCCTCACGC
>ENSMUSG00000026028.273|Trak2
TTCTCAGGCACATTAAATTATAAACTGAAGTAAAACCCAGGTGCTTGCTTTGAAAGTGTGTTTTTGTTAGATTTTATTGTTTTCCTTGTGTACATTAAAGCACCTGCCTGTCTCTTGGTATCTGCAGAAGTAGAGAAGGGTGTTTGTTTATGGGAGAGCCAAGACTTCTTTTCCTCTGATTTCTTTAACAAGCTGAAAAGCAAGTGAGGCCTGAGGCTGGGGTTTAGGCCTTCAGCCTGTGGTGCAGGCCTCACGCTGTT
>ENSMUSG00000026028.274|Trak2
CAGGCACATTAAATTATAAACTGAAGTAAAACCCAGGTGCTTGCTTTGAAAGTGTGTTTTTGTTAGATTTTATTGTTTTCCTTGTGTACATTAAAGCACCTGCCTGTCTCTTGGTATCTGCAGAAGTAGAGAAGGGTGTTTGTTTATGGGAGAGCCAAGACTTCTTTTCCTCTGATTTCTTTAACAAGCTGAAAAGCAAGTGAGGCCTGAGGCTGGGGTTTAGGCCTTCAGCCTGTGGTGCAGGCCTCACGCTGTTGGGG
>ENSMUSG00000026028.275|Trak2
CACATTAAATTATAAACTGAAGTAAAACCCAGGTGCTTGCTTTGAAAGTGTGTTTTTGTTAGATTTTATTGTTTTCCTTGTGTACATTAAAGCACCTGCCTGTCTCTTGGTATCTGCAGAAGTAGAGAAGGGTGTTTGTTTATGGGAGAGCCAAGACTTCTTTTCCTCTGATTTCTTTAACAAGCTGAAAAGCAAGTGAGGCCTGAGGCTGGGGTTTAGGCCTTCAGCCTGTGGTGCAGGCCTCACGCTGTTGGGGGGGG
>ENSMUSG00000026028.276|Trak2
TTAAATTATAAACTGAAGTAAAACCCAGGTGCTTGCTTTGAAAGTGTGTTTTTGTTAGATTTTATTGTTTTCCTTGTGTACATTAAAGCACCTGCCTGTCTCTTGGTATCTGCAGAAGTAGAGAAGGGTGTTTGTTTATGGGAGAGCCAAGACTTCTTTTCCTCTGATTTCTTTAACAAGCTGAAAAGCAAGTGAGGCCTGAGGCTGGGGTTTAGGCCTTCAGCCTGTGGTGCAGGCCTCACGCTGTTGGGGGGGGAGGG
>ENSMUSG00000026028.277|Trak2
ATTATAAACTGAAGTAAAACCCAGGTGCTTGCTTTGAAAGTGTGTTTTTGTTAGATTTTATTGTTTTCCTTGTGTACATTAAAGCACCTGCCTGTCTCTTGGTATCTGCAGAAGTAGAGAAGGGTGTTTGTTTATGGGAGAGCCAAGACTTCTTTTCCTCTGATTTCTTTAACAAGCTGAAAAGCAAGTGAGGCCTGAGGCTGGGGTTTAGGCCTTCAGCCTGTGGTGCAGGCCTCACGCTGTTGGGGGGGGAGGGGGGC
>ENSMUSG00000026028.278|Trak2
TAAACTGAAGTAAAACCCAGGTGCTTGCTTTGAAAGTGTGTTTTTGTTAGATTTTATTGTTTTCCTTGTGTACATTAAAGCACCTGCCTGTCTCTTGGTATCTGCAGAAGTAGAGAAGGGTGTTTGTTTATGGGAGAGCCAAGACTTCTTTTCCTCTGATTTCTTTAACAAGCTGAAAAGCAAGTGAGGCCTGAGGCTGGGGTTTAGGCCTTCAGCCTGTGGTGCAGGCCTCACGCTGTTGGGGGGGGAGGGGGGCAGAT
>ENSMUSG00000026028.279|Trak2
CTGAAGTAAAACCCAGGTGCTTGCTTTGAAAGTGTGTTTTTGTTAGATTTTATTGTTTTCCTTGTGTACATTAAAGCACCTGCCTGTCTCTTGGTATCTGCAGAAGTAGAGAAGGGTGTTTGTTTATGGGAGAGCCAAGACTTCTTTTCCTCTGATTTCTTTAACAAGCTGAAAAGCAAGTGAGGCCTGAGGCTGGGGTTTAGGCCTTCAGCCTGTGGTGCAGGCCTCACGCTGTTGGGGGGGGAGGGGGGCAGATCTGT
>ENSMUSG00000026028.280|Trak2
AGTAAAACCCAGGTGCTTGCTTTGAAAGTGTGTTTTTGTTAGATTTTATTGTTTTCCTTGTGTACATTAAAGCACCTGCCTGTCTCTTGGTATCTGCAGAAGTAGAGAAGGGTGTTTGTTTATGGGAGAGCCAAGACTTCTTTTCCTCTGATTTCTTTAACAAGCTGAAAAGCAAGTGAGGCCTGAGGCTGGGGTTTAGGCCTTCAGCCTGTGGTGCAGGCCTCACGCTGTTGGGGGGGGAGGGGGGCAGATCTGTGCTC
>ENSMUSG00000026028.281|Trak2
AAACCCAGGTGCTTGCTTTGAAAGTGTGTTTTTGTTAGATTTTATTGTTTTCCTTGTGTACATTAAAGCACCTGCCTGTCTCTTGGTATCTGCAGAAGTAGAGAAGGGTGTTTGTTTATGGGAGAGCCAAGACTTCTTTTCCTCTGATTTCTTTAACAAGCTGAAAAGCAAGTGAGGCCTGAGGCTGGGGTTTAGGCCTTCAGCCTGTGGTGCAGGCCTCACGCTGTTGGGGGGGGAGGGGGGCAGATCTGTGCTCTGAG
>ENSMUSG00000026028.282|Trak2
CCAGGTGCTTGCTTTGAAAGTGTGTTTTTGTTAGATTTTATTGTTTTCCTTGTGTACATTAAAGCACCTGCCTGTCTCTTGGTATCTGCAGAAGTAGAGAAGGGTGTTTGTTTATGGGAGAGCCAAGACTTCTTTTCCTCTGATTTCTTTAACAAGCTGAAAAGCAAGTGAGGCCTGAGGCTGGGGTTTAGGCCTTCAGCCTGTGGTGCAGGCCTCACGCTGTTGGGGGGGGAGGGGGGCAGATCTGTGCTCTGAGGTGG
>ENSMUSG00000026028.283|Trak2
GTGCTTGCTTTGAAAGTGTGTTTTTGTTAGATTTTATTGTTTTCCTTGTGTACATTAAAGCACCTGCCTGTCTCTTGGTATCTGCAGAAGTAGAGAAGGGTGTTTGTTTATGGGAGAGCCAAGACTTCTTTTCCTCTGATTTCTTTAACAAGCTGAAAAGCAAGTGAGGCCTGAGGCTGGGGTTTAGGCCTTCAGCCTGTGGTGCAGGCCTCACGCTGTTGGGGGGGGAGGGGGGCAGATCTGTGCTCTGAGGTGGCAGG
>ENSMUSG00000026028.284|Trak2
TTGCTTTGAAAGTGTGTTTTTGTTAGATTTTATTGTTTTCCTTGTGTACATTAAAGCACCTGCCTGTCTCTTGGTATCTGCAGAAGTAGAGAAGGGTGTTTGTTTATGGGAGAGCCAAGACTTCTTTTCCTCTGATTTCTTTAACAAGCTGAAAAGCAAGTGAGGCCTGAGGCTGGGGTTTAGGCCTTCAGCCTGTGGTGCAGGCCTCACGCTGTTGGGGGGGGAGGGGGGCAGATCTGTGCTCTGAGGTGGCAGGCCAT
>ENSMUSG00000026028.285|Trak2
TTTGAAAGTGTGTTTTTGTTAGATTTTATTGTTTTCCTTGTGTACATTAAAGCACCTGCCTGTCTCTTGGTATCTGCAGAAGTAGAGAAGGGTGTTTGTTTATGGGAGAGCCAAGACTTCTTTTCCTCTGATTTCTTTAACAAGCTGAAAAGCAAGTGAGGCCTGAGGCTGGGGTTTAGGCCTTCAGCCTGTGGTGCAGGCCTCACGCTGTTGGGGGGGGAGGGGGGCAGATCTGTGCTCTGAGGTGGCAGGCCATGGTC
>ENSMUSG00000026028.286|Trak2
AAAGTGTGTTTTTGTTAGATTTTATTGTTTTCCTTGTGTACATTAAAGCACCTGCCTGTCTCTTGGTATCTGCAGAAGTAGAGAAGGGTGTTTGTTTATGGGAGAGCCAAGACTTCTTTTCCTCTGATTTCTTTAACAAGCTGAAAAGCAAGTGAGGCCTGAGGCTGGGGTTTAGGCCTTCAGCCTGTGGTGCAGGCCTCACGCTGTTGGGGGGGGAGGGGGGCAGATCTGTGCTCTGAGGTGGCAGGCCATGGTCTGCC
>ENSMUSG00000026028.287|Trak2
TGTGTTTTTGTTAGATTTTATTGTTTTCCTTGTGTACATTAAAGCACCTGCCTGTCTCTTGGTATCTGCAGAAGTAGAGAAGGGTGTTTGTTTATGGGAGAGCCAAGACTTCTTTTCCTCTGATTTCTTTAACAAGCTGAAAAGCAAGTGAGGCCTGAGGCTGGGGTTTAGGCCTTCAGCCTGTGGTGCAGGCCTCACGCTGTTGGGGGGGGAGGGGGGCAGATCTGTGCTCTGAGGTGGCAGGCCATGGTCTGCCTCTG
>ENSMUSG00000026028.288|Trak2
TTTTTGTTAGATTTTATTGTTTTCCTTGTGTACATTAAAGCACCTGCCTGTCTCTTGGTATCTGCAGAAGTAGAGAAGGGTGTTTGTTTATGGGAGAGCCAAGACTTCTTTTCCTCTGATTTCTTTAACAAGCTGAAAAGCAAGTGAGGCCTGAGGCTGGGGTTTAGGCCTTCAGCCTGTGGTGCAGGCCTCACGCTGTTGGGGGGGGAGGGGGGCAGATCTGTGCTCTGAGGTGGCAGGCCATGGTCTGCCTCTGCAGC
>ENSMUSG00000026028.289|Trak2
TGTTAGATTTTATTGTTTTCCTTGTGTACATTAAAGCACCTGCCTGTCTCTTGGTATCTGCAGAAGTAGAGAAGGGTGTTTGTTTATGGGAGAGCCAAGACTTCTTTTCCTCTGATTTCTTTAACAAGCTGAAAAGCAAGTGAGGCCTGAGGCTGGGGTTTAGGCCTTCAGCCTGTGGTGCAGGCCTCACGCTGTTGGGGGGGGAGGGGGGCAGATCTGTGCTCTGAGGTGGCAGGCCATGGTCTGCCTCTGCAGCTGAC
>ENSMUSG00000026028.290|Trak2
AGATTTTATTGTTTTCCTTGTGTACATTAAAGCACCTGCCTGTCTCTTGGTATCTGCAGAAGTAGAGAAGGGTGTTTGTTTATGGGAGAGCCAAGACTTCTTTTCCTCTGATTTCTTTAACAAGCTGAAAAGCAAGTGAGGCCTGAGGCTGGGGTTTAGGCCTTCAGCCTGTGGTGCAGGCCTCACGCTGTTGGGGGGGGAGGGGGGCAGATCTGTGCTCTGAGGTGGCAGGCCATGGTCTGCCTCTGCAGCTGACATGG
>ENSMUSG00000026028.291|Trak2
TTTATTGTTTTCCTTGTGTACATTAAAGCACCTGCCTGTCTCTTGGTATCTGCAGAAGTAGAGAAGGGTGTTTGTTTATGGGAGAGCCAAGACTTCTTTTCCTCTGATTTCTTTAACAAGCTGAAAAGCAAGTGAGGCCTGAGGCTGGGGTTTAGGCCTTCAGCCTGTGGTGCAGGCCTCACGCTGTTGGGGGGGGAGGGGGGCAGATCTGTGCTCTGAGGTGGCAGGCCATGGTCTGCCTCTGCAGCTGACATGGCTTT
>ENSMUSG00000026028.292|Trak2
TTGTTTTCCTTGTGTACATTAAAGCACCTGCCTGTCTCTTGGTATCTGCAGAAGTAGAGAAGGGTGTTTGTTTATGGGAGAGCCAAGACTTCTTTTCCTCTGATTTCTTTAACAAGCTGAAAAGCAAGTGAGGCCTGAGGCTGGGGTTTAGGCCTTCAGCCTGTGGTGCAGGCCTCACGCTGTTGGGGGGGGAGGGGGGCAGATCTGTGCTCTGAGGTGGCAGGCCATGGTCTGCCTCTGCAGCTGACATGGCTTTGTCT
>ENSMUSG00000026028.293|Trak2
TTTCCTTGTGTACATTAAAGCACCTGCCTGTCTCTTGGTATCTGCAGAAGTAGAGAAGGGTGTTTGTTTATGGGAGAGCCAAGACTTCTTTTCCTCTGATTTCTTTAACAAGCTGAAAAGCAAGTGAGGCCTGAGGCTGGGGTTTAGGCCTTCAGCCTGTGGTGCAGGCCTCACGCTGTTGGGGGGGGAGGGGGGCAGATCTGTGCTCTGAGGTGGCAGGCCATGGTCTGCCTCTGCAGCTGACATGGCTTTGTCTCCGT
>ENSMUSG00000026028.294|Trak2
CTTGTGTACATTAAAGCACCTGCCTGTCTCTTGGTATCTGCAGAAGTAGAGAAGGGTGTTTGTTTATGGGAGAGCCAAGACTTCTTTTCCTCTGATTTCTTTAACAAGCTGAAAAGCAAGTGAGGCCTGAGGCTGGGGTTTAGGCCTTCAGCCTGTGGTGCAGGCCTCACGCTGTTGGGGGGGGAGGGGGGCAGATCTGTGCTCTGAGGTGGCAGGCCATGGTCTGCCTCTGCAGCTGACATGGCTTTGTCTCCGTGGGG
>ENSMUSG00000026028.295|Trak2
TGTACATTAAAGCACCTGCCTGTCTCTTGGTATCTGCAGAAGTAGAGAAGGGTGTTTGTTTATGGGAGAGCCAAGACTTCTTTTCCTCTGATTTCTTTAACAAGCTGAAAAGCAAGTGAGGCCTGAGGCTGGGGTTTAGGCCTTCAGCCTGTGGTGCAGGCCTCACGCTGTTGGGGGGGGAGGGGGGCAGATCTGTGCTCTGAGGTGGCAGGCCATGGTCTGCCTCTGCAGCTGACATGGCTTTGTCTCCGTGGGGTTGT
>ENSMUSG00000026028.296|Trak2
CATTAAAGCACCTGCCTGTCTCTTGGTATCTGCAGAAGTAGAGAAGGGTGTTTGTTTATGGGAGAGCCAAGACTTCTTTTCCTCTGATTTCTTTAACAAGCTGAAAAGCAAGTGAGGCCTGAGGCTGGGGTTTAGGCCTTCAGCCTGTGGTGCAGGCCTCACGCTGTTGGGGGGGGAGGGGGGCAGATCTGTGCTCTGAGGTGGCAGGCCATGGTCTGCCTCTGCAGCTGACATGGCTTTGTCTCCGTGGGGTTGTTCAA
>ENSMUSG00000026028.297|Trak2
AAAGCACCTGCCTGTCTCTTGGTATCTGCAGAAGTAGAGAAGGGTGTTTGTTTATGGGAGAGCCAAGACTTCTTTTCCTCTGATTTCTTTAACAAGCTGAAAAGCAAGTGAGGCCTGAGGCTGGGGTTTAGGCCTTCAGCCTGTGGTGCAGGCCTCACGCTGTTGGGGGGGGAGGGGGGCAGATCTGTGCTCTGAGGTGGCAGGCCATGGTCTGCCTCTGCAGCTGACATGGCTTTGTCTCCGTGGGGTTGTTCAAGCAC
>ENSMUSG00000026028.298|Trak2
CACCTGCCTGTCTCTTGGTATCTGCAGAAGTAGAGAAGGGTGTTTGTTTATGGGAGAGCCAAGACTTCTTTTCCTCTGATTTCTTTAACAAGCTGAAAAGCAAGTGAGGCCTGAGGCTGGGGTTTAGGCCTTCAGCCTGTGGTGCAGGCCTCACGCTGTTGGGGGGGGAGGGGGGCAGATCTGTGCTCTGAGGTGGCAGGCCATGGTCTGCCTCTGCAGCTGACATGGCTTTGTCTCCGTGGGGTTGTTCAAGCACCTGG
>ENSMUSG00000026028.299|Trak2
TGCCTGTCTCTTGGTATCTGCAGAAGTAGAGAAGGGTGTTTGTTTATGGGAGAGCCAAGACTTCTTTTCCTCTGATTTCTTTAACAAGCTGAAAAGCAAGTGAGGCCTGAGGCTGGGGTTTAGGCCTTCAGCCTGTGGTGCAGGCCTCACGCTGTTGGGGGGGGAGGGGGGCAGATCTGTGCTCTGAGGTGGCAGGCCATGGTCTGCCTCTGCAGCTGACATGGCTTTGTCTCCGTGGGGTTGTTCAAGCACCTGGGGAG
>ENSMUSG00000026028.300|Trak2
TGTCTCTTGGTATCTGCAGAAGTAGAGAAGGGTGTTTGTTTATGGGAGAGCCAAGACTTCTTTTCCTCTGATTTCTTTAACAAGCTGAAAAGCAAGTGAGGCCTGAGGCTGGGGTTTAGGCCTTCAGCCTGTGGTGCAGGCCTCACGCTGTTGGGGGGGGAGGGGGGCAGATCTGTGCTCTGAGGTGGCAGGCCATGGTCTGCCTCTGCAGCTGACATGGCTTTGTCTCCGTGGGGTTGTTCAAGCACCTGGGGAGGAGA
>ENSMUSG00000026028.301|Trak2
TCTTGGTATCTGCAGAAGTAGAGAAGGGTGTTTGTTTATGGGAGAGCCAAGACTTCTTTTCCTCTGATTTCTTTAACAAGCTGAAAAGCAAGTGAGGCCTGAGGCTGGGGTTTAGGCCTTCAGCCTGTGGTGCAGGCCTCACGCTGTTGGGGGGGGAGGGGGGCAGATCTGTGCTCTGAGGTGGCAGGCCATGGTCTGCCTCTGCAGCTGACATGGCTTTGTCTCCGTGGGGTTGTTCAAGCACCTGGGGAGGAGATAAG
>ENSMUSG00000026028.302|Trak2
GGTATCTGCAGAAGTAGAGAAGGGTGTTTGTTTATGGGAGAGCCAAGACTTCTTTTCCTCTGATTTCTTTAACAAGCTGAAAAGCAAGTGAGGCCTGAGGCTGGGGTTTAGGCCTTCAGCCTGTGGTGCAGGCCTCACGCTGTTGGGGGGGGAGGGGGGCAGATCTGTGCTCTGAGGTGGCAGGCCATGGTCTGCCTCTGCAGCTGACATGGCTTTGTCTCCGTGGGGTTGTTCAAGCACCTGGGGAGGAGATAAGGGGC
>ENSMUSG00000026028.303|Trak2
TCTGCAGAAGTAGAGAAGGGTGTTTGTTTATGGGAGAGCCAAGACTTCTTTTCCTCTGATTTCTTTAACAAGCTGAAAAGCAAGTGAGGCCTGAGGCTGGGGTTTAGGCCTTCAGCCTGTGGTGCAGGCCTCACGCTGTTGGGGGGGGAGGGGGGCAGATCTGTGCTCTGAGGTGGCAGGCCATGGTCTGCCTCTGCAGCTGACATGGCTTTGTCTCCGTGGGGTTGTTCAAGCACCTGGGGAGGAGATAAGGGGCAACT
>ENSMUSG00000026028.304|Trak2
CAGAAGTAGAGAAGGGTGTTTGTTTATGGGAGAGCCAAGACTTCTTTTCCTCTGATTTCTTTAACAAGCTGAAAAGCAAGTGAGGCCTGAGGCTGGGGTTTAGGCCTTCAGCCTGTGGTGCAGGCCTCACGCTGTTGGGGGGGGAGGGGGGCAGATCTGTGCTCTGAGGTGGCAGGCCATGGTCTGCCTCTGCAGCTGACATGGCTTTGTCTCCGTGGGGTTGTTCAAGCACCTGGGGAGGAGATAAGGGGCAACTGTTG
>ENSMUSG00000026028.305|Trak2
AGTAGAGAAGGGTGTTTGTTTATGGGAGAGCCAAGACTTCTTTTCCTCTGATTTCTTTAACAAGCTGAAAAGCAAGTGAGGCCTGAGGCTGGGGTTTAGGCCTTCAGCCTGTGGTGCAGGCCTCACGCTGTTGGGGGGGGAGGGGGGCAGATCTGTGCTCTGAGGTGGCAGGCCATGGTCTGCCTCTGCAGCTGACATGGCTTTGTCTCCGTGGGGTTGTTCAAGCACCTGGGGAGGAGATAAGGGGCAACTGTTGGTTT
>ENSMUSG00000026028.306|Trak2
GAGAAGGGTGTTTGTTTATGGGAGAGCCAAGACTTCTTTTCCTCTGATTTCTTTAACAAGCTGAAAAGCAAGTGAGGCCTGAGGCTGGGGTTTAGGCCTTCAGCCTGTGGTGCAGGCCTCACGCTGTTGGGGGGGGAGGGGGGCAGATCTGTGCTCTGAGGTGGCAGGCCATGGTCTGCCTCTGCAGCTGACATGGCTTTGTCTCCGTGGGGTTGTTCAAGCACCTGGGGAGGAGATAAGGGGCAACTGTTGGTTTTGTT
>ENSMUSG00000026028.307|Trak2
AGGGTGTTTGTTTATGGGAGAGCCAAGACTTCTTTTCCTCTGATTTCTTTAACAAGCTGAAAAGCAAGTGAGGCCTGAGGCTGGGGTTTAGGCCTTCAGCCTGTGGTGCAGGCCTCACGCTGTTGGGGGGGGAGGGGGGCAGATCTGTGCTCTGAGGTGGCAGGCCATGGTCTGCCTCTGCAGCTGACATGGCTTTGTCTCCGTGGGGTTGTTCAAGCACCTGGGGAGGAGATAAGGGGCAACTGTTGGTTTTGTTTGTC
>ENSMUSG00000026028.308|Trak2
TGTTTGTTTATGGGAGAGCCAAGACTTCTTTTCCTCTGATTTCTTTAACAAGCTGAAAAGCAAGTGAGGCCTGAGGCTGGGGTTTAGGCCTTCAGCCTGTGGTGCAGGCCTCACGCTGTTGGGGGGGGAGGGGGGCAGATCTGTGCTCTGAGGTGGCAGGCCATGGTCTGCCTCTGCAGCTGACATGGCTTTGTCTCCGTGGGGTTGTTCAAGCACCTGGGGAGGAGATAAGGGGCAACTGTTGGTTTTGTTTGTCAAGG
>ENSMUSG00000026028.309|Trak2
TGTTTATGGGAGAGCCAAGACTTCTTTTCCTCTGATTTCTTTAACAAGCTGAAAAGCAAGTGAGGCCTGAGGCTGGGGTTTAGGCCTTCAGCCTGTGGTGCAGGCCTCACGCTGTTGGGGGGGGAGGGGGGCAGATCTGTGCTCTGAGGTGGCAGGCCATGGTCTGCCTCTGCAGCTGACATGGCTTTGTCTCCGTGGGGTTGTTCAAGCACCTGGGGAGGAGATAAGGGGCAACTGTTGGTTTTGTTTGTCAAGGCAGA
>ENSMUSG00000026028.310|Trak2
TATGGGAGAGCCAAGACTTCTTTTCCTCTGATTTCTTTAACAAGCTGAAAAGCAAGTGAGGCCTGAGGCTGGGGTTTAGGCCTTCAGCCTGTGGTGCAGGCCTCACGCTGTTGGGGGGGGAGGGGGGCAGATCTGTGCTCTGAGGTGGCAGGCCATGGTCTGCCTCTGCAGCTGACATGGCTTTGTCTCCGTGGGGTTGTTCAAGCACCTGGGGAGGAGATAAGGGGCAACTGTTGGTTTTGTTTGTCAAGGCAGAAGGT
>ENSMUSG00000026028.311|Trak2
GGAGAGCCAAGACTTCTTTTCCTCTGATTTCTTTAACAAGCTGAAAAGCAAGTGAGGCCTGAGGCTGGGGTTTAGGCCTTCAGCCTGTGGTGCAGGCCTCACGCTGTTGGGGGGGGAGGGGGGCAGATCTGTGCTCTGAGGTGGCAGGCCATGGTCTGCCTCTGCAGCTGACATGGCTTTGTCTCCGTGGGGTTGTTCAAGCACCTGGGGAGGAGATAAGGGGCAACTGTTGGTTTTGTTTGTCAAGGCAGAAGGTCCTT
>ENSMUSG00000026028.312|Trak2
AGCCAAGACTTCTTTTCCTCTGATTTCTTTAACAAGCTGAAAAGCAAGTGAGGCCTGAGGCTGGGGTTTAGGCCTTCAGCCTGTGGTGCAGGCCTCACGCTGTTGGGGGGGGAGGGGGGCAGATCTGTGCTCTGAGGTGGCAGGCCATGGTCTGCCTCTGCAGCTGACATGGCTTTGTCTCCGTGGGGTTGTTCAAGCACCTGGGGAGGAGATAAGGGGCAACTGTTGGTTTTGTTTGTCAAGGCAGAAGGTCCTTTACT
>ENSMUSG00000026028.313|Trak2
AAGACTTCTTTTCCTCTGATTTCTTTAACAAGCTGAAAAGCAAGTGAGGCCTGAGGCTGGGGTTTAGGCCTTCAGCCTGTGGTGCAGGCCTCACGCTGTTGGGGGGGGAGGGGGGCAGATCTGTGCTCTGAGGTGGCAGGCCATGGTCTGCCTCTGCAGCTGACATGGCTTTGTCTCCGTGGGGTTGTTCAAGCACCTGGGGAGGAGATAAGGGGCAACTGTTGGTTTTGTTTGTCAAGGCAGAAGGTCCTTTACTTGGT
>ENSMUSG00000026028.314|Trak2
CTTCTTTTCCTCTGATTTCTTTAACAAGCTGAAAAGCAAGTGAGGCCTGAGGCTGGGGTTTAGGCCTTCAGCCTGTGGTGCAGGCCTCACGCTGTTGGGGGGGGAGGGGGGCAGATCTGTGCTCTGAGGTGGCAGGCCATGGTCTGCCTCTGCAGCTGACATGGCTTTGTCTCCGTGGGGTTGTTCAAGCACCTGGGGAGGAGATAAGGGGCAACTGTTGGTTTTGTTTGTCAAGGCAGAAGGTCCTTTACTTGGTCCTT
>ENSMUSG00000026028.315|Trak2
TTTTCCTCTGATTTCTTTAACAAGCTGAAAAGCAAGTGAGGCCTGAGGCTGGGGTTTAGGCCTTCAGCCTGTGGTGCAGGCCTCACGCTGTTGGGGGGGGAGGGGGGCAGATCTGTGCTCTGAGGTGGCAGGCCATGGTCTGCCTCTGCAGCTGACATGGCTTTGTCTCCGTGGGGTTGTTCAAGCACCTGGGGAGGAGATAAGGGGCAACTGTTGGTTTTGTTTGTCAAGGCAGAAGGTCCTTTACTTGGTCCTTTGGT
>ENSMUSG00000026028.316|Trak2
CCTCTGATTTCTTTAACAAGCTGAAAAGCAAGTGAGGCCTGAGGCTGGGGTTTAGGCCTTCAGCCTGTGGTGCAGGCCTCACGCTGTTGGGGGGGGAGGGGGGCAGATCTGTGCTCTGAGGTGGCAGGCCATGGTCTGCCTCTGCAGCTGACATGGCTTTGTCTCCGTGGGGTTGTTCAAGCACCTGGGGAGGAGATAAGGGGCAACTGTTGGTTTTGTTTGTCAAGGCAGAAGGTCCTTTACTTGGTCCTTTGGTGCTT
>ENSMUSG00000026028.317|Trak2
TGATTTCTTTAACAAGCTGAAAAGCAAGTGAGGCCTGAGGCTGGGGTTTAGGCCTTCAGCCTGTGGTGCAGGCCTCACGCTGTTGGGGGGGGAGGGGGGCAGATCTGTGCTCTGAGGTGGCAGGCCATGGTCTGCCTCTGCAGCTGACATGGCTTTGTCTCCGTGGGGTTGTTCAAGCACCTGGGGAGGAGATAAGGGGCAACTGTTGGTTTTGTTTGTCAAGGCAGAAGGTCCTTTACTTGGTCCTTTGGTGCTTAACT
>ENSMUSG00000026028.318|Trak2
TTCTTTAACAAGCTGAAAAGCAAGTGAGGCCTGAGGCTGGGGTTTAGGCCTTCAGCCTGTGGTGCAGGCCTCACGCTGTTGGGGGGGGAGGGGGGCAGATCTGTGCTCTGAGGTGGCAGGCCATGGTCTGCCTCTGCAGCTGACATGGCTTTGTCTCCGTGGGGTTGTTCAAGCACCTGGGGAGGAGATAAGGGGCAACTGTTGGTTTTGTTTGTCAAGGCAGAAGGTCCTTTACTTGGTCCTTTGGTGCTTAACTTGCA
>ENSMUSG00000026028.319|Trak2
TTAACAAGCTGAAAAGCAAGTGAGGCCTGAGGCTGGGGTTTAGGCCTTCAGCCTGTGGTGCAGGCCTCACGCTGTTGGGGGGGGAGGGGGGCAGATCTGTGCTCTGAGGTGGCAGGCCATGGTCTGCCTCTGCAGCTGACATGGCTTTGTCTCCGTGGGGTTGTTCAAGCACCTGGGGAGGAGATAAGGGGCAACTGTTGGTTTTGTTTGTCAAGGCAGAAGGTCCTTTACTTGGTCCTTTGGTGCTTAACTTGCAAATA
>ENSMUSG00000026028.320|Trak2
CAAGCTGAAAAGCAAGTGAGGCCTGAGGCTGGGGTTTAGGCCTTCAGCCTGTGGTGCAGGCCTCACGCTGTTGGGGGGGGAGGGGGGCAGATCTGTGCTCTGAGGTGGCAGGCCATGGTCTGCCTCTGCAGCTGACATGGCTTTGTCTCCGTGGGGTTGTTCAAGCACCTGGGGAGGAGATAAGGGGCAACTGTTGGTTTTGTTTGTCAAGGCAGAAGGTCCTTTACTTGGTCCTTTGGTGCTTAACTTGCAAATATTTT
>ENSMUSG00000026028.321|Trak2
CTGAAAAGCAAGTGAGGCCTGAGGCTGGGGTTTAGGCCTTCAGCCTGTGGTGCAGGCCTCACGCTGTTGGGGGGGGAGGGGGGCAGATCTGTGCTCTGAGGTGGCAGGCCATGGTCTGCCTCTGCAGCTGACATGGCTTTGTCTCCGTGGGGTTGTTCAAGCACCTGGGGAGGAGATAAGGGGCAACTGTTGGTTTTGTTTGTCAAGGCAGAAGGTCCTTTACTTGGTCCTTTGGTGCTTAACTTGCAAATATTTTGCTT
>ENSMUSG00000026028.322|Trak2
AAAGCAAGTGAGGCCTGAGGCTGGGGTTTAGGCCTTCAGCCTGTGGTGCAGGCCTCACGCTGTTGGGGGGGGAGGGGGGCAGATCTGTGCTCTGAGGTGGCAGGCCATGGTCTGCCTCTGCAGCTGACATGGCTTTGTCTCCGTGGGGTTGTTCAAGCACCTGGGGAGGAGATAAGGGGCAACTGTTGGTTTTGTTTGTCAAGGCAGAAGGTCCTTTACTTGGTCCTTTGGTGCTTAACTTGCAAATATTTTGCTTCAGA
>ENSMUSG00000026028.323|Trak2
CAAGTGAGGCCTGAGGCTGGGGTTTAGGCCTTCAGCCTGTGGTGCAGGCCTCACGCTGTTGGGGGGGGAGGGGGGCAGATCTGTGCTCTGAGGTGGCAGGCCATGGTCTGCCTCTGCAGCTGACATGGCTTTGTCTCCGTGGGGTTGTTCAAGCACCTGGGGAGGAGATAAGGGGCAACTGTTGGTTTTGTTTGTCAAGGCAGAAGGTCCTTTACTTGGTCCTTTGGTGCTTAACTTGCAAATATTTTGCTTCAGAGAAA
>ENSMUSG00000026028.324|Trak2
TGAGGCCTGAGGCTGGGGTTTAGGCCTTCAGCCTGTGGTGCAGGCCTCACGCTGTTGGGGGGGGAGGGGGGCAGATCTGTGCTCTGAGGTGGCAGGCCATGGTCTGCCTCTGCAGCTGACATGGCTTTGTCTCCGTGGGGTTGTTCAAGCACCTGGGGAGGAGATAAGGGGCAACTGTTGGTTTTGTTTGTCAAGGCAGAAGGTCCTTTACTTGGTCCTTTGGTGCTTAACTTGCAAATATTTTGCTTCAGAGAAATTCT
>ENSMUSG00000026028.325|Trak2
GCCTGAGGCTGGGGTTTAGGCCTTCAGCCTGTGGTGCAGGCCTCACGCTGTTGGGGGGGGAGGGGGGCAGATCTGTGCTCTGAGGTGGCAGGCCATGGTCTGCCTCTGCAGCTGACATGGCTTTGTCTCCGTGGGGTTGTTCAAGCACCTGGGGAGGAGATAAGGGGCAACTGTTGGTTTTGTTTGTCAAGGCAGAAGGTCCTTTACTTGGTCCTTTGGTGCTTAACTTGCAAATATTTTGCTTCAGAGAAATTCTTTTC
>ENSMUSG00000026028.326|Trak2
GAGGCTGGGGTTTAGGCCTTCAGCCTGTGGTGCAGGCCTCACGCTGTTGGGGGGGGAGGGGGGCAGATCTGTGCTCTGAGGTGGCAGGCCATGGTCTGCCTCTGCAGCTGACATGGCTTTGTCTCCGTGGGGTTGTTCAAGCACCTGGGGAGGAGATAAGGGGCAACTGTTGGTTTTGTTTGTCAAGGCAGAAGGTCCTTTACTTGGTCCTTTGGTGCTTAACTTGCAAATATTTTGCTTCAGAGAAATTCTTTTCTGCC
>ENSMUSG00000026028.327|Trak2
CTGGGGTTTAGGCCTTCAGCCTGTGGTGCAGGCCTCACGCTGTTGGGGGGGGAGGGGGGCAGATCTGTGCTCTGAGGTGGCAGGCCATGGTCTGCCTCTGCAGCTGACATGGCTTTGTCTCCGTGGGGTTGTTCAAGCACCTGGGGAGGAGATAAGGGGCAACTGTTGGTTTTGTTTGTCAAGGCAGAAGGTCCTTTACTTGGTCCTTTGGTGCTTAACTTGCAAATATTTTGCTTCAGAGAAATTCTTTTCTGCCAGGG
>ENSMUSG00000026028.328|Trak2
GGTTTAGGCCTTCAGCCTGTGGTGCAGGCCTCACGCTGTTGGGGGGGGAGGGGGGCAGATCTGTGCTCTGAGGTGGCAGGCCATGGTCTGCCTCTGCAGCTGACATGGCTTTGTCTCCGTGGGGTTGTTCAAGCACCTGGGGAGGAGATAAGGGGCAACTGTTGGTTTTGTTTGTCAAGGCAGAAGGTCCTTTACTTGGTCCTTTGGTGCTTAACTTGCAAATATTTTGCTTCAGAGAAATTCTTTTCTGCCAGGGAGTT
>ENSMUSG00000026028.329|Trak2
TAGGCCTTCAGCCTGTGGTGCAGGCCTCACGCTGTTGGGGGGGGAGGGGGGCAGATCTGTGCTCTGAGGTGGCAGGCCATGGTCTGCCTCTGCAGCTGACATGGCTTTGTCTCCGTGGGGTTGTTCAAGCACCTGGGGAGGAGATAAGGGGCAACTGTTGGTTTTGTTTGTCAAGGCAGAAGGTCCTTTACTTGGTCCTTTGGTGCTTAACTTGCAAATATTTTGCTTCAGAGAAATTCTTTTCTGCCAGGGAGTTTTGC
>ENSMUSG00000026028.330|Trak2
CCTTCAGCCTGTGGTGCAGGCCTCACGCTGTTGGGGGGGGAGGGGGGCAGATCTGTGCTCTGAGGTGGCAGGCCATGGTCTGCCTCTGCAGCTGACATGGCTTTGTCTCCGTGGGGTTGTTCAAGCACCTGGGGAGGAGATAAGGGGCAACTGTTGGTTTTGTTTGTCAAGGCAGAAGGTCCTTTACTTGGTCCTTTGGTGCTTAACTTGCAAATATTTTGCTTCAGAGAAATTCTTTTCTGCCAGGGAGTTTTGCCTTT
>ENSMUSG00000026028.331|Trak2
CAGCCTGTGGTGCAGGCCTCACGCTGTTGGGGGGGGAGGGGGGCAGATCTGTGCTCTGAGGTGGCAGGCCATGGTCTGCCTCTGCAGCTGACATGGCTTTGTCTCCGTGGGGTTGTTCAAGCACCTGGGGAGGAGATAAGGGGCAACTGTTGGTTTTGTTTGTCAAGGCAGAAGGTCCTTTACTTGGTCCTTTGGTGCTTAACTTGCAAATATTTTGCTTCAGAGAAATTCTTTTCTGCCAGGGAGTTTTGCCTTTCTCT
>ENSMUSG00000026028.332|Trak2
CTGTGGTGCAGGCCTCACGCTGTTGGGGGGGGAGGGGGGCAGATCTGTGCTCTGAGGTGGCAGGCCATGGTCTGCCTCTGCAGCTGACATGGCTTTGTCTCCGTGGGGTTGTTCAAGCACCTGGGGAGGAGATAAGGGGCAACTGTTGGTTTTGTTTGTCAAGGCAGAAGGTCCTTTACTTGGTCCTTTGGTGCTTAACTTGCAAATATTTTGCTTCAGAGAAATTCTTTTCTGCCAGGGAGTTTTGCCTTTCTCTCTTG
>ENSMUSG00000026028.333|Trak2
GGTGCAGGCCTCACGCTGTTGGGGGGGGAGGGGGGCAGATCTGTGCTCTGAGGTGGCAGGCCATGGTCTGCCTCTGCAGCTGACATGGCTTTGTCTCCGTGGGGTTGTTCAAGCACCTGGGGAGGAGATAAGGGGCAACTGTTGGTTTTGTTTGTCAAGGCAGAAGGTCCTTTACTTGGTCCTTTGGTGCTTAACTTGCAAATATTTTGCTTCAGAGAAATTCTTTTCTGCCAGGGAGTTTTGCCTTTCTCTCTTGAGCC
>ENSMUSG00000026028.334|Trak2
CAGGCCTCACGCTGTTGGGGGGGGAGGGGGGCAGATCTGTGCTCTGAGGTGGCAGGCCATGGTCTGCCTCTGCAGCTGACATGGCTTTGTCTCCGTGGGGTTGTTCAAGCACCTGGGGAGGAGATAAGGGGCAACTGTTGGTTTTGTTTGTCAAGGCAGAAGGTCCTTTACTTGGTCCTTTGGTGCTTAACTTGCAAATATTTTGCTTCAGAGAAATTCTTTTCTGCCAGGGAGTTTTGCCTTTCTCTCTTGAGCCTCCT
>ENSMUSG00000026028.335|Trak2
CCTCACGCTGTTGGGGGGGGAGGGGGGCAGATCTGTGCTCTGAGGTGGCAGGCCATGGTCTGCCTCTGCAGCTGACATGGCTTTGTCTCCGTGGGGTTGTTCAAGCACCTGGGGAGGAGATAAGGGGCAACTGTTGGTTTTGTTTGTCAAGGCAGAAGGTCCTTTACTTGGTCCTTTGGTGCTTAACTTGCAAATATTTTGCTTCAGAGAAATTCTTTTCTGCCAGGGAGTTTTGCCTTTCTCTCTTGAGCCTCCTCCCC
>ENSMUSG00000026028.336|Trak2
ACGCTGTTGGGGGGGGAGGGGGGCAGATCTGTGCTCTGAGGTGGCAGGCCATGGTCTGCCTCTGCAGCTGACATGGCTTTGTCTCCGTGGGGTTGTTCAAGCACCTGGGGAGGAGATAAGGGGCAACTGTTGGTTTTGTTTGTCAAGGCAGAAGGTCCTTTACTTGGTCCTTTGGTGCTTAACTTGCAAATATTTTGCTTCAGAGAAATTCTTTTCTGCCAGGGAGTTTTGCCTTTCTCTCTTGAGCCTCCTCCCCAAGA
>ENSMUSG00000026028.337|Trak2
TGTTGGGGGGGGAGGGGGGCAGATCTGTGCTCTGAGGTGGCAGGCCATGGTCTGCCTCTGCAGCTGACATGGCTTTGTCTCCGTGGGGTTGTTCAAGCACCTGGGGAGGAGATAAGGGGCAACTGTTGGTTTTGTTTGTCAAGGCAGAAGGTCCTTTACTTGGTCCTTTGGTGCTTAACTTGCAAATATTTTGCTTCAGAGAAATTCTTTTCTGCCAGGGAGTTTTGCCTTTCTCTCTTGAGCCTCCTCCCCAAGAAGAG
>ENSMUSG00000026028.338|Trak2
GGGGGGGGAGGGGGGCAGATCTGTGCTCTGAGGTGGCAGGCCATGGTCTGCCTCTGCAGCTGACATGGCTTTGTCTCCGTGGGGTTGTTCAAGCACCTGGGGAGGAGATAAGGGGCAACTGTTGGTTTTGTTTGTCAAGGCAGAAGGTCCTTTACTTGGTCCTTTGGTGCTTAACTTGCAAATATTTTGCTTCAGAGAAATTCTTTTCTGCCAGGGAGTTTTGCCTTTCTCTCTTGAGCCTCCTCCCCAAGAAGAGATGC
>ENSMUSG00000026028.339|Trak2
GGGGAGGGGGGCAGATCTGTGCTCTGAGGTGGCAGGCCATGGTCTGCCTCTGCAGCTGACATGGCTTTGTCTCCGTGGGGTTGTTCAAGCACCTGGGGAGGAGATAAGGGGCAACTGTTGGTTTTGTTTGTCAAGGCAGAAGGTCCTTTACTTGGTCCTTTGGTGCTTAACTTGCAAATATTTTGCTTCAGAGAAATTCTTTTCTGCCAGGGAGTTTTGCCTTTCTCTCTTGAGCCTCCTCCCCAAGAAGAGATGCTCTC
>ENSMUSG00000026028.340|Trak2
AGGGGGGCAGATCTGTGCTCTGAGGTGGCAGGCCATGGTCTGCCTCTGCAGCTGACATGGCTTTGTCTCCGTGGGGTTGTTCAAGCACCTGGGGAGGAGATAAGGGGCAACTGTTGGTTTTGTTTGTCAAGGCAGAAGGTCCTTTACTTGGTCCTTTGGTGCTTAACTTGCAAATATTTTGCTTCAGAGAAATTCTTTTCTGCCAGGGAGTTTTGCCTTTCTCTCTTGAGCCTCCTCCCCAAGAAGAGATGCTCTCAGAG
>ENSMUSG00000026028.341|Trak2
GGGCAGATCTGTGCTCTGAGGTGGCAGGCCATGGTCTGCCTCTGCAGCTGACATGGCTTTGTCTCCGTGGGGTTGTTCAAGCACCTGGGGAGGAGATAAGGGGCAACTGTTGGTTTTGTTTGTCAAGGCAGAAGGTCCTTTACTTGGTCCTTTGGTGCTTAACTTGCAAATATTTTGCTTCAGAGAAATTCTTTTCTGCCAGGGAGTTTTGCCTTTCTCTCTTGAGCCTCCTCCCCAAGAAGAGATGCTCTCAGAGGGTT
>ENSMUSG00000026028.342|Trak2
AGATCTGTGCTCTGAGGTGGCAGGCCATGGTCTGCCTCTGCAGCTGACATGGCTTTGTCTCCGTGGGGTTGTTCAAGCACCTGGGGAGGAGATAAGGGGCAACTGTTGGTTTTGTTTGTCAAGGCAGAAGGTCCTTTACTTGGTCCTTTGGTGCTTAACTTGCAAATATTTTGCTTCAGAGAAATTCTTTTCTGCCAGGGAGTTTTGCCTTTCTCTCTTGAGCCTCCTCCCCAAGAAGAGATGCTCTCAGAGGGTTAGAA
>ENSMUSG00000026028.343|Trak2
CTGTGCTCTGAGGTGGCAGGCCATGGTCTGCCTCTGCAGCTGACATGGCTTTGTCTCCGTGGGGTTGTTCAAGCACCTGGGGAGGAGATAAGGGGCAACTGTTGGTTTTGTTTGTCAAGGCAGAAGGTCCTTTACTTGGTCCTTTGGTGCTTAACTTGCAAATATTTTGCTTCAGAGAAATTCTTTTCTGCCAGGGAGTTTTGCCTTTCTCTCTTGAGCCTCCTCCCCAAGAAGAGATGCTCTCAGAGGGTTAGAAAAGC
>ENSMUSG00000026028.344|Trak2
GCTCTGAGGTGGCAGGCCATGGTCTGCCTCTGCAGCTGACATGGCTTTGTCTCCGTGGGGTTGTTCAAGCACCTGGGGAGGAGATAAGGGGCAACTGTTGGTTTTGTTTGTCAAGGCAGAAGGTCCTTTACTTGGTCCTTTGGTGCTTAACTTGCAAATATTTTGCTTCAGAGAAATTCTTTTCTGCCAGGGAGTTTTGCCTTTCTCTCTTGAGCCTCCTCCCCAAGAAGAGATGCTCTCAGAGGGTTAGAAAAGCCAGC
>ENSMUSG00000026028.345|Trak2
TGAGGTGGCAGGCCATGGTCTGCCTCTGCAGCTGACATGGCTTTGTCTCCGTGGGGTTGTTCAAGCACCTGGGGAGGAGATAAGGGGCAACTGTTGGTTTTGTTTGTCAAGGCAGAAGGTCCTTTACTTGGTCCTTTGGTGCTTAACTTGCAAATATTTTGCTTCAGAGAAATTCTTTTCTGCCAGGGAGTTTTGCCTTTCTCTCTTGAGCCTCCTCCCCAAGAAGAGATGCTCTCAGAGGGTTAGAAAAGCCAGCCTCC
>ENSMUSG00000026028.346|Trak2
GTGGCAGGCCATGGTCTGCCTCTGCAGCTGACATGGCTTTGTCTCCGTGGGGTTGTTCAAGCACCTGGGGAGGAGATAAGGGGCAACTGTTGGTTTTGTTTGTCAAGGCAGAAGGTCCTTTACTTGGTCCTTTGGTGCTTAACTTGCAAATATTTTGCTTCAGAGAAATTCTTTTCTGCCAGGGAGTTTTGCCTTTCTCTCTTGAGCCTCCTCCCCAAGAAGAGATGCTCTCAGAGGGTTAGAAAAGCCAGCCTCCACAC
>ENSMUSG00000026028.347|Trak2
CAGGCCATGGTCTGCCTCTGCAGCTGACATGGCTTTGTCTCCGTGGGGTTGTTCAAGCACCTGGGGAGGAGATAAGGGGCAACTGTTGGTTTTGTTTGTCAAGGCAGAAGGTCCTTTACTTGGTCCTTTGGTGCTTAACTTGCAAATATTTTGCTTCAGAGAAATTCTTTTCTGCCAGGGAGTTTTGCCTTTCTCTCTTGAGCCTCCTCCCCAAGAAGAGATGCTCTCAGAGGGTTAGAAAAGCCAGCCTCCACACAGTG
>ENSMUSG00000026028.348|Trak2
CCATGGTCTGCCTCTGCAGCTGACATGGCTTTGTCTCCGTGGGGTTGTTCAAGCACCTGGGGAGGAGATAAGGGGCAACTGTTGGTTTTGTTTGTCAAGGCAGAAGGTCCTTTACTTGGTCCTTTGGTGCTTAACTTGCAAATATTTTGCTTCAGAGAAATTCTTTTCTGCCAGGGAGTTTTGCCTTTCTCTCTTGAGCCTCCTCCCCAAGAAGAGATGCTCTCAGAGGGTTAGAAAAGCCAGCCTCCACACAGTGGTAA
>ENSMUSG00000026028.349|Trak2
GGTCTGCCTCTGCAGCTGACATGGCTTTGTCTCCGTGGGGTTGTTCAAGCACCTGGGGAGGAGATAAGGGGCAACTGTTGGTTTTGTTTGTCAAGGCAGAAGGTCCTTTACTTGGTCCTTTGGTGCTTAACTTGCAAATATTTTGCTTCAGAGAAATTCTTTTCTGCCAGGGAGTTTTGCCTTTCTCTCTTGAGCCTCCTCCCCAAGAAGAGATGCTCTCAGAGGGTTAGAAAAGCCAGCCTCCACACAGTGGTAAGAGC
>ENSMUSG00000026028.350|Trak2
TGCCTCTGCAGCTGACATGGCTTTGTCTCCGTGGGGTTGTTCAAGCACCTGGGGAGGAGATAAGGGGCAACTGTTGGTTTTGTTTGTCAAGGCAGAAGGTCCTTTACTTGGTCCTTTGGTGCTTAACTTGCAAATATTTTGCTTCAGAGAAATTCTTTTCTGCCAGGGAGTTTTGCCTTTCTCTCTTGAGCCTCCTCCCCAAGAAGAGATGCTCTCAGAGGGTTAGAAAAGCCAGCCTCCACACAGTGGTAAGAGCATAT
>ENSMUSG00000026028.351|Trak2
TCTGCAGCTGACATGGCTTTGTCTCCGTGGGGTTGTTCAAGCACCTGGGGAGGAGATAAGGGGCAACTGTTGGTTTTGTTTGTCAAGGCAGAAGGTCCTTTACTTGGTCCTTTGGTGCTTAACTTGCAAATATTTTGCTTCAGAGAAATTCTTTTCTGCCAGGGAGTTTTGCCTTTCTCTCTTGAGCCTCCTCCCCAAGAAGAGATGCTCTCAGAGGGTTAGAAAAGCCAGCCTCCACACAGTGGTAAGAGCATATGAGT
>ENSMUSG00000026028.352|Trak2
CAGCTGACATGGCTTTGTCTCCGTGGGGTTGTTCAAGCACCTGGGGAGGAGATAAGGGGCAACTGTTGGTTTTGTTTGTCAAGGCAGAAGGTCCTTTACTTGGTCCTTTGGTGCTTAACTTGCAAATATTTTGCTTCAGAGAAATTCTTTTCTGCCAGGGAGTTTTGCCTTTCTCTCTTGAGCCTCCTCCCCAAGAAGAGATGCTCTCAGAGGGTTAGAAAAGCCAGCCTCCACACAGTGGTAAGAGCATATGAGTTTTC
>ENSMUSG00000026028.353|Trak2
TGACATGGCTTTGTCTCCGTGGGGTTGTTCAAGCACCTGGGGAGGAGATAAGGGGCAACTGTTGGTTTTGTTTGTCAAGGCAGAAGGTCCTTTACTTGGTCCTTTGGTGCTTAACTTGCAAATATTTTGCTTCAGAGAAATTCTTTTCTGCCAGGGAGTTTTGCCTTTCTCTCTTGAGCCTCCTCCCCAAGAAGAGATGCTCTCAGAGGGTTAGAAAAGCCAGCCTCCACACAGTGGTAAGAGCATATGAGTTTTCTATA
>ENSMUSG00000026028.354|Trak2
ATGGCTTTGTCTCCGTGGGGTTGTTCAAGCACCTGGGGAGGAGATAAGGGGCAACTGTTGGTTTTGTTTGTCAAGGCAGAAGGTCCTTTACTTGGTCCTTTGGTGCTTAACTTGCAAATATTTTGCTTCAGAGAAATTCTTTTCTGCCAGGGAGTTTTGCCTTTCTCTCTTGAGCCTCCTCCCCAAGAAGAGATGCTCTCAGAGGGTTAGAAAAGCCAGCCTCCACACAGTGGTAAGAGCATATGAGTTTTCTATATTTC
>ENSMUSG00000026028.355|Trak2
CTTTGTCTCCGTGGGGTTGTTCAAGCACCTGGGGAGGAGATAAGGGGCAACTGTTGGTTTTGTTTGTCAAGGCAGAAGGTCCTTTACTTGGTCCTTTGGTGCTTAACTTGCAAATATTTTGCTTCAGAGAAATTCTTTTCTGCCAGGGAGTTTTGCCTTTCTCTCTTGAGCCTCCTCCCCAAGAAGAGATGCTCTCAGAGGGTTAGAAAAGCCAGCCTCCACACAGTGGTAAGAGCATATGAGTTTTCTATATTTCTAGA
>ENSMUSG00000026028.356|Trak2
GTCTCCGTGGGGTTGTTCAAGCACCTGGGGAGGAGATAAGGGGCAACTGTTGGTTTTGTTTGTCAAGGCAGAAGGTCCTTTACTTGGTCCTTTGGTGCTTAACTTGCAAATATTTTGCTTCAGAGAAATTCTTTTCTGCCAGGGAGTTTTGCCTTTCTCTCTTGAGCCTCCTCCCCAAGAAGAGATGCTCTCAGAGGGTTAGAAAAGCCAGCCTCCACACAGTGGTAAGAGCATATGAGTTTTCTATATTTCTAGAATCT
>ENSMUSG00000026028.357|Trak2
CCGTGGGGTTGTTCAAGCACCTGGGGAGGAGATAAGGGGCAACTGTTGGTTTTGTTTGTCAAGGCAGAAGGTCCTTTACTTGGTCCTTTGGTGCTTAACTTGCAAATATTTTGCTTCAGAGAAATTCTTTTCTGCCAGGGAGTTTTGCCTTTCTCTCTTGAGCCTCCTCCCCAAGAAGAGATGCTCTCAGAGGGTTAGAAAAGCCAGCCTCCACACAGTGGTAAGAGCATATGAGTTTTCTATATTTCTAGAATCTTTAA
>ENSMUSG00000026028.358|Trak2
GGGGTTGTTCAAGCACCTGGGGAGGAGATAAGGGGCAACTGTTGGTTTTGTTTGTCAAGGCAGAAGGTCCTTTACTTGGTCCTTTGGTGCTTAACTTGCAAATATTTTGCTTCAGAGAAATTCTTTTCTGCCAGGGAGTTTTGCCTTTCTCTCTTGAGCCTCCTCCCCAAGAAGAGATGCTCTCAGAGGGTTAGAAAAGCCAGCCTCCACACAGTGGTAAGAGCATATGAGTTTTCTATATTTCTAGAATCTTTAATACA
>ENSMUSG00000026028.359|Trak2
TTGTTCAAGCACCTGGGGAGGAGATAAGGGGCAACTGTTGGTTTTGTTTGTCAAGGCAGAAGGTCCTTTACTTGGTCCTTTGGTGCTTAACTTGCAAATATTTTGCTTCAGAGAAATTCTTTTCTGCCAGGGAGTTTTGCCTTTCTCTCTTGAGCCTCCTCCCCAAGAAGAGATGCTCTCAGAGGGTTAGAAAAGCCAGCCTCCACACAGTGGTAAGAGCATATGAGTTTTCTATATTTCTAGAATCTTTAATACAACTT
>ENSMUSG00000026028.360|Trak2
TCAAGCACCTGGGGAGGAGATAAGGGGCAACTGTTGGTTTTGTTTGTCAAGGCAGAAGGTCCTTTACTTGGTCCTTTGGTGCTTAACTTGCAAATATTTTGCTTCAGAGAAATTCTTTTCTGCCAGGGAGTTTTGCCTTTCTCTCTTGAGCCTCCTCCCCAAGAAGAGATGCTCTCAGAGGGTTAGAAAAGCCAGCCTCCACACAGTGGTAAGAGCATATGAGTTTTCTATATTTCTAGAATCTTTAATACAACTTTTCT
>ENSMUSG00000026028.361|Trak2
GCACCTGGGGAGGAGATAAGGGGCAACTGTTGGTTTTGTTTGTCAAGGCAGAAGGTCCTTTACTTGGTCCTTTGGTGCTTAACTTGCAAATATTTTGCTTCAGAGAAATTCTTTTCTGCCAGGGAGTTTTGCCTTTCTCTCTTGAGCCTCCTCCCCAAGAAGAGATGCTCTCAGAGGGTTAGAAAAGCCAGCCTCCACACAGTGGTAAGAGCATATGAGTTTTCTATATTTCTAGAATCTTTAATACAACTTTTCTAAAT
>ENSMUSG00000026028.362|Trak2
CTGGGGAGGAGATAAGGGGCAACTGTTGGTTTTGTTTGTCAAGGCAGAAGGTCCTTTACTTGGTCCTTTGGTGCTTAACTTGCAAATATTTTGCTTCAGAGAAATTCTTTTCTGCCAGGGAGTTTTGCCTTTCTCTCTTGAGCCTCCTCCCCAAGAAGAGATGCTCTCAGAGGGTTAGAAAAGCCAGCCTCCACACAGTGGTAAGAGCATATGAGTTTTCTATATTTCTAGAATCTTTAATACAACTTTTCTAAATTTTT
>ENSMUSG00000026028.363|Trak2
GGAGGAGATAAGGGGCAACTGTTGGTTTTGTTTGTCAAGGCAGAAGGTCCTTTACTTGGTCCTTTGGTGCTTAACTTGCAAATATTTTGCTTCAGAGAAATTCTTTTCTGCCAGGGAGTTTTGCCTTTCTCTCTTGAGCCTCCTCCCCAAGAAGAGATGCTCTCAGAGGGTTAGAAAAGCCAGCCTCCACACAGTGGTAAGAGCATATGAGTTTTCTATATTTCTAGAATCTTTAATACAACTTTTCTAAATTTTTCAGA
>ENSMUSG00000026028.364|Trak2
GAGATAAGGGGCAACTGTTGGTTTTGTTTGTCAAGGCAGAAGGTCCTTTACTTGGTCCTTTGGTGCTTAACTTGCAAATATTTTGCTTCAGAGAAATTCTTTTCTGCCAGGGAGTTTTGCCTTTCTCTCTTGAGCCTCCTCCCCAAGAAGAGATGCTCTCAGAGGGTTAGAAAAGCCAGCCTCCACACAGTGGTAAGAGCATATGAGTTTTCTATATTTCTAGAATCTTTAATACAACTTTTCTAAATTTTTCAGAAGCA
>ENSMUSG00000026028.365|Trak2
TAAGGGGCAACTGTTGGTTTTGTTTGTCAAGGCAGAAGGTCCTTTACTTGGTCCTTTGGTGCTTAACTTGCAAATATTTTGCTTCAGAGAAATTCTTTTCTGCCAGGGAGTTTTGCCTTTCTCTCTTGAGCCTCCTCCCCAAGAAGAGATGCTCTCAGAGGGTTAGAAAAGCCAGCCTCCACACAGTGGTAAGAGCATATGAGTTTTCTATATTTCTAGAATCTTTAATACAACTTTTCTAAATTTTTCAGAAGCAAAGG
>ENSMUSG00000026028.366|Trak2
GGGCAACTGTTGGTTTTGTTTGTCAAGGCAGAAGGTCCTTTACTTGGTCCTTTGGTGCTTAACTTGCAAATATTTTGCTTCAGAGAAATTCTTTTCTGCCAGGGAGTTTTGCCTTTCTCTCTTGAGCCTCCTCCCCAAGAAGAGATGCTCTCAGAGGGTTAGAAAAGCCAGCCTCCACACAGTGGTAAGAGCATATGAGTTTTCTATATTTCTAGAATCTTTAATACAACTTTTCTAAATTTTTCAGAAGCAAAGGGTGG
>ENSMUSG00000026028.367|Trak2
AACTGTTGGTTTTGTTTGTCAAGGCAGAAGGTCCTTTACTTGGTCCTTTGGTGCTTAACTTGCAAATATTTTGCTTCAGAGAAATTCTTTTCTGCCAGGGAGTTTTGCCTTTCTCTCTTGAGCCTCCTCCCCAAGAAGAGATGCTCTCAGAGGGTTAGAAAAGCCAGCCTCCACACAGTGGTAAGAGCATATGAGTTTTCTATATTTCTAGAATCTTTAATACAACTTTTCTAAATTTTTCAGAAGCAAAGGGTGGAGAG
>ENSMUSG00000026028.368|Trak2
GTTGGTTTTGTTTGTCAAGGCAGAAGGTCCTTTACTTGGTCCTTTGGTGCTTAACTTGCAAATATTTTGCTTCAGAGAAATTCTTTTCTGCCAGGGAGTTTTGCCTTTCTCTCTTGAGCCTCCTCCCCAAGAAGAGATGCTCTCAGAGGGTTAGAAAAGCCAGCCTCCACACAGTGGTAAGAGCATATGAGTTTTCTATATTTCTAGAATCTTTAATACAACTTTTCTAAATTTTTCAGAAGCAAAGGGTGGAGAGAGAT
>ENSMUSG00000026028.369|Trak2
GTTTTGTTTGTCAAGGCAGAAGGTCCTTTACTTGGTCCTTTGGTGCTTAACTTGCAAATATTTTGCTTCAGAGAAATTCTTTTCTGCCAGGGAGTTTTGCCTTTCTCTCTTGAGCCTCCTCCCCAAGAAGAGATGCTCTCAGAGGGTTAGAAAAGCCAGCCTCCACACAGTGGTAAGAGCATATGAGTTTTCTATATTTCTAGAATCTTTAATACAACTTTTCTAAATTTTTCAGAAGCAAAGGGTGGAGAGAGATGTCC
>ENSMUSG00000026028.370|Trak2
TGTTTGTCAAGGCAGAAGGTCCTTTACTTGGTCCTTTGGTGCTTAACTTGCAAATATTTTGCTTCAGAGAAATTCTTTTCTGCCAGGGAGTTTTGCCTTTCTCTCTTGAGCCTCCTCCCCAAGAAGAGATGCTCTCAGAGGGTTAGAAAAGCCAGCCTCCACACAGTGGTAAGAGCATATGAGTTTTCTATATTTCTAGAATCTTTAATACAACTTTTCTAAATTTTTCAGAAGCAAAGGGTGGAGAGAGATGTCCCTCC
>ENSMUSG00000026028.371|Trak2
TGTCAAGGCAGAAGGTCCTTTACTTGGTCCTTTGGTGCTTAACTTGCAAATATTTTGCTTCAGAGAAATTCTTTTCTGCCAGGGAGTTTTGCCTTTCTCTCTTGAGCCTCCTCCCCAAGAAGAGATGCTCTCAGAGGGTTAGAAAAGCCAGCCTCCACACAGTGGTAAGAGCATATGAGTTTTCTATATTTCTAGAATCTTTAATACAACTTTTCTAAATTTTTCAGAAGCAAAGGGTGGAGAGAGATGTCCCTCCCTTC
>ENSMUSG00000026028.372|Trak2
AAGGCAGAAGGTCCTTTACTTGGTCCTTTGGTGCTTAACTTGCAAATATTTTGCTTCAGAGAAATTCTTTTCTGCCAGGGAGTTTTGCCTTTCTCTCTTGAGCCTCCTCCCCAAGAAGAGATGCTCTCAGAGGGTTAGAAAAGCCAGCCTCCACACAGTGGTAAGAGCATATGAGTTTTCTATATTTCTAGAATCTTTAATACAACTTTTCTAAATTTTTCAGAAGCAAAGGGTGGAGAGAGATGTCCCTCCCTTCGCCA
>ENSMUSG00000026028.373|Trak2
CAGAAGGTCCTTTACTTGGTCCTTTGGTGCTTAACTTGCAAATATTTTGCTTCAGAGAAATTCTTTTCTGCCAGGGAGTTTTGCCTTTCTCTCTTGAGCCTCCTCCCCAAGAAGAGATGCTCTCAGAGGGTTAGAAAAGCCAGCCTCCACACAGTGGTAAGAGCATATGAGTTTTCTATATTTCTAGAATCTTTAATACAACTTTTCTAAATTTTTCAGAAGCAAAGGGTGGAGAGAGATGTCCCTCCCTTCGCCACCTT
>ENSMUSG00000026028.374|Trak2
AGGTCCTTTACTTGGTCCTTTGGTGCTTAACTTGCAAATATTTTGCTTCAGAGAAATTCTTTTCTGCCAGGGAGTTTTGCCTTTCTCTCTTGAGCCTCCTCCCCAAGAAGAGATGCTCTCAGAGGGTTAGAAAAGCCAGCCTCCACACAGTGGTAAGAGCATATGAGTTTTCTATATTTCTAGAATCTTTAATACAACTTTTCTAAATTTTTCAGAAGCAAAGGGTGGAGAGAGATGTCCCTCCCTTCGCCACCTTCAGC
>ENSMUSG00000026028.375|Trak2
CCTTTACTTGGTCCTTTGGTGCTTAACTTGCAAATATTTTGCTTCAGAGAAATTCTTTTCTGCCAGGGAGTTTTGCCTTTCTCTCTTGAGCCTCCTCCCCAAGAAGAGATGCTCTCAGAGGGTTAGAAAAGCCAGCCTCCACACAGTGGTAAGAGCATATGAGTTTTCTATATTTCTAGAATCTTTAATACAACTTTTCTAAATTTTTCAGAAGCAAAGGGTGGAGAGAGATGTCCCTCCCTTCGCCACCTTCAGCCCCT
>ENSMUSG00000026028.376|Trak2
TACTTGGTCCTTTGGTGCTTAACTTGCAAATATTTTGCTTCAGAGAAATTCTTTTCTGCCAGGGAGTTTTGCCTTTCTCTCTTGAGCCTCCTCCCCAAGAAGAGATGCTCTCAGAGGGTTAGAAAAGCCAGCCTCCACACAGTGGTAAGAGCATATGAGTTTTCTATATTTCTAGAATCTTTAATACAACTTTTCTAAATTTTTCAGAAGCAAAGGGTGGAGAGAGATGTCCCTCCCTTCGCCACCTTCAGCCCCTTCGT
>ENSMUSG00000026028.377|Trak2
TGGTCCTTTGGTGCTTAACTTGCAAATATTTTGCTTCAGAGAAATTCTTTTCTGCCAGGGAGTTTTGCCTTTCTCTCTTGAGCCTCCTCCCCAAGAAGAGATGCTCTCAGAGGGTTAGAAAAGCCAGCCTCCACACAGTGGTAAGAGCATATGAGTTTTCTATATTTCTAGAATCTTTAATACAACTTTTCTAAATTTTTCAGAAGCAAAGGGTGGAGAGAGATGTCCCTCCCTTCGCCACCTTCAGCCCCTTCGTCCAG
>ENSMUSG00000026028.378|Trak2
CCTTTGGTGCTTAACTTGCAAATATTTTGCTTCAGAGAAATTCTTTTCTGCCAGGGAGTTTTGCCTTTCTCTCTTGAGCCTCCTCCCCAAGAAGAGATGCTCTCAGAGGGTTAGAAAAGCCAGCCTCCACACAGTGGTAAGAGCATATGAGTTTTCTATATTTCTAGAATCTTTAATACAACTTTTCTAAATTTTTCAGAAGCAAAGGGTGGAGAGAGATGTCCCTCCCTTCGCCACCTTCAGCCCCTTCGTCCAGACTA
>ENSMUSG00000026028.379|Trak2
TGGTGCTTAACTTGCAAATATTTTGCTTCAGAGAAATTCTTTTCTGCCAGGGAGTTTTGCCTTTCTCTCTTGAGCCTCCTCCCCAAGAAGAGATGCTCTCAGAGGGTTAGAAAAGCCAGCCTCCACACAGTGGTAAGAGCATATGAGTTTTCTATATTTCTAGAATCTTTAATACAACTTTTCTAAATTTTTCAGAAGCAAAGGGTGGAGAGAGATGTCCCTCCCTTCGCCACCTTCAGCCCCTTCGTCCAGACTAGCTG
>ENSMUSG00000026028.380|Trak2
GCTTAACTTGCAAATATTTTGCTTCAGAGAAATTCTTTTCTGCCAGGGAGTTTTGCCTTTCTCTCTTGAGCCTCCTCCCCAAGAAGAGATGCTCTCAGAGGGTTAGAAAAGCCAGCCTCCACACAGTGGTAAGAGCATATGAGTTTTCTATATTTCTAGAATCTTTAATACAACTTTTCTAAATTTTTCAGAAGCAAAGGGTGGAGAGAGATGTCCCTCCCTTCGCCACCTTCAGCCCCTTCGTCCAGACTAGCTGCTGT
>ENSMUSG00000026028.381|Trak2
AACTTGCAAATATTTTGCTTCAGAGAAATTCTTTTCTGCCAGGGAGTTTTGCCTTTCTCTCTTGAGCCTCCTCCCCAAGAAGAGATGCTCTCAGAGGGTTAGAAAAGCCAGCCTCCACACAGTGGTAAGAGCATATGAGTTTTCTATATTTCTAGAATCTTTAATACAACTTTTCTAAATTTTTCAGAAGCAAAGGGTGGAGAGAGATGTCCCTCCCTTCGCCACCTTCAGCCCCTTCGTCCAGACTAGCTGCTGTCAAC
>ENSMUSG00000026028.382|Trak2
TGCAAATATTTTGCTTCAGAGAAATTCTTTTCTGCCAGGGAGTTTTGCCTTTCTCTCTTGAGCCTCCTCCCCAAGAAGAGATGCTCTCAGAGGGTTAGAAAAGCCAGCCTCCACACAGTGGTAAGAGCATATGAGTTTTCTATATTTCTAGAATCTTTAATACAACTTTTCTAAATTTTTCAGAAGCAAAGGGTGGAGAGAGATGTCCCTCCCTTCGCCACCTTCAGCCCCTTCGTCCAGACTAGCTGCTGTCAACAGTT
>ENSMUSG00000026028.383|Trak2
AATATTTTGCTTCAGAGAAATTCTTTTCTGCCAGGGAGTTTTGCCTTTCTCTCTTGAGCCTCCTCCCCAAGAAGAGATGCTCTCAGAGGGTTAGAAAAGCCAGCCTCCACACAGTGGTAAGAGCATATGAGTTTTCTATATTTCTAGAATCTTTAATACAACTTTTCTAAATTTTTCAGAAGCAAAGGGTGGAGAGAGATGTCCCTCCCTTCGCCACCTTCAGCCCCTTCGTCCAGACTAGCTGCTGTCAACAGTTCATC
>ENSMUSG00000026028.384|Trak2
TTTTGCTTCAGAGAAATTCTTTTCTGCCAGGGAGTTTTGCCTTTCTCTCTTGAGCCTCCTCCCCAAGAAGAGATGCTCTCAGAGGGTTAGAAAAGCCAGCCTCCACACAGTGGTAAGAGCATATGAGTTTTCTATATTTCTAGAATCTTTAATACAACTTTTCTAAATTTTTCAGAAGCAAAGGGTGGAGAGAGATGTCCCTCCCTTCGCCACCTTCAGCCCCTTCGTCCAGACTAGCTGCTGTCAACAGTTCATCGCAC
>ENSMUSG00000026028.385|Trak2
GCTTCAGAGAAATTCTTTTCTGCCAGGGAGTTTTGCCTTTCTCTCTTGAGCCTCCTCCCCAAGAAGAGATGCTCTCAGAGGGTTAGAAAAGCCAGCCTCCACACAGTGGTAAGAGCATATGAGTTTTCTATATTTCTAGAATCTTTAATACAACTTTTCTAAATTTTTCAGAAGCAAAGGGTGGAGAGAGATGTCCCTCCCTTCGCCACCTTCAGCCCCTTCGTCCAGACTAGCTGCTGTCAACAGTTCATCGCACACAT
>ENSMUSG00000026028.386|Trak2
CAGAGAAATTCTTTTCTGCCAGGGAGTTTTGCCTTTCTCTCTTGAGCCTCCTCCCCAAGAAGAGATGCTCTCAGAGGGTTAGAAAAGCCAGCCTCCACACAGTGGTAAGAGCATATGAGTTTTCTATATTTCTAGAATCTTTAATACAACTTTTCTAAATTTTTCAGAAGCAAAGGGTGGAGAGAGATGTCCCTCCCTTCGCCACCTTCAGCCCCTTCGTCCAGACTAGCTGCTGTCAACAGTTCATCGCACACATGCAC
>ENSMUSG00000026028.387|Trak2
GAAATTCTTTTCTGCCAGGGAGTTTTGCCTTTCTCTCTTGAGCCTCCTCCCCAAGAAGAGATGCTCTCAGAGGGTTAGAAAAGCCAGCCTCCACACAGTGGTAAGAGCATATGAGTTTTCTATATTTCTAGAATCTTTAATACAACTTTTCTAAATTTTTCAGAAGCAAAGGGTGGAGAGAGATGTCCCTCCCTTCGCCACCTTCAGCCCCTTCGTCCAGACTAGCTGCTGTCAACAGTTCATCGCACACATGCACACAT
>ENSMUSG00000026028.388|Trak2
TTCTTTTCTGCCAGGGAGTTTTGCCTTTCTCTCTTGAGCCTCCTCCCCAAGAAGAGATGCTCTCAGAGGGTTAGAAAAGCCAGCCTCCACACAGTGGTAAGAGCATATGAGTTTTCTATATTTCTAGAATCTTTAATACAACTTTTCTAAATTTTTCAGAAGCAAAGGGTGGAGAGAGATGTCCCTCCCTTCGCCACCTTCAGCCCCTTCGTCCAGACTAGCTGCTGTCAACAGTTCATCGCACACATGCACACATTTAT
>ENSMUSG00000026028.389|Trak2
TTTCTGCCAGGGAGTTTTGCCTTTCTCTCTTGAGCCTCCTCCCCAAGAAGAGATGCTCTCAGAGGGTTAGAAAAGCCAGCCTCCACACAGTGGTAAGAGCATATGAGTTTTCTATATTTCTAGAATCTTTAATACAACTTTTCTAAATTTTTCAGAAGCAAAGGGTGGAGAGAGATGTCCCTCCCTTCGCCACCTTCAGCCCCTTCGTCCAGACTAGCTGCTGTCAACAGTTCATCGCACACATGCACACATTTATGAAC
>ENSMUSG00000026028.390|Trak2
TGCCAGGGAGTTTTGCCTTTCTCTCTTGAGCCTCCTCCCCAAGAAGAGATGCTCTCAGAGGGTTAGAAAAGCCAGCCTCCACACAGTGGTAAGAGCATATGAGTTTTCTATATTTCTAGAATCTTTAATACAACTTTTCTAAATTTTTCAGAAGCAAAGGGTGGAGAGAGATGTCCCTCCCTTCGCCACCTTCAGCCCCTTCGTCCAGACTAGCTGCTGTCAACAGTTCATCGCACACATGCACACATTTATGAACGACT
>ENSMUSG00000026028.391|Trak2
AGGGAGTTTTGCCTTTCTCTCTTGAGCCTCCTCCCCAAGAAGAGATGCTCTCAGAGGGTTAGAAAAGCCAGCCTCCACACAGTGGTAAGAGCATATGAGTTTTCTATATTTCTAGAATCTTTAATACAACTTTTCTAAATTTTTCAGAAGCAAAGGGTGGAGAGAGATGTCCCTCCCTTCGCCACCTTCAGCCCCTTCGTCCAGACTAGCTGCTGTCAACAGTTCATCGCACACATGCACACATTTATGAACGACTCTGG
>ENSMUSG00000026028.392|Trak2
AGTTTTGCCTTTCTCTCTTGAGCCTCCTCCCCAAGAAGAGATGCTCTCAGAGGGTTAGAAAAGCCAGCCTCCACACAGTGGTAAGAGCATATGAGTTTTCTATATTTCTAGAATCTTTAATACAACTTTTCTAAATTTTTCAGAAGCAAAGGGTGGAGAGAGATGTCCCTCCCTTCGCCACCTTCAGCCCCTTCGTCCAGACTAGCTGCTGTCAACAGTTCATCGCACACATGCACACATTTATGAACGACTCTGGGTTA
>ENSMUSG00000026028.393|Trak2
TTGCCTTTCTCTCTTGAGCCTCCTCCCCAAGAAGAGATGCTCTCAGAGGGTTAGAAAAGCCAGCCTCCACACAGTGGTAAGAGCATATGAGTTTTCTATATTTCTAGAATCTTTAATACAACTTTTCTAAATTTTTCAGAAGCAAAGGGTGGAGAGAGATGTCCCTCCCTTCGCCACCTTCAGCCCCTTCGTCCAGACTAGCTGCTGTCAACAGTTCATCGCACACATGCACACATTTATGAACGACTCTGGGTTAGTGA
>ENSMUSG00000026028.394|Trak2
CTTTCTCTCTTGAGCCTCCTCCCCAAGAAGAGATGCTCTCAGAGGGTTAGAAAAGCCAGCCTCCACACAGTGGTAAGAGCATATGAGTTTTCTATATTTCTAGAATCTTTAATACAACTTTTCTAAATTTTTCAGAAGCAAAGGGTGGAGAGAGATGTCCCTCCCTTCGCCACCTTCAGCCCCTTCGTCCAGACTAGCTGCTGTCAACAGTTCATCGCACACATGCACACATTTATGAACGACTCTGGGTTAGTGAGTGA
>ENSMUSG00000026028.395|Trak2
CTCTCTTGAGCCTCCTCCCCAAGAAGAGATGCTCTCAGAGGGTTAGAAAAGCCAGCCTCCACACAGTGGTAAGAGCATATGAGTTTTCTATATTTCTAGAATCTTTAATACAACTTTTCTAAATTTTTCAGAAGCAAAGGGTGGAGAGAGATGTCCCTCCCTTCGCCACCTTCAGCCCCTTCGTCCAGACTAGCTGCTGTCAACAGTTCATCGCACACATGCACACATTTATGAACGACTCTGGGTTAGTGAGTGACCCT
>ENSMUSG00000026028.396|Trak2
CTTGAGCCTCCTCCCCAAGAAGAGATGCTCTCAGAGGGTTAGAAAAGCCAGCCTCCACACAGTGGTAAGAGCATATGAGTTTTCTATATTTCTAGAATCTTTAATACAACTTTTCTAAATTTTTCAGAAGCAAAGGGTGGAGAGAGATGTCCCTCCCTTCGCCACCTTCAGCCCCTTCGTCCAGACTAGCTGCTGTCAACAGTTCATCGCACACATGCACACATTTATGAACGACTCTGGGTTAGTGAGTGACCCTGCCT
>ENSMUSG00000026028.397|Trak2
AGCCTCCTCCCCAAGAAGAGATGCTCTCAGAGGGTTAGAAAAGCCAGCCTCCACACAGTGGTAAGAGCATATGAGTTTTCTATATTTCTAGAATCTTTAATACAACTTTTCTAAATTTTTCAGAAGCAAAGGGTGGAGAGAGATGTCCCTCCCTTCGCCACCTTCAGCCCCTTCGTCCAGACTAGCTGCTGTCAACAGTTCATCGCACACATGCACACATTTATGAACGACTCTGGGTTAGTGAGTGACCCTGCCTGAAG
>ENSMUSG00000026028.398|Trak2
TCCTCCCCAAGAAGAGATGCTCTCAGAGGGTTAGAAAAGCCAGCCTCCACACAGTGGTAAGAGCATATGAGTTTTCTATATTTCTAGAATCTTTAATACAACTTTTCTAAATTTTTCAGAAGCAAAGGGTGGAGAGAGATGTCCCTCCCTTCGCCACCTTCAGCCCCTTCGTCCAGACTAGCTGCTGTCAACAGTTCATCGCACACATGCACACATTTATGAACGACTCTGGGTTAGTGAGTGACCCTGCCTGAAGCAGG
>ENSMUSG00000026028.399|Trak2
CCCCAAGAAGAGATGCTCTCAGAGGGTTAGAAAAGCCAGCCTCCACACAGTGGTAAGAGCATATGAGTTTTCTATATTTCTAGAATCTTTAATACAACTTTTCTAAATTTTTCAGAAGCAAAGGGTGGAGAGAGATGTCCCTCCCTTCGCCACCTTCAGCCCCTTCGTCCAGACTAGCTGCTGTCAACAGTTCATCGCACACATGCACACATTTATGAACGACTCTGGGTTAGTGAGTGACCCTGCCTGAAGCAGGCAAG
>ENSMUSG00000026028.400|Trak2
AAGAAGAGATGCTCTCAGAGGGTTAGAAAAGCCAGCCTCCACACAGTGGTAAGAGCATATGAGTTTTCTATATTTCTAGAATCTTTAATACAACTTTTCTAAATTTTTCAGAAGCAAAGGGTGGAGAGAGATGTCCCTCCCTTCGCCACCTTCAGCCCCTTCGTCCAGACTAGCTGCTGTCAACAGTTCATCGCACACATGCACACATTTATGAACGACTCTGGGTTAGTGAGTGACCCTGCCTGAAGCAGGCAAGCGGG
>ENSMUSG00000026028.401|Trak2
AGAGATGCTCTCAGAGGGTTAGAAAAGCCAGCCTCCACACAGTGGTAAGAGCATATGAGTTTTCTATATTTCTAGAATCTTTAATACAACTTTTCTAAATTTTTCAGAAGCAAAGGGTGGAGAGAGATGTCCCTCCCTTCGCCACCTTCAGCCCCTTCGTCCAGACTAGCTGCTGTCAACAGTTCATCGCACACATGCACACATTTATGAACGACTCTGGGTTAGTGAGTGACCCTGCCTGAAGCAGGCAAGCGGGCATT
>ENSMUSG00000026028.402|Trak2
ATGCTCTCAGAGGGTTAGAAAAGCCAGCCTCCACACAGTGGTAAGAGCATATGAGTTTTCTATATTTCTAGAATCTTTAATACAACTTTTCTAAATTTTTCAGAAGCAAAGGGTGGAGAGAGATGTCCCTCCCTTCGCCACCTTCAGCCCCTTCGTCCAGACTAGCTGCTGTCAACAGTTCATCGCACACATGCACACATTTATGAACGACTCTGGGTTAGTGAGTGACCCTGCCTGAAGCAGGCAAGCGGGCATTAGCA
>ENSMUSG00000026028.403|Trak2
TCTCAGAGGGTTAGAAAAGCCAGCCTCCACACAGTGGTAAGAGCATATGAGTTTTCTATATTTCTAGAATCTTTAATACAACTTTTCTAAATTTTTCAGAAGCAAAGGGTGGAGAGAGATGTCCCTCCCTTCGCCACCTTCAGCCCCTTCGTCCAGACTAGCTGCTGTCAACAGTTCATCGCACACATGCACACATTTATGAACGACTCTGGGTTAGTGAGTGACCCTGCCTGAAGCAGGCAAGCGGGCATTAGCAAGAA
>ENSMUSG00000026028.404|Trak2
AGAGGGTTAGAAAAGCCAGCCTCCACACAGTGGTAAGAGCATATGAGTTTTCTATATTTCTAGAATCTTTAATACAACTTTTCTAAATTTTTCAGAAGCAAAGGGTGGAGAGAGATGTCCCTCCCTTCGCCACCTTCAGCCCCTTCGTCCAGACTAGCTGCTGTCAACAGTTCATCGCACACATGCACACATTTATGAACGACTCTGGGTTAGTGAGTGACCCTGCCTGAAGCAGGCAAGCGGGCATTAGCAAGAATTCT
>ENSMUSG00000026028.405|Trak2
GGTTAGAAAAGCCAGCCTCCACACAGTGGTAAGAGCATATGAGTTTTCTATATTTCTAGAATCTTTAATACAACTTTTCTAAATTTTTCAGAAGCAAAGGGTGGAGAGAGATGTCCCTCCCTTCGCCACCTTCAGCCCCTTCGTCCAGACTAGCTGCTGTCAACAGTTCATCGCACACATGCACACATTTATGAACGACTCTGGGTTAGTGAGTGACCCTGCCTGAAGCAGGCAAGCGGGCATTAGCAAGAATTCTACTG
>ENSMUSG00000026028.406|Trak2
AGAAAAGCCAGCCTCCACACAGTGGTAAGAGCATATGAGTTTTCTATATTTCTAGAATCTTTAATACAACTTTTCTAAATTTTTCAGAAGCAAAGGGTGGAGAGAGATGTCCCTCCCTTCGCCACCTTCAGCCCCTTCGTCCAGACTAGCTGCTGTCAACAGTTCATCGCACACATGCACACATTTATGAACGACTCTGGGTTAGTGAGTGACCCTGCCTGAAGCAGGCAAGCGGGCATTAGCAAGAATTCTACTGGTTA
>ENSMUSG00000026028.407|Trak2
AAGCCAGCCTCCACACAGTGGTAAGAGCATATGAGTTTTCTATATTTCTAGAATCTTTAATACAACTTTTCTAAATTTTTCAGAAGCAAAGGGTGGAGAGAGATGTCCCTCCCTTCGCCACCTTCAGCCCCTTCGTCCAGACTAGCTGCTGTCAACAGTTCATCGCACACATGCACACATTTATGAACGACTCTGGGTTAGTGAGTGACCCTGCCTGAAGCAGGCAAGCGGGCATTAGCAAGAATTCTACTGGTTAAATT
>ENSMUSG00000026028.408|Trak2
CAGCCTCCACACAGTGGTAAGAGCATATGAGTTTTCTATATTTCTAGAATCTTTAATACAACTTTTCTAAATTTTTCAGAAGCAAAGGGTGGAGAGAGATGTCCCTCCCTTCGCCACCTTCAGCCCCTTCGTCCAGACTAGCTGCTGTCAACAGTTCATCGCACACATGCACACATTTATGAACGACTCTGGGTTAGTGAGTGACCCTGCCTGAAGCAGGCAAGCGGGCATTAGCAAGAATTCTACTGGTTAAATTTCCT
>ENSMUSG00000026028.409|Trak2
CTCCACACAGTGGTAAGAGCATATGAGTTTTCTATATTTCTAGAATCTTTAATACAACTTTTCTAAATTTTTCAGAAGCAAAGGGTGGAGAGAGATGTCCCTCCCTTCGCCACCTTCAGCCCCTTCGTCCAGACTAGCTGCTGTCAACAGTTCATCGCACACATGCACACATTTATGAACGACTCTGGGTTAGTGAGTGACCCTGCCTGAAGCAGGCAAGCGGGCATTAGCAAGAATTCTACTGGTTAAATTTCCTAAAT
>ENSMUSG00000026028.410|Trak2
ACACAGTGGTAAGAGCATATGAGTTTTCTATATTTCTAGAATCTTTAATACAACTTTTCTAAATTTTTCAGAAGCAAAGGGTGGAGAGAGATGTCCCTCCCTTCGCCACCTTCAGCCCCTTCGTCCAGACTAGCTGCTGTCAACAGTTCATCGCACACATGCACACATTTATGAACGACTCTGGGTTAGTGAGTGACCCTGCCTGAAGCAGGCAAGCGGGCATTAGCAAGAATTCTACTGGTTAAATTTCCTAAATATTC
>ENSMUSG00000026028.411|Trak2
AGTGGTAAGAGCATATGAGTTTTCTATATTTCTAGAATCTTTAATACAACTTTTCTAAATTTTTCAGAAGCAAAGGGTGGAGAGAGATGTCCCTCCCTTCGCCACCTTCAGCCCCTTCGTCCAGACTAGCTGCTGTCAACAGTTCATCGCACACATGCACACATTTATGAACGACTCTGGGTTAGTGAGTGACCCTGCCTGAAGCAGGCAAGCGGGCATTAGCAAGAATTCTACTGGTTAAATTTCCTAAATATTCCAAT
>ENSMUSG00000026028.412|Trak2
GTAAGAGCATATGAGTTTTCTATATTTCTAGAATCTTTAATACAACTTTTCTAAATTTTTCAGAAGCAAAGGGTGGAGAGAGATGTCCCTCCCTTCGCCACCTTCAGCCCCTTCGTCCAGACTAGCTGCTGTCAACAGTTCATCGCACACATGCACACATTTATGAACGACTCTGGGTTAGTGAGTGACCCTGCCTGAAGCAGGCAAGCGGGCATTAGCAAGAATTCTACTGGTTAAATTTCCTAAATATTCCAATTCCT
>ENSMUSG00000026028.413|Trak2
GAGCATATGAGTTTTCTATATTTCTAGAATCTTTAATACAACTTTTCTAAATTTTTCAGAAGCAAAGGGTGGAGAGAGATGTCCCTCCCTTCGCCACCTTCAGCCCCTTCGTCCAGACTAGCTGCTGTCAACAGTTCATCGCACACATGCACACATTTATGAACGACTCTGGGTTAGTGAGTGACCCTGCCTGAAGCAGGCAAGCGGGCATTAGCAAGAATTCTACTGGTTAAATTTCCTAAATATTCCAATTCCTGTTT
>ENSMUSG00000026028.414|Trak2
ATATGAGTTTTCTATATTTCTAGAATCTTTAATACAACTTTTCTAAATTTTTCAGAAGCAAAGGGTGGAGAGAGATGTCCCTCCCTTCGCCACCTTCAGCCCCTTCGTCCAGACTAGCTGCTGTCAACAGTTCATCGCACACATGCACACATTTATGAACGACTCTGGGTTAGTGAGTGACCCTGCCTGAAGCAGGCAAGCGGGCATTAGCAAGAATTCTACTGGTTAAATTTCCTAAATATTCCAATTCCTGTTTTAAA
>ENSMUSG00000026028.415|Trak2
GAGTTTTCTATATTTCTAGAATCTTTAATACAACTTTTCTAAATTTTTCAGAAGCAAAGGGTGGAGAGAGATGTCCCTCCCTTCGCCACCTTCAGCCCCTTCGTCCAGACTAGCTGCTGTCAACAGTTCATCGCACACATGCACACATTTATGAACGACTCTGGGTTAGTGAGTGACCCTGCCTGAAGCAGGCAAGCGGGCATTAGCAAGAATTCTACTGGTTAAATTTCCTAAATATTCCAATTCCTGTTTTAAAAACA
>ENSMUSG00000026028.416|Trak2
TTTCTATATTTCTAGAATCTTTAATACAACTTTTCTAAATTTTTCAGAAGCAAAGGGTGGAGAGAGATGTCCCTCCCTTCGCCACCTTCAGCCCCTTCGTCCAGACTAGCTGCTGTCAACAGTTCATCGCACACATGCACACATTTATGAACGACTCTGGGTTAGTGAGTGACCCTGCCTGAAGCAGGCAAGCGGGCATTAGCAAGAATTCTACTGGTTAAATTTCCTAAATATTCCAATTCCTGTTTTAAAAACAGCAT
>ENSMUSG00000026028.417|Trak2
TATATTTCTAGAATCTTTAATACAACTTTTCTAAATTTTTCAGAAGCAAAGGGTGGAGAGAGATGTCCCTCCCTTCGCCACCTTCAGCCCCTTCGTCCAGACTAGCTGCTGTCAACAGTTCATCGCACACATGCACACATTTATGAACGACTCTGGGTTAGTGAGTGACCCTGCCTGAAGCAGGCAAGCGGGCATTAGCAAGAATTCTACTGGTTAAATTTCCTAAATATTCCAATTCCTGTTTTAAAAACAGCATTTGC
>ENSMUSG00000026028.418|Trak2
TTTCTAGAATCTTTAATACAACTTTTCTAAATTTTTCAGAAGCAAAGGGTGGAGAGAGATGTCCCTCCCTTCGCCACCTTCAGCCCCTTCGTCCAGACTAGCTGCTGTCAACAGTTCATCGCACACATGCACACATTTATGAACGACTCTGGGTTAGTGAGTGACCCTGCCTGAAGCAGGCAAGCGGGCATTAGCAAGAATTCTACTGGTTAAATTTCCTAAATATTCCAATTCCTGTTTTAAAAACAGCATTTGCGTTT
>ENSMUSG00000026028.419|Trak2
TAGAATCTTTAATACAACTTTTCTAAATTTTTCAGAAGCAAAGGGTGGAGAGAGATGTCCCTCCCTTCGCCACCTTCAGCCCCTTCGTCCAGACTAGCTGCTGTCAACAGTTCATCGCACACATGCACACATTTATGAACGACTCTGGGTTAGTGAGTGACCCTGCCTGAAGCAGGCAAGCGGGCATTAGCAAGAATTCTACTGGTTAAATTTCCTAAATATTCCAATTCCTGTTTTAAAAACAGCATTTGCGTTTCTAG
>ENSMUSG00000026028.420|Trak2
ATCTTTAATACAACTTTTCTAAATTTTTCAGAAGCAAAGGGTGGAGAGAGATGTCCCTCCCTTCGCCACCTTCAGCCCCTTCGTCCAGACTAGCTGCTGTCAACAGTTCATCGCACACATGCACACATTTATGAACGACTCTGGGTTAGTGAGTGACCCTGCCTGAAGCAGGCAAGCGGGCATTAGCAAGAATTCTACTGGTTAAATTTCCTAAATATTCCAATTCCTGTTTTAAAAACAGCATTTGCGTTTCTAGTCTA
>ENSMUSG00000026028.421|Trak2
TTAATACAACTTTTCTAAATTTTTCAGAAGCAAAGGGTGGAGAGAGATGTCCCTCCCTTCGCCACCTTCAGCCCCTTCGTCCAGACTAGCTGCTGTCAACAGTTCATCGCACACATGCACACATTTATGAACGACTCTGGGTTAGTGAGTGACCCTGCCTGAAGCAGGCAAGCGGGCATTAGCAAGAATTCTACTGGTTAAATTTCCTAAATATTCCAATTCCTGTTTTAAAAACAGCATTTGCGTTTCTAGTCTATAAA
>ENSMUSG00000026028.422|Trak2
TACAACTTTTCTAAATTTTTCAGAAGCAAAGGGTGGAGAGAGATGTCCCTCCCTTCGCCACCTTCAGCCCCTTCGTCCAGACTAGCTGCTGTCAACAGTTCATCGCACACATGCACACATTTATGAACGACTCTGGGTTAGTGAGTGACCCTGCCTGAAGCAGGCAAGCGGGCATTAGCAAGAATTCTACTGGTTAAATTTCCTAAATATTCCAATTCCTGTTTTAAAAACAGCATTTGCGTTTCTAGTCTATAAATAAC
>ENSMUSG00000026028.423|Trak2
ACTTTTCTAAATTTTTCAGAAGCAAAGGGTGGAGAGAGATGTCCCTCCCTTCGCCACCTTCAGCCCCTTCGTCCAGACTAGCTGCTGTCAACAGTTCATCGCACACATGCACACATTTATGAACGACTCTGGGTTAGTGAGTGACCCTGCCTGAAGCAGGCAAGCGGGCATTAGCAAGAATTCTACTGGTTAAATTTCCTAAATATTCCAATTCCTGTTTTAAAAACAGCATTTGCGTTTCTAGTCTATAAATAACTGAG
>ENSMUSG00000026028.424|Trak2
TTCTAAATTTTTCAGAAGCAAAGGGTGGAGAGAGATGTCCCTCCCTTCGCCACCTTCAGCCCCTTCGTCCAGACTAGCTGCTGTCAACAGTTCATCGCACACATGCACACATTTATGAACGACTCTGGGTTAGTGAGTGACCCTGCCTGAAGCAGGCAAGCGGGCATTAGCAAGAATTCTACTGGTTAAATTTCCTAAATATTCCAATTCCTGTTTTAAAAACAGCATTTGCGTTTCTAGTCTATAAATAACTGAGTACC
>ENSMUSG00000026028.425|Trak2
AAATTTTTCAGAAGCAAAGGGTGGAGAGAGATGTCCCTCCCTTCGCCACCTTCAGCCCCTTCGTCCAGACTAGCTGCTGTCAACAGTTCATCGCACACATGCACACATTTATGAACGACTCTGGGTTAGTGAGTGACCCTGCCTGAAGCAGGCAAGCGGGCATTAGCAAGAATTCTACTGGTTAAATTTCCTAAATATTCCAATTCCTGTTTTAAAAACAGCATTTGCGTTTCTAGTCTATAAATAACTGAGTACCACCT
>ENSMUSG00000026028.426|Trak2
TTTTCAGAAGCAAAGGGTGGAGAGAGATGTCCCTCCCTTCGCCACCTTCAGCCCCTTCGTCCAGACTAGCTGCTGTCAACAGTTCATCGCACACATGCACACATTTATGAACGACTCTGGGTTAGTGAGTGACCCTGCCTGAAGCAGGCAAGCGGGCATTAGCAAGAATTCTACTGGTTAAATTTCCTAAATATTCCAATTCCTGTTTTAAAAACAGCATTTGCGTTTCTAGTCTATAAATAACTGAGTACCACCTCCCT
>ENSMUSG00000026028.427|Trak2
CAGAAGCAAAGGGTGGAGAGAGATGTCCCTCCCTTCGCCACCTTCAGCCCCTTCGTCCAGACTAGCTGCTGTCAACAGTTCATCGCACACATGCACACATTTATGAACGACTCTGGGTTAGTGAGTGACCCTGCCTGAAGCAGGCAAGCGGGCATTAGCAAGAATTCTACTGGTTAAATTTCCTAAATATTCCAATTCCTGTTTTAAAAACAGCATTTGCGTTTCTAGTCTATAAATAACTGAGTACCACCTCCCTCAGC
>ENSMUSG00000026028.428|Trak2
AGCAAAGGGTGGAGAGAGATGTCCCTCCCTTCGCCACCTTCAGCCCCTTCGTCCAGACTAGCTGCTGTCAACAGTTCATCGCACACATGCACACATTTATGAACGACTCTGGGTTAGTGAGTGACCCTGCCTGAAGCAGGCAAGCGGGCATTAGCAAGAATTCTACTGGTTAAATTTCCTAAATATTCCAATTCCTGTTTTAAAAACAGCATTTGCGTTTCTAGTCTATAAATAACTGAGTACCACCTCCCTCAGCAGGA
>ENSMUSG00000026028.429|Trak2
AAGGGTGGAGAGAGATGTCCCTCCCTTCGCCACCTTCAGCCCCTTCGTCCAGACTAGCTGCTGTCAACAGTTCATCGCACACATGCACACATTTATGAACGACTCTGGGTTAGTGAGTGACCCTGCCTGAAGCAGGCAAGCGGGCATTAGCAAGAATTCTACTGGTTAAATTTCCTAAATATTCCAATTCCTGTTTTAAAAACAGCATTTGCGTTTCTAGTCTATAAATAACTGAGTACCACCTCCCTCAGCAGGACCTT
>ENSMUSG00000026028.430|Trak2
GTGGAGAGAGATGTCCCTCCCTTCGCCACCTTCAGCCCCTTCGTCCAGACTAGCTGCTGTCAACAGTTCATCGCACACATGCACACATTTATGAACGACTCTGGGTTAGTGAGTGACCCTGCCTGAAGCAGGCAAGCGGGCATTAGCAAGAATTCTACTGGTTAAATTTCCTAAATATTCCAATTCCTGTTTTAAAAACAGCATTTGCGTTTCTAGTCTATAAATAACTGAGTACCACCTCCCTCAGCAGGACCTTAAAG
>ENSMUSG00000026028.431|Trak2
AGAGAGATGTCCCTCCCTTCGCCACCTTCAGCCCCTTCGTCCAGACTAGCTGCTGTCAACAGTTCATCGCACACATGCACACATTTATGAACGACTCTGGGTTAGTGAGTGACCCTGCCTGAAGCAGGCAAGCGGGCATTAGCAAGAATTCTACTGGTTAAATTTCCTAAATATTCCAATTCCTGTTTTAAAAACAGCATTTGCGTTTCTAGTCTATAAATAACTGAGTACCACCTCCCTCAGCAGGACCTTAAAGCTTT
>ENSMUSG00000026028.432|Trak2
AGATGTCCCTCCCTTCGCCACCTTCAGCCCCTTCGTCCAGACTAGCTGCTGTCAACAGTTCATCGCACACATGCACACATTTATGAACGACTCTGGGTTAGTGAGTGACCCTGCCTGAAGCAGGCAAGCGGGCATTAGCAAGAATTCTACTGGTTAAATTTCCTAAATATTCCAATTCCTGTTTTAAAAACAGCATTTGCGTTTCTAGTCTATAAATAACTGAGTACCACCTCCCTCAGCAGGACCTTAAAGCTTTGCCT
>ENSMUSG00000026028.433|Trak2
GTCCCTCCCTTCGCCACCTTCAGCCCCTTCGTCCAGACTAGCTGCTGTCAACAGTTCATCGCACACATGCACACATTTATGAACGACTCTGGGTTAGTGAGTGACCCTGCCTGAAGCAGGCAAGCGGGCATTAGCAAGAATTCTACTGGTTAAATTTCCTAAATATTCCAATTCCTGTTTTAAAAACAGCATTTGCGTTTCTAGTCTATAAATAACTGAGTACCACCTCCCTCAGCAGGACCTTAAAGCTTTGCCTTGGT
>ENSMUSG00000026028.434|Trak2
CTCCCTTCGCCACCTTCAGCCCCTTCGTCCAGACTAGCTGCTGTCAACAGTTCATCGCACACATGCACACATTTATGAACGACTCTGGGTTAGTGAGTGACCCTGCCTGAAGCAGGCAAGCGGGCATTAGCAAGAATTCTACTGGTTAAATTTCCTAAATATTCCAATTCCTGTTTTAAAAACAGCATTTGCGTTTCTAGTCTATAAATAACTGAGTACCACCTCCCTCAGCAGGACCTTAAAGCTTTGCCTTGGTTCCT
>ENSMUSG00000026028.435|Trak2
CTTCGCCACCTTCAGCCCCTTCGTCCAGACTAGCTGCTGTCAACAGTTCATCGCACACATGCACACATTTATGAACGACTCTGGGTTAGTGAGTGACCCTGCCTGAAGCAGGCAAGCGGGCATTAGCAAGAATTCTACTGGTTAAATTTCCTAAATATTCCAATTCCTGTTTTAAAAACAGCATTTGCGTTTCTAGTCTATAAATAACTGAGTACCACCTCCCTCAGCAGGACCTTAAAGCTTTGCCTTGGTTCCTGAAA
>ENSMUSG00000026028.436|Trak2
GCCACCTTCAGCCCCTTCGTCCAGACTAGCTGCTGTCAACAGTTCATCGCACACATGCACACATTTATGAACGACTCTGGGTTAGTGAGTGACCCTGCCTGAAGCAGGCAAGCGGGCATTAGCAAGAATTCTACTGGTTAAATTTCCTAAATATTCCAATTCCTGTTTTAAAAACAGCATTTGCGTTTCTAGTCTATAAATAACTGAGTACCACCTCCCTCAGCAGGACCTTAAAGCTTTGCCTTGGTTCCTGAAAAAAG
>ENSMUSG00000026028.437|Trak2
CCTTCAGCCCCTTCGTCCAGACTAGCTGCTGTCAACAGTTCATCGCACACATGCACACATTTATGAACGACTCTGGGTTAGTGAGTGACCCTGCCTGAAGCAGGCAAGCGGGCATTAGCAAGAATTCTACTGGTTAAATTTCCTAAATATTCCAATTCCTGTTTTAAAAACAGCATTTGCGTTTCTAGTCTATAAATAACTGAGTACCACCTCCCTCAGCAGGACCTTAAAGCTTTGCCTTGGTTCCTGAAAAAAGGACT
>ENSMUSG00000026028.438|Trak2
CAGCCCCTTCGTCCAGACTAGCTGCTGTCAACAGTTCATCGCACACATGCACACATTTATGAACGACTCTGGGTTAGTGAGTGACCCTGCCTGAAGCAGGCAAGCGGGCATTAGCAAGAATTCTACTGGTTAAATTTCCTAAATATTCCAATTCCTGTTTTAAAAACAGCATTTGCGTTTCTAGTCTATAAATAACTGAGTACCACCTCCCTCAGCAGGACCTTAAAGCTTTGCCTTGGTTCCTGAAAAAAGGACTCTTC
>ENSMUSG00000026028.439|Trak2
CCCTTCGTCCAGACTAGCTGCTGTCAACAGTTCATCGCACACATGCACACATTTATGAACGACTCTGGGTTAGTGAGTGACCCTGCCTGAAGCAGGCAAGCGGGCATTAGCAAGAATTCTACTGGTTAAATTTCCTAAATATTCCAATTCCTGTTTTAAAAACAGCATTTGCGTTTCTAGTCTATAAATAACTGAGTACCACCTCCCTCAGCAGGACCTTAAAGCTTTGCCTTGGTTCCTGAAAAAAGGACTCTTCCTGC
>ENSMUSG00000026028.440|Trak2
TCGTCCAGACTAGCTGCTGTCAACAGTTCATCGCACACATGCACACATTTATGAACGACTCTGGGTTAGTGAGTGACCCTGCCTGAAGCAGGCAAGCGGGCATTAGCAAGAATTCTACTGGTTAAATTTCCTAAATATTCCAATTCCTGTTTTAAAAACAGCATTTGCGTTTCTAGTCTATAAATAACTGAGTACCACCTCCCTCAGCAGGACCTTAAAGCTTTGCCTTGGTTCCTGAAAAAAGGACTCTTCCTGCTACT
>ENSMUSG00000026028.441|Trak2
CCAGACTAGCTGCTGTCAACAGTTCATCGCACACATGCACACATTTATGAACGACTCTGGGTTAGTGAGTGACCCTGCCTGAAGCAGGCAAGCGGGCATTAGCAAGAATTCTACTGGTTAAATTTCCTAAATATTCCAATTCCTGTTTTAAAAACAGCATTTGCGTTTCTAGTCTATAAATAACTGAGTACCACCTCCCTCAGCAGGACCTTAAAGCTTTGCCTTGGTTCCTGAAAAAAGGACTCTTCCTGCTACTTGGA
>ENSMUSG00000026028.442|Trak2
ACTAGCTGCTGTCAACAGTTCATCGCACACATGCACACATTTATGAACGACTCTGGGTTAGTGAGTGACCCTGCCTGAAGCAGGCAAGCGGGCATTAGCAAGAATTCTACTGGTTAAATTTCCTAAATATTCCAATTCCTGTTTTAAAAACAGCATTTGCGTTTCTAGTCTATAAATAACTGAGTACCACCTCCCTCAGCAGGACCTTAAAGCTTTGCCTTGGTTCCTGAAAAAAGGACTCTTCCTGCTACTTGGACAGT
>ENSMUSG00000026028.443|Trak2
GCTGCTGTCAACAGTTCATCGCACACATGCACACATTTATGAACGACTCTGGGTTAGTGAGTGACCCTGCCTGAAGCAGGCAAGCGGGCATTAGCAAGAATTCTACTGGTTAAATTTCCTAAATATTCCAATTCCTGTTTTAAAAACAGCATTTGCGTTTCTAGTCTATAAATAACTGAGTACCACCTCCCTCAGCAGGACCTTAAAGCTTTGCCTTGGTTCCTGAAAAAAGGACTCTTCCTGCTACTTGGACAGTTACA
>ENSMUSG00000026028.444|Trak2
CTGTCAACAGTTCATCGCACACATGCACACATTTATGAACGACTCTGGGTTAGTGAGTGACCCTGCCTGAAGCAGGCAAGCGGGCATTAGCAAGAATTCTACTGGTTAAATTTCCTAAATATTCCAATTCCTGTTTTAAAAACAGCATTTGCGTTTCTAGTCTATAAATAACTGAGTACCACCTCCCTCAGCAGGACCTTAAAGCTTTGCCTTGGTTCCTGAAAAAAGGACTCTTCCTGCTACTTGGACAGTTACAGCTT
>ENSMUSG00000026028.445|Trak2
CAACAGTTCATCGCACACATGCACACATTTATGAACGACTCTGGGTTAGTGAGTGACCCTGCCTGAAGCAGGCAAGCGGGCATTAGCAAGAATTCTACTGGTTAAATTTCCTAAATATTCCAATTCCTGTTTTAAAAACAGCATTTGCGTTTCTAGTCTATAAATAACTGAGTACCACCTCCCTCAGCAGGACCTTAAAGCTTTGCCTTGGTTCCTGAAAAAAGGACTCTTCCTGCTACTTGGACAGTTACAGCTTCTAA
>ENSMUSG00000026028.446|Trak2
AGTTCATCGCACACATGCACACATTTATGAACGACTCTGGGTTAGTGAGTGACCCTGCCTGAAGCAGGCAAGCGGGCATTAGCAAGAATTCTACTGGTTAAATTTCCTAAATATTCCAATTCCTGTTTTAAAAACAGCATTTGCGTTTCTAGTCTATAAATAACTGAGTACCACCTCCCTCAGCAGGACCTTAAAGCTTTGCCTTGGTTCCTGAAAAAAGGACTCTTCCTGCTACTTGGACAGTTACAGCTTCTAAGGAA
>ENSMUSG00000026028.447|Trak2
CATCGCACACATGCACACATTTATGAACGACTCTGGGTTAGTGAGTGACCCTGCCTGAAGCAGGCAAGCGGGCATTAGCAAGAATTCTACTGGTTAAATTTCCTAAATATTCCAATTCCTGTTTTAAAAACAGCATTTGCGTTTCTAGTCTATAAATAACTGAGTACCACCTCCCTCAGCAGGACCTTAAAGCTTTGCCTTGGTTCCTGAAAAAAGGACTCTTCCTGCTACTTGGACAGTTACAGCTTCTAAGGAAGGAA
>ENSMUSG00000026028.448|Trak2
GCACACATGCACACATTTATGAACGACTCTGGGTTAGTGAGTGACCCTGCCTGAAGCAGGCAAGCGGGCATTAGCAAGAATTCTACTGGTTAAATTTCCTAAATATTCCAATTCCTGTTTTAAAAACAGCATTTGCGTTTCTAGTCTATAAATAACTGAGTACCACCTCCCTCAGCAGGACCTTAAAGCTTTGCCTTGGTTCCTGAAAAAAGGACTCTTCCTGCTACTTGGACAGTTACAGCTTCTAAGGAAGGAACAGC
>ENSMUSG00000026028.449|Trak2
ACATGCACACATTTATGAACGACTCTGGGTTAGTGAGTGACCCTGCCTGAAGCAGGCAAGCGGGCATTAGCAAGAATTCTACTGGTTAAATTTCCTAAATATTCCAATTCCTGTTTTAAAAACAGCATTTGCGTTTCTAGTCTATAAATAACTGAGTACCACCTCCCTCAGCAGGACCTTAAAGCTTTGCCTTGGTTCCTGAAAAAAGGACTCTTCCTGCTACTTGGACAGTTACAGCTTCTAAGGAAGGAACAGCACAG
>ENSMUSG00000026028.450|Trak2
GCACACATTTATGAACGACTCTGGGTTAGTGAGTGACCCTGCCTGAAGCAGGCAAGCGGGCATTAGCAAGAATTCTACTGGTTAAATTTCCTAAATATTCCAATTCCTGTTTTAAAAACAGCATTTGCGTTTCTAGTCTATAAATAACTGAGTACCACCTCCCTCAGCAGGACCTTAAAGCTTTGCCTTGGTTCCTGAAAAAAGGACTCTTCCTGCTACTTGGACAGTTACAGCTTCTAAGGAAGGAACAGCACAGAGTA
>ENSMUSG00000026028.451|Trak2
ACATTTATGAACGACTCTGGGTTAGTGAGTGACCCTGCCTGAAGCAGGCAAGCGGGCATTAGCAAGAATTCTACTGGTTAAATTTCCTAAATATTCCAATTCCTGTTTTAAAAACAGCATTTGCGTTTCTAGTCTATAAATAACTGAGTACCACCTCCCTCAGCAGGACCTTAAAGCTTTGCCTTGGTTCCTGAAAAAAGGACTCTTCCTGCTACTTGGACAGTTACAGCTTCTAAGGAAGGAACAGCACAGAGTAGGGA
>ENSMUSG00000026028.452|Trak2
TTATGAACGACTCTGGGTTAGTGAGTGACCCTGCCTGAAGCAGGCAAGCGGGCATTAGCAAGAATTCTACTGGTTAAATTTCCTAAATATTCCAATTCCTGTTTTAAAAACAGCATTTGCGTTTCTAGTCTATAAATAACTGAGTACCACCTCCCTCAGCAGGACCTTAAAGCTTTGCCTTGGTTCCTGAAAAAAGGACTCTTCCTGCTACTTGGACAGTTACAGCTTCTAAGGAAGGAACAGCACAGAGTAGGGAAGCC
>ENSMUSG00000026028.453|Trak2
GAACGACTCTGGGTTAGTGAGTGACCCTGCCTGAAGCAGGCAAGCGGGCATTAGCAAGAATTCTACTGGTTAAATTTCCTAAATATTCCAATTCCTGTTTTAAAAACAGCATTTGCGTTTCTAGTCTATAAATAACTGAGTACCACCTCCCTCAGCAGGACCTTAAAGCTTTGCCTTGGTTCCTGAAAAAAGGACTCTTCCTGCTACTTGGACAGTTACAGCTTCTAAGGAAGGAACAGCACAGAGTAGGGAAGCCTGGG
>ENSMUSG00000026028.454|Trak2
GACTCTGGGTTAGTGAGTGACCCTGCCTGAAGCAGGCAAGCGGGCATTAGCAAGAATTCTACTGGTTAAATTTCCTAAATATTCCAATTCCTGTTTTAAAAACAGCATTTGCGTTTCTAGTCTATAAATAACTGAGTACCACCTCCCTCAGCAGGACCTTAAAGCTTTGCCTTGGTTCCTGAAAAAAGGACTCTTCCTGCTACTTGGACAGTTACAGCTTCTAAGGAAGGAACAGCACAGAGTAGGGAAGCCTGGGGCTA
>ENSMUSG00000026028.455|Trak2
CTGGGTTAGTGAGTGACCCTGCCTGAAGCAGGCAAGCGGGCATTAGCAAGAATTCTACTGGTTAAATTTCCTAAATATTCCAATTCCTGTTTTAAAAACAGCATTTGCGTTTCTAGTCTATAAATAACTGAGTACCACCTCCCTCAGCAGGACCTTAAAGCTTTGCCTTGGTTCCTGAAAAAAGGACTCTTCCTGCTACTTGGACAGTTACAGCTTCTAAGGAAGGAACAGCACAGAGTAGGGAAGCCTGGGGCTAAGGG
>ENSMUSG00000026028.456|Trak2
GTTAGTGAGTGACCCTGCCTGAAGCAGGCAAGCGGGCATTAGCAAGAATTCTACTGGTTAAATTTCCTAAATATTCCAATTCCTGTTTTAAAAACAGCATTTGCGTTTCTAGTCTATAAATAACTGAGTACCACCTCCCTCAGCAGGACCTTAAAGCTTTGCCTTGGTTCCTGAAAAAAGGACTCTTCCTGCTACTTGGACAGTTACAGCTTCTAAGGAAGGAACAGCACAGAGTAGGGAAGCCTGGGGCTAAGGGGCCA
>ENSMUSG00000026028.457|Trak2
GTGAGTGACCCTGCCTGAAGCAGGCAAGCGGGCATTAGCAAGAATTCTACTGGTTAAATTTCCTAAATATTCCAATTCCTGTTTTAAAAACAGCATTTGCGTTTCTAGTCTATAAATAACTGAGTACCACCTCCCTCAGCAGGACCTTAAAGCTTTGCCTTGGTTCCTGAAAAAAGGACTCTTCCTGCTACTTGGACAGTTACAGCTTCTAAGGAAGGAACAGCACAGAGTAGGGAAGCCTGGGGCTAAGGGGCCAGTAA
>ENSMUSG00000026028.458|Trak2
GTGACCCTGCCTGAAGCAGGCAAGCGGGCATTAGCAAGAATTCTACTGGTTAAATTTCCTAAATATTCCAATTCCTGTTTTAAAAACAGCATTTGCGTTTCTAGTCTATAAATAACTGAGTACCACCTCCCTCAGCAGGACCTTAAAGCTTTGCCTTGGTTCCTGAAAAAAGGACTCTTCCTGCTACTTGGACAGTTACAGCTTCTAAGGAAGGAACAGCACAGAGTAGGGAAGCCTGGGGCTAAGGGGCCAGTAAAATG
>ENSMUSG00000026028.459|Trak2
CCCTGCCTGAAGCAGGCAAGCGGGCATTAGCAAGAATTCTACTGGTTAAATTTCCTAAATATTCCAATTCCTGTTTTAAAAACAGCATTTGCGTTTCTAGTCTATAAATAACTGAGTACCACCTCCCTCAGCAGGACCTTAAAGCTTTGCCTTGGTTCCTGAAAAAAGGACTCTTCCTGCTACTTGGACAGTTACAGCTTCTAAGGAAGGAACAGCACAGAGTAGGGAAGCCTGGGGCTAAGGGGCCAGTAAAATGTTAA
>ENSMUSG00000026028.460|Trak2
GCCTGAAGCAGGCAAGCGGGCATTAGCAAGAATTCTACTGGTTAAATTTCCTAAATATTCCAATTCCTGTTTTAAAAACAGCATTTGCGTTTCTAGTCTATAAATAACTGAGTACCACCTCCCTCAGCAGGACCTTAAAGCTTTGCCTTGGTTCCTGAAAAAAGGACTCTTCCTGCTACTTGGACAGTTACAGCTTCTAAGGAAGGAACAGCACAGAGTAGGGAAGCCTGGGGCTAAGGGGCCAGTAAAATGTTAAATAA
>ENSMUSG00000026028.461|Trak2
GAAGCAGGCAAGCGGGCATTAGCAAGAATTCTACTGGTTAAATTTCCTAAATATTCCAATTCCTGTTTTAAAAACAGCATTTGCGTTTCTAGTCTATAAATAACTGAGTACCACCTCCCTCAGCAGGACCTTAAAGCTTTGCCTTGGTTCCTGAAAAAAGGACTCTTCCTGCTACTTGGACAGTTACAGCTTCTAAGGAAGGAACAGCACAGAGTAGGGAAGCCTGGGGCTAAGGGGCCAGTAAAATGTTAAATAACCAG
>ENSMUSG00000026028.462|Trak2
CAGGCAAGCGGGCATTAGCAAGAATTCTACTGGTTAAATTTCCTAAATATTCCAATTCCTGTTTTAAAAACAGCATTTGCGTTTCTAGTCTATAAATAACTGAGTACCACCTCCCTCAGCAGGACCTTAAAGCTTTGCCTTGGTTCCTGAAAAAAGGACTCTTCCTGCTACTTGGACAGTTACAGCTTCTAAGGAAGGAACAGCACAGAGTAGGGAAGCCTGGGGCTAAGGGGCCAGTAAAATGTTAAATAACCAGGTTT
>ENSMUSG00000026028.463|Trak2
CAAGCGGGCATTAGCAAGAATTCTACTGGTTAAATTTCCTAAATATTCCAATTCCTGTTTTAAAAACAGCATTTGCGTTTCTAGTCTATAAATAACTGAGTACCACCTCCCTCAGCAGGACCTTAAAGCTTTGCCTTGGTTCCTGAAAAAAGGACTCTTCCTGCTACTTGGACAGTTACAGCTTCTAAGGAAGGAACAGCACAGAGTAGGGAAGCCTGGGGCTAAGGGGCCAGTAAAATGTTAAATAACCAGGTTTACAC
>ENSMUSG00000026028.464|Trak2
CGGGCATTAGCAAGAATTCTACTGGTTAAATTTCCTAAATATTCCAATTCCTGTTTTAAAAACAGCATTTGCGTTTCTAGTCTATAAATAACTGAGTACCACCTCCCTCAGCAGGACCTTAAAGCTTTGCCTTGGTTCCTGAAAAAAGGACTCTTCCTGCTACTTGGACAGTTACAGCTTCTAAGGAAGGAACAGCACAGAGTAGGGAAGCCTGGGGCTAAGGGGCCAGTAAAATGTTAAATAACCAGGTTTACACAAAG
>ENSMUSG00000026028.465|Trak2
CATTAGCAAGAATTCTACTGGTTAAATTTCCTAAATATTCCAATTCCTGTTTTAAAAACAGCATTTGCGTTTCTAGTCTATAAATAACTGAGTACCACCTCCCTCAGCAGGACCTTAAAGCTTTGCCTTGGTTCCTGAAAAAAGGACTCTTCCTGCTACTTGGACAGTTACAGCTTCTAAGGAAGGAACAGCACAGAGTAGGGAAGCCTGGGGCTAAGGGGCCAGTAAAATGTTAAATAACCAGGTTTACACAAAGGACA
>ENSMUSG00000026028.466|Trak2
AGCAAGAATTCTACTGGTTAAATTTCCTAAATATTCCAATTCCTGTTTTAAAAACAGCATTTGCGTTTCTAGTCTATAAATAACTGAGTACCACCTCCCTCAGCAGGACCTTAAAGCTTTGCCTTGGTTCCTGAAAAAAGGACTCTTCCTGCTACTTGGACAGTTACAGCTTCTAAGGAAGGAACAGCACAGAGTAGGGAAGCCTGGGGCTAAGGGGCCAGTAAAATGTTAAATAACCAGGTTTACACAAAGGACAGAAA
>ENSMUSG00000026028.467|Trak2
AGAATTCTACTGGTTAAATTTCCTAAATATTCCAATTCCTGTTTTAAAAACAGCATTTGCGTTTCTAGTCTATAAATAACTGAGTACCACCTCCCTCAGCAGGACCTTAAAGCTTTGCCTTGGTTCCTGAAAAAAGGACTCTTCCTGCTACTTGGACAGTTACAGCTTCTAAGGAAGGAACAGCACAGAGTAGGGAAGCCTGGGGCTAAGGGGCCAGTAAAATGTTAAATAACCAGGTTTACACAAAGGACAGAAACCAC
>ENSMUSG00000026028.468|Trak2
TTCTACTGGTTAAATTTCCTAAATATTCCAATTCCTGTTTTAAAAACAGCATTTGCGTTTCTAGTCTATAAATAACTGAGTACCACCTCCCTCAGCAGGACCTTAAAGCTTTGCCTTGGTTCCTGAAAAAAGGACTCTTCCTGCTACTTGGACAGTTACAGCTTCTAAGGAAGGAACAGCACAGAGTAGGGAAGCCTGGGGCTAAGGGGCCAGTAAAATGTTAAATAACCAGGTTTACACAAAGGACAGAAACCACACTA
>ENSMUSG00000026028.469|Trak2
ACTGGTTAAATTTCCTAAATATTCCAATTCCTGTTTTAAAAACAGCATTTGCGTTTCTAGTCTATAAATAACTGAGTACCACCTCCCTCAGCAGGACCTTAAAGCTTTGCCTTGGTTCCTGAAAAAAGGACTCTTCCTGCTACTTGGACAGTTACAGCTTCTAAGGAAGGAACAGCACAGAGTAGGGAAGCCTGGGGCTAAGGGGCCAGTAAAATGTTAAATAACCAGGTTTACACAAAGGACAGAAACCACACTACTGA
>ENSMUSG00000026028.470|Trak2
GTTAAATTTCCTAAATATTCCAATTCCTGTTTTAAAAACAGCATTTGCGTTTCTAGTCTATAAATAACTGAGTACCACCTCCCTCAGCAGGACCTTAAAGCTTTGCCTTGGTTCCTGAAAAAAGGACTCTTCCTGCTACTTGGACAGTTACAGCTTCTAAGGAAGGAACAGCACAGAGTAGGGAAGCCTGGGGCTAAGGGGCCAGTAAAATGTTAAATAACCAGGTTTACACAAAGGACAGAAACCACACTACTGAGTTA
>ENSMUSG00000026028.471|Trak2
AATTTCCTAAATATTCCAATTCCTGTTTTAAAAACAGCATTTGCGTTTCTAGTCTATAAATAACTGAGTACCACCTCCCTCAGCAGGACCTTAAAGCTTTGCCTTGGTTCCTGAAAAAAGGACTCTTCCTGCTACTTGGACAGTTACAGCTTCTAAGGAAGGAACAGCACAGAGTAGGGAAGCCTGGGGCTAAGGGGCCAGTAAAATGTTAAATAACCAGGTTTACACAAAGGACAGAAACCACACTACTGAGTTAGAGA
>ENSMUSG00000026028.472|Trak2
TCCTAAATATTCCAATTCCTGTTTTAAAAACAGCATTTGCGTTTCTAGTCTATAAATAACTGAGTACCACCTCCCTCAGCAGGACCTTAAAGCTTTGCCTTGGTTCCTGAAAAAAGGACTCTTCCTGCTACTTGGACAGTTACAGCTTCTAAGGAAGGAACAGCACAGAGTAGGGAAGCCTGGGGCTAAGGGGCCAGTAAAATGTTAAATAACCAGGTTTACACAAAGGACAGAAACCACACTACTGAGTTAGAGATTGT
>ENSMUSG00000026028.473|Trak2
AAATATTCCAATTCCTGTTTTAAAAACAGCATTTGCGTTTCTAGTCTATAAATAACTGAGTACCACCTCCCTCAGCAGGACCTTAAAGCTTTGCCTTGGTTCCTGAAAAAAGGACTCTTCCTGCTACTTGGACAGTTACAGCTTCTAAGGAAGGAACAGCACAGAGTAGGGAAGCCTGGGGCTAAGGGGCCAGTAAAATGTTAAATAACCAGGTTTACACAAAGGACAGAAACCACACTACTGAGTTAGAGATTGTGGAG
>ENSMUSG00000026028.474|Trak2
ATTCCAATTCCTGTTTTAAAAACAGCATTTGCGTTTCTAGTCTATAAATAACTGAGTACCACCTCCCTCAGCAGGACCTTAAAGCTTTGCCTTGGTTCCTGAAAAAAGGACTCTTCCTGCTACTTGGACAGTTACAGCTTCTAAGGAAGGAACAGCACAGAGTAGGGAAGCCTGGGGCTAAGGGGCCAGTAAAATGTTAAATAACCAGGTTTACACAAAGGACAGAAACCACACTACTGAGTTAGAGATTGTGGAGTTCT
>ENSMUSG00000026028.475|Trak2
CAATTCCTGTTTTAAAAACAGCATTTGCGTTTCTAGTCTATAAATAACTGAGTACCACCTCCCTCAGCAGGACCTTAAAGCTTTGCCTTGGTTCCTGAAAAAAGGACTCTTCCTGCTACTTGGACAGTTACAGCTTCTAAGGAAGGAACAGCACAGAGTAGGGAAGCCTGGGGCTAAGGGGCCAGTAAAATGTTAAATAACCAGGTTTACACAAAGGACAGAAACCACACTACTGAGTTAGAGATTGTGGAGTTCTGTGG
>ENSMUSG00000026028.476|Trak2
TCCTGTTTTAAAAACAGCATTTGCGTTTCTAGTCTATAAATAACTGAGTACCACCTCCCTCAGCAGGACCTTAAAGCTTTGCCTTGGTTCCTGAAAAAAGGACTCTTCCTGCTACTTGGACAGTTACAGCTTCTAAGGAAGGAACAGCACAGAGTAGGGAAGCCTGGGGCTAAGGGGCCAGTAAAATGTTAAATAACCAGGTTTACACAAAGGACAGAAACCACACTACTGAGTTAGAGATTGTGGAGTTCTGTGGTGAC
>ENSMUSG00000026028.477|Trak2
GTTTTAAAAACAGCATTTGCGTTTCTAGTCTATAAATAACTGAGTACCACCTCCCTCAGCAGGACCTTAAAGCTTTGCCTTGGTTCCTGAAAAAAGGACTCTTCCTGCTACTTGGACAGTTACAGCTTCTAAGGAAGGAACAGCACAGAGTAGGGAAGCCTGGGGCTAAGGGGCCAGTAAAATGTTAAATAACCAGGTTTACACAAAGGACAGAAACCACACTACTGAGTTAGAGATTGTGGAGTTCTGTGGTGACAATA
>ENSMUSG00000026028.478|Trak2
TAAAAACAGCATTTGCGTTTCTAGTCTATAAATAACTGAGTACCACCTCCCTCAGCAGGACCTTAAAGCTTTGCCTTGGTTCCTGAAAAAAGGACTCTTCCTGCTACTTGGACAGTTACAGCTTCTAAGGAAGGAACAGCACAGAGTAGGGAAGCCTGGGGCTAAGGGGCCAGTAAAATGTTAAATAACCAGGTTTACACAAAGGACAGAAACCACACTACTGAGTTAGAGATTGTGGAGTTCTGTGGTGACAATAATTC
>ENSMUSG00000026028.479|Trak2
AACAGCATTTGCGTTTCTAGTCTATAAATAACTGAGTACCACCTCCCTCAGCAGGACCTTAAAGCTTTGCCTTGGTTCCTGAAAAAAGGACTCTTCCTGCTACTTGGACAGTTACAGCTTCTAAGGAAGGAACAGCACAGAGTAGGGAAGCCTGGGGCTAAGGGGCCAGTAAAATGTTAAATAACCAGGTTTACACAAAGGACAGAAACCACACTACTGAGTTAGAGATTGTGGAGTTCTGTGGTGACAATAATTCTGTC
>ENSMUSG00000026028.480|Trak2
GCATTTGCGTTTCTAGTCTATAAATAACTGAGTACCACCTCCCTCAGCAGGACCTTAAAGCTTTGCCTTGGTTCCTGAAAAAAGGACTCTTCCTGCTACTTGGACAGTTACAGCTTCTAAGGAAGGAACAGCACAGAGTAGGGAAGCCTGGGGCTAAGGGGCCAGTAAAATGTTAAATAACCAGGTTTACACAAAGGACAGAAACCACACTACTGAGTTAGAGATTGTGGAGTTCTGTGGTGACAATAATTCTGTCCTTC
>ENSMUSG00000026028.481|Trak2
TTGCGTTTCTAGTCTATAAATAACTGAGTACCACCTCCCTCAGCAGGACCTTAAAGCTTTGCCTTGGTTCCTGAAAAAAGGACTCTTCCTGCTACTTGGACAGTTACAGCTTCTAAGGAAGGAACAGCACAGAGTAGGGAAGCCTGGGGCTAAGGGGCCAGTAAAATGTTAAATAACCAGGTTTACACAAAGGACAGAAACCACACTACTGAGTTAGAGATTGTGGAGTTCTGTGGTGACAATAATTCTGTCCTTCTGTC
>ENSMUSG00000026028.482|Trak2
GTTTCTAGTCTATAAATAACTGAGTACCACCTCCCTCAGCAGGACCTTAAAGCTTTGCCTTGGTTCCTGAAAAAAGGACTCTTCCTGCTACTTGGACAGTTACAGCTTCTAAGGAAGGAACAGCACAGAGTAGGGAAGCCTGGGGCTAAGGGGCCAGTAAAATGTTAAATAACCAGGTTTACACAAAGGACAGAAACCACACTACTGAGTTAGAGATTGTGGAGTTCTGTGGTGACAATAATTCTGTCCTTCTGTCAGTG
>ENSMUSG00000026028.483|Trak2
CTAGTCTATAAATAACTGAGTACCACCTCCCTCAGCAGGACCTTAAAGCTTTGCCTTGGTTCCTGAAAAAAGGACTCTTCCTGCTACTTGGACAGTTACAGCTTCTAAGGAAGGAACAGCACAGAGTAGGGAAGCCTGGGGCTAAGGGGCCAGTAAAATGTTAAATAACCAGGTTTACACAAAGGACAGAAACCACACTACTGAGTTAGAGATTGTGGAGTTCTGTGGTGACAATAATTCTGTCCTTCTGTCAGTGCCTA
>ENSMUSG00000026028.484|Trak2
TCTATAAATAACTGAGTACCACCTCCCTCAGCAGGACCTTAAAGCTTTGCCTTGGTTCCTGAAAAAAGGACTCTTCCTGCTACTTGGACAGTTACAGCTTCTAAGGAAGGAACAGCACAGAGTAGGGAAGCCTGGGGCTAAGGGGCCAGTAAAATGTTAAATAACCAGGTTTACACAAAGGACAGAAACCACACTACTGAGTTAGAGATTGTGGAGTTCTGTGGTGACAATAATTCTGTCCTTCTGTCAGTGCCTAAGTG
>ENSMUSG00000026028.485|Trak2
TAAATAACTGAGTACCACCTCCCTCAGCAGGACCTTAAAGCTTTGCCTTGGTTCCTGAAAAAAGGACTCTTCCTGCTACTTGGACAGTTACAGCTTCTAAGGAAGGAACAGCACAGAGTAGGGAAGCCTGGGGCTAAGGGGCCAGTAAAATGTTAAATAACCAGGTTTACACAAAGGACAGAAACCACACTACTGAGTTAGAGATTGTGGAGTTCTGTGGTGACAATAATTCTGTCCTTCTGTCAGTGCCTAAGTGGCCA
>ENSMUSG00000026028.486|Trak2
TAACTGAGTACCACCTCCCTCAGCAGGACCTTAAAGCTTTGCCTTGGTTCCTGAAAAAAGGACTCTTCCTGCTACTTGGACAGTTACAGCTTCTAAGGAAGGAACAGCACAGAGTAGGGAAGCCTGGGGCTAAGGGGCCAGTAAAATGTTAAATAACCAGGTTTACACAAAGGACAGAAACCACACTACTGAGTTAGAGATTGTGGAGTTCTGTGGTGACAATAATTCTGTCCTTCTGTCAGTGCCTAAGTGGCCACTGG
>ENSMUSG00000026028.487|Trak2
TGAGTACCACCTCCCTCAGCAGGACCTTAAAGCTTTGCCTTGGTTCCTGAAAAAAGGACTCTTCCTGCTACTTGGACAGTTACAGCTTCTAAGGAAGGAACAGCACAGAGTAGGGAAGCCTGGGGCTAAGGGGCCAGTAAAATGTTAAATAACCAGGTTTACACAAAGGACAGAAACCACACTACTGAGTTAGAGATTGTGGAGTTCTGTGGTGACAATAATTCTGTCCTTCTGTCAGTGCCTAAGTGGCCACTGGAAGC
>ENSMUSG00000026028.488|Trak2
TACCACCTCCCTCAGCAGGACCTTAAAGCTTTGCCTTGGTTCCTGAAAAAAGGACTCTTCCTGCTACTTGGACAGTTACAGCTTCTAAGGAAGGAACAGCACAGAGTAGGGAAGCCTGGGGCTAAGGGGCCAGTAAAATGTTAAATAACCAGGTTTACACAAAGGACAGAAACCACACTACTGAGTTAGAGATTGTGGAGTTCTGTGGTGACAATAATTCTGTCCTTCTGTCAGTGCCTAAGTGGCCACTGGAAGCAGAG
>ENSMUSG00000026028.489|Trak2
ACCTCCCTCAGCAGGACCTTAAAGCTTTGCCTTGGTTCCTGAAAAAAGGACTCTTCCTGCTACTTGGACAGTTACAGCTTCTAAGGAAGGAACAGCACAGAGTAGGGAAGCCTGGGGCTAAGGGGCCAGTAAAATGTTAAATAACCAGGTTTACACAAAGGACAGAAACCACACTACTGAGTTAGAGATTGTGGAGTTCTGTGGTGACAATAATTCTGTCCTTCTGTCAGTGCCTAAGTGGCCACTGGAAGCAGAGTTTT
>ENSMUSG00000026028.490|Trak2
CCCTCAGCAGGACCTTAAAGCTTTGCCTTGGTTCCTGAAAAAAGGACTCTTCCTGCTACTTGGACAGTTACAGCTTCTAAGGAAGGAACAGCACAGAGTAGGGAAGCCTGGGGCTAAGGGGCCAGTAAAATGTTAAATAACCAGGTTTACACAAAGGACAGAAACCACACTACTGAGTTAGAGATTGTGGAGTTCTGTGGTGACAATAATTCTGTCCTTCTGTCAGTGCCTAAGTGGCCACTGGAAGCAGAGTTTTGCCT
>ENSMUSG00000026028.491|Trak2
CAGCAGGACCTTAAAGCTTTGCCTTGGTTCCTGAAAAAAGGACTCTTCCTGCTACTTGGACAGTTACAGCTTCTAAGGAAGGAACAGCACAGAGTAGGGAAGCCTGGGGCTAAGGGGCCAGTAAAATGTTAAATAACCAGGTTTACACAAAGGACAGAAACCACACTACTGAGTTAGAGATTGTGGAGTTCTGTGGTGACAATAATTCTGTCCTTCTGTCAGTGCCTAAGTGGCCACTGGAAGCAGAGTTTTGCCTTGGA
>ENSMUSG00000026028.492|Trak2
AGGACCTTAAAGCTTTGCCTTGGTTCCTGAAAAAAGGACTCTTCCTGCTACTTGGACAGTTACAGCTTCTAAGGAAGGAACAGCACAGAGTAGGGAAGCCTGGGGCTAAGGGGCCAGTAAAATGTTAAATAACCAGGTTTACACAAAGGACAGAAACCACACTACTGAGTTAGAGATTGTGGAGTTCTGTGGTGACAATAATTCTGTCCTTCTGTCAGTGCCTAAGTGGCCACTGGAAGCAGAGTTTTGCCTTGGAAGCC
>ENSMUSG00000026028.493|Trak2
CCTTAAAGCTTTGCCTTGGTTCCTGAAAAAAGGACTCTTCCTGCTACTTGGACAGTTACAGCTTCTAAGGAAGGAACAGCACAGAGTAGGGAAGCCTGGGGCTAAGGGGCCAGTAAAATGTTAAATAACCAGGTTTACACAAAGGACAGAAACCACACTACTGAGTTAGAGATTGTGGAGTTCTGTGGTGACAATAATTCTGTCCTTCTGTCAGTGCCTAAGTGGCCACTGGAAGCAGAGTTTTGCCTTGGAAGCCAGAT
>ENSMUSG00000026028.494|Trak2
AAAGCTTTGCCTTGGTTCCTGAAAAAAGGACTCTTCCTGCTACTTGGACAGTTACAGCTTCTAAGGAAGGAACAGCACAGAGTAGGGAAGCCTGGGGCTAAGGGGCCAGTAAAATGTTAAATAACCAGGTTTACACAAAGGACAGAAACCACACTACTGAGTTAGAGATTGTGGAGTTCTGTGGTGACAATAATTCTGTCCTTCTGTCAGTGCCTAAGTGGCCACTGGAAGCAGAGTTTTGCCTTGGAAGCCAGATGAAT
>ENSMUSG00000026028.495|Trak2
CTTTGCCTTGGTTCCTGAAAAAAGGACTCTTCCTGCTACTTGGACAGTTACAGCTTCTAAGGAAGGAACAGCACAGAGTAGGGAAGCCTGGGGCTAAGGGGCCAGTAAAATGTTAAATAACCAGGTTTACACAAAGGACAGAAACCACACTACTGAGTTAGAGATTGTGGAGTTCTGTGGTGACAATAATTCTGTCCTTCTGTCAGTGCCTAAGTGGCCACTGGAAGCAGAGTTTTGCCTTGGAAGCCAGATGAATATGG
>ENSMUSG00000026028.496|Trak2
GCCTTGGTTCCTGAAAAAAGGACTCTTCCTGCTACTTGGACAGTTACAGCTTCTAAGGAAGGAACAGCACAGAGTAGGGAAGCCTGGGGCTAAGGGGCCAGTAAAATGTTAAATAACCAGGTTTACACAAAGGACAGAAACCACACTACTGAGTTAGAGATTGTGGAGTTCTGTGGTGACAATAATTCTGTCCTTCTGTCAGTGCCTAAGTGGCCACTGGAAGCAGAGTTTTGCCTTGGAAGCCAGATGAATATGGCCAA
>ENSMUSG00000026028.497|Trak2
TGGTTCCTGAAAAAAGGACTCTTCCTGCTACTTGGACAGTTACAGCTTCTAAGGAAGGAACAGCACAGAGTAGGGAAGCCTGGGGCTAAGGGGCCAGTAAAATGTTAAATAACCAGGTTTACACAAAGGACAGAAACCACACTACTGAGTTAGAGATTGTGGAGTTCTGTGGTGACAATAATTCTGTCCTTCTGTCAGTGCCTAAGTGGCCACTGGAAGCAGAGTTTTGCCTTGGAAGCCAGATGAATATGGCCAATTAA
>ENSMUSG00000026028.498|Trak2
TCCTGAAAAAAGGACTCTTCCTGCTACTTGGACAGTTACAGCTTCTAAGGAAGGAACAGCACAGAGTAGGGAAGCCTGGGGCTAAGGGGCCAGTAAAATGTTAAATAACCAGGTTTACACAAAGGACAGAAACCACACTACTGAGTTAGAGATTGTGGAGTTCTGTGGTGACAATAATTCTGTCCTTCTGTCAGTGCCTAAGTGGCCACTGGAAGCAGAGTTTTGCCTTGGAAGCCAGATGAATATGGCCAATTAAAGAA
>ENSMUSG00000026028.499|Trak2
GAAAAAAGGACTCTTCCTGCTACTTGGACAGTTACAGCTTCTAAGGAAGGAACAGCACAGAGTAGGGAAGCCTGGGGCTAAGGGGCCAGTAAAATGTTAAATAACCAGGTTTACACAAAGGACAGAAACCACACTACTGAGTTAGAGATTGTGGAGTTCTGTGGTGACAATAATTCTGTCCTTCTGTCAGTGCCTAAGTGGCCACTGGAAGCAGAGTTTTGCCTTGGAAGCCAGATGAATATGGCCAATTAAAGAAAGCC
>ENSMUSG00000026028.500|Trak2
AAAGGACTCTTCCTGCTACTTGGACAGTTACAGCTTCTAAGGAAGGAACAGCACAGAGTAGGGAAGCCTGGGGCTAAGGGGCCAGTAAAATGTTAAATAACCAGGTTTACACAAAGGACAGAAACCACACTACTGAGTTAGAGATTGTGGAGTTCTGTGGTGACAATAATTCTGTCCTTCTGTCAGTGCCTAAGTGGCCACTGGAAGCAGAGTTTTGCCTTGGAAGCCAGATGAATATGGCCAATTAAAGAAAGCCAAAC
>ENSMUSG00000026028.501|Trak2
GACTCTTCCTGCTACTTGGACAGTTACAGCTTCTAAGGAAGGAACAGCACAGAGTAGGGAAGCCTGGGGCTAAGGGGCCAGTAAAATGTTAAATAACCAGGTTTACACAAAGGACAGAAACCACACTACTGAGTTAGAGATTGTGGAGTTCTGTGGTGACAATAATTCTGTCCTTCTGTCAGTGCCTAAGTGGCCACTGGAAGCAGAGTTTTGCCTTGGAAGCCAGATGAATATGGCCAATTAAAGAAAGCCAAACTTAC
>ENSMUSG00000026028.502|Trak2
CTTCCTGCTACTTGGACAGTTACAGCTTCTAAGGAAGGAACAGCACAGAGTAGGGAAGCCTGGGGCTAAGGGGCCAGTAAAATGTTAAATAACCAGGTTTACACAAAGGACAGAAACCACACTACTGAGTTAGAGATTGTGGAGTTCTGTGGTGACAATAATTCTGTCCTTCTGTCAGTGCCTAAGTGGCCACTGGAAGCAGAGTTTTGCCTTGGAAGCCAGATGAATATGGCCAATTAAAGAAAGCCAAACTTACGTTT
>ENSMUSG00000026028.503|Trak2
CTGCTACTTGGACAGTTACAGCTTCTAAGGAAGGAACAGCACAGAGTAGGGAAGCCTGGGGCTAAGGGGCCAGTAAAATGTTAAATAACCAGGTTTACACAAAGGACAGAAACCACACTACTGAGTTAGAGATTGTGGAGTTCTGTGGTGACAATAATTCTGTCCTTCTGTCAGTGCCTAAGTGGCCACTGGAAGCAGAGTTTTGCCTTGGAAGCCAGATGAATATGGCCAATTAAAGAAAGCCAAACTTACGTTTTTGA
>ENSMUSG00000026028.504|Trak2
TACTTGGACAGTTACAGCTTCTAAGGAAGGAACAGCACAGAGTAGGGAAGCCTGGGGCTAAGGGGCCAGTAAAATGTTAAATAACCAGGTTTACACAAAGGACAGAAACCACACTACTGAGTTAGAGATTGTGGAGTTCTGTGGTGACAATAATTCTGTCCTTCTGTCAGTGCCTAAGTGGCCACTGGAAGCAGAGTTTTGCCTTGGAAGCCAGATGAATATGGCCAATTAAAGAAAGCCAAACTTACGTTTTTGAAAAT
>ENSMUSG00000026028.505|Trak2
TGGACAGTTACAGCTTCTAAGGAAGGAACAGCACAGAGTAGGGAAGCCTGGGGCTAAGGGGCCAGTAAAATGTTAAATAACCAGGTTTACACAAAGGACAGAAACCACACTACTGAGTTAGAGATTGTGGAGTTCTGTGGTGACAATAATTCTGTCCTTCTGTCAGTGCCTAAGTGGCCACTGGAAGCAGAGTTTTGCCTTGGAAGCCAGATGAATATGGCCAATTAAAGAAAGCCAAACTTACGTTTTTGAAAATTAAA
>ENSMUSG00000026028.506|Trak2
CAGTTACAGCTTCTAAGGAAGGAACAGCACAGAGTAGGGAAGCCTGGGGCTAAGGGGCCAGTAAAATGTTAAATAACCAGGTTTACACAAAGGACAGAAACCACACTACTGAGTTAGAGATTGTGGAGTTCTGTGGTGACAATAATTCTGTCCTTCTGTCAGTGCCTAAGTGGCCACTGGAAGCAGAGTTTTGCCTTGGAAGCCAGATGAATATGGCCAATTAAAGAAAGCCAAACTTACGTTTTTGAAAATTAAATTGA
>ENSMUSG00000026028.507|Trak2
TACAGCTTCTAAGGAAGGAACAGCACAGAGTAGGGAAGCCTGGGGCTAAGGGGCCAGTAAAATGTTAAATAACCAGGTTTACACAAAGGACAGAAACCACACTACTGAGTTAGAGATTGTGGAGTTCTGTGGTGACAATAATTCTGTCCTTCTGTCAGTGCCTAAGTGGCCACTGGAAGCAGAGTTTTGCCTTGGAAGCCAGATGAATATGGCCAATTAAAGAAAGCCAAACTTACGTTTTTGAAAATTAAATTGATCCT
>ENSMUSG00000026028.508|Trak2
GCTTCTAAGGAAGGAACAGCACAGAGTAGGGAAGCCTGGGGCTAAGGGGCCAGTAAAATGTTAAATAACCAGGTTTACACAAAGGACAGAAACCACACTACTGAGTTAGAGATTGTGGAGTTCTGTGGTGACAATAATTCTGTCCTTCTGTCAGTGCCTAAGTGGCCACTGGAAGCAGAGTTTTGCCTTGGAAGCCAGATGAATATGGCCAATTAAAGAAAGCCAAACTTACGTTTTTGAAAATTAAATTGATCCTGATG
>ENSMUSG00000026028.509|Trak2
CTAAGGAAGGAACAGCACAGAGTAGGGAAGCCTGGGGCTAAGGGGCCAGTAAAATGTTAAATAACCAGGTTTACACAAAGGACAGAAACCACACTACTGAGTTAGAGATTGTGGAGTTCTGTGGTGACAATAATTCTGTCCTTCTGTCAGTGCCTAAGTGGCCACTGGAAGCAGAGTTTTGCCTTGGAAGCCAGATGAATATGGCCAATTAAAGAAAGCCAAACTTACGTTTTTGAAAATTAAATTGATCCTGATGTTCT
>ENSMUSG00000026028.510|Trak2
GGAAGGAACAGCACAGAGTAGGGAAGCCTGGGGCTAAGGGGCCAGTAAAATGTTAAATAACCAGGTTTACACAAAGGACAGAAACCACACTACTGAGTTAGAGATTGTGGAGTTCTGTGGTGACAATAATTCTGTCCTTCTGTCAGTGCCTAAGTGGCCACTGGAAGCAGAGTTTTGCCTTGGAAGCCAGATGAATATGGCCAATTAAAGAAAGCCAAACTTACGTTTTTGAAAATTAAATTGATCCTGATGTTCTGTCA
>ENSMUSG00000026028.511|Trak2
GGAACAGCACAGAGTAGGGAAGCCTGGGGCTAAGGGGCCAGTAAAATGTTAAATAACCAGGTTTACACAAAGGACAGAAACCACACTACTGAGTTAGAGATTGTGGAGTTCTGTGGTGACAATAATTCTGTCCTTCTGTCAGTGCCTAAGTGGCCACTGGAAGCAGAGTTTTGCCTTGGAAGCCAGATGAATATGGCCAATTAAAGAAAGCCAAACTTACGTTTTTGAAAATTAAATTGATCCTGATGTTCTGTCAGAAC
>ENSMUSG00000026028.512|Trak2
CAGCACAGAGTAGGGAAGCCTGGGGCTAAGGGGCCAGTAAAATGTTAAATAACCAGGTTTACACAAAGGACAGAAACCACACTACTGAGTTAGAGATTGTGGAGTTCTGTGGTGACAATAATTCTGTCCTTCTGTCAGTGCCTAAGTGGCCACTGGAAGCAGAGTTTTGCCTTGGAAGCCAGATGAATATGGCCAATTAAAGAAAGCCAAACTTACGTTTTTGAAAATTAAATTGATCCTGATGTTCTGTCAGAACAAAT
>ENSMUSG00000026028.513|Trak2
ACAGAGTAGGGAAGCCTGGGGCTAAGGGGCCAGTAAAATGTTAAATAACCAGGTTTACACAAAGGACAGAAACCACACTACTGAGTTAGAGATTGTGGAGTTCTGTGGTGACAATAATTCTGTCCTTCTGTCAGTGCCTAAGTGGCCACTGGAAGCAGAGTTTTGCCTTGGAAGCCAGATGAATATGGCCAATTAAAGAAAGCCAAACTTACGTTTTTGAAAATTAAATTGATCCTGATGTTCTGTCAGAACAAATTGTA
>ENSMUSG00000026028.514|Trak2
AGTAGGGAAGCCTGGGGCTAAGGGGCCAGTAAAATGTTAAATAACCAGGTTTACACAAAGGACAGAAACCACACTACTGAGTTAGAGATTGTGGAGTTCTGTGGTGACAATAATTCTGTCCTTCTGTCAGTGCCTAAGTGGCCACTGGAAGCAGAGTTTTGCCTTGGAAGCCAGATGAATATGGCCAATTAAAGAAAGCCAAACTTACGTTTTTGAAAATTAAATTGATCCTGATGTTCTGTCAGAACAAATTGTACCTG
>ENSMUSG00000026028.515|Trak2
GGGAAGCCTGGGGCTAAGGGGCCAGTAAAATGTTAAATAACCAGGTTTACACAAAGGACAGAAACCACACTACTGAGTTAGAGATTGTGGAGTTCTGTGGTGACAATAATTCTGTCCTTCTGTCAGTGCCTAAGTGGCCACTGGAAGCAGAGTTTTGCCTTGGAAGCCAGATGAATATGGCCAATTAAAGAAAGCCAAACTTACGTTTTTGAAAATTAAATTGATCCTGATGTTCTGTCAGAACAAATTGTACCTGTGCA
>ENSMUSG00000026028.516|Trak2
AGCCTGGGGCTAAGGGGCCAGTAAAATGTTAAATAACCAGGTTTACACAAAGGACAGAAACCACACTACTGAGTTAGAGATTGTGGAGTTCTGTGGTGACAATAATTCTGTCCTTCTGTCAGTGCCTAAGTGGCCACTGGAAGCAGAGTTTTGCCTTGGAAGCCAGATGAATATGGCCAATTAAAGAAAGCCAAACTTACGTTTTTGAAAATTAAATTGATCCTGATGTTCTGTCAGAACAAATTGTACCTGTGCATGTT
>ENSMUSG00000026028.517|Trak2
TGGGGCTAAGGGGCCAGTAAAATGTTAAATAACCAGGTTTACACAAAGGACAGAAACCACACTACTGAGTTAGAGATTGTGGAGTTCTGTGGTGACAATAATTCTGTCCTTCTGTCAGTGCCTAAGTGGCCACTGGAAGCAGAGTTTTGCCTTGGAAGCCAGATGAATATGGCCAATTAAAGAAAGCCAAACTTACGTTTTTGAAAATTAAATTGATCCTGATGTTCTGTCAGAACAAATTGTACCTGTGCATGTTTGTC
>ENSMUSG00000026028.518|Trak2
GCTAAGGGGCCAGTAAAATGTTAAATAACCAGGTTTACACAAAGGACAGAAACCACACTACTGAGTTAGAGATTGTGGAGTTCTGTGGTGACAATAATTCTGTCCTTCTGTCAGTGCCTAAGTGGCCACTGGAAGCAGAGTTTTGCCTTGGAAGCCAGATGAATATGGCCAATTAAAGAAAGCCAAACTTACGTTTTTGAAAATTAAATTGATCCTGATGTTCTGTCAGAACAAATTGTACCTGTGCATGTTTGTCGCTG
>ENSMUSG00000026028.519|Trak2
AGGGGCCAGTAAAATGTTAAATAACCAGGTTTACACAAAGGACAGAAACCACACTACTGAGTTAGAGATTGTGGAGTTCTGTGGTGACAATAATTCTGTCCTTCTGTCAGTGCCTAAGTGGCCACTGGAAGCAGAGTTTTGCCTTGGAAGCCAGATGAATATGGCCAATTAAAGAAAGCCAAACTTACGTTTTTGAAAATTAAATTGATCCTGATGTTCTGTCAGAACAAATTGTACCTGTGCATGTTTGTCGCTGAAAT
>ENSMUSG00000026028.520|Trak2
GCCAGTAAAATGTTAAATAACCAGGTTTACACAAAGGACAGAAACCACACTACTGAGTTAGAGATTGTGGAGTTCTGTGGTGACAATAATTCTGTCCTTCTGTCAGTGCCTAAGTGGCCACTGGAAGCAGAGTTTTGCCTTGGAAGCCAGATGAATATGGCCAATTAAAGAAAGCCAAACTTACGTTTTTGAAAATTAAATTGATCCTGATGTTCTGTCAGAACAAATTGTACCTGTGCATGTTTGTCGCTGAAATGAAT
>ENSMUSG00000026028.521|Trak2
GTAAAATGTTAAATAACCAGGTTTACACAAAGGACAGAAACCACACTACTGAGTTAGAGATTGTGGAGTTCTGTGGTGACAATAATTCTGTCCTTCTGTCAGTGCCTAAGTGGCCACTGGAAGCAGAGTTTTGCCTTGGAAGCCAGATGAATATGGCCAATTAAAGAAAGCCAAACTTACGTTTTTGAAAATTAAATTGATCCTGATGTTCTGTCAGAACAAATTGTACCTGTGCATGTTTGTCGCTGAAATGAATCCTG
>ENSMUSG00000026028.522|Trak2
AATGTTAAATAACCAGGTTTACACAAAGGACAGAAACCACACTACTGAGTTAGAGATTGTGGAGTTCTGTGGTGACAATAATTCTGTCCTTCTGTCAGTGCCTAAGTGGCCACTGGAAGCAGAGTTTTGCCTTGGAAGCCAGATGAATATGGCCAATTAAAGAAAGCCAAACTTACGTTTTTGAAAATTAAATTGATCCTGATGTTCTGTCAGAACAAATTGTACCTGTGCATGTTTGTCGCTGAAATGAATCCTGTCTA
>ENSMUSG00000026028.523|Trak2
TTAAATAACCAGGTTTACACAAAGGACAGAAACCACACTACTGAGTTAGAGATTGTGGAGTTCTGTGGTGACAATAATTCTGTCCTTCTGTCAGTGCCTAAGTGGCCACTGGAAGCAGAGTTTTGCCTTGGAAGCCAGATGAATATGGCCAATTAAAGAAAGCCAAACTTACGTTTTTGAAAATTAAATTGATCCTGATGTTCTGTCAGAACAAATTGTACCTGTGCATGTTTGTCGCTGAAATGAATCCTGTCTAAAGC
>ENSMUSG00000026028.524|Trak2
ATAACCAGGTTTACACAAAGGACAGAAACCACACTACTGAGTTAGAGATTGTGGAGTTCTGTGGTGACAATAATTCTGTCCTTCTGTCAGTGCCTAAGTGGCCACTGGAAGCAGAGTTTTGCCTTGGAAGCCAGATGAATATGGCCAATTAAAGAAAGCCAAACTTACGTTTTTGAAAATTAAATTGATCCTGATGTTCTGTCAGAACAAATTGTACCTGTGCATGTTTGTCGCTGAAATGAATCCTGTCTAAAGCTGGG
>ENSMUSG00000026028.525|Trak2
CCAGGTTTACACAAAGGACAGAAACCACACTACTGAGTTAGAGATTGTGGAGTTCTGTGGTGACAATAATTCTGTCCTTCTGTCAGTGCCTAAGTGGCCACTGGAAGCAGAGTTTTGCCTTGGAAGCCAGATGAATATGGCCAATTAAAGAAAGCCAAACTTACGTTTTTGAAAATTAAATTGATCCTGATGTTCTGTCAGAACAAATTGTACCTGTGCATGTTTGTCGCTGAAATGAATCCTGTCTAAAGCTGGGCCTT
>ENSMUSG00000026028.526|Trak2
GTTTACACAAAGGACAGAAACCACACTACTGAGTTAGAGATTGTGGAGTTCTGTGGTGACAATAATTCTGTCCTTCTGTCAGTGCCTAAGTGGCCACTGGAAGCAGAGTTTTGCCTTGGAAGCCAGATGAATATGGCCAATTAAAGAAAGCCAAACTTACGTTTTTGAAAATTAAATTGATCCTGATGTTCTGTCAGAACAAATTGTACCTGTGCATGTTTGTCGCTGAAATGAATCCTGTCTAAAGCTGGGCCTTGCTG
>ENSMUSG00000026028.527|Trak2
ACACAAAGGACAGAAACCACACTACTGAGTTAGAGATTGTGGAGTTCTGTGGTGACAATAATTCTGTCCTTCTGTCAGTGCCTAAGTGGCCACTGGAAGCAGAGTTTTGCCTTGGAAGCCAGATGAATATGGCCAATTAAAGAAAGCCAAACTTACGTTTTTGAAAATTAAATTGATCCTGATGTTCTGTCAGAACAAATTGTACCTGTGCATGTTTGTCGCTGAAATGAATCCTGTCTAAAGCTGGGCCTTGCTGACTT
>ENSMUSG00000026028.528|Trak2
AAAGGACAGAAACCACACTACTGAGTTAGAGATTGTGGAGTTCTGTGGTGACAATAATTCTGTCCTTCTGTCAGTGCCTAAGTGGCCACTGGAAGCAGAGTTTTGCCTTGGAAGCCAGATGAATATGGCCAATTAAAGAAAGCCAAACTTACGTTTTTGAAAATTAAATTGATCCTGATGTTCTGTCAGAACAAATTGTACCTGTGCATGTTTGTCGCTGAAATGAATCCTGTCTAAAGCTGGGCCTTGCTGACTTTCAG
>ENSMUSG00000026028.529|Trak2
GACAGAAACCACACTACTGAGTTAGAGATTGTGGAGTTCTGTGGTGACAATAATTCTGTCCTTCTGTCAGTGCCTAAGTGGCCACTGGAAGCAGAGTTTTGCCTTGGAAGCCAGATGAATATGGCCAATTAAAGAAAGCCAAACTTACGTTTTTGAAAATTAAATTGATCCTGATGTTCTGTCAGAACAAATTGTACCTGTGCATGTTTGTCGCTGAAATGAATCCTGTCTAAAGCTGGGCCTTGCTGACTTTCAGTTTC
>ENSMUSG00000026028.530|Trak2
GAAACCACACTACTGAGTTAGAGATTGTGGAGTTCTGTGGTGACAATAATTCTGTCCTTCTGTCAGTGCCTAAGTGGCCACTGGAAGCAGAGTTTTGCCTTGGAAGCCAGATGAATATGGCCAATTAAAGAAAGCCAAACTTACGTTTTTGAAAATTAAATTGATCCTGATGTTCTGTCAGAACAAATTGTACCTGTGCATGTTTGTCGCTGAAATGAATCCTGTCTAAAGCTGGGCCTTGCTGACTTTCAGTTTCCACC
>ENSMUSG00000026028.531|Trak2
CCACACTACTGAGTTAGAGATTGTGGAGTTCTGTGGTGACAATAATTCTGTCCTTCTGTCAGTGCCTAAGTGGCCACTGGAAGCAGAGTTTTGCCTTGGAAGCCAGATGAATATGGCCAATTAAAGAAAGCCAAACTTACGTTTTTGAAAATTAAATTGATCCTGATGTTCTGTCAGAACAAATTGTACCTGTGCATGTTTGTCGCTGAAATGAATCCTGTCTAAAGCTGGGCCTTGCTGACTTTCAGTTTCCACCTAAG
>ENSMUSG00000026028.532|Trak2
ACTACTGAGTTAGAGATTGTGGAGTTCTGTGGTGACAATAATTCTGTCCTTCTGTCAGTGCCTAAGTGGCCACTGGAAGCAGAGTTTTGCCTTGGAAGCCAGATGAATATGGCCAATTAAAGAAAGCCAAACTTACGTTTTTGAAAATTAAATTGATCCTGATGTTCTGTCAGAACAAATTGTACCTGTGCATGTTTGTCGCTGAAATGAATCCTGTCTAAAGCTGGGCCTTGCTGACTTTCAGTTTCCACCTAAGATGA
>ENSMUSG00000026028.533|Trak2
CTGAGTTAGAGATTGTGGAGTTCTGTGGTGACAATAATTCTGTCCTTCTGTCAGTGCCTAAGTGGCCACTGGAAGCAGAGTTTTGCCTTGGAAGCCAGATGAATATGGCCAATTAAAGAAAGCCAAACTTACGTTTTTGAAAATTAAATTGATCCTGATGTTCTGTCAGAACAAATTGTACCTGTGCATGTTTGTCGCTGAAATGAATCCTGTCTAAAGCTGGGCCTTGCTGACTTTCAGTTTCCACCTAAGATGATTTG
>ENSMUSG00000026028.534|Trak2
GTTAGAGATTGTGGAGTTCTGTGGTGACAATAATTCTGTCCTTCTGTCAGTGCCTAAGTGGCCACTGGAAGCAGAGTTTTGCCTTGGAAGCCAGATGAATATGGCCAATTAAAGAAAGCCAAACTTACGTTTTTGAAAATTAAATTGATCCTGATGTTCTGTCAGAACAAATTGTACCTGTGCATGTTTGTCGCTGAAATGAATCCTGTCTAAAGCTGGGCCTTGCTGACTTTCAGTTTCCACCTAAGATGATTTGGGTA
>ENSMUSG00000026028.535|Trak2
GAGATTGTGGAGTTCTGTGGTGACAATAATTCTGTCCTTCTGTCAGTGCCTAAGTGGCCACTGGAAGCAGAGTTTTGCCTTGGAAGCCAGATGAATATGGCCAATTAAAGAAAGCCAAACTTACGTTTTTGAAAATTAAATTGATCCTGATGTTCTGTCAGAACAAATTGTACCTGTGCATGTTTGTCGCTGAAATGAATCCTGTCTAAAGCTGGGCCTTGCTGACTTTCAGTTTCCACCTAAGATGATTTGGGTACAGC
>ENSMUSG00000026028.536|Trak2
TTGTGGAGTTCTGTGGTGACAATAATTCTGTCCTTCTGTCAGTGCCTAAGTGGCCACTGGAAGCAGAGTTTTGCCTTGGAAGCCAGATGAATATGGCCAATTAAAGAAAGCCAAACTTACGTTTTTGAAAATTAAATTGATCCTGATGTTCTGTCAGAACAAATTGTACCTGTGCATGTTTGTCGCTGAAATGAATCCTGTCTAAAGCTGGGCCTTGCTGACTTTCAGTTTCCACCTAAGATGATTTGGGTACAGCCTGA
>ENSMUSG00000026028.537|Trak2
GGAGTTCTGTGGTGACAATAATTCTGTCCTTCTGTCAGTGCCTAAGTGGCCACTGGAAGCAGAGTTTTGCCTTGGAAGCCAGATGAATATGGCCAATTAAAGAAAGCCAAACTTACGTTTTTGAAAATTAAATTGATCCTGATGTTCTGTCAGAACAAATTGTACCTGTGCATGTTTGTCGCTGAAATGAATCCTGTCTAAAGCTGGGCCTTGCTGACTTTCAGTTTCCACCTAAGATGATTTGGGTACAGCCTGAGAAT
>ENSMUSG00000026028.538|Trak2
TTCTGTGGTGACAATAATTCTGTCCTTCTGTCAGTGCCTAAGTGGCCACTGGAAGCAGAGTTTTGCCTTGGAAGCCAGATGAATATGGCCAATTAAAGAAAGCCAAACTTACGTTTTTGAAAATTAAATTGATCCTGATGTTCTGTCAGAACAAATTGTACCTGTGCATGTTTGTCGCTGAAATGAATCCTGTCTAAAGCTGGGCCTTGCTGACTTTCAGTTTCCACCTAAGATGATTTGGGTACAGCCTGAGAATCTGT
>ENSMUSG00000026028.539|Trak2
GTGGTGACAATAATTCTGTCCTTCTGTCAGTGCCTAAGTGGCCACTGGAAGCAGAGTTTTGCCTTGGAAGCCAGATGAATATGGCCAATTAAAGAAAGCCAAACTTACGTTTTTGAAAATTAAATTGATCCTGATGTTCTGTCAGAACAAATTGTACCTGTGCATGTTTGTCGCTGAAATGAATCCTGTCTAAAGCTGGGCCTTGCTGACTTTCAGTTTCCACCTAAGATGATTTGGGTACAGCCTGAGAATCTGTTCCA
>ENSMUSG00000026028.540|Trak2
TGACAATAATTCTGTCCTTCTGTCAGTGCCTAAGTGGCCACTGGAAGCAGAGTTTTGCCTTGGAAGCCAGATGAATATGGCCAATTAAAGAAAGCCAAACTTACGTTTTTGAAAATTAAATTGATCCTGATGTTCTGTCAGAACAAATTGTACCTGTGCATGTTTGTCGCTGAAATGAATCCTGTCTAAAGCTGGGCCTTGCTGACTTTCAGTTTCCACCTAAGATGATTTGGGTACAGCCTGAGAATCTGTTCCATGGG
>ENSMUSG00000026028.541|Trak2
AATAATTCTGTCCTTCTGTCAGTGCCTAAGTGGCCACTGGAAGCAGAGTTTTGCCTTGGAAGCCAGATGAATATGGCCAATTAAAGAAAGCCAAACTTACGTTTTTGAAAATTAAATTGATCCTGATGTTCTGTCAGAACAAATTGTACCTGTGCATGTTTGTCGCTGAAATGAATCCTGTCTAAAGCTGGGCCTTGCTGACTTTCAGTTTCCACCTAAGATGATTTGGGTACAGCCTGAGAATCTGTTCCATGGGACTA
>ENSMUSG00000026028.542|Trak2
ATTCTGTCCTTCTGTCAGTGCCTAAGTGGCCACTGGAAGCAGAGTTTTGCCTTGGAAGCCAGATGAATATGGCCAATTAAAGAAAGCCAAACTTACGTTTTTGAAAATTAAATTGATCCTGATGTTCTGTCAGAACAAATTGTACCTGTGCATGTTTGTCGCTGAAATGAATCCTGTCTAAAGCTGGGCCTTGCTGACTTTCAGTTTCCACCTAAGATGATTTGGGTACAGCCTGAGAATCTGTTCCATGGGACTATCTG
>ENSMUSG00000026028.543|Trak2
TGTCCTTCTGTCAGTGCCTAAGTGGCCACTGGAAGCAGAGTTTTGCCTTGGAAGCCAGATGAATATGGCCAATTAAAGAAAGCCAAACTTACGTTTTTGAAAATTAAATTGATCCTGATGTTCTGTCAGAACAAATTGTACCTGTGCATGTTTGTCGCTGAAATGAATCCTGTCTAAAGCTGGGCCTTGCTGACTTTCAGTTTCCACCTAAGATGATTTGGGTACAGCCTGAGAATCTGTTCCATGGGACTATCTGCAAA
>ENSMUSG00000026028.544|Trak2
CTTCTGTCAGTGCCTAAGTGGCCACTGGAAGCAGAGTTTTGCCTTGGAAGCCAGATGAATATGGCCAATTAAAGAAAGCCAAACTTACGTTTTTGAAAATTAAATTGATCCTGATGTTCTGTCAGAACAAATTGTACCTGTGCATGTTTGTCGCTGAAATGAATCCTGTCTAAAGCTGGGCCTTGCTGACTTTCAGTTTCCACCTAAGATGATTTGGGTACAGCCTGAGAATCTGTTCCATGGGACTATCTGCAAAATAT
>ENSMUSG00000026028.545|Trak2
TGTCAGTGCCTAAGTGGCCACTGGAAGCAGAGTTTTGCCTTGGAAGCCAGATGAATATGGCCAATTAAAGAAAGCCAAACTTACGTTTTTGAAAATTAAATTGATCCTGATGTTCTGTCAGAACAAATTGTACCTGTGCATGTTTGTCGCTGAAATGAATCCTGTCTAAAGCTGGGCCTTGCTGACTTTCAGTTTCCACCTAAGATGATTTGGGTACAGCCTGAGAATCTGTTCCATGGGACTATCTGCAAAATATAACA
>ENSMUSG00000026028.546|Trak2
AGTGCCTAAGTGGCCACTGGAAGCAGAGTTTTGCCTTGGAAGCCAGATGAATATGGCCAATTAAAGAAAGCCAAACTTACGTTTTTGAAAATTAAATTGATCCTGATGTTCTGTCAGAACAAATTGTACCTGTGCATGTTTGTCGCTGAAATGAATCCTGTCTAAAGCTGGGCCTTGCTGACTTTCAGTTTCCACCTAAGATGATTTGGGTACAGCCTGAGAATCTGTTCCATGGGACTATCTGCAAAATATAACAAGAA
>ENSMUSG00000026028.547|Trak2
CCTAAGTGGCCACTGGAAGCAGAGTTTTGCCTTGGAAGCCAGATGAATATGGCCAATTAAAGAAAGCCAAACTTACGTTTTTGAAAATTAAATTGATCCTGATGTTCTGTCAGAACAAATTGTACCTGTGCATGTTTGTCGCTGAAATGAATCCTGTCTAAAGCTGGGCCTTGCTGACTTTCAGTTTCCACCTAAGATGATTTGGGTACAGCCTGAGAATCTGTTCCATGGGACTATCTGCAAAATATAACAAGAACTGG
>ENSMUSG00000026028.548|Trak2
AGTGGCCACTGGAAGCAGAGTTTTGCCTTGGAAGCCAGATGAATATGGCCAATTAAAGAAAGCCAAACTTACGTTTTTGAAAATTAAATTGATCCTGATGTTCTGTCAGAACAAATTGTACCTGTGCATGTTTGTCGCTGAAATGAATCCTGTCTAAAGCTGGGCCTTGCTGACTTTCAGTTTCCACCTAAGATGATTTGGGTACAGCCTGAGAATCTGTTCCATGGGACTATCTGCAAAATATAACAAGAACTGGAACT
>ENSMUSG00000026028.549|Trak2
GCCACTGGAAGCAGAGTTTTGCCTTGGAAGCCAGATGAATATGGCCAATTAAAGAAAGCCAAACTTACGTTTTTGAAAATTAAATTGATCCTGATGTTCTGTCAGAACAAATTGTACCTGTGCATGTTTGTCGCTGAAATGAATCCTGTCTAAAGCTGGGCCTTGCTGACTTTCAGTTTCCACCTAAGATGATTTGGGTACAGCCTGAGAATCTGTTCCATGGGACTATCTGCAAAATATAACAAGAACTGGAACTTTCC
>ENSMUSG00000026028.550|Trak2
CTGGAAGCAGAGTTTTGCCTTGGAAGCCAGATGAATATGGCCAATTAAAGAAAGCCAAACTTACGTTTTTGAAAATTAAATTGATCCTGATGTTCTGTCAGAACAAATTGTACCTGTGCATGTTTGTCGCTGAAATGAATCCTGTCTAAAGCTGGGCCTTGCTGACTTTCAGTTTCCACCTAAGATGATTTGGGTACAGCCTGAGAATCTGTTCCATGGGACTATCTGCAAAATATAACAAGAACTGGAACTTTCCAGTA
>ENSMUSG00000026028.551|Trak2
AAGCAGAGTTTTGCCTTGGAAGCCAGATGAATATGGCCAATTAAAGAAAGCCAAACTTACGTTTTTGAAAATTAAATTGATCCTGATGTTCTGTCAGAACAAATTGTACCTGTGCATGTTTGTCGCTGAAATGAATCCTGTCTAAAGCTGGGCCTTGCTGACTTTCAGTTTCCACCTAAGATGATTTGGGTACAGCCTGAGAATCTGTTCCATGGGACTATCTGCAAAATATAACAAGAACTGGAACTTTCCAGTAAGTT
>ENSMUSG00000026028.552|Trak2
AGAGTTTTGCCTTGGAAGCCAGATGAATATGGCCAATTAAAGAAAGCCAAACTTACGTTTTTGAAAATTAAATTGATCCTGATGTTCTGTCAGAACAAATTGTACCTGTGCATGTTTGTCGCTGAAATGAATCCTGTCTAAAGCTGGGCCTTGCTGACTTTCAGTTTCCACCTAAGATGATTTGGGTACAGCCTGAGAATCTGTTCCATGGGACTATCTGCAAAATATAACAAGAACTGGAACTTTCCAGTAAGTTCTTC
>ENSMUSG00000026028.553|Trak2
TTTTGCCTTGGAAGCCAGATGAATATGGCCAATTAAAGAAAGCCAAACTTACGTTTTTGAAAATTAAATTGATCCTGATGTTCTGTCAGAACAAATTGTACCTGTGCATGTTTGTCGCTGAAATGAATCCTGTCTAAAGCTGGGCCTTGCTGACTTTCAGTTTCCACCTAAGATGATTTGGGTACAGCCTGAGAATCTGTTCCATGGGACTATCTGCAAAATATAACAAGAACTGGAACTTTCCAGTAAGTTCTTCCTCC
>ENSMUSG00000026028.554|Trak2
GCCTTGGAAGCCAGATGAATATGGCCAATTAAAGAAAGCCAAACTTACGTTTTTGAAAATTAAATTGATCCTGATGTTCTGTCAGAACAAATTGTACCTGTGCATGTTTGTCGCTGAAATGAATCCTGTCTAAAGCTGGGCCTTGCTGACTTTCAGTTTCCACCTAAGATGATTTGGGTACAGCCTGAGAATCTGTTCCATGGGACTATCTGCAAAATATAACAAGAACTGGAACTTTCCAGTAAGTTCTTCCTCCACAG
>ENSMUSG00000026028.555|Trak2
TGGAAGCCAGATGAATATGGCCAATTAAAGAAAGCCAAACTTACGTTTTTGAAAATTAAATTGATCCTGATGTTCTGTCAGAACAAATTGTACCTGTGCATGTTTGTCGCTGAAATGAATCCTGTCTAAAGCTGGGCCTTGCTGACTTTCAGTTTCCACCTAAGATGATTTGGGTACAGCCTGAGAATCTGTTCCATGGGACTATCTGCAAAATATAACAAGAACTGGAACTTTCCAGTAAGTTCTTCCTCCACAGGACT
>ENSMUSG00000026028.556|Trak2
AGCCAGATGAATATGGCCAATTAAAGAAAGCCAAACTTACGTTTTTGAAAATTAAATTGATCCTGATGTTCTGTCAGAACAAATTGTACCTGTGCATGTTTGTCGCTGAAATGAATCCTGTCTAAAGCTGGGCCTTGCTGACTTTCAGTTTCCACCTAAGATGATTTGGGTACAGCCTGAGAATCTGTTCCATGGGACTATCTGCAAAATATAACAAGAACTGGAACTTTCCAGTAAGTTCTTCCTCCACAGGACTCTTA
>ENSMUSG00000026028.557|Trak2
AGATGAATATGGCCAATTAAAGAAAGCCAAACTTACGTTTTTGAAAATTAAATTGATCCTGATGTTCTGTCAGAACAAATTGTACCTGTGCATGTTTGTCGCTGAAATGAATCCTGTCTAAAGCTGGGCCTTGCTGACTTTCAGTTTCCACCTAAGATGATTTGGGTACAGCCTGAGAATCTGTTCCATGGGACTATCTGCAAAATATAACAAGAACTGGAACTTTCCAGTAAGTTCTTCCTCCACAGGACTCTTAACTG
>ENSMUSG00000026028.558|Trak2
GAATATGGCCAATTAAAGAAAGCCAAACTTACGTTTTTGAAAATTAAATTGATCCTGATGTTCTGTCAGAACAAATTGTACCTGTGCATGTTTGTCGCTGAAATGAATCCTGTCTAAAGCTGGGCCTTGCTGACTTTCAGTTTCCACCTAAGATGATTTGGGTACAGCCTGAGAATCTGTTCCATGGGACTATCTGCAAAATATAACAAGAACTGGAACTTTCCAGTAAGTTCTTCCTCCACAGGACTCTTAACTGTTCT
>ENSMUSG00000026028.559|Trak2
ATGGCCAATTAAAGAAAGCCAAACTTACGTTTTTGAAAATTAAATTGATCCTGATGTTCTGTCAGAACAAATTGTACCTGTGCATGTTTGTCGCTGAAATGAATCCTGTCTAAAGCTGGGCCTTGCTGACTTTCAGTTTCCACCTAAGATGATTTGGGTACAGCCTGAGAATCTGTTCCATGGGACTATCTGCAAAATATAACAAGAACTGGAACTTTCCAGTAAGTTCTTCCTCCACAGGACTCTTAACTGTTCTCGTT
>ENSMUSG00000026028.560|Trak2
CCAATTAAAGAAAGCCAAACTTACGTTTTTGAAAATTAAATTGATCCTGATGTTCTGTCAGAACAAATTGTACCTGTGCATGTTTGTCGCTGAAATGAATCCTGTCTAAAGCTGGGCCTTGCTGACTTTCAGTTTCCACCTAAGATGATTTGGGTACAGCCTGAGAATCTGTTCCATGGGACTATCTGCAAAATATAACAAGAACTGGAACTTTCCAGTAAGTTCTTCCTCCACAGGACTCTTAACTGTTCTCGTTTTGT
>ENSMUSG00000026028.561|Trak2
TTAAAGAAAGCCAAACTTACGTTTTTGAAAATTAAATTGATCCTGATGTTCTGTCAGAACAAATTGTACCTGTGCATGTTTGTCGCTGAAATGAATCCTGTCTAAAGCTGGGCCTTGCTGACTTTCAGTTTCCACCTAAGATGATTTGGGTACAGCCTGAGAATCTGTTCCATGGGACTATCTGCAAAATATAACAAGAACTGGAACTTTCCAGTAAGTTCTTCCTCCACAGGACTCTTAACTGTTCTCGTTTTGTTTTT
>ENSMUSG00000026028.562|Trak2
AGAAAGCCAAACTTACGTTTTTGAAAATTAAATTGATCCTGATGTTCTGTCAGAACAAATTGTACCTGTGCATGTTTGTCGCTGAAATGAATCCTGTCTAAAGCTGGGCCTTGCTGACTTTCAGTTTCCACCTAAGATGATTTGGGTACAGCCTGAGAATCTGTTCCATGGGACTATCTGCAAAATATAACAAGAACTGGAACTTTCCAGTAAGTTCTTCCTCCACAGGACTCTTAACTGTTCTCGTTTTGTTTTTGTTA
>ENSMUSG00000026028.563|Trak2
AGCCAAACTTACGTTTTTGAAAATTAAATTGATCCTGATGTTCTGTCAGAACAAATTGTACCTGTGCATGTTTGTCGCTGAAATGAATCCTGTCTAAAGCTGGGCCTTGCTGACTTTCAGTTTCCACCTAAGATGATTTGGGTACAGCCTGAGAATCTGTTCCATGGGACTATCTGCAAAATATAACAAGAACTGGAACTTTCCAGTAAGTTCTTCCTCCACAGGACTCTTAACTGTTCTCGTTTTGTTTTTGTTATCAT
>ENSMUSG00000026028.564|Trak2
AAACTTACGTTTTTGAAAATTAAATTGATCCTGATGTTCTGTCAGAACAAATTGTACCTGTGCATGTTTGTCGCTGAAATGAATCCTGTCTAAAGCTGGGCCTTGCTGACTTTCAGTTTCCACCTAAGATGATTTGGGTACAGCCTGAGAATCTGTTCCATGGGACTATCTGCAAAATATAACAAGAACTGGAACTTTCCAGTAAGTTCTTCCTCCACAGGACTCTTAACTGTTCTCGTTTTGTTTTTGTTATCATTCAG
>ENSMUSG00000026028.565|Trak2
TTACGTTTTTGAAAATTAAATTGATCCTGATGTTCTGTCAGAACAAATTGTACCTGTGCATGTTTGTCGCTGAAATGAATCCTGTCTAAAGCTGGGCCTTGCTGACTTTCAGTTTCCACCTAAGATGATTTGGGTACAGCCTGAGAATCTGTTCCATGGGACTATCTGCAAAATATAACAAGAACTGGAACTTTCCAGTAAGTTCTTCCTCCACAGGACTCTTAACTGTTCTCGTTTTGTTTTTGTTATCATTCAGAGTC
>ENSMUSG00000026028.566|Trak2
GTTTTTGAAAATTAAATTGATCCTGATGTTCTGTCAGAACAAATTGTACCTGTGCATGTTTGTCGCTGAAATGAATCCTGTCTAAAGCTGGGCCTTGCTGACTTTCAGTTTCCACCTAAGATGATTTGGGTACAGCCTGAGAATCTGTTCCATGGGACTATCTGCAAAATATAACAAGAACTGGAACTTTCCAGTAAGTTCTTCCTCCACAGGACTCTTAACTGTTCTCGTTTTGTTTTTGTTATCATTCAGAGTCAGCT
>ENSMUSG00000026028.567|Trak2
TTGAAAATTAAATTGATCCTGATGTTCTGTCAGAACAAATTGTACCTGTGCATGTTTGTCGCTGAAATGAATCCTGTCTAAAGCTGGGCCTTGCTGACTTTCAGTTTCCACCTAAGATGATTTGGGTACAGCCTGAGAATCTGTTCCATGGGACTATCTGCAAAATATAACAAGAACTGGAACTTTCCAGTAAGTTCTTCCTCCACAGGACTCTTAACTGTTCTCGTTTTGTTTTTGTTATCATTCAGAGTCAGCTGGTA
>ENSMUSG00000026028.568|Trak2
AAATTAAATTGATCCTGATGTTCTGTCAGAACAAATTGTACCTGTGCATGTTTGTCGCTGAAATGAATCCTGTCTAAAGCTGGGCCTTGCTGACTTTCAGTTTCCACCTAAGATGATTTGGGTACAGCCTGAGAATCTGTTCCATGGGACTATCTGCAAAATATAACAAGAACTGGAACTTTCCAGTAAGTTCTTCCTCCACAGGACTCTTAACTGTTCTCGTTTTGTTTTTGTTATCATTCAGAGTCAGCTGGTATGTA
>ENSMUSG00000026028.569|Trak2
TAAATTGATCCTGATGTTCTGTCAGAACAAATTGTACCTGTGCATGTTTGTCGCTGAAATGAATCCTGTCTAAAGCTGGGCCTTGCTGACTTTCAGTTTCCACCTAAGATGATTTGGGTACAGCCTGAGAATCTGTTCCATGGGACTATCTGCAAAATATAACAAGAACTGGAACTTTCCAGTAAGTTCTTCCTCCACAGGACTCTTAACTGTTCTCGTTTTGTTTTTGTTATCATTCAGAGTCAGCTGGTATGTACTTT
>ENSMUSG00000026028.570|Trak2
TTGATCCTGATGTTCTGTCAGAACAAATTGTACCTGTGCATGTTTGTCGCTGAAATGAATCCTGTCTAAAGCTGGGCCTTGCTGACTTTCAGTTTCCACCTAAGATGATTTGGGTACAGCCTGAGAATCTGTTCCATGGGACTATCTGCAAAATATAACAAGAACTGGAACTTTCCAGTAAGTTCTTCCTCCACAGGACTCTTAACTGTTCTCGTTTTGTTTTTGTTATCATTCAGAGTCAGCTGGTATGTACTTTCATG
>ENSMUSG00000026028.571|Trak2
TCCTGATGTTCTGTCAGAACAAATTGTACCTGTGCATGTTTGTCGCTGAAATGAATCCTGTCTAAAGCTGGGCCTTGCTGACTTTCAGTTTCCACCTAAGATGATTTGGGTACAGCCTGAGAATCTGTTCCATGGGACTATCTGCAAAATATAACAAGAACTGGAACTTTCCAGTAAGTTCTTCCTCCACAGGACTCTTAACTGTTCTCGTTTTGTTTTTGTTATCATTCAGAGTCAGCTGGTATGTACTTTCATGCTTG
>ENSMUSG00000026028.572|Trak2
GATGTTCTGTCAGAACAAATTGTACCTGTGCATGTTTGTCGCTGAAATGAATCCTGTCTAAAGCTGGGCCTTGCTGACTTTCAGTTTCCACCTAAGATGATTTGGGTACAGCCTGAGAATCTGTTCCATGGGACTATCTGCAAAATATAACAAGAACTGGAACTTTCCAGTAAGTTCTTCCTCCACAGGACTCTTAACTGTTCTCGTTTTGTTTTTGTTATCATTCAGAGTCAGCTGGTATGTACTTTCATGCTTGCCTG
>ENSMUSG00000026028.573|Trak2
TTCTGTCAGAACAAATTGTACCTGTGCATGTTTGTCGCTGAAATGAATCCTGTCTAAAGCTGGGCCTTGCTGACTTTCAGTTTCCACCTAAGATGATTTGGGTACAGCCTGAGAATCTGTTCCATGGGACTATCTGCAAAATATAACAAGAACTGGAACTTTCCAGTAAGTTCTTCCTCCACAGGACTCTTAACTGTTCTCGTTTTGTTTTTGTTATCATTCAGAGTCAGCTGGTATGTACTTTCATGCTTGCCTGGGAA
>ENSMUSG00000026028.574|Trak2
GTCAGAACAAATTGTACCTGTGCATGTTTGTCGCTGAAATGAATCCTGTCTAAAGCTGGGCCTTGCTGACTTTCAGTTTCCACCTAAGATGATTTGGGTACAGCCTGAGAATCTGTTCCATGGGACTATCTGCAAAATATAACAAGAACTGGAACTTTCCAGTAAGTTCTTCCTCCACAGGACTCTTAACTGTTCTCGTTTTGTTTTTGTTATCATTCAGAGTCAGCTGGTATGTACTTTCATGCTTGCCTGGGAAAACT
>ENSMUSG00000026028.575|Trak2
GAACAAATTGTACCTGTGCATGTTTGTCGCTGAAATGAATCCTGTCTAAAGCTGGGCCTTGCTGACTTTCAGTTTCCACCTAAGATGATTTGGGTACAGCCTGAGAATCTGTTCCATGGGACTATCTGCAAAATATAACAAGAACTGGAACTTTCCAGTAAGTTCTTCCTCCACAGGACTCTTAACTGTTCTCGTTTTGTTTTTGTTATCATTCAGAGTCAGCTGGTATGTACTTTCATGCTTGCCTGGGAAAACTCAAC
>ENSMUSG00000026028.576|Trak2
AAATTGTACCTGTGCATGTTTGTCGCTGAAATGAATCCTGTCTAAAGCTGGGCCTTGCTGACTTTCAGTTTCCACCTAAGATGATTTGGGTACAGCCTGAGAATCTGTTCCATGGGACTATCTGCAAAATATAACAAGAACTGGAACTTTCCAGTAAGTTCTTCCTCCACAGGACTCTTAACTGTTCTCGTTTTGTTTTTGTTATCATTCAGAGTCAGCTGGTATGTACTTTCATGCTTGCCTGGGAAAACTCAACTGTT
>ENSMUSG00000026028.577|Trak2
TGTACCTGTGCATGTTTGTCGCTGAAATGAATCCTGTCTAAAGCTGGGCCTTGCTGACTTTCAGTTTCCACCTAAGATGATTTGGGTACAGCCTGAGAATCTGTTCCATGGGACTATCTGCAAAATATAACAAGAACTGGAACTTTCCAGTAAGTTCTTCCTCCACAGGACTCTTAACTGTTCTCGTTTTGTTTTTGTTATCATTCAGAGTCAGCTGGTATGTACTTTCATGCTTGCCTGGGAAAACTCAACTGTTTTTT
>ENSMUSG00000026028.578|Trak2
CCTGTGCATGTTTGTCGCTGAAATGAATCCTGTCTAAAGCTGGGCCTTGCTGACTTTCAGTTTCCACCTAAGATGATTTGGGTACAGCCTGAGAATCTGTTCCATGGGACTATCTGCAAAATATAACAAGAACTGGAACTTTCCAGTAAGTTCTTCCTCCACAGGACTCTTAACTGTTCTCGTTTTGTTTTTGTTATCATTCAGAGTCAGCTGGTATGTACTTTCATGCTTGCCTGGGAAAACTCAACTGTTTTTTCCTT
>ENSMUSG00000026028.579|Trak2
TGCATGTTTGTCGCTGAAATGAATCCTGTCTAAAGCTGGGCCTTGCTGACTTTCAGTTTCCACCTAAGATGATTTGGGTACAGCCTGAGAATCTGTTCCATGGGACTATCTGCAAAATATAACAAGAACTGGAACTTTCCAGTAAGTTCTTCCTCCACAGGACTCTTAACTGTTCTCGTTTTGTTTTTGTTATCATTCAGAGTCAGCTGGTATGTACTTTCATGCTTGCCTGGGAAAACTCAACTGTTTTTTCCTTCAAG
>ENSMUSG00000026028.580|Trak2
TGTTTGTCGCTGAAATGAATCCTGTCTAAAGCTGGGCCTTGCTGACTTTCAGTTTCCACCTAAGATGATTTGGGTACAGCCTGAGAATCTGTTCCATGGGACTATCTGCAAAATATAACAAGAACTGGAACTTTCCAGTAAGTTCTTCCTCCACAGGACTCTTAACTGTTCTCGTTTTGTTTTTGTTATCATTCAGAGTCAGCTGGTATGTACTTTCATGCTTGCCTGGGAAAACTCAACTGTTTTTTCCTTCAAGATTT
>ENSMUSG00000026028.581|Trak2
TGTCGCTGAAATGAATCCTGTCTAAAGCTGGGCCTTGCTGACTTTCAGTTTCCACCTAAGATGATTTGGGTACAGCCTGAGAATCTGTTCCATGGGACTATCTGCAAAATATAACAAGAACTGGAACTTTCCAGTAAGTTCTTCCTCCACAGGACTCTTAACTGTTCTCGTTTTGTTTTTGTTATCATTCAGAGTCAGCTGGTATGTACTTTCATGCTTGCCTGGGAAAACTCAACTGTTTTTTCCTTCAAGATTTTCTG
>ENSMUSG00000026028.582|Trak2
GCTGAAATGAATCCTGTCTAAAGCTGGGCCTTGCTGACTTTCAGTTTCCACCTAAGATGATTTGGGTACAGCCTGAGAATCTGTTCCATGGGACTATCTGCAAAATATAACAAGAACTGGAACTTTCCAGTAAGTTCTTCCTCCACAGGACTCTTAACTGTTCTCGTTTTGTTTTTGTTATCATTCAGAGTCAGCTGGTATGTACTTTCATGCTTGCCTGGGAAAACTCAACTGTTTTTTCCTTCAAGATTTTCTGTGAT
>ENSMUSG00000026028.583|Trak2
AAATGAATCCTGTCTAAAGCTGGGCCTTGCTGACTTTCAGTTTCCACCTAAGATGATTTGGGTACAGCCTGAGAATCTGTTCCATGGGACTATCTGCAAAATATAACAAGAACTGGAACTTTCCAGTAAGTTCTTCCTCCACAGGACTCTTAACTGTTCTCGTTTTGTTTTTGTTATCATTCAGAGTCAGCTGGTATGTACTTTCATGCTTGCCTGGGAAAACTCAACTGTTTTTTCCTTCAAGATTTTCTGTGATGATT
>ENSMUSG00000026028.584|Trak2
GAATCCTGTCTAAAGCTGGGCCTTGCTGACTTTCAGTTTCCACCTAAGATGATTTGGGTACAGCCTGAGAATCTGTTCCATGGGACTATCTGCAAAATATAACAAGAACTGGAACTTTCCAGTAAGTTCTTCCTCCACAGGACTCTTAACTGTTCTCGTTTTGTTTTTGTTATCATTCAGAGTCAGCTGGTATGTACTTTCATGCTTGCCTGGGAAAACTCAACTGTTTTTTCCTTCAAGATTTTCTGTGATGATTTCTC
>ENSMUSG00000026028.585|Trak2
CCTGTCTAAAGCTGGGCCTTGCTGACTTTCAGTTTCCACCTAAGATGATTTGGGTACAGCCTGAGAATCTGTTCCATGGGACTATCTGCAAAATATAACAAGAACTGGAACTTTCCAGTAAGTTCTTCCTCCACAGGACTCTTAACTGTTCTCGTTTTGTTTTTGTTATCATTCAGAGTCAGCTGGTATGTACTTTCATGCTTGCCTGGGAAAACTCAACTGTTTTTTCCTTCAAGATTTTCTGTGATGATTTCTCAGGT
>ENSMUSG00000026028.586|Trak2
TCTAAAGCTGGGCCTTGCTGACTTTCAGTTTCCACCTAAGATGATTTGGGTACAGCCTGAGAATCTGTTCCATGGGACTATCTGCAAAATATAACAAGAACTGGAACTTTCCAGTAAGTTCTTCCTCCACAGGACTCTTAACTGTTCTCGTTTTGTTTTTGTTATCATTCAGAGTCAGCTGGTATGTACTTTCATGCTTGCCTGGGAAAACTCAACTGTTTTTTCCTTCAAGATTTTCTGTGATGATTTCTCAGGTACTT
>ENSMUSG00000026028.587|Trak2
AAGCTGGGCCTTGCTGACTTTCAGTTTCCACCTAAGATGATTTGGGTACAGCCTGAGAATCTGTTCCATGGGACTATCTGCAAAATATAACAAGAACTGGAACTTTCCAGTAAGTTCTTCCTCCACAGGACTCTTAACTGTTCTCGTTTTGTTTTTGTTATCATTCAGAGTCAGCTGGTATGTACTTTCATGCTTGCCTGGGAAAACTCAACTGTTTTTTCCTTCAAGATTTTCTGTGATGATTTCTCAGGTACTTTCAA
>ENSMUSG00000026028.588|Trak2
TGGGCCTTGCTGACTTTCAGTTTCCACCTAAGATGATTTGGGTACAGCCTGAGAATCTGTTCCATGGGACTATCTGCAAAATATAACAAGAACTGGAACTTTCCAGTAAGTTCTTCCTCCACAGGACTCTTAACTGTTCTCGTTTTGTTTTTGTTATCATTCAGAGTCAGCTGGTATGTACTTTCATGCTTGCCTGGGAAAACTCAACTGTTTTTTCCTTCAAGATTTTCTGTGATGATTTCTCAGGTACTTTCAAGTAG
>ENSMUSG00000026028.589|Trak2
CCTTGCTGACTTTCAGTTTCCACCTAAGATGATTTGGGTACAGCCTGAGAATCTGTTCCATGGGACTATCTGCAAAATATAACAAGAACTGGAACTTTCCAGTAAGTTCTTCCTCCACAGGACTCTTAACTGTTCTCGTTTTGTTTTTGTTATCATTCAGAGTCAGCTGGTATGTACTTTCATGCTTGCCTGGGAAAACTCAACTGTTTTTTCCTTCAAGATTTTCTGTGATGATTTCTCAGGTACTTTCAAGTAGCCTG
>ENSMUSG00000026028.590|Trak2
GCTGACTTTCAGTTTCCACCTAAGATGATTTGGGTACAGCCTGAGAATCTGTTCCATGGGACTATCTGCAAAATATAACAAGAACTGGAACTTTCCAGTAAGTTCTTCCTCCACAGGACTCTTAACTGTTCTCGTTTTGTTTTTGTTATCATTCAGAGTCAGCTGGTATGTACTTTCATGCTTGCCTGGGAAAACTCAACTGTTTTTTCCTTCAAGATTTTCTGTGATGATTTCTCAGGTACTTTCAAGTAGCCTGTTAC
>ENSMUSG00000026028.591|Trak2
ACTTTCAGTTTCCACCTAAGATGATTTGGGTACAGCCTGAGAATCTGTTCCATGGGACTATCTGCAAAATATAACAAGAACTGGAACTTTCCAGTAAGTTCTTCCTCCACAGGACTCTTAACTGTTCTCGTTTTGTTTTTGTTATCATTCAGAGTCAGCTGGTATGTACTTTCATGCTTGCCTGGGAAAACTCAACTGTTTTTTCCTTCAAGATTTTCTGTGATGATTTCTCAGGTACTTTCAAGTAGCCTGTTACCTAT
>ENSMUSG00000026028.592|Trak2
TCAGTTTCCACCTAAGATGATTTGGGTACAGCCTGAGAATCTGTTCCATGGGACTATCTGCAAAATATAACAAGAACTGGAACTTTCCAGTAAGTTCTTCCTCCACAGGACTCTTAACTGTTCTCGTTTTGTTTTTGTTATCATTCAGAGTCAGCTGGTATGTACTTTCATGCTTGCCTGGGAAAACTCAACTGTTTTTTCCTTCAAGATTTTCTGTGATGATTTCTCAGGTACTTTCAAGTAGCCTGTTACCTATTCAG
>ENSMUSG00000026028.593|Trak2
TTTCCACCTAAGATGATTTGGGTACAGCCTGAGAATCTGTTCCATGGGACTATCTGCAAAATATAACAAGAACTGGAACTTTCCAGTAAGTTCTTCCTCCACAGGACTCTTAACTGTTCTCGTTTTGTTTTTGTTATCATTCAGAGTCAGCTGGTATGTACTTTCATGCTTGCCTGGGAAAACTCAACTGTTTTTTCCTTCAAGATTTTCTGTGATGATTTCTCAGGTACTTTCAAGTAGCCTGTTACCTATTCAGAGAG
>ENSMUSG00000026028.594|Trak2
CACCTAAGATGATTTGGGTACAGCCTGAGAATCTGTTCCATGGGACTATCTGCAAAATATAACAAGAACTGGAACTTTCCAGTAAGTTCTTCCTCCACAGGACTCTTAACTGTTCTCGTTTTGTTTTTGTTATCATTCAGAGTCAGCTGGTATGTACTTTCATGCTTGCCTGGGAAAACTCAACTGTTTTTTCCTTCAAGATTTTCTGTGATGATTTCTCAGGTACTTTCAAGTAGCCTGTTACCTATTCAGAGAGTCTC
>ENSMUSG00000026028.595|Trak2
TAAGATGATTTGGGTACAGCCTGAGAATCTGTTCCATGGGACTATCTGCAAAATATAACAAGAACTGGAACTTTCCAGTAAGTTCTTCCTCCACAGGACTCTTAACTGTTCTCGTTTTGTTTTTGTTATCATTCAGAGTCAGCTGGTATGTACTTTCATGCTTGCCTGGGAAAACTCAACTGTTTTTTCCTTCAAGATTTTCTGTGATGATTTCTCAGGTACTTTCAAGTAGCCTGTTACCTATTCAGAGAGTCTCCTTG
>ENSMUSG00000026028.596|Trak2
ATGATTTGGGTACAGCCTGAGAATCTGTTCCATGGGACTATCTGCAAAATATAACAAGAACTGGAACTTTCCAGTAAGTTCTTCCTCCACAGGACTCTTAACTGTTCTCGTTTTGTTTTTGTTATCATTCAGAGTCAGCTGGTATGTACTTTCATGCTTGCCTGGGAAAACTCAACTGTTTTTTCCTTCAAGATTTTCTGTGATGATTTCTCAGGTACTTTCAAGTAGCCTGTTACCTATTCAGAGAGTCTCCTTGAGCT
>ENSMUSG00000026028.597|Trak2
TTTGGGTACAGCCTGAGAATCTGTTCCATGGGACTATCTGCAAAATATAACAAGAACTGGAACTTTCCAGTAAGTTCTTCCTCCACAGGACTCTTAACTGTTCTCGTTTTGTTTTTGTTATCATTCAGAGTCAGCTGGTATGTACTTTCATGCTTGCCTGGGAAAACTCAACTGTTTTTTCCTTCAAGATTTTCTGTGATGATTTCTCAGGTACTTTCAAGTAGCCTGTTACCTATTCAGAGAGTCTCCTTGAGCTCAGA
>ENSMUSG00000026028.598|Trak2
GGTACAGCCTGAGAATCTGTTCCATGGGACTATCTGCAAAATATAACAAGAACTGGAACTTTCCAGTAAGTTCTTCCTCCACAGGACTCTTAACTGTTCTCGTTTTGTTTTTGTTATCATTCAGAGTCAGCTGGTATGTACTTTCATGCTTGCCTGGGAAAACTCAACTGTTTTTTCCTTCAAGATTTTCTGTGATGATTTCTCAGGTACTTTCAAGTAGCCTGTTACCTATTCAGAGAGTCTCCTTGAGCTCAGAATTA
>ENSMUSG00000026028.599|Trak2
CAGCCTGAGAATCTGTTCCATGGGACTATCTGCAAAATATAACAAGAACTGGAACTTTCCAGTAAGTTCTTCCTCCACAGGACTCTTAACTGTTCTCGTTTTGTTTTTGTTATCATTCAGAGTCAGCTGGTATGTACTTTCATGCTTGCCTGGGAAAACTCAACTGTTTTTTCCTTCAAGATTTTCTGTGATGATTTCTCAGGTACTTTCAAGTAGCCTGTTACCTATTCAGAGAGTCTCCTTGAGCTCAGAATTAAAAT
>ENSMUSG00000026028.600|Trak2
CTGAGAATCTGTTCCATGGGACTATCTGCAAAATATAACAAGAACTGGAACTTTCCAGTAAGTTCTTCCTCCACAGGACTCTTAACTGTTCTCGTTTTGTTTTTGTTATCATTCAGAGTCAGCTGGTATGTACTTTCATGCTTGCCTGGGAAAACTCAACTGTTTTTTCCTTCAAGATTTTCTGTGATGATTTCTCAGGTACTTTCAAGTAGCCTGTTACCTATTCAGAGAGTCTCCTTGAGCTCAGAATTAAAATTGCC
>ENSMUSG00000026028.601|Trak2
GAATCTGTTCCATGGGACTATCTGCAAAATATAACAAGAACTGGAACTTTCCAGTAAGTTCTTCCTCCACAGGACTCTTAACTGTTCTCGTTTTGTTTTTGTTATCATTCAGAGTCAGCTGGTATGTACTTTCATGCTTGCCTGGGAAAACTCAACTGTTTTTTCCTTCAAGATTTTCTGTGATGATTTCTCAGGTACTTTCAAGTAGCCTGTTACCTATTCAGAGAGTCTCCTTGAGCTCAGAATTAAAATTGCCCTGA
>ENSMUSG00000026028.602|Trak2
CTGTTCCATGGGACTATCTGCAAAATATAACAAGAACTGGAACTTTCCAGTAAGTTCTTCCTCCACAGGACTCTTAACTGTTCTCGTTTTGTTTTTGTTATCATTCAGAGTCAGCTGGTATGTACTTTCATGCTTGCCTGGGAAAACTCAACTGTTTTTTCCTTCAAGATTTTCTGTGATGATTTCTCAGGTACTTTCAAGTAGCCTGTTACCTATTCAGAGAGTCTCCTTGAGCTCAGAATTAAAATTGCCCTGAATTT
>ENSMUSG00000026028.603|Trak2
TCCATGGGACTATCTGCAAAATATAACAAGAACTGGAACTTTCCAGTAAGTTCTTCCTCCACAGGACTCTTAACTGTTCTCGTTTTGTTTTTGTTATCATTCAGAGTCAGCTGGTATGTACTTTCATGCTTGCCTGGGAAAACTCAACTGTTTTTTCCTTCAAGATTTTCTGTGATGATTTCTCAGGTACTTTCAAGTAGCCTGTTACCTATTCAGAGAGTCTCCTTGAGCTCAGAATTAAAATTGCCCTGAATTTTTGA
>ENSMUSG00000026028.604|Trak2
TGGGACTATCTGCAAAATATAACAAGAACTGGAACTTTCCAGTAAGTTCTTCCTCCACAGGACTCTTAACTGTTCTCGTTTTGTTTTTGTTATCATTCAGAGTCAGCTGGTATGTACTTTCATGCTTGCCTGGGAAAACTCAACTGTTTTTTCCTTCAAGATTTTCTGTGATGATTTCTCAGGTACTTTCAAGTAGCCTGTTACCTATTCAGAGAGTCTCCTTGAGCTCAGAATTAAAATTGCCCTGAATTTTTGAAGAT
>ENSMUSG00000026028.605|Trak2
ACTATCTGCAAAATATAACAAGAACTGGAACTTTCCAGTAAGTTCTTCCTCCACAGGACTCTTAACTGTTCTCGTTTTGTTTTTGTTATCATTCAGAGTCAGCTGGTATGTACTTTCATGCTTGCCTGGGAAAACTCAACTGTTTTTTCCTTCAAGATTTTCTGTGATGATTTCTCAGGTACTTTCAAGTAGCCTGTTACCTATTCAGAGAGTCTCCTTGAGCTCAGAATTAAAATTGCCCTGAATTTTTGAAGATCCAA
>ENSMUSG00000026028.606|Trak2
TCTGCAAAATATAACAAGAACTGGAACTTTCCAGTAAGTTCTTCCTCCACAGGACTCTTAACTGTTCTCGTTTTGTTTTTGTTATCATTCAGAGTCAGCTGGTATGTACTTTCATGCTTGCCTGGGAAAACTCAACTGTTTTTTCCTTCAAGATTTTCTGTGATGATTTCTCAGGTACTTTCAAGTAGCCTGTTACCTATTCAGAGAGTCTCCTTGAGCTCAGAATTAAAATTGCCCTGAATTTTTGAAGATCCAAAATC
>ENSMUSG00000026028.607|Trak2
CAAAATATAACAAGAACTGGAACTTTCCAGTAAGTTCTTCCTCCACAGGACTCTTAACTGTTCTCGTTTTGTTTTTGTTATCATTCAGAGTCAGCTGGTATGTACTTTCATGCTTGCCTGGGAAAACTCAACTGTTTTTTCCTTCAAGATTTTCTGTGATGATTTCTCAGGTACTTTCAAGTAGCCTGTTACCTATTCAGAGAGTCTCCTTGAGCTCAGAATTAAAATTGCCCTGAATTTTTGAAGATCCAAAATCTTAT
>ENSMUSG00000026028.608|Trak2
ATATAACAAGAACTGGAACTTTCCAGTAAGTTCTTCCTCCACAGGACTCTTAACTGTTCTCGTTTTGTTTTTGTTATCATTCAGAGTCAGCTGGTATGTACTTTCATGCTTGCCTGGGAAAACTCAACTGTTTTTTCCTTCAAGATTTTCTGTGATGATTTCTCAGGTACTTTCAAGTAGCCTGTTACCTATTCAGAGAGTCTCCTTGAGCTCAGAATTAAAATTGCCCTGAATTTTTGAAGATCCAAAATCTTATGTAA
>ENSMUSG00000026028.609|Trak2
AACAAGAACTGGAACTTTCCAGTAAGTTCTTCCTCCACAGGACTCTTAACTGTTCTCGTTTTGTTTTTGTTATCATTCAGAGTCAGCTGGTATGTACTTTCATGCTTGCCTGGGAAAACTCAACTGTTTTTTCCTTCAAGATTTTCTGTGATGATTTCTCAGGTACTTTCAAGTAGCCTGTTACCTATTCAGAGAGTCTCCTTGAGCTCAGAATTAAAATTGCCCTGAATTTTTGAAGATCCAAAATCTTATGTAAATAG
>ENSMUSG00000026028.610|Trak2
AGAACTGGAACTTTCCAGTAAGTTCTTCCTCCACAGGACTCTTAACTGTTCTCGTTTTGTTTTTGTTATCATTCAGAGTCAGCTGGTATGTACTTTCATGCTTGCCTGGGAAAACTCAACTGTTTTTTCCTTCAAGATTTTCTGTGATGATTTCTCAGGTACTTTCAAGTAGCCTGTTACCTATTCAGAGAGTCTCCTTGAGCTCAGAATTAAAATTGCCCTGAATTTTTGAAGATCCAAAATCTTATGTAAATAGCCAT
>ENSMUSG00000026028.611|Trak2
CTGGAACTTTCCAGTAAGTTCTTCCTCCACAGGACTCTTAACTGTTCTCGTTTTGTTTTTGTTATCATTCAGAGTCAGCTGGTATGTACTTTCATGCTTGCCTGGGAAAACTCAACTGTTTTTTCCTTCAAGATTTTCTGTGATGATTTCTCAGGTACTTTCAAGTAGCCTGTTACCTATTCAGAGAGTCTCCTTGAGCTCAGAATTAAAATTGCCCTGAATTTTTGAAGATCCAAAATCTTATGTAAATAGCCATTGGT
>ENSMUSG00000026028.612|Trak2
AACTTTCCAGTAAGTTCTTCCTCCACAGGACTCTTAACTGTTCTCGTTTTGTTTTTGTTATCATTCAGAGTCAGCTGGTATGTACTTTCATGCTTGCCTGGGAAAACTCAACTGTTTTTTCCTTCAAGATTTTCTGTGATGATTTCTCAGGTACTTTCAAGTAGCCTGTTACCTATTCAGAGAGTCTCCTTGAGCTCAGAATTAAAATTGCCCTGAATTTTTGAAGATCCAAAATCTTATGTAAATAGCCATTGGTAGTT
>ENSMUSG00000026028.613|Trak2
TTCCAGTAAGTTCTTCCTCCACAGGACTCTTAACTGTTCTCGTTTTGTTTTTGTTATCATTCAGAGTCAGCTGGTATGTACTTTCATGCTTGCCTGGGAAAACTCAACTGTTTTTTCCTTCAAGATTTTCTGTGATGATTTCTCAGGTACTTTCAAGTAGCCTGTTACCTATTCAGAGAGTCTCCTTGAGCTCAGAATTAAAATTGCCCTGAATTTTTGAAGATCCAAAATCTTATGTAAATAGCCATTGGTAGTTAAGT
>ENSMUSG00000026028.614|Trak2
AGTAAGTTCTTCCTCCACAGGACTCTTAACTGTTCTCGTTTTGTTTTTGTTATCATTCAGAGTCAGCTGGTATGTACTTTCATGCTTGCCTGGGAAAACTCAACTGTTTTTTCCTTCAAGATTTTCTGTGATGATTTCTCAGGTACTTTCAAGTAGCCTGTTACCTATTCAGAGAGTCTCCTTGAGCTCAGAATTAAAATTGCCCTGAATTTTTGAAGATCCAAAATCTTATGTAAATAGCCATTGGTAGTTAAGTGGGT
>ENSMUSG00000026028.615|Trak2
AGTTCTTCCTCCACAGGACTCTTAACTGTTCTCGTTTTGTTTTTGTTATCATTCAGAGTCAGCTGGTATGTACTTTCATGCTTGCCTGGGAAAACTCAACTGTTTTTTCCTTCAAGATTTTCTGTGATGATTTCTCAGGTACTTTCAAGTAGCCTGTTACCTATTCAGAGAGTCTCCTTGAGCTCAGAATTAAAATTGCCCTGAATTTTTGAAGATCCAAAATCTTATGTAAATAGCCATTGGTAGTTAAGTGGGTTTTA
>ENSMUSG00000026028.616|Trak2
CTTCCTCCACAGGACTCTTAACTGTTCTCGTTTTGTTTTTGTTATCATTCAGAGTCAGCTGGTATGTACTTTCATGCTTGCCTGGGAAAACTCAACTGTTTTTTCCTTCAAGATTTTCTGTGATGATTTCTCAGGTACTTTCAAGTAGCCTGTTACCTATTCAGAGAGTCTCCTTGAGCTCAGAATTAAAATTGCCCTGAATTTTTGAAGATCCAAAATCTTATGTAAATAGCCATTGGTAGTTAAGTGGGTTTTATTTT
>ENSMUSG00000026028.617|Trak2
CTCCACAGGACTCTTAACTGTTCTCGTTTTGTTTTTGTTATCATTCAGAGTCAGCTGGTATGTACTTTCATGCTTGCCTGGGAAAACTCAACTGTTTTTTCCTTCAAGATTTTCTGTGATGATTTCTCAGGTACTTTCAAGTAGCCTGTTACCTATTCAGAGAGTCTCCTTGAGCTCAGAATTAAAATTGCCCTGAATTTTTGAAGATCCAAAATCTTATGTAAATAGCCATTGGTAGTTAAGTGGGTTTTATTTTTTAG
>ENSMUSG00000026028.618|Trak2
ACAGGACTCTTAACTGTTCTCGTTTTGTTTTTGTTATCATTCAGAGTCAGCTGGTATGTACTTTCATGCTTGCCTGGGAAAACTCAACTGTTTTTTCCTTCAAGATTTTCTGTGATGATTTCTCAGGTACTTTCAAGTAGCCTGTTACCTATTCAGAGAGTCTCCTTGAGCTCAGAATTAAAATTGCCCTGAATTTTTGAAGATCCAAAATCTTATGTAAATAGCCATTGGTAGTTAAGTGGGTTTTATTTTTTAGTCTT
>ENSMUSG00000026028.619|Trak2
GACTCTTAACTGTTCTCGTTTTGTTTTTGTTATCATTCAGAGTCAGCTGGTATGTACTTTCATGCTTGCCTGGGAAAACTCAACTGTTTTTTCCTTCAAGATTTTCTGTGATGATTTCTCAGGTACTTTCAAGTAGCCTGTTACCTATTCAGAGAGTCTCCTTGAGCTCAGAATTAAAATTGCCCTGAATTTTTGAAGATCCAAAATCTTATGTAAATAGCCATTGGTAGTTAAGTGGGTTTTATTTTTTAGTCTTGTGC
>ENSMUSG00000026028.620|Trak2
CTTAACTGTTCTCGTTTTGTTTTTGTTATCATTCAGAGTCAGCTGGTATGTACTTTCATGCTTGCCTGGGAAAACTCAACTGTTTTTTCCTTCAAGATTTTCTGTGATGATTTCTCAGGTACTTTCAAGTAGCCTGTTACCTATTCAGAGAGTCTCCTTGAGCTCAGAATTAAAATTGCCCTGAATTTTTGAAGATCCAAAATCTTATGTAAATAGCCATTGGTAGTTAAGTGGGTTTTATTTTTTAGTCTTGTGCTTGC
>ENSMUSG00000026028.621|Trak2
ACTGTTCTCGTTTTGTTTTTGTTATCATTCAGAGTCAGCTGGTATGTACTTTCATGCTTGCCTGGGAAAACTCAACTGTTTTTTCCTTCAAGATTTTCTGTGATGATTTCTCAGGTACTTTCAAGTAGCCTGTTACCTATTCAGAGAGTCTCCTTGAGCTCAGAATTAAAATTGCCCTGAATTTTTGAAGATCCAAAATCTTATGTAAATAGCCATTGGTAGTTAAGTGGGTTTTATTTTTTAGTCTTGTGCTTGCCCTT
>ENSMUSG00000026028.622|Trak2
TTCTCGTTTTGTTTTTGTTATCATTCAGAGTCAGCTGGTATGTACTTTCATGCTTGCCTGGGAAAACTCAACTGTTTTTTCCTTCAAGATTTTCTGTGATGATTTCTCAGGTACTTTCAAGTAGCCTGTTACCTATTCAGAGAGTCTCCTTGAGCTCAGAATTAAAATTGCCCTGAATTTTTGAAGATCCAAAATCTTATGTAAATAGCCATTGGTAGTTAAGTGGGTTTTATTTTTTAGTCTTGTGCTTGCCCTTGGTC
>ENSMUSG00000026028.623|Trak2
CGTTTTGTTTTTGTTATCATTCAGAGTCAGCTGGTATGTACTTTCATGCTTGCCTGGGAAAACTCAACTGTTTTTTCCTTCAAGATTTTCTGTGATGATTTCTCAGGTACTTTCAAGTAGCCTGTTACCTATTCAGAGAGTCTCCTTGAGCTCAGAATTAAAATTGCCCTGAATTTTTGAAGATCCAAAATCTTATGTAAATAGCCATTGGTAGTTAAGTGGGTTTTATTTTTTAGTCTTGTGCTTGCCCTTGGTCTGAC
>ENSMUSG00000026028.624|Trak2
TTGTTTTTGTTATCATTCAGAGTCAGCTGGTATGTACTTTCATGCTTGCCTGGGAAAACTCAACTGTTTTTTCCTTCAAGATTTTCTGTGATGATTTCTCAGGTACTTTCAAGTAGCCTGTTACCTATTCAGAGAGTCTCCTTGAGCTCAGAATTAAAATTGCCCTGAATTTTTGAAGATCCAAAATCTTATGTAAATAGCCATTGGTAGTTAAGTGGGTTTTATTTTTTAGTCTTGTGCTTGCCCTTGGTCTGACATAA
>ENSMUSG00000026028.625|Trak2
TTTTGTTATCATTCAGAGTCAGCTGGTATGTACTTTCATGCTTGCCTGGGAAAACTCAACTGTTTTTTCCTTCAAGATTTTCTGTGATGATTTCTCAGGTACTTTCAAGTAGCCTGTTACCTATTCAGAGAGTCTCCTTGAGCTCAGAATTAAAATTGCCCTGAATTTTTGAAGATCCAAAATCTTATGTAAATAGCCATTGGTAGTTAAGTGGGTTTTATTTTTTAGTCTTGTGCTTGCCCTTGGTCTGACATAAGTGA
>ENSMUSG00000026028.626|Trak2
GTTATCATTCAGAGTCAGCTGGTATGTACTTTCATGCTTGCCTGGGAAAACTCAACTGTTTTTTCCTTCAAGATTTTCTGTGATGATTTCTCAGGTACTTTCAAGTAGCCTGTTACCTATTCAGAGAGTCTCCTTGAGCTCAGAATTAAAATTGCCCTGAATTTTTGAAGATCCAAAATCTTATGTAAATAGCCATTGGTAGTTAAGTGGGTTTTATTTTTTAGTCTTGTGCTTGCCCTTGGTCTGACATAAGTGATCAG
>ENSMUSG00000026028.627|Trak2
TCATTCAGAGTCAGCTGGTATGTACTTTCATGCTTGCCTGGGAAAACTCAACTGTTTTTTCCTTCAAGATTTTCTGTGATGATTTCTCAGGTACTTTCAAGTAGCCTGTTACCTATTCAGAGAGTCTCCTTGAGCTCAGAATTAAAATTGCCCTGAATTTTTGAAGATCCAAAATCTTATGTAAATAGCCATTGGTAGTTAAGTGGGTTTTATTTTTTAGTCTTGTGCTTGCCCTTGGTCTGACATAAGTGATCAGACTG
>ENSMUSG00000026028.628|Trak2
TCAGAGTCAGCTGGTATGTACTTTCATGCTTGCCTGGGAAAACTCAACTGTTTTTTCCTTCAAGATTTTCTGTGATGATTTCTCAGGTACTTTCAAGTAGCCTGTTACCTATTCAGAGAGTCTCCTTGAGCTCAGAATTAAAATTGCCCTGAATTTTTGAAGATCCAAAATCTTATGTAAATAGCCATTGGTAGTTAAGTGGGTTTTATTTTTTAGTCTTGTGCTTGCCCTTGGTCTGACATAAGTGATCAGACTGCCAG
>ENSMUSG00000026028.629|Trak2
AGTCAGCTGGTATGTACTTTCATGCTTGCCTGGGAAAACTCAACTGTTTTTTCCTTCAAGATTTTCTGTGATGATTTCTCAGGTACTTTCAAGTAGCCTGTTACCTATTCAGAGAGTCTCCTTGAGCTCAGAATTAAAATTGCCCTGAATTTTTGAAGATCCAAAATCTTATGTAAATAGCCATTGGTAGTTAAGTGGGTTTTATTTTTTAGTCTTGTGCTTGCCCTTGGTCTGACATAAGTGATCAGACTGCCAGGAGA
>ENSMUSG00000026028.630|Trak2
AGCTGGTATGTACTTTCATGCTTGCCTGGGAAAACTCAACTGTTTTTTCCTTCAAGATTTTCTGTGATGATTTCTCAGGTACTTTCAAGTAGCCTGTTACCTATTCAGAGAGTCTCCTTGAGCTCAGAATTAAAATTGCCCTGAATTTTTGAAGATCCAAAATCTTATGTAAATAGCCATTGGTAGTTAAGTGGGTTTTATTTTTTAGTCTTGTGCTTGCCCTTGGTCTGACATAAGTGATCAGACTGCCAGGAGAAGAT
>ENSMUSG00000026028.631|Trak2
GGTATGTACTTTCATGCTTGCCTGGGAAAACTCAACTGTTTTTTCCTTCAAGATTTTCTGTGATGATTTCTCAGGTACTTTCAAGTAGCCTGTTACCTATTCAGAGAGTCTCCTTGAGCTCAGAATTAAAATTGCCCTGAATTTTTGAAGATCCAAAATCTTATGTAAATAGCCATTGGTAGTTAAGTGGGTTTTATTTTTTAGTCTTGTGCTTGCCCTTGGTCTGACATAAGTGATCAGACTGCCAGGAGAAGATGTTA
>ENSMUSG00000026028.632|Trak2
TGTACTTTCATGCTTGCCTGGGAAAACTCAACTGTTTTTTCCTTCAAGATTTTCTGTGATGATTTCTCAGGTACTTTCAAGTAGCCTGTTACCTATTCAGAGAGTCTCCTTGAGCTCAGAATTAAAATTGCCCTGAATTTTTGAAGATCCAAAATCTTATGTAAATAGCCATTGGTAGTTAAGTGGGTTTTATTTTTTAGTCTTGTGCTTGCCCTTGGTCTGACATAAGTGATCAGACTGCCAGGAGAAGATGTTAGAGA
>ENSMUSG00000026028.633|Trak2
CTTTCATGCTTGCCTGGGAAAACTCAACTGTTTTTTCCTTCAAGATTTTCTGTGATGATTTCTCAGGTACTTTCAAGTAGCCTGTTACCTATTCAGAGAGTCTCCTTGAGCTCAGAATTAAAATTGCCCTGAATTTTTGAAGATCCAAAATCTTATGTAAATAGCCATTGGTAGTTAAGTGGGTTTTATTTTTTAGTCTTGTGCTTGCCCTTGGTCTGACATAAGTGATCAGACTGCCAGGAGAAGATGTTAGAGAAGCT
>ENSMUSG00000026028.634|Trak2
CATGCTTGCCTGGGAAAACTCAACTGTTTTTTCCTTCAAGATTTTCTGTGATGATTTCTCAGGTACTTTCAAGTAGCCTGTTACCTATTCAGAGAGTCTCCTTGAGCTCAGAATTAAAATTGCCCTGAATTTTTGAAGATCCAAAATCTTATGTAAATAGCCATTGGTAGTTAAGTGGGTTTTATTTTTTAGTCTTGTGCTTGCCCTTGGTCTGACATAAGTGATCAGACTGCCAGGAGAAGATGTTAGAGAAGCTCACT
>ENSMUSG00000026028.635|Trak2
CTTGCCTGGGAAAACTCAACTGTTTTTTCCTTCAAGATTTTCTGTGATGATTTCTCAGGTACTTTCAAGTAGCCTGTTACCTATTCAGAGAGTCTCCTTGAGCTCAGAATTAAAATTGCCCTGAATTTTTGAAGATCCAAAATCTTATGTAAATAGCCATTGGTAGTTAAGTGGGTTTTATTTTTTAGTCTTGTGCTTGCCCTTGGTCTGACATAAGTGATCAGACTGCCAGGAGAAGATGTTAGAGAAGCTCACTAGAG
>ENSMUSG00000026028.636|Trak2
CCTGGGAAAACTCAACTGTTTTTTCCTTCAAGATTTTCTGTGATGATTTCTCAGGTACTTTCAAGTAGCCTGTTACCTATTCAGAGAGTCTCCTTGAGCTCAGAATTAAAATTGCCCTGAATTTTTGAAGATCCAAAATCTTATGTAAATAGCCATTGGTAGTTAAGTGGGTTTTATTTTTTAGTCTTGTGCTTGCCCTTGGTCTGACATAAGTGATCAGACTGCCAGGAGAAGATGTTAGAGAAGCTCACTAGAGCCTA
>ENSMUSG00000026028.637|Trak2
GGAAAACTCAACTGTTTTTTCCTTCAAGATTTTCTGTGATGATTTCTCAGGTACTTTCAAGTAGCCTGTTACCTATTCAGAGAGTCTCCTTGAGCTCAGAATTAAAATTGCCCTGAATTTTTGAAGATCCAAAATCTTATGTAAATAGCCATTGGTAGTTAAGTGGGTTTTATTTTTTAGTCTTGTGCTTGCCCTTGGTCTGACATAAGTGATCAGACTGCCAGGAGAAGATGTTAGAGAAGCTCACTAGAGCCTACCAT
>ENSMUSG00000026028.638|Trak2
AACTCAACTGTTTTTTCCTTCAAGATTTTCTGTGATGATTTCTCAGGTACTTTCAAGTAGCCTGTTACCTATTCAGAGAGTCTCCTTGAGCTCAGAATTAAAATTGCCCTGAATTTTTGAAGATCCAAAATCTTATGTAAATAGCCATTGGTAGTTAAGTGGGTTTTATTTTTTAGTCTTGTGCTTGCCCTTGGTCTGACATAAGTGATCAGACTGCCAGGAGAAGATGTTAGAGAAGCTCACTAGAGCCTACCATCTGT
>ENSMUSG00000026028.639|Trak2
CAACTGTTTTTTCCTTCAAGATTTTCTGTGATGATTTCTCAGGTACTTTCAAGTAGCCTGTTACCTATTCAGAGAGTCTCCTTGAGCTCAGAATTAAAATTGCCCTGAATTTTTGAAGATCCAAAATCTTATGTAAATAGCCATTGGTAGTTAAGTGGGTTTTATTTTTTAGTCTTGTGCTTGCCCTTGGTCTGACATAAGTGATCAGACTGCCAGGAGAAGATGTTAGAGAAGCTCACTAGAGCCTACCATCTGTTGAA
>ENSMUSG00000026028.640|Trak2
TGTTTTTTCCTTCAAGATTTTCTGTGATGATTTCTCAGGTACTTTCAAGTAGCCTGTTACCTATTCAGAGAGTCTCCTTGAGCTCAGAATTAAAATTGCCCTGAATTTTTGAAGATCCAAAATCTTATGTAAATAGCCATTGGTAGTTAAGTGGGTTTTATTTTTTAGTCTTGTGCTTGCCCTTGGTCTGACATAAGTGATCAGACTGCCAGGAGAAGATGTTAGAGAAGCTCACTAGAGCCTACCATCTGTTGAAGGCA
>ENSMUSG00000026028.641|Trak2
TTTTCCTTCAAGATTTTCTGTGATGATTTCTCAGGTACTTTCAAGTAGCCTGTTACCTATTCAGAGAGTCTCCTTGAGCTCAGAATTAAAATTGCCCTGAATTTTTGAAGATCCAAAATCTTATGTAAATAGCCATTGGTAGTTAAGTGGGTTTTATTTTTTAGTCTTGTGCTTGCCCTTGGTCTGACATAAGTGATCAGACTGCCAGGAGAAGATGTTAGAGAAGCTCACTAGAGCCTACCATCTGTTGAAGGCACATT
>ENSMUSG00000026028.642|Trak2
CCTTCAAGATTTTCTGTGATGATTTCTCAGGTACTTTCAAGTAGCCTGTTACCTATTCAGAGAGTCTCCTTGAGCTCAGAATTAAAATTGCCCTGAATTTTTGAAGATCCAAAATCTTATGTAAATAGCCATTGGTAGTTAAGTGGGTTTTATTTTTTAGTCTTGTGCTTGCCCTTGGTCTGACATAAGTGATCAGACTGCCAGGAGAAGATGTTAGAGAAGCTCACTAGAGCCTACCATCTGTTGAAGGCACATTTTAC
>ENSMUSG00000026028.643|Trak2
CAAGATTTTCTGTGATGATTTCTCAGGTACTTTCAAGTAGCCTGTTACCTATTCAGAGAGTCTCCTTGAGCTCAGAATTAAAATTGCCCTGAATTTTTGAAGATCCAAAATCTTATGTAAATAGCCATTGGTAGTTAAGTGGGTTTTATTTTTTAGTCTTGTGCTTGCCCTTGGTCTGACATAAGTGATCAGACTGCCAGGAGAAGATGTTAGAGAAGCTCACTAGAGCCTACCATCTGTTGAAGGCACATTTTACACAG
>ENSMUSG00000026028.644|Trak2
ATTTTCTGTGATGATTTCTCAGGTACTTTCAAGTAGCCTGTTACCTATTCAGAGAGTCTCCTTGAGCTCAGAATTAAAATTGCCCTGAATTTTTGAAGATCCAAAATCTTATGTAAATAGCCATTGGTAGTTAAGTGGGTTTTATTTTTTAGTCTTGTGCTTGCCCTTGGTCTGACATAAGTGATCAGACTGCCAGGAGAAGATGTTAGAGAAGCTCACTAGAGCCTACCATCTGTTGAAGGCACATTTTACACAGTATT
>ENSMUSG00000026028.645|Trak2
TCTGTGATGATTTCTCAGGTACTTTCAAGTAGCCTGTTACCTATTCAGAGAGTCTCCTTGAGCTCAGAATTAAAATTGCCCTGAATTTTTGAAGATCCAAAATCTTATGTAAATAGCCATTGGTAGTTAAGTGGGTTTTATTTTTTAGTCTTGTGCTTGCCCTTGGTCTGACATAAGTGATCAGACTGCCAGGAGAAGATGTTAGAGAAGCTCACTAGAGCCTACCATCTGTTGAAGGCACATTTTACACAGTATTCCAA
>ENSMUSG00000026028.646|Trak2
TGATGATTTCTCAGGTACTTTCAAGTAGCCTGTTACCTATTCAGAGAGTCTCCTTGAGCTCAGAATTAAAATTGCCCTGAATTTTTGAAGATCCAAAATCTTATGTAAATAGCCATTGGTAGTTAAGTGGGTTTTATTTTTTAGTCTTGTGCTTGCCCTTGGTCTGACATAAGTGATCAGACTGCCAGGAGAAGATGTTAGAGAAGCTCACTAGAGCCTACCATCTGTTGAAGGCACATTTTACACAGTATTCCAAGCCC
>ENSMUSG00000026028.647|Trak2
GATTTCTCAGGTACTTTCAAGTAGCCTGTTACCTATTCAGAGAGTCTCCTTGAGCTCAGAATTAAAATTGCCCTGAATTTTTGAAGATCCAAAATCTTATGTAAATAGCCATTGGTAGTTAAGTGGGTTTTATTTTTTAGTCTTGTGCTTGCCCTTGGTCTGACATAAGTGATCAGACTGCCAGGAGAAGATGTTAGAGAAGCTCACTAGAGCCTACCATCTGTTGAAGGCACATTTTACACAGTATTCCAAGCCCCTAG
>ENSMUSG00000026028.648|Trak2
TCTCAGGTACTTTCAAGTAGCCTGTTACCTATTCAGAGAGTCTCCTTGAGCTCAGAATTAAAATTGCCCTGAATTTTTGAAGATCCAAAATCTTATGTAAATAGCCATTGGTAGTTAAGTGGGTTTTATTTTTTAGTCTTGTGCTTGCCCTTGGTCTGACATAAGTGATCAGACTGCCAGGAGAAGATGTTAGAGAAGCTCACTAGAGCCTACCATCTGTTGAAGGCACATTTTACACAGTATTCCAAGCCCCTAGTGCA
>ENSMUSG00000026028.649|Trak2
AGGTACTTTCAAGTAGCCTGTTACCTATTCAGAGAGTCTCCTTGAGCTCAGAATTAAAATTGCCCTGAATTTTTGAAGATCCAAAATCTTATGTAAATAGCCATTGGTAGTTAAGTGGGTTTTATTTTTTAGTCTTGTGCTTGCCCTTGGTCTGACATAAGTGATCAGACTGCCAGGAGAAGATGTTAGAGAAGCTCACTAGAGCCTACCATCTGTTGAAGGCACATTTTACACAGTATTCCAAGCCCCTAGTGCATAAT
>ENSMUSG00000026028.650|Trak2
ACTTTCAAGTAGCCTGTTACCTATTCAGAGAGTCTCCTTGAGCTCAGAATTAAAATTGCCCTGAATTTTTGAAGATCCAAAATCTTATGTAAATAGCCATTGGTAGTTAAGTGGGTTTTATTTTTTAGTCTTGTGCTTGCCCTTGGTCTGACATAAGTGATCAGACTGCCAGGAGAAGATGTTAGAGAAGCTCACTAGAGCCTACCATCTGTTGAAGGCACATTTTACACAGTATTCCAAGCCCCTAGTGCATAATTAGT
>ENSMUSG00000026028.651|Trak2
TCAAGTAGCCTGTTACCTATTCAGAGAGTCTCCTTGAGCTCAGAATTAAAATTGCCCTGAATTTTTGAAGATCCAAAATCTTATGTAAATAGCCATTGGTAGTTAAGTGGGTTTTATTTTTTAGTCTTGTGCTTGCCCTTGGTCTGACATAAGTGATCAGACTGCCAGGAGAAGATGTTAGAGAAGCTCACTAGAGCCTACCATCTGTTGAAGGCACATTTTACACAGTATTCCAAGCCCCTAGTGCATAATTAGTAGTG
>ENSMUSG00000026028.652|Trak2
GTAGCCTGTTACCTATTCAGAGAGTCTCCTTGAGCTCAGAATTAAAATTGCCCTGAATTTTTGAAGATCCAAAATCTTATGTAAATAGCCATTGGTAGTTAAGTGGGTTTTATTTTTTAGTCTTGTGCTTGCCCTTGGTCTGACATAAGTGATCAGACTGCCAGGAGAAGATGTTAGAGAAGCTCACTAGAGCCTACCATCTGTTGAAGGCACATTTTACACAGTATTCCAAGCCCCTAGTGCATAATTAGTAGTGGGTG
>ENSMUSG00000026028.653|Trak2
CCTGTTACCTATTCAGAGAGTCTCCTTGAGCTCAGAATTAAAATTGCCCTGAATTTTTGAAGATCCAAAATCTTATGTAAATAGCCATTGGTAGTTAAGTGGGTTTTATTTTTTAGTCTTGTGCTTGCCCTTGGTCTGACATAAGTGATCAGACTGCCAGGAGAAGATGTTAGAGAAGCTCACTAGAGCCTACCATCTGTTGAAGGCACATTTTACACAGTATTCCAAGCCCCTAGTGCATAATTAGTAGTGGGTGGTTC
>ENSMUSG00000026028.654|Trak2
TTACCTATTCAGAGAGTCTCCTTGAGCTCAGAATTAAAATTGCCCTGAATTTTTGAAGATCCAAAATCTTATGTAAATAGCCATTGGTAGTTAAGTGGGTTTTATTTTTTAGTCTTGTGCTTGCCCTTGGTCTGACATAAGTGATCAGACTGCCAGGAGAAGATGTTAGAGAAGCTCACTAGAGCCTACCATCTGTTGAAGGCACATTTTACACAGTATTCCAAGCCCCTAGTGCATAATTAGTAGTGGGTGGTTCTCAC
>ENSMUSG00000026028.655|Trak2
CTATTCAGAGAGTCTCCTTGAGCTCAGAATTAAAATTGCCCTGAATTTTTGAAGATCCAAAATCTTATGTAAATAGCCATTGGTAGTTAAGTGGGTTTTATTTTTTAGTCTTGTGCTTGCCCTTGGTCTGACATAAGTGATCAGACTGCCAGGAGAAGATGTTAGAGAAGCTCACTAGAGCCTACCATCTGTTGAAGGCACATTTTACACAGTATTCCAAGCCCCTAGTGCATAATTAGTAGTGGGTGGTTCTCACATCA
>ENSMUSG00000026028.656|Trak2
TCAGAGAGTCTCCTTGAGCTCAGAATTAAAATTGCCCTGAATTTTTGAAGATCCAAAATCTTATGTAAATAGCCATTGGTAGTTAAGTGGGTTTTATTTTTTAGTCTTGTGCTTGCCCTTGGTCTGACATAAGTGATCAGACTGCCAGGAGAAGATGTTAGAGAAGCTCACTAGAGCCTACCATCTGTTGAAGGCACATTTTACACAGTATTCCAAGCCCCTAGTGCATAATTAGTAGTGGGTGGTTCTCACATCAGCTT
>ENSMUSG00000026028.657|Trak2
AGAGTCTCCTTGAGCTCAGAATTAAAATTGCCCTGAATTTTTGAAGATCCAAAATCTTATGTAAATAGCCATTGGTAGTTAAGTGGGTTTTATTTTTTAGTCTTGTGCTTGCCCTTGGTCTGACATAAGTGATCAGACTGCCAGGAGAAGATGTTAGAGAAGCTCACTAGAGCCTACCATCTGTTGAAGGCACATTTTACACAGTATTCCAAGCCCCTAGTGCATAATTAGTAGTGGGTGGTTCTCACATCAGCTTGACA
>ENSMUSG00000026028.658|Trak2
TCTCCTTGAGCTCAGAATTAAAATTGCCCTGAATTTTTGAAGATCCAAAATCTTATGTAAATAGCCATTGGTAGTTAAGTGGGTTTTATTTTTTAGTCTTGTGCTTGCCCTTGGTCTGACATAAGTGATCAGACTGCCAGGAGAAGATGTTAGAGAAGCTCACTAGAGCCTACCATCTGTTGAAGGCACATTTTACACAGTATTCCAAGCCCCTAGTGCATAATTAGTAGTGGGTGGTTCTCACATCAGCTTGACATCTG
>ENSMUSG00000026028.659|Trak2
CTTGAGCTCAGAATTAAAATTGCCCTGAATTTTTGAAGATCCAAAATCTTATGTAAATAGCCATTGGTAGTTAAGTGGGTTTTATTTTTTAGTCTTGTGCTTGCCCTTGGTCTGACATAAGTGATCAGACTGCCAGGAGAAGATGTTAGAGAAGCTCACTAGAGCCTACCATCTGTTGAAGGCACATTTTACACAGTATTCCAAGCCCCTAGTGCATAATTAGTAGTGGGTGGTTCTCACATCAGCTTGACATCTGGAGT
>ENSMUSG00000026028.660|Trak2
AGCTCAGAATTAAAATTGCCCTGAATTTTTGAAGATCCAAAATCTTATGTAAATAGCCATTGGTAGTTAAGTGGGTTTTATTTTTTAGTCTTGTGCTTGCCCTTGGTCTGACATAAGTGATCAGACTGCCAGGAGAAGATGTTAGAGAAGCTCACTAGAGCCTACCATCTGTTGAAGGCACATTTTACACAGTATTCCAAGCCCCTAGTGCATAATTAGTAGTGGGTGGTTCTCACATCAGCTTGACATCTGGAGTTAGG
>ENSMUSG00000026028.661|Trak2
CAGAATTAAAATTGCCCTGAATTTTTGAAGATCCAAAATCTTATGTAAATAGCCATTGGTAGTTAAGTGGGTTTTATTTTTTAGTCTTGTGCTTGCCCTTGGTCTGACATAAGTGATCAGACTGCCAGGAGAAGATGTTAGAGAAGCTCACTAGAGCCTACCATCTGTTGAAGGCACATTTTACACAGTATTCCAAGCCCCTAGTGCATAATTAGTAGTGGGTGGTTCTCACATCAGCTTGACATCTGGAGTTAGGGTTG
>ENSMUSG00000026028.662|Trak2
ATTAAAATTGCCCTGAATTTTTGAAGATCCAAAATCTTATGTAAATAGCCATTGGTAGTTAAGTGGGTTTTATTTTTTAGTCTTGTGCTTGCCCTTGGTCTGACATAAGTGATCAGACTGCCAGGAGAAGATGTTAGAGAAGCTCACTAGAGCCTACCATCTGTTGAAGGCACATTTTACACAGTATTCCAAGCCCCTAGTGCATAATTAGTAGTGGGTGGTTCTCACATCAGCTTGACATCTGGAGTTAGGGTTGTCCG
>ENSMUSG00000026028.663|Trak2
AAATTGCCCTGAATTTTTGAAGATCCAAAATCTTATGTAAATAGCCATTGGTAGTTAAGTGGGTTTTATTTTTTAGTCTTGTGCTTGCCCTTGGTCTGACATAAGTGATCAGACTGCCAGGAGAAGATGTTAGAGAAGCTCACTAGAGCCTACCATCTGTTGAAGGCACATTTTACACAGTATTCCAAGCCCCTAGTGCATAATTAGTAGTGGGTGGTTCTCACATCAGCTTGACATCTGGAGTTAGGGTTGTCCGTCTG
>ENSMUSG00000026028.664|Trak2
TGCCCTGAATTTTTGAAGATCCAAAATCTTATGTAAATAGCCATTGGTAGTTAAGTGGGTTTTATTTTTTAGTCTTGTGCTTGCCCTTGGTCTGACATAAGTGATCAGACTGCCAGGAGAAGATGTTAGAGAAGCTCACTAGAGCCTACCATCTGTTGAAGGCACATTTTACACAGTATTCCAAGCCCCTAGTGCATAATTAGTAGTGGGTGGTTCTCACATCAGCTTGACATCTGGAGTTAGGGTTGTCCGTCTGGGGC
>ENSMUSG00000026028.665|Trak2
CTGAATTTTTGAAGATCCAAAATCTTATGTAAATAGCCATTGGTAGTTAAGTGGGTTTTATTTTTTAGTCTTGTGCTTGCCCTTGGTCTGACATAAGTGATCAGACTGCCAGGAGAAGATGTTAGAGAAGCTCACTAGAGCCTACCATCTGTTGAAGGCACATTTTACACAGTATTCCAAGCCCCTAGTGCATAATTAGTAGTGGGTGGTTCTCACATCAGCTTGACATCTGGAGTTAGGGTTGTCCGTCTGGGGCCTTG
>ENSMUSG00000026028.666|Trak2
ATTTTTGAAGATCCAAAATCTTATGTAAATAGCCATTGGTAGTTAAGTGGGTTTTATTTTTTAGTCTTGTGCTTGCCCTTGGTCTGACATAAGTGATCAGACTGCCAGGAGAAGATGTTAGAGAAGCTCACTAGAGCCTACCATCTGTTGAAGGCACATTTTACACAGTATTCCAAGCCCCTAGTGCATAATTAGTAGTGGGTGGTTCTCACATCAGCTTGACATCTGGAGTTAGGGTTGTCCGTCTGGGGCCTTGTCTG
>ENSMUSG00000026028.667|Trak2
TTGAAGATCCAAAATCTTATGTAAATAGCCATTGGTAGTTAAGTGGGTTTTATTTTTTAGTCTTGTGCTTGCCCTTGGTCTGACATAAGTGATCAGACTGCCAGGAGAAGATGTTAGAGAAGCTCACTAGAGCCTACCATCTGTTGAAGGCACATTTTACACAGTATTCCAAGCCCCTAGTGCATAATTAGTAGTGGGTGGTTCTCACATCAGCTTGACATCTGGAGTTAGGGTTGTCCGTCTGGGGCCTTGTCTGCTGT
>ENSMUSG00000026028.668|Trak2
AGATCCAAAATCTTATGTAAATAGCCATTGGTAGTTAAGTGGGTTTTATTTTTTAGTCTTGTGCTTGCCCTTGGTCTGACATAAGTGATCAGACTGCCAGGAGAAGATGTTAGAGAAGCTCACTAGAGCCTACCATCTGTTGAAGGCACATTTTACACAGTATTCCAAGCCCCTAGTGCATAATTAGTAGTGGGTGGTTCTCACATCAGCTTGACATCTGGAGTTAGGGTTGTCCGTCTGGGGCCTTGTCTGCTGTCAGG
>ENSMUSG00000026028.669|Trak2
CCAAAATCTTATGTAAATAGCCATTGGTAGTTAAGTGGGTTTTATTTTTTAGTCTTGTGCTTGCCCTTGGTCTGACATAAGTGATCAGACTGCCAGGAGAAGATGTTAGAGAAGCTCACTAGAGCCTACCATCTGTTGAAGGCACATTTTACACAGTATTCCAAGCCCCTAGTGCATAATTAGTAGTGGGTGGTTCTCACATCAGCTTGACATCTGGAGTTAGGGTTGTCCGTCTGGGGCCTTGTCTGCTGTCAGGTGTG
>ENSMUSG00000026028.670|Trak2
AATCTTATGTAAATAGCCATTGGTAGTTAAGTGGGTTTTATTTTTTAGTCTTGTGCTTGCCCTTGGTCTGACATAAGTGATCAGACTGCCAGGAGAAGATGTTAGAGAAGCTCACTAGAGCCTACCATCTGTTGAAGGCACATTTTACACAGTATTCCAAGCCCCTAGTGCATAATTAGTAGTGGGTGGTTCTCACATCAGCTTGACATCTGGAGTTAGGGTTGTCCGTCTGGGGCCTTGTCTGCTGTCAGGTGTGTACA
>ENSMUSG00000026028.671|Trak2
TTATGTAAATAGCCATTGGTAGTTAAGTGGGTTTTATTTTTTAGTCTTGTGCTTGCCCTTGGTCTGACATAAGTGATCAGACTGCCAGGAGAAGATGTTAGAGAAGCTCACTAGAGCCTACCATCTGTTGAAGGCACATTTTACACAGTATTCCAAGCCCCTAGTGCATAATTAGTAGTGGGTGGTTCTCACATCAGCTTGACATCTGGAGTTAGGGTTGTCCGTCTGGGGCCTTGTCTGCTGTCAGGTGTGTACAGACC
>ENSMUSG00000026028.672|Trak2
GTAAATAGCCATTGGTAGTTAAGTGGGTTTTATTTTTTAGTCTTGTGCTTGCCCTTGGTCTGACATAAGTGATCAGACTGCCAGGAGAAGATGTTAGAGAAGCTCACTAGAGCCTACCATCTGTTGAAGGCACATTTTACACAGTATTCCAAGCCCCTAGTGCATAATTAGTAGTGGGTGGTTCTCACATCAGCTTGACATCTGGAGTTAGGGTTGTCCGTCTGGGGCCTTGTCTGCTGTCAGGTGTGTACAGACCTGTG
>ENSMUSG00000026028.673|Trak2
ATAGCCATTGGTAGTTAAGTGGGTTTTATTTTTTAGTCTTGTGCTTGCCCTTGGTCTGACATAAGTGATCAGACTGCCAGGAGAAGATGTTAGAGAAGCTCACTAGAGCCTACCATCTGTTGAAGGCACATTTTACACAGTATTCCAAGCCCCTAGTGCATAATTAGTAGTGGGTGGTTCTCACATCAGCTTGACATCTGGAGTTAGGGTTGTCCGTCTGGGGCCTTGTCTGCTGTCAGGTGTGTACAGACCTGTGCTTG
>ENSMUSG00000026028.674|Trak2
CCATTGGTAGTTAAGTGGGTTTTATTTTTTAGTCTTGTGCTTGCCCTTGGTCTGACATAAGTGATCAGACTGCCAGGAGAAGATGTTAGAGAAGCTCACTAGAGCCTACCATCTGTTGAAGGCACATTTTACACAGTATTCCAAGCCCCTAGTGCATAATTAGTAGTGGGTGGTTCTCACATCAGCTTGACATCTGGAGTTAGGGTTGTCCGTCTGGGGCCTTGTCTGCTGTCAGGTGTGTACAGACCTGTGCTTGTAGT
>ENSMUSG00000026028.675|Trak2
TGGTAGTTAAGTGGGTTTTATTTTTTAGTCTTGTGCTTGCCCTTGGTCTGACATAAGTGATCAGACTGCCAGGAGAAGATGTTAGAGAAGCTCACTAGAGCCTACCATCTGTTGAAGGCACATTTTACACAGTATTCCAAGCCCCTAGTGCATAATTAGTAGTGGGTGGTTCTCACATCAGCTTGACATCTGGAGTTAGGGTTGTCCGTCTGGGGCCTTGTCTGCTGTCAGGTGTGTACAGACCTGTGCTTGTAGTGTAC
>ENSMUSG00000026028.676|Trak2
AGTTAAGTGGGTTTTATTTTTTAGTCTTGTGCTTGCCCTTGGTCTGACATAAGTGATCAGACTGCCAGGAGAAGATGTTAGAGAAGCTCACTAGAGCCTACCATCTGTTGAAGGCACATTTTACACAGTATTCCAAGCCCCTAGTGCATAATTAGTAGTGGGTGGTTCTCACATCAGCTTGACATCTGGAGTTAGGGTTGTCCGTCTGGGGCCTTGTCTGCTGTCAGGTGTGTACAGACCTGTGCTTGTAGTGTACTGCA
>ENSMUSG00000026028.677|Trak2
AAGTGGGTTTTATTTTTTAGTCTTGTGCTTGCCCTTGGTCTGACATAAGTGATCAGACTGCCAGGAGAAGATGTTAGAGAAGCTCACTAGAGCCTACCATCTGTTGAAGGCACATTTTACACAGTATTCCAAGCCCCTAGTGCATAATTAGTAGTGGGTGGTTCTCACATCAGCTTGACATCTGGAGTTAGGGTTGTCCGTCTGGGGCCTTGTCTGCTGTCAGGTGTGTACAGACCTGTGCTTGTAGTGTACTGCAGGCA
>ENSMUSG00000026028.678|Trak2
GGGTTTTATTTTTTAGTCTTGTGCTTGCCCTTGGTCTGACATAAGTGATCAGACTGCCAGGAGAAGATGTTAGAGAAGCTCACTAGAGCCTACCATCTGTTGAAGGCACATTTTACACAGTATTCCAAGCCCCTAGTGCATAATTAGTAGTGGGTGGTTCTCACATCAGCTTGACATCTGGAGTTAGGGTTGTCCGTCTGGGGCCTTGTCTGCTGTCAGGTGTGTACAGACCTGTGCTTGTAGTGTACTGCAGGCATGCA
>ENSMUSG00000026028.679|Trak2
TTTATTTTTTAGTCTTGTGCTTGCCCTTGGTCTGACATAAGTGATCAGACTGCCAGGAGAAGATGTTAGAGAAGCTCACTAGAGCCTACCATCTGTTGAAGGCACATTTTACACAGTATTCCAAGCCCCTAGTGCATAATTAGTAGTGGGTGGTTCTCACATCAGCTTGACATCTGGAGTTAGGGTTGTCCGTCTGGGGCCTTGTCTGCTGTCAGGTGTGTACAGACCTGTGCTTGTAGTGTACTGCAGGCATGCACACT
>ENSMUSG00000026028.680|Trak2
TTTTTTAGTCTTGTGCTTGCCCTTGGTCTGACATAAGTGATCAGACTGCCAGGAGAAGATGTTAGAGAAGCTCACTAGAGCCTACCATCTGTTGAAGGCACATTTTACACAGTATTCCAAGCCCCTAGTGCATAATTAGTAGTGGGTGGTTCTCACATCAGCTTGACATCTGGAGTTAGGGTTGTCCGTCTGGGGCCTTGTCTGCTGTCAGGTGTGTACAGACCTGTGCTTGTAGTGTACTGCAGGCATGCACACTAGTC
>ENSMUSG00000026028.681|Trak2
TTAGTCTTGTGCTTGCCCTTGGTCTGACATAAGTGATCAGACTGCCAGGAGAAGATGTTAGAGAAGCTCACTAGAGCCTACCATCTGTTGAAGGCACATTTTACACAGTATTCCAAGCCCCTAGTGCATAATTAGTAGTGGGTGGTTCTCACATCAGCTTGACATCTGGAGTTAGGGTTGTCCGTCTGGGGCCTTGTCTGCTGTCAGGTGTGTACAGACCTGTGCTTGTAGTGTACTGCAGGCATGCACACTAGTCCACT
>ENSMUSG00000026028.682|Trak2
TCTTGTGCTTGCCCTTGGTCTGACATAAGTGATCAGACTGCCAGGAGAAGATGTTAGAGAAGCTCACTAGAGCCTACCATCTGTTGAAGGCACATTTTACACAGTATTCCAAGCCCCTAGTGCATAATTAGTAGTGGGTGGTTCTCACATCAGCTTGACATCTGGAGTTAGGGTTGTCCGTCTGGGGCCTTGTCTGCTGTCAGGTGTGTACAGACCTGTGCTTGTAGTGTACTGCAGGCATGCACACTAGTCCACTGCCA
>ENSMUSG00000026028.683|Trak2
GTGCTTGCCCTTGGTCTGACATAAGTGATCAGACTGCCAGGAGAAGATGTTAGAGAAGCTCACTAGAGCCTACCATCTGTTGAAGGCACATTTTACACAGTATTCCAAGCCCCTAGTGCATAATTAGTAGTGGGTGGTTCTCACATCAGCTTGACATCTGGAGTTAGGGTTGTCCGTCTGGGGCCTTGTCTGCTGTCAGGTGTGTACAGACCTGTGCTTGTAGTGTACTGCAGGCATGCACACTAGTCCACTGCCAAGTG
>ENSMUSG00000026028.684|Trak2
TTGCCCTTGGTCTGACATAAGTGATCAGACTGCCAGGAGAAGATGTTAGAGAAGCTCACTAGAGCCTACCATCTGTTGAAGGCACATTTTACACAGTATTCCAAGCCCCTAGTGCATAATTAGTAGTGGGTGGTTCTCACATCAGCTTGACATCTGGAGTTAGGGTTGTCCGTCTGGGGCCTTGTCTGCTGTCAGGTGTGTACAGACCTGTGCTTGTAGTGTACTGCAGGCATGCACACTAGTCCACTGCCAAGTGTGGC
>ENSMUSG00000026028.685|Trak2
CCTTGGTCTGACATAAGTGATCAGACTGCCAGGAGAAGATGTTAGAGAAGCTCACTAGAGCCTACCATCTGTTGAAGGCACATTTTACACAGTATTCCAAGCCCCTAGTGCATAATTAGTAGTGGGTGGTTCTCACATCAGCTTGACATCTGGAGTTAGGGTTGTCCGTCTGGGGCCTTGTCTGCTGTCAGGTGTGTACAGACCTGTGCTTGTAGTGTACTGCAGGCATGCACACTAGTCCACTGCCAAGTGTGGCCCTA
>ENSMUSG00000026028.686|Trak2
GGTCTGACATAAGTGATCAGACTGCCAGGAGAAGATGTTAGAGAAGCTCACTAGAGCCTACCATCTGTTGAAGGCACATTTTACACAGTATTCCAAGCCCCTAGTGCATAATTAGTAGTGGGTGGTTCTCACATCAGCTTGACATCTGGAGTTAGGGTTGTCCGTCTGGGGCCTTGTCTGCTGTCAGGTGTGTACAGACCTGTGCTTGTAGTGTACTGCAGGCATGCACACTAGTCCACTGCCAAGTGTGGCCCTAGGCA
>ENSMUSG00000026028.687|Trak2
TGACATAAGTGATCAGACTGCCAGGAGAAGATGTTAGAGAAGCTCACTAGAGCCTACCATCTGTTGAAGGCACATTTTACACAGTATTCCAAGCCCCTAGTGCATAATTAGTAGTGGGTGGTTCTCACATCAGCTTGACATCTGGAGTTAGGGTTGTCCGTCTGGGGCCTTGTCTGCTGTCAGGTGTGTACAGACCTGTGCTTGTAGTGTACTGCAGGCATGCACACTAGTCCACTGCCAAGTGTGGCCCTAGGCATGGG
>ENSMUSG00000026028.688|Trak2
ATAAGTGATCAGACTGCCAGGAGAAGATGTTAGAGAAGCTCACTAGAGCCTACCATCTGTTGAAGGCACATTTTACACAGTATTCCAAGCCCCTAGTGCATAATTAGTAGTGGGTGGTTCTCACATCAGCTTGACATCTGGAGTTAGGGTTGTCCGTCTGGGGCCTTGTCTGCTGTCAGGTGTGTACAGACCTGTGCTTGTAGTGTACTGCAGGCATGCACACTAGTCCACTGCCAAGTGTGGCCCTAGGCATGGGATCC
>ENSMUSG00000026028.689|Trak2
GTGATCAGACTGCCAGGAGAAGATGTTAGAGAAGCTCACTAGAGCCTACCATCTGTTGAAGGCACATTTTACACAGTATTCCAAGCCCCTAGTGCATAATTAGTAGTGGGTGGTTCTCACATCAGCTTGACATCTGGAGTTAGGGTTGTCCGTCTGGGGCCTTGTCTGCTGTCAGGTGTGTACAGACCTGTGCTTGTAGTGTACTGCAGGCATGCACACTAGTCCACTGCCAAGTGTGGCCCTAGGCATGGGATCCCGGG
>ENSMUSG00000026028.690|Trak2
TCAGACTGCCAGGAGAAGATGTTAGAGAAGCTCACTAGAGCCTACCATCTGTTGAAGGCACATTTTACACAGTATTCCAAGCCCCTAGTGCATAATTAGTAGTGGGTGGTTCTCACATCAGCTTGACATCTGGAGTTAGGGTTGTCCGTCTGGGGCCTTGTCTGCTGTCAGGTGTGTACAGACCTGTGCTTGTAGTGTACTGCAGGCATGCACACTAGTCCACTGCCAAGTGTGGCCCTAGGCATGGGATCCCGGGGGCT
>ENSMUSG00000026028.691|Trak2
ACTGCCAGGAGAAGATGTTAGAGAAGCTCACTAGAGCCTACCATCTGTTGAAGGCACATTTTACACAGTATTCCAAGCCCCTAGTGCATAATTAGTAGTGGGTGGTTCTCACATCAGCTTGACATCTGGAGTTAGGGTTGTCCGTCTGGGGCCTTGTCTGCTGTCAGGTGTGTACAGACCTGTGCTTGTAGTGTACTGCAGGCATGCACACTAGTCCACTGCCAAGTGTGGCCCTAGGCATGGGATCCCGGGGGCTCCAG
>ENSMUSG00000026028.692|Trak2
CCAGGAGAAGATGTTAGAGAAGCTCACTAGAGCCTACCATCTGTTGAAGGCACATTTTACACAGTATTCCAAGCCCCTAGTGCATAATTAGTAGTGGGTGGTTCTCACATCAGCTTGACATCTGGAGTTAGGGTTGTCCGTCTGGGGCCTTGTCTGCTGTCAGGTGTGTACAGACCTGTGCTTGTAGTGTACTGCAGGCATGCACACTAGTCCACTGCCAAGTGTGGCCCTAGGCATGGGATCCCGGGGGCTCCAGGAAA
>ENSMUSG00000026028.693|Trak2
GAGAAGATGTTAGAGAAGCTCACTAGAGCCTACCATCTGTTGAAGGCACATTTTACACAGTATTCCAAGCCCCTAGTGCATAATTAGTAGTGGGTGGTTCTCACATCAGCTTGACATCTGGAGTTAGGGTTGTCCGTCTGGGGCCTTGTCTGCTGTCAGGTGTGTACAGACCTGTGCTTGTAGTGTACTGCAGGCATGCACACTAGTCCACTGCCAAGTGTGGCCCTAGGCATGGGATCCCGGGGGCTCCAGGAAAATGC
>ENSMUSG00000026028.694|Trak2
AGATGTTAGAGAAGCTCACTAGAGCCTACCATCTGTTGAAGGCACATTTTACACAGTATTCCAAGCCCCTAGTGCATAATTAGTAGTGGGTGGTTCTCACATCAGCTTGACATCTGGAGTTAGGGTTGTCCGTCTGGGGCCTTGTCTGCTGTCAGGTGTGTACAGACCTGTGCTTGTAGTGTACTGCAGGCATGCACACTAGTCCACTGCCAAGTGTGGCCCTAGGCATGGGATCCCGGGGGCTCCAGGAAAATGCTATT
>ENSMUSG00000026028.695|Trak2
GTTAGAGAAGCTCACTAGAGCCTACCATCTGTTGAAGGCACATTTTACACAGTATTCCAAGCCCCTAGTGCATAATTAGTAGTGGGTGGTTCTCACATCAGCTTGACATCTGGAGTTAGGGTTGTCCGTCTGGGGCCTTGTCTGCTGTCAGGTGTGTACAGACCTGTGCTTGTAGTGTACTGCAGGCATGCACACTAGTCCACTGCCAAGTGTGGCCCTAGGCATGGGATCCCGGGGGCTCCAGGAAAATGCTATTGTGT
>ENSMUSG00000026028.696|Trak2
GAGAAGCTCACTAGAGCCTACCATCTGTTGAAGGCACATTTTACACAGTATTCCAAGCCCCTAGTGCATAATTAGTAGTGGGTGGTTCTCACATCAGCTTGACATCTGGAGTTAGGGTTGTCCGTCTGGGGCCTTGTCTGCTGTCAGGTGTGTACAGACCTGTGCTTGTAGTGTACTGCAGGCATGCACACTAGTCCACTGCCAAGTGTGGCCCTAGGCATGGGATCCCGGGGGCTCCAGGAAAATGCTATTGTGTCATA
>ENSMUSG00000026028.697|Trak2
AGCTCACTAGAGCCTACCATCTGTTGAAGGCACATTTTACACAGTATTCCAAGCCCCTAGTGCATAATTAGTAGTGGGTGGTTCTCACATCAGCTTGACATCTGGAGTTAGGGTTGTCCGTCTGGGGCCTTGTCTGCTGTCAGGTGTGTACAGACCTGTGCTTGTAGTGTACTGCAGGCATGCACACTAGTCCACTGCCAAGTGTGGCCCTAGGCATGGGATCCCGGGGGCTCCAGGAAAATGCTATTGTGTCATATCTG
>ENSMUSG00000026028.698|Trak2
CACTAGAGCCTACCATCTGTTGAAGGCACATTTTACACAGTATTCCAAGCCCCTAGTGCATAATTAGTAGTGGGTGGTTCTCACATCAGCTTGACATCTGGAGTTAGGGTTGTCCGTCTGGGGCCTTGTCTGCTGTCAGGTGTGTACAGACCTGTGCTTGTAGTGTACTGCAGGCATGCACACTAGTCCACTGCCAAGTGTGGCCCTAGGCATGGGATCCCGGGGGCTCCAGGAAAATGCTATTGTGTCATATCTGGAAC
>ENSMUSG00000026028.699|Trak2
AGAGCCTACCATCTGTTGAAGGCACATTTTACACAGTATTCCAAGCCCCTAGTGCATAATTAGTAGTGGGTGGTTCTCACATCAGCTTGACATCTGGAGTTAGGGTTGTCCGTCTGGGGCCTTGTCTGCTGTCAGGTGTGTACAGACCTGTGCTTGTAGTGTACTGCAGGCATGCACACTAGTCCACTGCCAAGTGTGGCCCTAGGCATGGGATCCCGGGGGCTCCAGGAAAATGCTATTGTGTCATATCTGGAACACAA
>ENSMUSG00000026028.700|Trak2
CCTACCATCTGTTGAAGGCACATTTTACACAGTATTCCAAGCCCCTAGTGCATAATTAGTAGTGGGTGGTTCTCACATCAGCTTGACATCTGGAGTTAGGGTTGTCCGTCTGGGGCCTTGTCTGCTGTCAGGTGTGTACAGACCTGTGCTTGTAGTGTACTGCAGGCATGCACACTAGTCCACTGCCAAGTGTGGCCCTAGGCATGGGATCCCGGGGGCTCCAGGAAAATGCTATTGTGTCATATCTGGAACACAACTTT
>ENSMUSG00000026028.701|Trak2
CCATCTGTTGAAGGCACATTTTACACAGTATTCCAAGCCCCTAGTGCATAATTAGTAGTGGGTGGTTCTCACATCAGCTTGACATCTGGAGTTAGGGTTGTCCGTCTGGGGCCTTGTCTGCTGTCAGGTGTGTACAGACCTGTGCTTGTAGTGTACTGCAGGCATGCACACTAGTCCACTGCCAAGTGTGGCCCTAGGCATGGGATCCCGGGGGCTCCAGGAAAATGCTATTGTGTCATATCTGGAACACAACTTTGTCA
>ENSMUSG00000026028.702|Trak2
CTGTTGAAGGCACATTTTACACAGTATTCCAAGCCCCTAGTGCATAATTAGTAGTGGGTGGTTCTCACATCAGCTTGACATCTGGAGTTAGGGTTGTCCGTCTGGGGCCTTGTCTGCTGTCAGGTGTGTACAGACCTGTGCTTGTAGTGTACTGCAGGCATGCACACTAGTCCACTGCCAAGTGTGGCCCTAGGCATGGGATCCCGGGGGCTCCAGGAAAATGCTATTGTGTCATATCTGGAACACAACTTTGTCAAGTC
>ENSMUSG00000026028.703|Trak2
TGAAGGCACATTTTACACAGTATTCCAAGCCCCTAGTGCATAATTAGTAGTGGGTGGTTCTCACATCAGCTTGACATCTGGAGTTAGGGTTGTCCGTCTGGGGCCTTGTCTGCTGTCAGGTGTGTACAGACCTGTGCTTGTAGTGTACTGCAGGCATGCACACTAGTCCACTGCCAAGTGTGGCCCTAGGCATGGGATCCCGGGGGCTCCAGGAAAATGCTATTGTGTCATATCTGGAACACAACTTTGTCAAGTCACTC
>ENSMUSG00000026028.704|Trak2
GGCACATTTTACACAGTATTCCAAGCCCCTAGTGCATAATTAGTAGTGGGTGGTTCTCACATCAGCTTGACATCTGGAGTTAGGGTTGTCCGTCTGGGGCCTTGTCTGCTGTCAGGTGTGTACAGACCTGTGCTTGTAGTGTACTGCAGGCATGCACACTAGTCCACTGCCAAGTGTGGCCCTAGGCATGGGATCCCGGGGGCTCCAGGAAAATGCTATTGTGTCATATCTGGAACACAACTTTGTCAAGTCACTCTTTA
>ENSMUSG00000026028.705|Trak2
CATTTTACACAGTATTCCAAGCCCCTAGTGCATAATTAGTAGTGGGTGGTTCTCACATCAGCTTGACATCTGGAGTTAGGGTTGTCCGTCTGGGGCCTTGTCTGCTGTCAGGTGTGTACAGACCTGTGCTTGTAGTGTACTGCAGGCATGCACACTAGTCCACTGCCAAGTGTGGCCCTAGGCATGGGATCCCGGGGGCTCCAGGAAAATGCTATTGTGTCATATCTGGAACACAACTTTGTCAAGTCACTCTTTATGCA
>ENSMUSG00000026028.706|Trak2
TTACACAGTATTCCAAGCCCCTAGTGCATAATTAGTAGTGGGTGGTTCTCACATCAGCTTGACATCTGGAGTTAGGGTTGTCCGTCTGGGGCCTTGTCTGCTGTCAGGTGTGTACAGACCTGTGCTTGTAGTGTACTGCAGGCATGCACACTAGTCCACTGCCAAGTGTGGCCCTAGGCATGGGATCCCGGGGGCTCCAGGAAAATGCTATTGTGTCATATCTGGAACACAACTTTGTCAAGTCACTCTTTATGCACCTT
>ENSMUSG00000026028.707|Trak2
ACAGTATTCCAAGCCCCTAGTGCATAATTAGTAGTGGGTGGTTCTCACATCAGCTTGACATCTGGAGTTAGGGTTGTCCGTCTGGGGCCTTGTCTGCTGTCAGGTGTGTACAGACCTGTGCTTGTAGTGTACTGCAGGCATGCACACTAGTCCACTGCCAAGTGTGGCCCTAGGCATGGGATCCCGGGGGCTCCAGGAAAATGCTATTGTGTCATATCTGGAACACAACTTTGTCAAGTCACTCTTTATGCACCTTCCTT
>ENSMUSG00000026028.708|Trak2
TATTCCAAGCCCCTAGTGCATAATTAGTAGTGGGTGGTTCTCACATCAGCTTGACATCTGGAGTTAGGGTTGTCCGTCTGGGGCCTTGTCTGCTGTCAGGTGTGTACAGACCTGTGCTTGTAGTGTACTGCAGGCATGCACACTAGTCCACTGCCAAGTGTGGCCCTAGGCATGGGATCCCGGGGGCTCCAGGAAAATGCTATTGTGTCATATCTGGAACACAACTTTGTCAAGTCACTCTTTATGCACCTTCCTTTGCT
>ENSMUSG00000026028.709|Trak2
CCAAGCCCCTAGTGCATAATTAGTAGTGGGTGGTTCTCACATCAGCTTGACATCTGGAGTTAGGGTTGTCCGTCTGGGGCCTTGTCTGCTGTCAGGTGTGTACAGACCTGTGCTTGTAGTGTACTGCAGGCATGCACACTAGTCCACTGCCAAGTGTGGCCCTAGGCATGGGATCCCGGGGGCTCCAGGAAAATGCTATTGTGTCATATCTGGAACACAACTTTGTCAAGTCACTCTTTATGCACCTTCCTTTGCTTTAT
>ENSMUSG00000026028.710|Trak2
GCCCCTAGTGCATAATTAGTAGTGGGTGGTTCTCACATCAGCTTGACATCTGGAGTTAGGGTTGTCCGTCTGGGGCCTTGTCTGCTGTCAGGTGTGTACAGACCTGTGCTTGTAGTGTACTGCAGGCATGCACACTAGTCCACTGCCAAGTGTGGCCCTAGGCATGGGATCCCGGGGGCTCCAGGAAAATGCTATTGTGTCATATCTGGAACACAACTTTGTCAAGTCACTCTTTATGCACCTTCCTTTGCTTTATCAAT
>ENSMUSG00000026028.711|Trak2
CTAGTGCATAATTAGTAGTGGGTGGTTCTCACATCAGCTTGACATCTGGAGTTAGGGTTGTCCGTCTGGGGCCTTGTCTGCTGTCAGGTGTGTACAGACCTGTGCTTGTAGTGTACTGCAGGCATGCACACTAGTCCACTGCCAAGTGTGGCCCTAGGCATGGGATCCCGGGGGCTCCAGGAAAATGCTATTGTGTCATATCTGGAACACAACTTTGTCAAGTCACTCTTTATGCACCTTCCTTTGCTTTATCAATTGTA
>ENSMUSG00000026028.712|Trak2
TGCATAATTAGTAGTGGGTGGTTCTCACATCAGCTTGACATCTGGAGTTAGGGTTGTCCGTCTGGGGCCTTGTCTGCTGTCAGGTGTGTACAGACCTGTGCTTGTAGTGTACTGCAGGCATGCACACTAGTCCACTGCCAAGTGTGGCCCTAGGCATGGGATCCCGGGGGCTCCAGGAAAATGCTATTGTGTCATATCTGGAACACAACTTTGTCAAGTCACTCTTTATGCACCTTCCTTTGCTTTATCAATTGTAAATC
>ENSMUSG00000026028.713|Trak2
TAATTAGTAGTGGGTGGTTCTCACATCAGCTTGACATCTGGAGTTAGGGTTGTCCGTCTGGGGCCTTGTCTGCTGTCAGGTGTGTACAGACCTGTGCTTGTAGTGTACTGCAGGCATGCACACTAGTCCACTGCCAAGTGTGGCCCTAGGCATGGGATCCCGGGGGCTCCAGGAAAATGCTATTGTGTCATATCTGGAACACAACTTTGTCAAGTCACTCTTTATGCACCTTCCTTTGCTTTATCAATTGTAAATCAGAT
>ENSMUSG00000026028.714|Trak2
TAGTAGTGGGTGGTTCTCACATCAGCTTGACATCTGGAGTTAGGGTTGTCCGTCTGGGGCCTTGTCTGCTGTCAGGTGTGTACAGACCTGTGCTTGTAGTGTACTGCAGGCATGCACACTAGTCCACTGCCAAGTGTGGCCCTAGGCATGGGATCCCGGGGGCTCCAGGAAAATGCTATTGTGTCATATCTGGAACACAACTTTGTCAAGTCACTCTTTATGCACCTTCCTTTGCTTTATCAATTGTAAATCAGATAATA
>ENSMUSG00000026028.715|Trak2
AGTGGGTGGTTCTCACATCAGCTTGACATCTGGAGTTAGGGTTGTCCGTCTGGGGCCTTGTCTGCTGTCAGGTGTGTACAGACCTGTGCTTGTAGTGTACTGCAGGCATGCACACTAGTCCACTGCCAAGTGTGGCCCTAGGCATGGGATCCCGGGGGCTCCAGGAAAATGCTATTGTGTCATATCTGGAACACAACTTTGTCAAGTCACTCTTTATGCACCTTCCTTTGCTTTATCAATTGTAAATCAGATAATAAAAT
>ENSMUSG00000026028.716|Trak2
GGTGGTTCTCACATCAGCTTGACATCTGGAGTTAGGGTTGTCCGTCTGGGGCCTTGTCTGCTGTCAGGTGTGTACAGACCTGTGCTTGTAGTGTACTGCAGGCATGCACACTAGTCCACTGCCAAGTGTGGCCCTAGGCATGGGATCCCGGGGGCTCCAGGAAAATGCTATTGTGTCATATCTGGAACACAACTTTGTCAAGTCACTCTTTATGCACCTTCCTTTGCTTTATCAATTGTAAATCAGATAATAAAATGTAA
>ENSMUSG00000026028.717|Trak2
GTTCTCACATCAGCTTGACATCTGGAGTTAGGGTTGTCCGTCTGGGGCCTTGTCTGCTGTCAGGTGTGTACAGACCTGTGCTTGTAGTGTACTGCAGGCATGCACACTAGTCCACTGCCAAGTGTGGCCCTAGGCATGGGATCCCGGGGGCTCCAGGAAAATGCTATTGTGTCATATCTGGAACACAACTTTGTCAAGTCACTCTTTATGCACCTTCCTTTGCTTTATCAATTGTAAATCAGATAATAAAATGTAAATCA
>ENSMUSG00000026028.718|Trak2
TCACATCAGCTTGACATCTGGAGTTAGGGTTGTCCGTCTGGGGCCTTGTCTGCTGTCAGGTGTGTACAGACCTGTGCTTGTAGTGTACTGCAGGCATGCACACTAGTCCACTGCCAAGTGTGGCCCTAGGCATGGGATCCCGGGGGCTCCAGGAAAATGCTATTGTGTCATATCTGGAACACAACTTTGTCAAGTCACTCTTTATGCACCTTCCTTTGCTTTATCAATTGTAAATCAGATAATAAAATGTAAATCAGTTA
>ENSMUSG00000026028.719|Trak2
ATCAGCTTGACATCTGGAGTTAGGGTTGTCCGTCTGGGGCCTTGTCTGCTGTCAGGTGTGTACAGACCTGTGCTTGTAGTGTACTGCAGGCATGCACACTAGTCCACTGCCAAGTGTGGCCCTAGGCATGGGATCCCGGGGGCTCCAGGAAAATGCTATTGTGTCATATCTGGAACACAACTTTGTCAAGTCACTCTTTATGCACCTTCCTTTGCTTTATCAATTGTAAATCAGATAATAAAATGTAAATCAGTTAATAA
>ENSMUSG00000026028.720|Trak2
GCTTGACATCTGGAGTTAGGGTTGTCCGTCTGGGGCCTTGTCTGCTGTCAGGTGTGTACAGACCTGTGCTTGTAGTGTACTGCAGGCATGCACACTAGTCCACTGCCAAGTGTGGCCCTAGGCATGGGATCCCGGGGGCTCCAGGAAAATGCTATTGTGTCATATCTGGAACACAACTTTGTCAAGTCACTCTTTATGCACCTTCCTTTGCTTTATCAATTGTAAATCAGATAATAAAATGTAAATCAGTTAATAAACAT
>ENSMUSG00000026028.721|Trak2
GACATCTGGAGTTAGGGTTGTCCGTCTGGGGCCTTGTCTGCTGTCAGGTGTGTACAGACCTGTGCTTGTAGTGTACTGCAGGCATGCACACTAGTCCACTGCCAAGTGTGGCCCTAGGCATGGGATCCCGGGGGCTCCAGGAAAATGCTATTGTGTCATATCTGGAACACAACTTTGTCAAGTCACTCTTTATGCACCTTCCTTTGCTTTATCAATTGTAAATCAGATAATAAAATGTAAATCAGTTAATAAACATGAGG
>ENSMUSG00000026028.722|Trak2
TCTGGAGTTAGGGTTGTCCGTCTGGGGCCTTGTCTGCTGTCAGGTGTGTACAGACCTGTGCTTGTAGTGTACTGCAGGCATGCACACTAGTCCACTGCCAAGTGTGGCCCTAGGCATGGGATCCCGGGGGCTCCAGGAAAATGCTATTGTGTCATATCTGGAACACAACTTTGTCAAGTCACTCTTTATGCACCTTCCTTTGCTTTATCAATTGTAAATCAGATAATAAAATGTAAATCAGTTAATAAACATGAGGCTTC
>ENSMUSG00000026028.723|Trak2
GAGTTAGGGTTGTCCGTCTGGGGCCTTGTCTGCTGTCAGGTGTGTACAGACCTGTGCTTGTAGTGTACTGCAGGCATGCACACTAGTCCACTGCCAAGTGTGGCCCTAGGCATGGGATCCCGGGGGCTCCAGGAAAATGCTATTGTGTCATATCTGGAACACAACTTTGTCAAGTCACTCTTTATGCACCTTCCTTTGCTTTATCAATTGTAAATCAGATAATAAAATGTAAATCAGTTAATAAACATGAGGCTTCTTAA
>ENSMUSG00000026028.724|Trak2
TAGGGTTGTCCGTCTGGGGCCTTGTCTGCTGTCAGGTGTGTACAGACCTGTGCTTGTAGTGTACTGCAGGCATGCACACTAGTCCACTGCCAAGTGTGGCCCTAGGCATGGGATCCCGGGGGCTCCAGGAAAATGCTATTGTGTCATATCTGGAACACAACTTTGTCAAGTCACTCTTTATGCACCTTCCTTTGCTTTATCAATTGTAAATCAGATAATAAAATGTAAATCAGTTAATAAACATGAGGCTTCTTAAATTG
>ENSMUSG00000026028.725|Trak2
GTTGTCCGTCTGGGGCCTTGTCTGCTGTCAGGTGTGTACAGACCTGTGCTTGTAGTGTACTGCAGGCATGCACACTAGTCCACTGCCAAGTGTGGCCCTAGGCATGGGATCCCGGGGGCTCCAGGAAAATGCTATTGTGTCATATCTGGAACACAACTTTGTCAAGTCACTCTTTATGCACCTTCCTTTGCTTTATCAATTGTAAATCAGATAATAAAATGTAAATCAGTTAATAAACATGAGGCTTCTTAAATTGTCCT
>ENSMUSG00000026028.726|Trak2
TCCGTCTGGGGCCTTGTCTGCTGTCAGGTGTGTACAGACCTGTGCTTGTAGTGTACTGCAGGCATGCACACTAGTCCACTGCCAAGTGTGGCCCTAGGCATGGGATCCCGGGGGCTCCAGGAAAATGCTATTGTGTCATATCTGGAACACAACTTTGTCAAGTCACTCTTTATGCACCTTCCTTTGCTTTATCAATTGTAAATCAGATAATAAAATGTAAATCAGTTAATAAACATGAGGCTTCTTAAATTGTCCTGTGT
>ENSMUSG00000026028.727|Trak2
TCTGGGGCCTTGTCTGCTGTCAGGTGTGTACAGACCTGTGCTTGTAGTGTACTGCAGGCATGCACACTAGTCCACTGCCAAGTGTGGCCCTAGGCATGGGATCCCGGGGGCTCCAGGAAAATGCTATTGTGTCATATCTGGAACACAACTTTGTCAAGTCACTCTTTATGCACCTTCCTTTGCTTTATCAATTGTAAATCAGATAATAAAATGTAAATCAGTTAATAAACATGAGGCTTCTTAAATTGTCCTGTGTCTCC
>ENSMUSG00000026028.728|Trak2
GGGCCTTGTCTGCTGTCAGGTGTGTACAGACCTGTGCTTGTAGTGTACTGCAGGCATGCACACTAGTCCACTGCCAAGTGTGGCCCTAGGCATGGGATCCCGGGGGCTCCAGGAAAATGCTATTGTGTCATATCTGGAACACAACTTTGTCAAGTCACTCTTTATGCACCTTCCTTTGCTTTATCAATTGTAAATCAGATAATAAAATGTAAATCAGTTAATAAACATGAGGCTTCTTAAATTGTCCTGTGTCTCCTTGT
>ENSMUSG00000026028.729|Trak2
CTTGTCTGCTGTCAGGTGTGTACAGACCTGTGCTTGTAGTGTACTGCAGGCATGCACACTAGTCCACTGCCAAGTGTGGCCCTAGGCATGGGATCCCGGGGGCTCCAGGAAAATGCTATTGTGTCATATCTGGAACACAACTTTGTCAAGTCACTCTTTATGCACCTTCCTTTGCTTTATCAATTGTAAATCAGATAATAAAATGTAAATCAGTTAATAAACATGAGGCTTCTTAAATTGTCCTGTGTCTCCTTGTGATT
>ENSMUSG00000026028.730|Trak2
TCTGCTGTCAGGTGTGTACAGACCTGTGCTTGTAGTGTACTGCAGGCATGCACACTAGTCCACTGCCAAGTGTGGCCCTAGGCATGGGATCCCGGGGGCTCCAGGAAAATGCTATTGTGTCATATCTGGAACACAACTTTGTCAAGTCACTCTTTATGCACCTTCCTTTGCTTTATCAATTGTAAATCAGATAATAAAATGTAAATCAGTTAATAAACATGAGGCTTCTTAAATTGTCCTGTGTCTCCTTGTGATTTTTG
>ENSMUSG00000026028.731|Trak2
CTGTCAGGTGTGTACAGACCTGTGCTTGTAGTGTACTGCAGGCATGCACACTAGTCCACTGCCAAGTGTGGCCCTAGGCATGGGATCCCGGGGGCTCCAGGAAAATGCTATTGTGTCATATCTGGAACACAACTTTGTCAAGTCACTCTTTATGCACCTTCCTTTGCTTTATCAATTGTAAATCAGATAATAAAATGTAAATCAGTTAATAAACATGAGGCTTCTTAAATTGTCCTGTGTCTCCTTGTGATTTTTGTTTC
>ENSMUSG00000026028.732|Trak2
CAGGTGTGTACAGACCTGTGCTTGTAGTGTACTGCAGGCATGCACACTAGTCCACTGCCAAGTGTGGCCCTAGGCATGGGATCCCGGGGGCTCCAGGAAAATGCTATTGTGTCATATCTGGAACACAACTTTGTCAAGTCACTCTTTATGCACCTTCCTTTGCTTTATCAATTGTAAATCAGATAATAAAATGTAAATCAGTTAATAAACATGAGGCTTCTTAAATTGTCCTGTGTCTCCTTGTGATTTTTGTTTCAACC
>ENSMUSG00000026028.733|Trak2
TGTGTACAGACCTGTGCTTGTAGTGTACTGCAGGCATGCACACTAGTCCACTGCCAAGTGTGGCCCTAGGCATGGGATCCCGGGGGCTCCAGGAAAATGCTATTGTGTCATATCTGGAACACAACTTTGTCAAGTCACTCTTTATGCACCTTCCTTTGCTTTATCAATTGTAAATCAGATAATAAAATGTAAATCAGTTAATAAACATGAGGCTTCTTAAATTGTCCTGTGTCTCCTTGTGATTTTTGTTTCAACCCTAC
>ENSMUSG00000026028.734|Trak2
TACAGACCTGTGCTTGTAGTGTACTGCAGGCATGCACACTAGTCCACTGCCAAGTGTGGCCCTAGGCATGGGATCCCGGGGGCTCCAGGAAAATGCTATTGTGTCATATCTGGAACACAACTTTGTCAAGTCACTCTTTATGCACCTTCCTTTGCTTTATCAATTGTAAATCAGATAATAAAATGTAAATCAGTTAATAAACATGAGGCTTCTTAAATTGTCCTGTGTCTCCTTGTGATTTTTGTTTCAACCCTACACAA
>ENSMUSG00000026028.735|Trak2
GACCTGTGCTTGTAGTGTACTGCAGGCATGCACACTAGTCCACTGCCAAGTGTGGCCCTAGGCATGGGATCCCGGGGGCTCCAGGAAAATGCTATTGTGTCATATCTGGAACACAACTTTGTCAAGTCACTCTTTATGCACCTTCCTTTGCTTTATCAATTGTAAATCAGATAATAAAATGTAAATCAGTTAATAAACATGAGGCTTCTTAAATTGTCCTGTGTCTCCTTGTGATTTTTGTTTCAACCCTACACAATCCA
>ENSMUSG00000026028.736|Trak2
TGTGCTTGTAGTGTACTGCAGGCATGCACACTAGTCCACTGCCAAGTGTGGCCCTAGGCATGGGATCCCGGGGGCTCCAGGAAAATGCTATTGTGTCATATCTGGAACACAACTTTGTCAAGTCACTCTTTATGCACCTTCCTTTGCTTTATCAATTGTAAATCAGATAATAAAATGTAAATCAGTTAATAAACATGAGGCTTCTTAAATTGTCCTGTGTCTCCTTGTGATTTTTGTTTCAACCCTACACAATCCAGCAG
>ENSMUSG00000026028.737|Trak2
CTTGTAGTGTACTGCAGGCATGCACACTAGTCCACTGCCAAGTGTGGCCCTAGGCATGGGATCCCGGGGGCTCCAGGAAAATGCTATTGTGTCATATCTGGAACACAACTTTGTCAAGTCACTCTTTATGCACCTTCCTTTGCTTTATCAATTGTAAATCAGATAATAAAATGTAAATCAGTTAATAAACATGAGGCTTCTTAAATTGTCCTGTGTCTCCTTGTGATTTTTGTTTCAACCCTACACAATCCAGCAGAGTC
>ENSMUSG00000026028.738|Trak2
TAGTGTACTGCAGGCATGCACACTAGTCCACTGCCAAGTGTGGCCCTAGGCATGGGATCCCGGGGGCTCCAGGAAAATGCTATTGTGTCATATCTGGAACACAACTTTGTCAAGTCACTCTTTATGCACCTTCCTTTGCTTTATCAATTGTAAATCAGATAATAAAATGTAAATCAGTTAATAAACATGAGGCTTCTTAAATTGTCCTGTGTCTCCTTGTGATTTTTGTTTCAACCCTACACAATCCAGCAGAGTCTTTT
>ENSMUSG00000026028.739|Trak2
GTACTGCAGGCATGCACACTAGTCCACTGCCAAGTGTGGCCCTAGGCATGGGATCCCGGGGGCTCCAGGAAAATGCTATTGTGTCATATCTGGAACACAACTTTGTCAAGTCACTCTTTATGCACCTTCCTTTGCTTTATCAATTGTAAATCAGATAATAAAATGTAAATCAGTTAATAAACATGAGGCTTCTTAAATTGTCCTGTGTCTCCTTGTGATTTTTGTTTCAACCCTACACAATCCAGCAGAGTCTTTTTGTT
>ENSMUSG00000026028.740|Trak2
TGCAGGCATGCACACTAGTCCACTGCCAAGTGTGGCCCTAGGCATGGGATCCCGGGGGCTCCAGGAAAATGCTATTGTGTCATATCTGGAACACAACTTTGTCAAGTCACTCTTTATGCACCTTCCTTTGCTTTATCAATTGTAAATCAGATAATAAAATGTAAATCAGTTAATAAACATGAGGCTTCTTAAATTGTCCTGTGTCTCCTTGTGATTTTTGTTTCAACCCTACACAATCCAGCAGAGTCTTTTTGTTGATT
>ENSMUSG00000026028.741|Trak2
GGCATGCACACTAGTCCACTGCCAAGTGTGGCCCTAGGCATGGGATCCCGGGGGCTCCAGGAAAATGCTATTGTGTCATATCTGGAACACAACTTTGTCAAGTCACTCTTTATGCACCTTCCTTTGCTTTATCAATTGTAAATCAGATAATAAAATGTAAATCAGTTAATAAACATGAGGCTTCTTAAATTGTCCTGTGTCTCCTTGTGATTTTTGTTTCAACCCTACACAATCCAGCAGAGTCTTTTTGTTGATTTTTA
>ENSMUSG00000026028.742|Trak2
TGCACACTAGTCCACTGCCAAGTGTGGCCCTAGGCATGGGATCCCGGGGGCTCCAGGAAAATGCTATTGTGTCATATCTGGAACACAACTTTGTCAAGTCACTCTTTATGCACCTTCCTTTGCTTTATCAATTGTAAATCAGATAATAAAATGTAAATCAGTTAATAAACATGAGGCTTCTTAAATTGTCCTGTGTCTCCTTGTGATTTTTGTTTCAACCCTACACAATCCAGCAGAGTCTTTTTGTTGATTTTTATAAG
>ENSMUSG00000026028.743|Trak2
CACTAGTCCACTGCCAAGTGTGGCCCTAGGCATGGGATCCCGGGGGCTCCAGGAAAATGCTATTGTGTCATATCTGGAACACAACTTTGTCAAGTCACTCTTTATGCACCTTCCTTTGCTTTATCAATTGTAAATCAGATAATAAAATGTAAATCAGTTAATAAACATGAGGCTTCTTAAATTGTCCTGTGTCTCCTTGTGATTTTTGTTTCAACCCTACACAATCCAGCAGAGTCTTTTTGTTGATTTTTATAAGGAAA
>ENSMUSG00000026028.744|Trak2
AGTCCACTGCCAAGTGTGGCCCTAGGCATGGGATCCCGGGGGCTCCAGGAAAATGCTATTGTGTCATATCTGGAACACAACTTTGTCAAGTCACTCTTTATGCACCTTCCTTTGCTTTATCAATTGTAAATCAGATAATAAAATGTAAATCAGTTAATAAACATGAGGCTTCTTAAATTGTCCTGTGTCTCCTTGTGATTTTTGTTTCAACCCTACACAATCCAGCAGAGTCTTTTTGTTGATTTTTATAAGGAAACATC
>ENSMUSG00000026028.745|Trak2
CACTGCCAAGTGTGGCCCTAGGCATGGGATCCCGGGGGCTCCAGGAAAATGCTATTGTGTCATATCTGGAACACAACTTTGTCAAGTCACTCTTTATGCACCTTCCTTTGCTTTATCAATTGTAAATCAGATAATAAAATGTAAATCAGTTAATAAACATGAGGCTTCTTAAATTGTCCTGTGTCTCCTTGTGATTTTTGTTTCAACCCTACACAATCCAGCAGAGTCTTTTTGTTGATTTTTATAAGGAAACATCCTCG
>ENSMUSG00000026028.746|Trak2
GCCAAGTGTGGCCCTAGGCATGGGATCCCGGGGGCTCCAGGAAAATGCTATTGTGTCATATCTGGAACACAACTTTGTCAAGTCACTCTTTATGCACCTTCCTTTGCTTTATCAATTGTAAATCAGATAATAAAATGTAAATCAGTTAATAAACATGAGGCTTCTTAAATTGTCCTGTGTCTCCTTGTGATTTTTGTTTCAACCCTACACAATCCAGCAGAGTCTTTTTGTTGATTTTTATAAGGAAACATCCTCGATTT
>ENSMUSG00000026028.747|Trak2
AGTGTGGCCCTAGGCATGGGATCCCGGGGGCTCCAGGAAAATGCTATTGTGTCATATCTGGAACACAACTTTGTCAAGTCACTCTTTATGCACCTTCCTTTGCTTTATCAATTGTAAATCAGATAATAAAATGTAAATCAGTTAATAAACATGAGGCTTCTTAAATTGTCCTGTGTCTCCTTGTGATTTTTGTTTCAACCCTACACAATCCAGCAGAGTCTTTTTGTTGATTTTTATAAGGAAACATCCTCGATTTTGTT
>ENSMUSG00000026028.748|Trak2
TGGCCCTAGGCATGGGATCCCGGGGGCTCCAGGAAAATGCTATTGTGTCATATCTGGAACACAACTTTGTCAAGTCACTCTTTATGCACCTTCCTTTGCTTTATCAATTGTAAATCAGATAATAAAATGTAAATCAGTTAATAAACATGAGGCTTCTTAAATTGTCCTGTGTCTCCTTGTGATTTTTGTTTCAACCCTACACAATCCAGCAGAGTCTTTTTGTTGATTTTTATAAGGAAACATCCTCGATTTTGTTGAAC
>ENSMUSG00000026028.749|Trak2
CCTAGGCATGGGATCCCGGGGGCTCCAGGAAAATGCTATTGTGTCATATCTGGAACACAACTTTGTCAAGTCACTCTTTATGCACCTTCCTTTGCTTTATCAATTGTAAATCAGATAATAAAATGTAAATCAGTTAATAAACATGAGGCTTCTTAAATTGTCCTGTGTCTCCTTGTGATTTTTGTTTCAACCCTACACAATCCAGCAGAGTCTTTTTGTTGATTTTTATAAGGAAACATCCTCGATTTTGTTGAACTAAT
>ENSMUSG00000008200.1|Fnbp4
TGGCCTGGCAGAAAGAAATGCTAATTTTGAAGCCCTTCCTGAGGATTGGCGAGCAAGACTGAAGAGAAGGAAAATGGCTCCCAGCACATAGTTTTCATTTTGTTTTATGTTCAGTCTTAACCAGATTTAAACTGTTGTCAAATGAACTGTAAAATGTTATGAGGAAGAACATATACATTTCCTGGGCAAGGATGCGTGCATACAAAGTTGTCCATTTATGAAGTGTAGTTTTTCTGTTTGCTGAATGAGGAATTGCTTTG
>ENSMUSG00000008200.2|Fnbp4
CTGGCAGAAAGAAATGCTAATTTTGAAGCCCTTCCTGAGGATTGGCGAGCAAGACTGAAGAGAAGGAAAATGGCTCCCAGCACATAGTTTTCATTTTGTTTTATGTTCAGTCTTAACCAGATTTAAACTGTTGTCAAATGAACTGTAAAATGTTATGAGGAAGAACATATACATTTCCTGGGCAAGGATGCGTGCATACAAAGTTGTCCATTTATGAAGTGTAGTTTTTCTGTTTGCTGAATGAGGAATTGCTTTGACCT
>ENSMUSG00000008200.3|Fnbp4
CAGAAAGAAATGCTAATTTTGAAGCCCTTCCTGAGGATTGGCGAGCAAGACTGAAGAGAAGGAAAATGGCTCCCAGCACATAGTTTTCATTTTGTTTTATGTTCAGTCTTAACCAGATTTAAACTGTTGTCAAATGAACTGTAAAATGTTATGAGGAAGAACATATACATTTCCTGGGCAAGGATGCGTGCATACAAAGTTGTCCATTTATGAAGTGTAGTTTTTCTGTTTGCTGAATGAGGAATTGCTTTGACCTGGCT
>ENSMUSG00000008200.4|Fnbp4
AAGAAATGCTAATTTTGAAGCCCTTCCTGAGGATTGGCGAGCAAGACTGAAGAGAAGGAAAATGGCTCCCAGCACATAGTTTTCATTTTGTTTTATGTTCAGTCTTAACCAGATTTAAACTGTTGTCAAATGAACTGTAAAATGTTATGAGGAAGAACATATACATTTCCTGGGCAAGGATGCGTGCATACAAAGTTGTCCATTTATGAAGTGTAGTTTTTCTGTTTGCTGAATGAGGAATTGCTTTGACCTGGCTGTCT
>ENSMUSG00000008200.5|Fnbp4
AATGCTAATTTTGAAGCCCTTCCTGAGGATTGGCGAGCAAGACTGAAGAGAAGGAAAATGGCTCCCAGCACATAGTTTTCATTTTGTTTTATGTTCAGTCTTAACCAGATTTAAACTGTTGTCAAATGAACTGTAAAATGTTATGAGGAAGAACATATACATTTCCTGGGCAAGGATGCGTGCATACAAAGTTGTCCATTTATGAAGTGTAGTTTTTCTGTTTGCTGAATGAGGAATTGCTTTGACCTGGCTGTCTTTAT
>ENSMUSG00000008200.6|Fnbp4
CTAATTTTGAAGCCCTTCCTGAGGATTGGCGAGCAAGACTGAAGAGAAGGAAAATGGCTCCCAGCACATAGTTTTCATTTTGTTTTATGTTCAGTCTTAACCAGATTTAAACTGTTGTCAAATGAACTGTAAAATGTTATGAGGAAGAACATATACATTTCCTGGGCAAGGATGCGTGCATACAAAGTTGTCCATTTATGAAGTGTAGTTTTTCTGTTTGCTGAATGAGGAATTGCTTTGACCTGGCTGTCTTTATTCTC
>ENSMUSG00000008200.7|Fnbp4
TTTTGAAGCCCTTCCTGAGGATTGGCGAGCAAGACTGAAGAGAAGGAAAATGGCTCCCAGCACATAGTTTTCATTTTGTTTTATGTTCAGTCTTAACCAGATTTAAACTGTTGTCAAATGAACTGTAAAATGTTATGAGGAAGAACATATACATTTCCTGGGCAAGGATGCGTGCATACAAAGTTGTCCATTTATGAAGTGTAGTTTTTCTGTTTGCTGAATGAGGAATTGCTTTGACCTGGCTGTCTTTATTCTCACAC
>ENSMUSG00000008200.8|Fnbp4
GAAGCCCTTCCTGAGGATTGGCGAGCAAGACTGAAGAGAAGGAAAATGGCTCCCAGCACATAGTTTTCATTTTGTTTTATGTTCAGTCTTAACCAGATTTAAACTGTTGTCAAATGAACTGTAAAATGTTATGAGGAAGAACATATACATTTCCTGGGCAAGGATGCGTGCATACAAAGTTGTCCATTTATGAAGTGTAGTTTTTCTGTTTGCTGAATGAGGAATTGCTTTGACCTGGCTGTCTTTATTCTCACACTGGC
>ENSMUSG00000008200.9|Fnbp4
CCCTTCCTGAGGATTGGCGAGCAAGACTGAAGAGAAGGAAAATGGCTCCCAGCACATAGTTTTCATTTTGTTTTATGTTCAGTCTTAACCAGATTTAAACTGTTGTCAAATGAACTGTAAAATGTTATGAGGAAGAACATATACATTTCCTGGGCAAGGATGCGTGCATACAAAGTTGTCCATTTATGAAGTGTAGTTTTTCTGTTTGCTGAATGAGGAATTGCTTTGACCTGGCTGTCTTTATTCTCACACTGGCAAAC
>ENSMUSG00000008200.10|Fnbp4
TCCTGAGGATTGGCGAGCAAGACTGAAGAGAAGGAAAATGGCTCCCAGCACATAGTTTTCATTTTGTTTTATGTTCAGTCTTAACCAGATTTAAACTGTTGTCAAATGAACTGTAAAATGTTATGAGGAAGAACATATACATTTCCTGGGCAAGGATGCGTGCATACAAAGTTGTCCATTTATGAAGTGTAGTTTTTCTGTTTGCTGAATGAGGAATTGCTTTGACCTGGCTGTCTTTATTCTCACACTGGCAAACTTAG
>ENSMUSG00000008200.11|Fnbp4
GAGGATTGGCGAGCAAGACTGAAGAGAAGGAAAATGGCTCCCAGCACATAGTTTTCATTTTGTTTTATGTTCAGTCTTAACCAGATTTAAACTGTTGTCAAATGAACTGTAAAATGTTATGAGGAAGAACATATACATTTCCTGGGCAAGGATGCGTGCATACAAAGTTGTCCATTTATGAAGTGTAGTTTTTCTGTTTGCTGAATGAGGAATTGCTTTGACCTGGCTGTCTTTATTCTCACACTGGCAAACTTAGCATG
>ENSMUSG00000008200.12|Fnbp4
ATTGGCGAGCAAGACTGAAGAGAAGGAAAATGGCTCCCAGCACATAGTTTTCATTTTGTTTTATGTTCAGTCTTAACCAGATTTAAACTGTTGTCAAATGAACTGTAAAATGTTATGAGGAAGAACATATACATTTCCTGGGCAAGGATGCGTGCATACAAAGTTGTCCATTTATGAAGTGTAGTTTTTCTGTTTGCTGAATGAGGAATTGCTTTGACCTGGCTGTCTTTATTCTCACACTGGCAAACTTAGCATGTTAG
>ENSMUSG00000008200.13|Fnbp4
GCGAGCAAGACTGAAGAGAAGGAAAATGGCTCCCAGCACATAGTTTTCATTTTGTTTTATGTTCAGTCTTAACCAGATTTAAACTGTTGTCAAATGAACTGTAAAATGTTATGAGGAAGAACATATACATTTCCTGGGCAAGGATGCGTGCATACAAAGTTGTCCATTTATGAAGTGTAGTTTTTCTGTTTGCTGAATGAGGAATTGCTTTGACCTGGCTGTCTTTATTCTCACACTGGCAAACTTAGCATGTTAGATAG
>ENSMUSG00000008200.14|Fnbp4
GCAAGACTGAAGAGAAGGAAAATGGCTCCCAGCACATAGTTTTCATTTTGTTTTATGTTCAGTCTTAACCAGATTTAAACTGTTGTCAAATGAACTGTAAAATGTTATGAGGAAGAACATATACATTTCCTGGGCAAGGATGCGTGCATACAAAGTTGTCCATTTATGAAGTGTAGTTTTTCTGTTTGCTGAATGAGGAATTGCTTTGACCTGGCTGTCTTTATTCTCACACTGGCAAACTTAGCATGTTAGATAGGAGT
>ENSMUSG00000008200.15|Fnbp4
GACTGAAGAGAAGGAAAATGGCTCCCAGCACATAGTTTTCATTTTGTTTTATGTTCAGTCTTAACCAGATTTAAACTGTTGTCAAATGAACTGTAAAATGTTATGAGGAAGAACATATACATTTCCTGGGCAAGGATGCGTGCATACAAAGTTGTCCATTTATGAAGTGTAGTTTTTCTGTTTGCTGAATGAGGAATTGCTTTGACCTGGCTGTCTTTATTCTCACACTGGCAAACTTAGCATGTTAGATAGGAGTCAGA
>ENSMUSG00000008200.16|Fnbp4
GAAGAGAAGGAAAATGGCTCCCAGCACATAGTTTTCATTTTGTTTTATGTTCAGTCTTAACCAGATTTAAACTGTTGTCAAATGAACTGTAAAATGTTATGAGGAAGAACATATACATTTCCTGGGCAAGGATGCGTGCATACAAAGTTGTCCATTTATGAAGTGTAGTTTTTCTGTTTGCTGAATGAGGAATTGCTTTGACCTGGCTGTCTTTATTCTCACACTGGCAAACTTAGCATGTTAGATAGGAGTCAGACATG
>ENSMUSG00000008200.17|Fnbp4
AGAAGGAAAATGGCTCCCAGCACATAGTTTTCATTTTGTTTTATGTTCAGTCTTAACCAGATTTAAACTGTTGTCAAATGAACTGTAAAATGTTATGAGGAAGAACATATACATTTCCTGGGCAAGGATGCGTGCATACAAAGTTGTCCATTTATGAAGTGTAGTTTTTCTGTTTGCTGAATGAGGAATTGCTTTGACCTGGCTGTCTTTATTCTCACACTGGCAAACTTAGCATGTTAGATAGGAGTCAGACATGTGAG
>ENSMUSG00000008200.18|Fnbp4
GGAAAATGGCTCCCAGCACATAGTTTTCATTTTGTTTTATGTTCAGTCTTAACCAGATTTAAACTGTTGTCAAATGAACTGTAAAATGTTATGAGGAAGAACATATACATTTCCTGGGCAAGGATGCGTGCATACAAAGTTGTCCATTTATGAAGTGTAGTTTTTCTGTTTGCTGAATGAGGAATTGCTTTGACCTGGCTGTCTTTATTCTCACACTGGCAAACTTAGCATGTTAGATAGGAGTCAGACATGTGAGTCAT
>ENSMUSG00000008200.19|Fnbp4
AATGGCTCCCAGCACATAGTTTTCATTTTGTTTTATGTTCAGTCTTAACCAGATTTAAACTGTTGTCAAATGAACTGTAAAATGTTATGAGGAAGAACATATACATTTCCTGGGCAAGGATGCGTGCATACAAAGTTGTCCATTTATGAAGTGTAGTTTTTCTGTTTGCTGAATGAGGAATTGCTTTGACCTGGCTGTCTTTATTCTCACACTGGCAAACTTAGCATGTTAGATAGGAGTCAGACATGTGAGTCATGGGC
>ENSMUSG00000008200.20|Fnbp4
GCTCCCAGCACATAGTTTTCATTTTGTTTTATGTTCAGTCTTAACCAGATTTAAACTGTTGTCAAATGAACTGTAAAATGTTATGAGGAAGAACATATACATTTCCTGGGCAAGGATGCGTGCATACAAAGTTGTCCATTTATGAAGTGTAGTTTTTCTGTTTGCTGAATGAGGAATTGCTTTGACCTGGCTGTCTTTATTCTCACACTGGCAAACTTAGCATGTTAGATAGGAGTCAGACATGTGAGTCATGGGCACGA
>ENSMUSG00000008200.21|Fnbp4
CCAGCACATAGTTTTCATTTTGTTTTATGTTCAGTCTTAACCAGATTTAAACTGTTGTCAAATGAACTGTAAAATGTTATGAGGAAGAACATATACATTTCCTGGGCAAGGATGCGTGCATACAAAGTTGTCCATTTATGAAGTGTAGTTTTTCTGTTTGCTGAATGAGGAATTGCTTTGACCTGGCTGTCTTTATTCTCACACTGGCAAACTTAGCATGTTAGATAGGAGTCAGACATGTGAGTCATGGGCACGAAATC
>ENSMUSG00000008200.22|Fnbp4
CACATAGTTTTCATTTTGTTTTATGTTCAGTCTTAACCAGATTTAAACTGTTGTCAAATGAACTGTAAAATGTTATGAGGAAGAACATATACATTTCCTGGGCAAGGATGCGTGCATACAAAGTTGTCCATTTATGAAGTGTAGTTTTTCTGTTTGCTGAATGAGGAATTGCTTTGACCTGGCTGTCTTTATTCTCACACTGGCAAACTTAGCATGTTAGATAGGAGTCAGACATGTGAGTCATGGGCACGAAATCTCTG
>ENSMUSG00000008200.23|Fnbp4
TAGTTTTCATTTTGTTTTATGTTCAGTCTTAACCAGATTTAAACTGTTGTCAAATGAACTGTAAAATGTTATGAGGAAGAACATATACATTTCCTGGGCAAGGATGCGTGCATACAAAGTTGTCCATTTATGAAGTGTAGTTTTTCTGTTTGCTGAATGAGGAATTGCTTTGACCTGGCTGTCTTTATTCTCACACTGGCAAACTTAGCATGTTAGATAGGAGTCAGACATGTGAGTCATGGGCACGAAATCTCTGTATA
>ENSMUSG00000008200.24|Fnbp4
TTTCATTTTGTTTTATGTTCAGTCTTAACCAGATTTAAACTGTTGTCAAATGAACTGTAAAATGTTATGAGGAAGAACATATACATTTCCTGGGCAAGGATGCGTGCATACAAAGTTGTCCATTTATGAAGTGTAGTTTTTCTGTTTGCTGAATGAGGAATTGCTTTGACCTGGCTGTCTTTATTCTCACACTGGCAAACTTAGCATGTTAGATAGGAGTCAGACATGTGAGTCATGGGCACGAAATCTCTGTATAGGAC
>ENSMUSG00000008200.25|Fnbp4
ATTTTGTTTTATGTTCAGTCTTAACCAGATTTAAACTGTTGTCAAATGAACTGTAAAATGTTATGAGGAAGAACATATACATTTCCTGGGCAAGGATGCGTGCATACAAAGTTGTCCATTTATGAAGTGTAGTTTTTCTGTTTGCTGAATGAGGAATTGCTTTGACCTGGCTGTCTTTATTCTCACACTGGCAAACTTAGCATGTTAGATAGGAGTCAGACATGTGAGTCATGGGCACGAAATCTCTGTATAGGACTTGC
>ENSMUSG00000008200.26|Fnbp4
TGTTTTATGTTCAGTCTTAACCAGATTTAAACTGTTGTCAAATGAACTGTAAAATGTTATGAGGAAGAACATATACATTTCCTGGGCAAGGATGCGTGCATACAAAGTTGTCCATTTATGAAGTGTAGTTTTTCTGTTTGCTGAATGAGGAATTGCTTTGACCTGGCTGTCTTTATTCTCACACTGGCAAACTTAGCATGTTAGATAGGAGTCAGACATGTGAGTCATGGGCACGAAATCTCTGTATAGGACTTGCTGGC
>ENSMUSG00000008200.27|Fnbp4
TTATGTTCAGTCTTAACCAGATTTAAACTGTTGTCAAATGAACTGTAAAATGTTATGAGGAAGAACATATACATTTCCTGGGCAAGGATGCGTGCATACAAAGTTGTCCATTTATGAAGTGTAGTTTTTCTGTTTGCTGAATGAGGAATTGCTTTGACCTGGCTGTCTTTATTCTCACACTGGCAAACTTAGCATGTTAGATAGGAGTCAGACATGTGAGTCATGGGCACGAAATCTCTGTATAGGACTTGCTGGCAAAA
>ENSMUSG00000008200.28|Fnbp4
GTTCAGTCTTAACCAGATTTAAACTGTTGTCAAATGAACTGTAAAATGTTATGAGGAAGAACATATACATTTCCTGGGCAAGGATGCGTGCATACAAAGTTGTCCATTTATGAAGTGTAGTTTTTCTGTTTGCTGAATGAGGAATTGCTTTGACCTGGCTGTCTTTATTCTCACACTGGCAAACTTAGCATGTTAGATAGGAGTCAGACATGTGAGTCATGGGCACGAAATCTCTGTATAGGACTTGCTGGCAAAAGTGA
>ENSMUSG00000008200.29|Fnbp4
AGTCTTAACCAGATTTAAACTGTTGTCAAATGAACTGTAAAATGTTATGAGGAAGAACATATACATTTCCTGGGCAAGGATGCGTGCATACAAAGTTGTCCATTTATGAAGTGTAGTTTTTCTGTTTGCTGAATGAGGAATTGCTTTGACCTGGCTGTCTTTATTCTCACACTGGCAAACTTAGCATGTTAGATAGGAGTCAGACATGTGAGTCATGGGCACGAAATCTCTGTATAGGACTTGCTGGCAAAAGTGAAGGG
>ENSMUSG00000008200.30|Fnbp4
TTAACCAGATTTAAACTGTTGTCAAATGAACTGTAAAATGTTATGAGGAAGAACATATACATTTCCTGGGCAAGGATGCGTGCATACAAAGTTGTCCATTTATGAAGTGTAGTTTTTCTGTTTGCTGAATGAGGAATTGCTTTGACCTGGCTGTCTTTATTCTCACACTGGCAAACTTAGCATGTTAGATAGGAGTCAGACATGTGAGTCATGGGCACGAAATCTCTGTATAGGACTTGCTGGCAAAAGTGAAGGGCTTT
>ENSMUSG00000008200.31|Fnbp4
CCAGATTTAAACTGTTGTCAAATGAACTGTAAAATGTTATGAGGAAGAACATATACATTTCCTGGGCAAGGATGCGTGCATACAAAGTTGTCCATTTATGAAGTGTAGTTTTTCTGTTTGCTGAATGAGGAATTGCTTTGACCTGGCTGTCTTTATTCTCACACTGGCAAACTTAGCATGTTAGATAGGAGTCAGACATGTGAGTCATGGGCACGAAATCTCTGTATAGGACTTGCTGGCAAAAGTGAAGGGCTTTCCTG
>ENSMUSG00000008200.32|Fnbp4
ATTTAAACTGTTGTCAAATGAACTGTAAAATGTTATGAGGAAGAACATATACATTTCCTGGGCAAGGATGCGTGCATACAAAGTTGTCCATTTATGAAGTGTAGTTTTTCTGTTTGCTGAATGAGGAATTGCTTTGACCTGGCTGTCTTTATTCTCACACTGGCAAACTTAGCATGTTAGATAGGAGTCAGACATGTGAGTCATGGGCACGAAATCTCTGTATAGGACTTGCTGGCAAAAGTGAAGGGCTTTCCTGCCCA
>ENSMUSG00000008200.33|Fnbp4
AAACTGTTGTCAAATGAACTGTAAAATGTTATGAGGAAGAACATATACATTTCCTGGGCAAGGATGCGTGCATACAAAGTTGTCCATTTATGAAGTGTAGTTTTTCTGTTTGCTGAATGAGGAATTGCTTTGACCTGGCTGTCTTTATTCTCACACTGGCAAACTTAGCATGTTAGATAGGAGTCAGACATGTGAGTCATGGGCACGAAATCTCTGTATAGGACTTGCTGGCAAAAGTGAAGGGCTTTCCTGCCCAGTAG
>ENSMUSG00000008200.34|Fnbp4
TGTTGTCAAATGAACTGTAAAATGTTATGAGGAAGAACATATACATTTCCTGGGCAAGGATGCGTGCATACAAAGTTGTCCATTTATGAAGTGTAGTTTTTCTGTTTGCTGAATGAGGAATTGCTTTGACCTGGCTGTCTTTATTCTCACACTGGCAAACTTAGCATGTTAGATAGGAGTCAGACATGTGAGTCATGGGCACGAAATCTCTGTATAGGACTTGCTGGCAAAAGTGAAGGGCTTTCCTGCCCAGTAGAGGC
>ENSMUSG00000008200.35|Fnbp4
GTCAAATGAACTGTAAAATGTTATGAGGAAGAACATATACATTTCCTGGGCAAGGATGCGTGCATACAAAGTTGTCCATTTATGAAGTGTAGTTTTTCTGTTTGCTGAATGAGGAATTGCTTTGACCTGGCTGTCTTTATTCTCACACTGGCAAACTTAGCATGTTAGATAGGAGTCAGACATGTGAGTCATGGGCACGAAATCTCTGTATAGGACTTGCTGGCAAAAGTGAAGGGCTTTCCTGCCCAGTAGAGGCTTGT
>ENSMUSG00000008200.36|Fnbp4
AATGAACTGTAAAATGTTATGAGGAAGAACATATACATTTCCTGGGCAAGGATGCGTGCATACAAAGTTGTCCATTTATGAAGTGTAGTTTTTCTGTTTGCTGAATGAGGAATTGCTTTGACCTGGCTGTCTTTATTCTCACACTGGCAAACTTAGCATGTTAGATAGGAGTCAGACATGTGAGTCATGGGCACGAAATCTCTGTATAGGACTTGCTGGCAAAAGTGAAGGGCTTTCCTGCCCAGTAGAGGCTTGTTTAG
>ENSMUSG00000008200.37|Fnbp4
AACTGTAAAATGTTATGAGGAAGAACATATACATTTCCTGGGCAAGGATGCGTGCATACAAAGTTGTCCATTTATGAAGTGTAGTTTTTCTGTTTGCTGAATGAGGAATTGCTTTGACCTGGCTGTCTTTATTCTCACACTGGCAAACTTAGCATGTTAGATAGGAGTCAGACATGTGAGTCATGGGCACGAAATCTCTGTATAGGACTTGCTGGCAAAAGTGAAGGGCTTTCCTGCCCAGTAGAGGCTTGTTTAGTTCT
>ENSMUSG00000008200.38|Fnbp4
GTAAAATGTTATGAGGAAGAACATATACATTTCCTGGGCAAGGATGCGTGCATACAAAGTTGTCCATTTATGAAGTGTAGTTTTTCTGTTTGCTGAATGAGGAATTGCTTTGACCTGGCTGTCTTTATTCTCACACTGGCAAACTTAGCATGTTAGATAGGAGTCAGACATGTGAGTCATGGGCACGAAATCTCTGTATAGGACTTGCTGGCAAAAGTGAAGGGCTTTCCTGCCCAGTAGAGGCTTGTTTAGTTCTAGTG
>ENSMUSG00000008200.39|Fnbp4
AATGTTATGAGGAAGAACATATACATTTCCTGGGCAAGGATGCGTGCATACAAAGTTGTCCATTTATGAAGTGTAGTTTTTCTGTTTGCTGAATGAGGAATTGCTTTGACCTGGCTGTCTTTATTCTCACACTGGCAAACTTAGCATGTTAGATAGGAGTCAGACATGTGAGTCATGGGCACGAAATCTCTGTATAGGACTTGCTGGCAAAAGTGAAGGGCTTTCCTGCCCAGTAGAGGCTTGTTTAGTTCTAGTGTGGC
>ENSMUSG00000008200.40|Fnbp4
TTATGAGGAAGAACATATACATTTCCTGGGCAAGGATGCGTGCATACAAAGTTGTCCATTTATGAAGTGTAGTTTTTCTGTTTGCTGAATGAGGAATTGCTTTGACCTGGCTGTCTTTATTCTCACACTGGCAAACTTAGCATGTTAGATAGGAGTCAGACATGTGAGTCATGGGCACGAAATCTCTGTATAGGACTTGCTGGCAAAAGTGAAGGGCTTTCCTGCCCAGTAGAGGCTTGTTTAGTTCTAGTGTGGCACTC
>ENSMUSG00000008200.41|Fnbp4
GAGGAAGAACATATACATTTCCTGGGCAAGGATGCGTGCATACAAAGTTGTCCATTTATGAAGTGTAGTTTTTCTGTTTGCTGAATGAGGAATTGCTTTGACCTGGCTGTCTTTATTCTCACACTGGCAAACTTAGCATGTTAGATAGGAGTCAGACATGTGAGTCATGGGCACGAAATCTCTGTATAGGACTTGCTGGCAAAAGTGAAGGGCTTTCCTGCCCAGTAGAGGCTTGTTTAGTTCTAGTGTGGCACTCTCCC
>ENSMUSG00000008200.42|Fnbp4
AAGAACATATACATTTCCTGGGCAAGGATGCGTGCATACAAAGTTGTCCATTTATGAAGTGTAGTTTTTCTGTTTGCTGAATGAGGAATTGCTTTGACCTGGCTGTCTTTATTCTCACACTGGCAAACTTAGCATGTTAGATAGGAGTCAGACATGTGAGTCATGGGCACGAAATCTCTGTATAGGACTTGCTGGCAAAAGTGAAGGGCTTTCCTGCCCAGTAGAGGCTTGTTTAGTTCTAGTGTGGCACTCTCCCTCCC
>ENSMUSG00000008200.43|Fnbp4
ACATATACATTTCCTGGGCAAGGATGCGTGCATACAAAGTTGTCCATTTATGAAGTGTAGTTTTTCTGTTTGCTGAATGAGGAATTGCTTTGACCTGGCTGTCTTTATTCTCACACTGGCAAACTTAGCATGTTAGATAGGAGTCAGACATGTGAGTCATGGGCACGAAATCTCTGTATAGGACTTGCTGGCAAAAGTGAAGGGCTTTCCTGCCCAGTAGAGGCTTGTTTAGTTCTAGTGTGGCACTCTCCCTCCCTTCT
>ENSMUSG00000008200.44|Fnbp4
ATACATTTCCTGGGCAAGGATGCGTGCATACAAAGTTGTCCATTTATGAAGTGTAGTTTTTCTGTTTGCTGAATGAGGAATTGCTTTGACCTGGCTGTCTTTATTCTCACACTGGCAAACTTAGCATGTTAGATAGGAGTCAGACATGTGAGTCATGGGCACGAAATCTCTGTATAGGACTTGCTGGCAAAAGTGAAGGGCTTTCCTGCCCAGTAGAGGCTTGTTTAGTTCTAGTGTGGCACTCTCCCTCCCTTCTCCTC
>ENSMUSG00000008200.45|Fnbp4
ATTTCCTGGGCAAGGATGCGTGCATACAAAGTTGTCCATTTATGAAGTGTAGTTTTTCTGTTTGCTGAATGAGGAATTGCTTTGACCTGGCTGTCTTTATTCTCACACTGGCAAACTTAGCATGTTAGATAGGAGTCAGACATGTGAGTCATGGGCACGAAATCTCTGTATAGGACTTGCTGGCAAAAGTGAAGGGCTTTCCTGCCCAGTAGAGGCTTGTTTAGTTCTAGTGTGGCACTCTCCCTCCCTTCTCCTCCAAA
>ENSMUSG00000008200.46|Fnbp4
CCTGGGCAAGGATGCGTGCATACAAAGTTGTCCATTTATGAAGTGTAGTTTTTCTGTTTGCTGAATGAGGAATTGCTTTGACCTGGCTGTCTTTATTCTCACACTGGCAAACTTAGCATGTTAGATAGGAGTCAGACATGTGAGTCATGGGCACGAAATCTCTGTATAGGACTTGCTGGCAAAAGTGAAGGGCTTTCCTGCCCAGTAGAGGCTTGTTTAGTTCTAGTGTGGCACTCTCCCTCCCTTCTCCTCCAAACAAG
>ENSMUSG00000008200.47|Fnbp4
GGCAAGGATGCGTGCATACAAAGTTGTCCATTTATGAAGTGTAGTTTTTCTGTTTGCTGAATGAGGAATTGCTTTGACCTGGCTGTCTTTATTCTCACACTGGCAAACTTAGCATGTTAGATAGGAGTCAGACATGTGAGTCATGGGCACGAAATCTCTGTATAGGACTTGCTGGCAAAAGTGAAGGGCTTTCCTGCCCAGTAGAGGCTTGTTTAGTTCTAGTGTGGCACTCTCCCTCCCTTCTCCTCCAAACAAGTGCA
>ENSMUSG00000008200.48|Fnbp4
AGGATGCGTGCATACAAAGTTGTCCATTTATGAAGTGTAGTTTTTCTGTTTGCTGAATGAGGAATTGCTTTGACCTGGCTGTCTTTATTCTCACACTGGCAAACTTAGCATGTTAGATAGGAGTCAGACATGTGAGTCATGGGCACGAAATCTCTGTATAGGACTTGCTGGCAAAAGTGAAGGGCTTTCCTGCCCAGTAGAGGCTTGTTTAGTTCTAGTGTGGCACTCTCCCTCCCTTCTCCTCCAAACAAGTGCAATTA
>ENSMUSG00000008200.49|Fnbp4
TGCGTGCATACAAAGTTGTCCATTTATGAAGTGTAGTTTTTCTGTTTGCTGAATGAGGAATTGCTTTGACCTGGCTGTCTTTATTCTCACACTGGCAAACTTAGCATGTTAGATAGGAGTCAGACATGTGAGTCATGGGCACGAAATCTCTGTATAGGACTTGCTGGCAAAAGTGAAGGGCTTTCCTGCCCAGTAGAGGCTTGTTTAGTTCTAGTGTGGCACTCTCCCTCCCTTCTCCTCCAAACAAGTGCAATTAAGGC
>ENSMUSG00000008200.50|Fnbp4
TGCATACAAAGTTGTCCATTTATGAAGTGTAGTTTTTCTGTTTGCTGAATGAGGAATTGCTTTGACCTGGCTGTCTTTATTCTCACACTGGCAAACTTAGCATGTTAGATAGGAGTCAGACATGTGAGTCATGGGCACGAAATCTCTGTATAGGACTTGCTGGCAAAAGTGAAGGGCTTTCCTGCCCAGTAGAGGCTTGTTTAGTTCTAGTGTGGCACTCTCCCTCCCTTCTCCTCCAAACAAGTGCAATTAAGGCAGCT
>ENSMUSG00000008200.51|Fnbp4
TACAAAGTTGTCCATTTATGAAGTGTAGTTTTTCTGTTTGCTGAATGAGGAATTGCTTTGACCTGGCTGTCTTTATTCTCACACTGGCAAACTTAGCATGTTAGATAGGAGTCAGACATGTGAGTCATGGGCACGAAATCTCTGTATAGGACTTGCTGGCAAAAGTGAAGGGCTTTCCTGCCCAGTAGAGGCTTGTTTAGTTCTAGTGTGGCACTCTCCCTCCCTTCTCCTCCAAACAAGTGCAATTAAGGCAGCTCTGT
>ENSMUSG00000008200.52|Fnbp4
AAGTTGTCCATTTATGAAGTGTAGTTTTTCTGTTTGCTGAATGAGGAATTGCTTTGACCTGGCTGTCTTTATTCTCACACTGGCAAACTTAGCATGTTAGATAGGAGTCAGACATGTGAGTCATGGGCACGAAATCTCTGTATAGGACTTGCTGGCAAAAGTGAAGGGCTTTCCTGCCCAGTAGAGGCTTGTTTAGTTCTAGTGTGGCACTCTCCCTCCCTTCTCCTCCAAACAAGTGCAATTAAGGCAGCTCTGTATCC
>ENSMUSG00000008200.53|Fnbp4
TGTCCATTTATGAAGTGTAGTTTTTCTGTTTGCTGAATGAGGAATTGCTTTGACCTGGCTGTCTTTATTCTCACACTGGCAAACTTAGCATGTTAGATAGGAGTCAGACATGTGAGTCATGGGCACGAAATCTCTGTATAGGACTTGCTGGCAAAAGTGAAGGGCTTTCCTGCCCAGTAGAGGCTTGTTTAGTTCTAGTGTGGCACTCTCCCTCCCTTCTCCTCCAAACAAGTGCAATTAAGGCAGCTCTGTATCCTCCC
>ENSMUSG00000008200.54|Fnbp4
CATTTATGAAGTGTAGTTTTTCTGTTTGCTGAATGAGGAATTGCTTTGACCTGGCTGTCTTTATTCTCACACTGGCAAACTTAGCATGTTAGATAGGAGTCAGACATGTGAGTCATGGGCACGAAATCTCTGTATAGGACTTGCTGGCAAAAGTGAAGGGCTTTCCTGCCCAGTAGAGGCTTGTTTAGTTCTAGTGTGGCACTCTCCCTCCCTTCTCCTCCAAACAAGTGCAATTAAGGCAGCTCTGTATCCTCCCTTGC
>ENSMUSG00000008200.55|Fnbp4
TATGAAGTGTAGTTTTTCTGTTTGCTGAATGAGGAATTGCTTTGACCTGGCTGTCTTTATTCTCACACTGGCAAACTTAGCATGTTAGATAGGAGTCAGACATGTGAGTCATGGGCACGAAATCTCTGTATAGGACTTGCTGGCAAAAGTGAAGGGCTTTCCTGCCCAGTAGAGGCTTGTTTAGTTCTAGTGTGGCACTCTCCCTCCCTTCTCCTCCAAACAAGTGCAATTAAGGCAGCTCTGTATCCTCCCTTGCTTGA
>ENSMUSG00000008200.56|Fnbp4
AAGTGTAGTTTTTCTGTTTGCTGAATGAGGAATTGCTTTGACCTGGCTGTCTTTATTCTCACACTGGCAAACTTAGCATGTTAGATAGGAGTCAGACATGTGAGTCATGGGCACGAAATCTCTGTATAGGACTTGCTGGCAAAAGTGAAGGGCTTTCCTGCCCAGTAGAGGCTTGTTTAGTTCTAGTGTGGCACTCTCCCTCCCTTCTCCTCCAAACAAGTGCAATTAAGGCAGCTCTGTATCCTCCCTTGCTTGACCAT
>ENSMUSG00000008200.57|Fnbp4
GTAGTTTTTCTGTTTGCTGAATGAGGAATTGCTTTGACCTGGCTGTCTTTATTCTCACACTGGCAAACTTAGCATGTTAGATAGGAGTCAGACATGTGAGTCATGGGCACGAAATCTCTGTATAGGACTTGCTGGCAAAAGTGAAGGGCTTTCCTGCCCAGTAGAGGCTTGTTTAGTTCTAGTGTGGCACTCTCCCTCCCTTCTCCTCCAAACAAGTGCAATTAAGGCAGCTCTGTATCCTCCCTTGCTTGACCATCAGG
>ENSMUSG00000008200.58|Fnbp4
TTTTTCTGTTTGCTGAATGAGGAATTGCTTTGACCTGGCTGTCTTTATTCTCACACTGGCAAACTTAGCATGTTAGATAGGAGTCAGACATGTGAGTCATGGGCACGAAATCTCTGTATAGGACTTGCTGGCAAAAGTGAAGGGCTTTCCTGCCCAGTAGAGGCTTGTTTAGTTCTAGTGTGGCACTCTCCCTCCCTTCTCCTCCAAACAAGTGCAATTAAGGCAGCTCTGTATCCTCCCTTGCTTGACCATCAGGATCT
>ENSMUSG00000008200.59|Fnbp4
TCTGTTTGCTGAATGAGGAATTGCTTTGACCTGGCTGTCTTTATTCTCACACTGGCAAACTTAGCATGTTAGATAGGAGTCAGACATGTGAGTCATGGGCACGAAATCTCTGTATAGGACTTGCTGGCAAAAGTGAAGGGCTTTCCTGCCCAGTAGAGGCTTGTTTAGTTCTAGTGTGGCACTCTCCCTCCCTTCTCCTCCAAACAAGTGCAATTAAGGCAGCTCTGTATCCTCCCTTGCTTGACCATCAGGATCTCTAT
>ENSMUSG00000008200.60|Fnbp4
TTTGCTGAATGAGGAATTGCTTTGACCTGGCTGTCTTTATTCTCACACTGGCAAACTTAGCATGTTAGATAGGAGTCAGACATGTGAGTCATGGGCACGAAATCTCTGTATAGGACTTGCTGGCAAAAGTGAAGGGCTTTCCTGCCCAGTAGAGGCTTGTTTAGTTCTAGTGTGGCACTCTCCCTCCCTTCTCCTCCAAACAAGTGCAATTAAGGCAGCTCTGTATCCTCCCTTGCTTGACCATCAGGATCTCTATCTGA
>ENSMUSG00000008200.61|Fnbp4
CTGAATGAGGAATTGCTTTGACCTGGCTGTCTTTATTCTCACACTGGCAAACTTAGCATGTTAGATAGGAGTCAGACATGTGAGTCATGGGCACGAAATCTCTGTATAGGACTTGCTGGCAAAAGTGAAGGGCTTTCCTGCCCAGTAGAGGCTTGTTTAGTTCTAGTGTGGCACTCTCCCTCCCTTCTCCTCCAAACAAGTGCAATTAAGGCAGCTCTGTATCCTCCCTTGCTTGACCATCAGGATCTCTATCTGACCTC
>ENSMUSG00000008200.62|Fnbp4
ATGAGGAATTGCTTTGACCTGGCTGTCTTTATTCTCACACTGGCAAACTTAGCATGTTAGATAGGAGTCAGACATGTGAGTCATGGGCACGAAATCTCTGTATAGGACTTGCTGGCAAAAGTGAAGGGCTTTCCTGCCCAGTAGAGGCTTGTTTAGTTCTAGTGTGGCACTCTCCCTCCCTTCTCCTCCAAACAAGTGCAATTAAGGCAGCTCTGTATCCTCCCTTGCTTGACCATCAGGATCTCTATCTGACCTCCTCA
>ENSMUSG00000008200.63|Fnbp4
GGAATTGCTTTGACCTGGCTGTCTTTATTCTCACACTGGCAAACTTAGCATGTTAGATAGGAGTCAGACATGTGAGTCATGGGCACGAAATCTCTGTATAGGACTTGCTGGCAAAAGTGAAGGGCTTTCCTGCCCAGTAGAGGCTTGTTTAGTTCTAGTGTGGCACTCTCCCTCCCTTCTCCTCCAAACAAGTGCAATTAAGGCAGCTCTGTATCCTCCCTTGCTTGACCATCAGGATCTCTATCTGACCTCCTCAAAGT
>ENSMUSG00000008200.64|Fnbp4
TTGCTTTGACCTGGCTGTCTTTATTCTCACACTGGCAAACTTAGCATGTTAGATAGGAGTCAGACATGTGAGTCATGGGCACGAAATCTCTGTATAGGACTTGCTGGCAAAAGTGAAGGGCTTTCCTGCCCAGTAGAGGCTTGTTTAGTTCTAGTGTGGCACTCTCCCTCCCTTCTCCTCCAAACAAGTGCAATTAAGGCAGCTCTGTATCCTCCCTTGCTTGACCATCAGGATCTCTATCTGACCTCCTCAAAGTCTGC
>ENSMUSG00000008200.65|Fnbp4
TTTGACCTGGCTGTCTTTATTCTCACACTGGCAAACTTAGCATGTTAGATAGGAGTCAGACATGTGAGTCATGGGCACGAAATCTCTGTATAGGACTTGCTGGCAAAAGTGAAGGGCTTTCCTGCCCAGTAGAGGCTTGTTTAGTTCTAGTGTGGCACTCTCCCTCCCTTCTCCTCCAAACAAGTGCAATTAAGGCAGCTCTGTATCCTCCCTTGCTTGACCATCAGGATCTCTATCTGACCTCCTCAAAGTCTGCTCGC
>ENSMUSG00000008200.66|Fnbp4
ACCTGGCTGTCTTTATTCTCACACTGGCAAACTTAGCATGTTAGATAGGAGTCAGACATGTGAGTCATGGGCACGAAATCTCTGTATAGGACTTGCTGGCAAAAGTGAAGGGCTTTCCTGCCCAGTAGAGGCTTGTTTAGTTCTAGTGTGGCACTCTCCCTCCCTTCTCCTCCAAACAAGTGCAATTAAGGCAGCTCTGTATCCTCCCTTGCTTGACCATCAGGATCTCTATCTGACCTCCTCAAAGTCTGCTCGCCTGA
>ENSMUSG00000008200.67|Fnbp4
GGCTGTCTTTATTCTCACACTGGCAAACTTAGCATGTTAGATAGGAGTCAGACATGTGAGTCATGGGCACGAAATCTCTGTATAGGACTTGCTGGCAAAAGTGAAGGGCTTTCCTGCCCAGTAGAGGCTTGTTTAGTTCTAGTGTGGCACTCTCCCTCCCTTCTCCTCCAAACAAGTGCAATTAAGGCAGCTCTGTATCCTCCCTTGCTTGACCATCAGGATCTCTATCTGACCTCCTCAAAGTCTGCTCGCCTGAAGTG
>ENSMUSG00000008200.68|Fnbp4
GTCTTTATTCTCACACTGGCAAACTTAGCATGTTAGATAGGAGTCAGACATGTGAGTCATGGGCACGAAATCTCTGTATAGGACTTGCTGGCAAAAGTGAAGGGCTTTCCTGCCCAGTAGAGGCTTGTTTAGTTCTAGTGTGGCACTCTCCCTCCCTTCTCCTCCAAACAAGTGCAATTAAGGCAGCTCTGTATCCTCCCTTGCTTGACCATCAGGATCTCTATCTGACCTCCTCAAAGTCTGCTCGCCTGAAGTGTTGA
>ENSMUSG00000008200.69|Fnbp4
TTATTCTCACACTGGCAAACTTAGCATGTTAGATAGGAGTCAGACATGTGAGTCATGGGCACGAAATCTCTGTATAGGACTTGCTGGCAAAAGTGAAGGGCTTTCCTGCCCAGTAGAGGCTTGTTTAGTTCTAGTGTGGCACTCTCCCTCCCTTCTCCTCCAAACAAGTGCAATTAAGGCAGCTCTGTATCCTCCCTTGCTTGACCATCAGGATCTCTATCTGACCTCCTCAAAGTCTGCTCGCCTGAAGTGTTGATCTG
>ENSMUSG00000008200.70|Fnbp4
TCTCACACTGGCAAACTTAGCATGTTAGATAGGAGTCAGACATGTGAGTCATGGGCACGAAATCTCTGTATAGGACTTGCTGGCAAAAGTGAAGGGCTTTCCTGCCCAGTAGAGGCTTGTTTAGTTCTAGTGTGGCACTCTCCCTCCCTTCTCCTCCAAACAAGTGCAATTAAGGCAGCTCTGTATCCTCCCTTGCTTGACCATCAGGATCTCTATCTGACCTCCTCAAAGTCTGCTCGCCTGAAGTGTTGATCTGTGCT
>ENSMUSG00000008200.71|Fnbp4
ACACTGGCAAACTTAGCATGTTAGATAGGAGTCAGACATGTGAGTCATGGGCACGAAATCTCTGTATAGGACTTGCTGGCAAAAGTGAAGGGCTTTCCTGCCCAGTAGAGGCTTGTTTAGTTCTAGTGTGGCACTCTCCCTCCCTTCTCCTCCAAACAAGTGCAATTAAGGCAGCTCTGTATCCTCCCTTGCTTGACCATCAGGATCTCTATCTGACCTCCTCAAAGTCTGCTCGCCTGAAGTGTTGATCTGTGCTGATG
>ENSMUSG00000008200.72|Fnbp4
TGGCAAACTTAGCATGTTAGATAGGAGTCAGACATGTGAGTCATGGGCACGAAATCTCTGTATAGGACTTGCTGGCAAAAGTGAAGGGCTTTCCTGCCCAGTAGAGGCTTGTTTAGTTCTAGTGTGGCACTCTCCCTCCCTTCTCCTCCAAACAAGTGCAATTAAGGCAGCTCTGTATCCTCCCTTGCTTGACCATCAGGATCTCTATCTGACCTCCTCAAAGTCTGCTCGCCTGAAGTGTTGATCTGTGCTGATGGCCA
>ENSMUSG00000008200.73|Fnbp4
AAACTTAGCATGTTAGATAGGAGTCAGACATGTGAGTCATGGGCACGAAATCTCTGTATAGGACTTGCTGGCAAAAGTGAAGGGCTTTCCTGCCCAGTAGAGGCTTGTTTAGTTCTAGTGTGGCACTCTCCCTCCCTTCTCCTCCAAACAAGTGCAATTAAGGCAGCTCTGTATCCTCCCTTGCTTGACCATCAGGATCTCTATCTGACCTCCTCAAAGTCTGCTCGCCTGAAGTGTTGATCTGTGCTGATGGCCACACA
>ENSMUSG00000008200.74|Fnbp4
TTAGCATGTTAGATAGGAGTCAGACATGTGAGTCATGGGCACGAAATCTCTGTATAGGACTTGCTGGCAAAAGTGAAGGGCTTTCCTGCCCAGTAGAGGCTTGTTTAGTTCTAGTGTGGCACTCTCCCTCCCTTCTCCTCCAAACAAGTGCAATTAAGGCAGCTCTGTATCCTCCCTTGCTTGACCATCAGGATCTCTATCTGACCTCCTCAAAGTCTGCTCGCCTGAAGTGTTGATCTGTGCTGATGGCCACACACACC
>ENSMUSG00000008200.75|Fnbp4
CATGTTAGATAGGAGTCAGACATGTGAGTCATGGGCACGAAATCTCTGTATAGGACTTGCTGGCAAAAGTGAAGGGCTTTCCTGCCCAGTAGAGGCTTGTTTAGTTCTAGTGTGGCACTCTCCCTCCCTTCTCCTCCAAACAAGTGCAATTAAGGCAGCTCTGTATCCTCCCTTGCTTGACCATCAGGATCTCTATCTGACCTCCTCAAAGTCTGCTCGCCTGAAGTGTTGATCTGTGCTGATGGCCACACACACCCTAG
>ENSMUSG00000008200.76|Fnbp4
TTAGATAGGAGTCAGACATGTGAGTCATGGGCACGAAATCTCTGTATAGGACTTGCTGGCAAAAGTGAAGGGCTTTCCTGCCCAGTAGAGGCTTGTTTAGTTCTAGTGTGGCACTCTCCCTCCCTTCTCCTCCAAACAAGTGCAATTAAGGCAGCTCTGTATCCTCCCTTGCTTGACCATCAGGATCTCTATCTGACCTCCTCAAAGTCTGCTCGCCTGAAGTGTTGATCTGTGCTGATGGCCACACACACCCTAGAATG
>ENSMUSG00000008200.77|Fnbp4
ATAGGAGTCAGACATGTGAGTCATGGGCACGAAATCTCTGTATAGGACTTGCTGGCAAAAGTGAAGGGCTTTCCTGCCCAGTAGAGGCTTGTTTAGTTCTAGTGTGGCACTCTCCCTCCCTTCTCCTCCAAACAAGTGCAATTAAGGCAGCTCTGTATCCTCCCTTGCTTGACCATCAGGATCTCTATCTGACCTCCTCAAAGTCTGCTCGCCTGAAGTGTTGATCTGTGCTGATGGCCACACACACCCTAGAATGCTCG
>ENSMUSG00000008200.78|Fnbp4
GAGTCAGACATGTGAGTCATGGGCACGAAATCTCTGTATAGGACTTGCTGGCAAAAGTGAAGGGCTTTCCTGCCCAGTAGAGGCTTGTTTAGTTCTAGTGTGGCACTCTCCCTCCCTTCTCCTCCAAACAAGTGCAATTAAGGCAGCTCTGTATCCTCCCTTGCTTGACCATCAGGATCTCTATCTGACCTCCTCAAAGTCTGCTCGCCTGAAGTGTTGATCTGTGCTGATGGCCACACACACCCTAGAATGCTCGCTTT
>ENSMUSG00000008200.79|Fnbp4
CAGACATGTGAGTCATGGGCACGAAATCTCTGTATAGGACTTGCTGGCAAAAGTGAAGGGCTTTCCTGCCCAGTAGAGGCTTGTTTAGTTCTAGTGTGGCACTCTCCCTCCCTTCTCCTCCAAACAAGTGCAATTAAGGCAGCTCTGTATCCTCCCTTGCTTGACCATCAGGATCTCTATCTGACCTCCTCAAAGTCTGCTCGCCTGAAGTGTTGATCTGTGCTGATGGCCACACACACCCTAGAATGCTCGCTTTGCAG
>ENSMUSG00000008200.80|Fnbp4
CATGTGAGTCATGGGCACGAAATCTCTGTATAGGACTTGCTGGCAAAAGTGAAGGGCTTTCCTGCCCAGTAGAGGCTTGTTTAGTTCTAGTGTGGCACTCTCCCTCCCTTCTCCTCCAAACAAGTGCAATTAAGGCAGCTCTGTATCCTCCCTTGCTTGACCATCAGGATCTCTATCTGACCTCCTCAAAGTCTGCTCGCCTGAAGTGTTGATCTGTGCTGATGGCCACACACACCCTAGAATGCTCGCTTTGCAGCACA
>ENSMUSG00000008200.81|Fnbp4
TGAGTCATGGGCACGAAATCTCTGTATAGGACTTGCTGGCAAAAGTGAAGGGCTTTCCTGCCCAGTAGAGGCTTGTTTAGTTCTAGTGTGGCACTCTCCCTCCCTTCTCCTCCAAACAAGTGCAATTAAGGCAGCTCTGTATCCTCCCTTGCTTGACCATCAGGATCTCTATCTGACCTCCTCAAAGTCTGCTCGCCTGAAGTGTTGATCTGTGCTGATGGCCACACACACCCTAGAATGCTCGCTTTGCAGCACAGGCA
>ENSMUSG00000008200.82|Fnbp4
TCATGGGCACGAAATCTCTGTATAGGACTTGCTGGCAAAAGTGAAGGGCTTTCCTGCCCAGTAGAGGCTTGTTTAGTTCTAGTGTGGCACTCTCCCTCCCTTCTCCTCCAAACAAGTGCAATTAAGGCAGCTCTGTATCCTCCCTTGCTTGACCATCAGGATCTCTATCTGACCTCCTCAAAGTCTGCTCGCCTGAAGTGTTGATCTGTGCTGATGGCCACACACACCCTAGAATGCTCGCTTTGCAGCACAGGCAGGAG
>ENSMUSG00000008200.83|Fnbp4
GGGCACGAAATCTCTGTATAGGACTTGCTGGCAAAAGTGAAGGGCTTTCCTGCCCAGTAGAGGCTTGTTTAGTTCTAGTGTGGCACTCTCCCTCCCTTCTCCTCCAAACAAGTGCAATTAAGGCAGCTCTGTATCCTCCCTTGCTTGACCATCAGGATCTCTATCTGACCTCCTCAAAGTCTGCTCGCCTGAAGTGTTGATCTGTGCTGATGGCCACACACACCCTAGAATGCTCGCTTTGCAGCACAGGCAGGAGCAGC
>ENSMUSG00000008200.84|Fnbp4
ACGAAATCTCTGTATAGGACTTGCTGGCAAAAGTGAAGGGCTTTCCTGCCCAGTAGAGGCTTGTTTAGTTCTAGTGTGGCACTCTCCCTCCCTTCTCCTCCAAACAAGTGCAATTAAGGCAGCTCTGTATCCTCCCTTGCTTGACCATCAGGATCTCTATCTGACCTCCTCAAAGTCTGCTCGCCTGAAGTGTTGATCTGTGCTGATGGCCACACACACCCTAGAATGCTCGCTTTGCAGCACAGGCAGGAGCAGCAGCA
>ENSMUSG00000008200.85|Fnbp4
AATCTCTGTATAGGACTTGCTGGCAAAAGTGAAGGGCTTTCCTGCCCAGTAGAGGCTTGTTTAGTTCTAGTGTGGCACTCTCCCTCCCTTCTCCTCCAAACAAGTGCAATTAAGGCAGCTCTGTATCCTCCCTTGCTTGACCATCAGGATCTCTATCTGACCTCCTCAAAGTCTGCTCGCCTGAAGTGTTGATCTGTGCTGATGGCCACACACACCCTAGAATGCTCGCTTTGCAGCACAGGCAGGAGCAGCAGCAAGCA
>ENSMUSG00000008200.86|Fnbp4
TCTGTATAGGACTTGCTGGCAAAAGTGAAGGGCTTTCCTGCCCAGTAGAGGCTTGTTTAGTTCTAGTGTGGCACTCTCCCTCCCTTCTCCTCCAAACAAGTGCAATTAAGGCAGCTCTGTATCCTCCCTTGCTTGACCATCAGGATCTCTATCTGACCTCCTCAAAGTCTGCTCGCCTGAAGTGTTGATCTGTGCTGATGGCCACACACACCCTAGAATGCTCGCTTTGCAGCACAGGCAGGAGCAGCAGCAAGCAGCAG
>ENSMUSG00000008200.87|Fnbp4
TATAGGACTTGCTGGCAAAAGTGAAGGGCTTTCCTGCCCAGTAGAGGCTTGTTTAGTTCTAGTGTGGCACTCTCCCTCCCTTCTCCTCCAAACAAGTGCAATTAAGGCAGCTCTGTATCCTCCCTTGCTTGACCATCAGGATCTCTATCTGACCTCCTCAAAGTCTGCTCGCCTGAAGTGTTGATCTGTGCTGATGGCCACACACACCCTAGAATGCTCGCTTTGCAGCACAGGCAGGAGCAGCAGCAAGCAGCAGGTGT
>ENSMUSG00000008200.88|Fnbp4
GGACTTGCTGGCAAAAGTGAAGGGCTTTCCTGCCCAGTAGAGGCTTGTTTAGTTCTAGTGTGGCACTCTCCCTCCCTTCTCCTCCAAACAAGTGCAATTAAGGCAGCTCTGTATCCTCCCTTGCTTGACCATCAGGATCTCTATCTGACCTCCTCAAAGTCTGCTCGCCTGAAGTGTTGATCTGTGCTGATGGCCACACACACCCTAGAATGCTCGCTTTGCAGCACAGGCAGGAGCAGCAGCAAGCAGCAGGTGTTTAG
>ENSMUSG00000008200.89|Fnbp4
TTGCTGGCAAAAGTGAAGGGCTTTCCTGCCCAGTAGAGGCTTGTTTAGTTCTAGTGTGGCACTCTCCCTCCCTTCTCCTCCAAACAAGTGCAATTAAGGCAGCTCTGTATCCTCCCTTGCTTGACCATCAGGATCTCTATCTGACCTCCTCAAAGTCTGCTCGCCTGAAGTGTTGATCTGTGCTGATGGCCACACACACCCTAGAATGCTCGCTTTGCAGCACAGGCAGGAGCAGCAGCAAGCAGCAGGTGTTTAGATCC
>ENSMUSG00000008200.90|Fnbp4
TGGCAAAAGTGAAGGGCTTTCCTGCCCAGTAGAGGCTTGTTTAGTTCTAGTGTGGCACTCTCCCTCCCTTCTCCTCCAAACAAGTGCAATTAAGGCAGCTCTGTATCCTCCCTTGCTTGACCATCAGGATCTCTATCTGACCTCCTCAAAGTCTGCTCGCCTGAAGTGTTGATCTGTGCTGATGGCCACACACACCCTAGAATGCTCGCTTTGCAGCACAGGCAGGAGCAGCAGCAAGCAGCAGGTGTTTAGATCCTTGG
>ENSMUSG00000008200.91|Fnbp4
AAAAGTGAAGGGCTTTCCTGCCCAGTAGAGGCTTGTTTAGTTCTAGTGTGGCACTCTCCCTCCCTTCTCCTCCAAACAAGTGCAATTAAGGCAGCTCTGTATCCTCCCTTGCTTGACCATCAGGATCTCTATCTGACCTCCTCAAAGTCTGCTCGCCTGAAGTGTTGATCTGTGCTGATGGCCACACACACCCTAGAATGCTCGCTTTGCAGCACAGGCAGGAGCAGCAGCAAGCAGCAGGTGTTTAGATCCTTGGTTTT
>ENSMUSG00000008200.92|Fnbp4
GTGAAGGGCTTTCCTGCCCAGTAGAGGCTTGTTTAGTTCTAGTGTGGCACTCTCCCTCCCTTCTCCTCCAAACAAGTGCAATTAAGGCAGCTCTGTATCCTCCCTTGCTTGACCATCAGGATCTCTATCTGACCTCCTCAAAGTCTGCTCGCCTGAAGTGTTGATCTGTGCTGATGGCCACACACACCCTAGAATGCTCGCTTTGCAGCACAGGCAGGAGCAGCAGCAAGCAGCAGGTGTTTAGATCCTTGGTTTTGAGA
>ENSMUSG00000008200.93|Fnbp4
AGGGCTTTCCTGCCCAGTAGAGGCTTGTTTAGTTCTAGTGTGGCACTCTCCCTCCCTTCTCCTCCAAACAAGTGCAATTAAGGCAGCTCTGTATCCTCCCTTGCTTGACCATCAGGATCTCTATCTGACCTCCTCAAAGTCTGCTCGCCTGAAGTGTTGATCTGTGCTGATGGCCACACACACCCTAGAATGCTCGCTTTGCAGCACAGGCAGGAGCAGCAGCAAGCAGCAGGTGTTTAGATCCTTGGTTTTGAGAAATT
>ENSMUSG00000008200.94|Fnbp4
CTTTCCTGCCCAGTAGAGGCTTGTTTAGTTCTAGTGTGGCACTCTCCCTCCCTTCTCCTCCAAACAAGTGCAATTAAGGCAGCTCTGTATCCTCCCTTGCTTGACCATCAGGATCTCTATCTGACCTCCTCAAAGTCTGCTCGCCTGAAGTGTTGATCTGTGCTGATGGCCACACACACCCTAGAATGCTCGCTTTGCAGCACAGGCAGGAGCAGCAGCAAGCAGCAGGTGTTTAGATCCTTGGTTTTGAGAAATTCCCC
>ENSMUSG00000008200.95|Fnbp4
CCTGCCCAGTAGAGGCTTGTTTAGTTCTAGTGTGGCACTCTCCCTCCCTTCTCCTCCAAACAAGTGCAATTAAGGCAGCTCTGTATCCTCCCTTGCTTGACCATCAGGATCTCTATCTGACCTCCTCAAAGTCTGCTCGCCTGAAGTGTTGATCTGTGCTGATGGCCACACACACCCTAGAATGCTCGCTTTGCAGCACAGGCAGGAGCAGCAGCAAGCAGCAGGTGTTTAGATCCTTGGTTTTGAGAAATTCCCCCCTA
>ENSMUSG00000008200.96|Fnbp4
CCCAGTAGAGGCTTGTTTAGTTCTAGTGTGGCACTCTCCCTCCCTTCTCCTCCAAACAAGTGCAATTAAGGCAGCTCTGTATCCTCCCTTGCTTGACCATCAGGATCTCTATCTGACCTCCTCAAAGTCTGCTCGCCTGAAGTGTTGATCTGTGCTGATGGCCACACACACCCTAGAATGCTCGCTTTGCAGCACAGGCAGGAGCAGCAGCAAGCAGCAGGTGTTTAGATCCTTGGTTTTGAGAAATTCCCCCCTAAGTA
>ENSMUSG00000008200.97|Fnbp4
GTAGAGGCTTGTTTAGTTCTAGTGTGGCACTCTCCCTCCCTTCTCCTCCAAACAAGTGCAATTAAGGCAGCTCTGTATCCTCCCTTGCTTGACCATCAGGATCTCTATCTGACCTCCTCAAAGTCTGCTCGCCTGAAGTGTTGATCTGTGCTGATGGCCACACACACCCTAGAATGCTCGCTTTGCAGCACAGGCAGGAGCAGCAGCAAGCAGCAGGTGTTTAGATCCTTGGTTTTGAGAAATTCCCCCCTAAGTATGTG
>ENSMUSG00000008200.98|Fnbp4
AGGCTTGTTTAGTTCTAGTGTGGCACTCTCCCTCCCTTCTCCTCCAAACAAGTGCAATTAAGGCAGCTCTGTATCCTCCCTTGCTTGACCATCAGGATCTCTATCTGACCTCCTCAAAGTCTGCTCGCCTGAAGTGTTGATCTGTGCTGATGGCCACACACACCCTAGAATGCTCGCTTTGCAGCACAGGCAGGAGCAGCAGCAAGCAGCAGGTGTTTAGATCCTTGGTTTTGAGAAATTCCCCCCTAAGTATGTGGCAA
>ENSMUSG00000008200.99|Fnbp4
TTGTTTAGTTCTAGTGTGGCACTCTCCCTCCCTTCTCCTCCAAACAAGTGCAATTAAGGCAGCTCTGTATCCTCCCTTGCTTGACCATCAGGATCTCTATCTGACCTCCTCAAAGTCTGCTCGCCTGAAGTGTTGATCTGTGCTGATGGCCACACACACCCTAGAATGCTCGCTTTGCAGCACAGGCAGGAGCAGCAGCAAGCAGCAGGTGTTTAGATCCTTGGTTTTGAGAAATTCCCCCCTAAGTATGTGGCAATAAG
>ENSMUSG00000008200.100|Fnbp4
TTAGTTCTAGTGTGGCACTCTCCCTCCCTTCTCCTCCAAACAAGTGCAATTAAGGCAGCTCTGTATCCTCCCTTGCTTGACCATCAGGATCTCTATCTGACCTCCTCAAAGTCTGCTCGCCTGAAGTGTTGATCTGTGCTGATGGCCACACACACCCTAGAATGCTCGCTTTGCAGCACAGGCAGGAGCAGCAGCAAGCAGCAGGTGTTTAGATCCTTGGTTTTGAGAAATTCCCCCCTAAGTATGTGGCAATAAGTATA
>ENSMUSG00000008200.101|Fnbp4
TTCTAGTGTGGCACTCTCCCTCCCTTCTCCTCCAAACAAGTGCAATTAAGGCAGCTCTGTATCCTCCCTTGCTTGACCATCAGGATCTCTATCTGACCTCCTCAAAGTCTGCTCGCCTGAAGTGTTGATCTGTGCTGATGGCCACACACACCCTAGAATGCTCGCTTTGCAGCACAGGCAGGAGCAGCAGCAAGCAGCAGGTGTTTAGATCCTTGGTTTTGAGAAATTCCCCCCTAAGTATGTGGCAATAAGTATAAGCC
>ENSMUSG00000008200.102|Fnbp4
AGTGTGGCACTCTCCCTCCCTTCTCCTCCAAACAAGTGCAATTAAGGCAGCTCTGTATCCTCCCTTGCTTGACCATCAGGATCTCTATCTGACCTCCTCAAAGTCTGCTCGCCTGAAGTGTTGATCTGTGCTGATGGCCACACACACCCTAGAATGCTCGCTTTGCAGCACAGGCAGGAGCAGCAGCAAGCAGCAGGTGTTTAGATCCTTGGTTTTGAGAAATTCCCCCCTAAGTATGTGGCAATAAGTATAAGCCACTT
>ENSMUSG00000008200.103|Fnbp4
TGGCACTCTCCCTCCCTTCTCCTCCAAACAAGTGCAATTAAGGCAGCTCTGTATCCTCCCTTGCTTGACCATCAGGATCTCTATCTGACCTCCTCAAAGTCTGCTCGCCTGAAGTGTTGATCTGTGCTGATGGCCACACACACCCTAGAATGCTCGCTTTGCAGCACAGGCAGGAGCAGCAGCAAGCAGCAGGTGTTTAGATCCTTGGTTTTGAGAAATTCCCCCCTAAGTATGTGGCAATAAGTATAAGCCACTTTGTG
>ENSMUSG00000008200.104|Fnbp4
ACTCTCCCTCCCTTCTCCTCCAAACAAGTGCAATTAAGGCAGCTCTGTATCCTCCCTTGCTTGACCATCAGGATCTCTATCTGACCTCCTCAAAGTCTGCTCGCCTGAAGTGTTGATCTGTGCTGATGGCCACACACACCCTAGAATGCTCGCTTTGCAGCACAGGCAGGAGCAGCAGCAAGCAGCAGGTGTTTAGATCCTTGGTTTTGAGAAATTCCCCCCTAAGTATGTGGCAATAAGTATAAGCCACTTTGTGTATT
>ENSMUSG00000008200.105|Fnbp4
TCCCTCCCTTCTCCTCCAAACAAGTGCAATTAAGGCAGCTCTGTATCCTCCCTTGCTTGACCATCAGGATCTCTATCTGACCTCCTCAAAGTCTGCTCGCCTGAAGTGTTGATCTGTGCTGATGGCCACACACACCCTAGAATGCTCGCTTTGCAGCACAGGCAGGAGCAGCAGCAAGCAGCAGGTGTTTAGATCCTTGGTTTTGAGAAATTCCCCCCTAAGTATGTGGCAATAAGTATAAGCCACTTTGTGTATTGTCT
>ENSMUSG00000008200.106|Fnbp4
TCCCTTCTCCTCCAAACAAGTGCAATTAAGGCAGCTCTGTATCCTCCCTTGCTTGACCATCAGGATCTCTATCTGACCTCCTCAAAGTCTGCTCGCCTGAAGTGTTGATCTGTGCTGATGGCCACACACACCCTAGAATGCTCGCTTTGCAGCACAGGCAGGAGCAGCAGCAAGCAGCAGGTGTTTAGATCCTTGGTTTTGAGAAATTCCCCCCTAAGTATGTGGCAATAAGTATAAGCCACTTTGTGTATTGTCTTCAT
>ENSMUSG00000008200.107|Fnbp4
TTCTCCTCCAAACAAGTGCAATTAAGGCAGCTCTGTATCCTCCCTTGCTTGACCATCAGGATCTCTATCTGACCTCCTCAAAGTCTGCTCGCCTGAAGTGTTGATCTGTGCTGATGGCCACACACACCCTAGAATGCTCGCTTTGCAGCACAGGCAGGAGCAGCAGCAAGCAGCAGGTGTTTAGATCCTTGGTTTTGAGAAATTCCCCCCTAAGTATGTGGCAATAAGTATAAGCCACTTTGTGTATTGTCTTCATTGTC
>ENSMUSG00000008200.108|Fnbp4
CCTCCAAACAAGTGCAATTAAGGCAGCTCTGTATCCTCCCTTGCTTGACCATCAGGATCTCTATCTGACCTCCTCAAAGTCTGCTCGCCTGAAGTGTTGATCTGTGCTGATGGCCACACACACCCTAGAATGCTCGCTTTGCAGCACAGGCAGGAGCAGCAGCAAGCAGCAGGTGTTTAGATCCTTGGTTTTGAGAAATTCCCCCCTAAGTATGTGGCAATAAGTATAAGCCACTTTGTGTATTGTCTTCATTGTCTTAC
>ENSMUSG00000008200.109|Fnbp4
CAAACAAGTGCAATTAAGGCAGCTCTGTATCCTCCCTTGCTTGACCATCAGGATCTCTATCTGACCTCCTCAAAGTCTGCTCGCCTGAAGTGTTGATCTGTGCTGATGGCCACACACACCCTAGAATGCTCGCTTTGCAGCACAGGCAGGAGCAGCAGCAAGCAGCAGGTGTTTAGATCCTTGGTTTTGAGAAATTCCCCCCTAAGTATGTGGCAATAAGTATAAGCCACTTTGTGTATTGTCTTCATTGTCTTACCCAC
>ENSMUSG00000008200.110|Fnbp4
CAAGTGCAATTAAGGCAGCTCTGTATCCTCCCTTGCTTGACCATCAGGATCTCTATCTGACCTCCTCAAAGTCTGCTCGCCTGAAGTGTTGATCTGTGCTGATGGCCACACACACCCTAGAATGCTCGCTTTGCAGCACAGGCAGGAGCAGCAGCAAGCAGCAGGTGTTTAGATCCTTGGTTTTGAGAAATTCCCCCCTAAGTATGTGGCAATAAGTATAAGCCACTTTGTGTATTGTCTTCATTGTCTTACCCACTTCA
>ENSMUSG00000008200.111|Fnbp4
TGCAATTAAGGCAGCTCTGTATCCTCCCTTGCTTGACCATCAGGATCTCTATCTGACCTCCTCAAAGTCTGCTCGCCTGAAGTGTTGATCTGTGCTGATGGCCACACACACCCTAGAATGCTCGCTTTGCAGCACAGGCAGGAGCAGCAGCAAGCAGCAGGTGTTTAGATCCTTGGTTTTGAGAAATTCCCCCCTAAGTATGTGGCAATAAGTATAAGCCACTTTGTGTATTGTCTTCATTGTCTTACCCACTTCAGAAA
>ENSMUSG00000008200.112|Fnbp4
ATTAAGGCAGCTCTGTATCCTCCCTTGCTTGACCATCAGGATCTCTATCTGACCTCCTCAAAGTCTGCTCGCCTGAAGTGTTGATCTGTGCTGATGGCCACACACACCCTAGAATGCTCGCTTTGCAGCACAGGCAGGAGCAGCAGCAAGCAGCAGGTGTTTAGATCCTTGGTTTTGAGAAATTCCCCCCTAAGTATGTGGCAATAAGTATAAGCCACTTTGTGTATTGTCTTCATTGTCTTACCCACTTCAGAAATACC
>ENSMUSG00000008200.113|Fnbp4
AGGCAGCTCTGTATCCTCCCTTGCTTGACCATCAGGATCTCTATCTGACCTCCTCAAAGTCTGCTCGCCTGAAGTGTTGATCTGTGCTGATGGCCACACACACCCTAGAATGCTCGCTTTGCAGCACAGGCAGGAGCAGCAGCAAGCAGCAGGTGTTTAGATCCTTGGTTTTGAGAAATTCCCCCCTAAGTATGTGGCAATAAGTATAAGCCACTTTGTGTATTGTCTTCATTGTCTTACCCACTTCAGAAATACCCCTT
>ENSMUSG00000008200.114|Fnbp4
AGCTCTGTATCCTCCCTTGCTTGACCATCAGGATCTCTATCTGACCTCCTCAAAGTCTGCTCGCCTGAAGTGTTGATCTGTGCTGATGGCCACACACACCCTAGAATGCTCGCTTTGCAGCACAGGCAGGAGCAGCAGCAAGCAGCAGGTGTTTAGATCCTTGGTTTTGAGAAATTCCCCCCTAAGTATGTGGCAATAAGTATAAGCCACTTTGTGTATTGTCTTCATTGTCTTACCCACTTCAGAAATACCCCTTCCTT
>ENSMUSG00000008200.115|Fnbp4
CTGTATCCTCCCTTGCTTGACCATCAGGATCTCTATCTGACCTCCTCAAAGTCTGCTCGCCTGAAGTGTTGATCTGTGCTGATGGCCACACACACCCTAGAATGCTCGCTTTGCAGCACAGGCAGGAGCAGCAGCAAGCAGCAGGTGTTTAGATCCTTGGTTTTGAGAAATTCCCCCCTAAGTATGTGGCAATAAGTATAAGCCACTTTGTGTATTGTCTTCATTGTCTTACCCACTTCAGAAATACCCCTTCCTTCTAT
>ENSMUSG00000008200.116|Fnbp4
ATCCTCCCTTGCTTGACCATCAGGATCTCTATCTGACCTCCTCAAAGTCTGCTCGCCTGAAGTGTTGATCTGTGCTGATGGCCACACACACCCTAGAATGCTCGCTTTGCAGCACAGGCAGGAGCAGCAGCAAGCAGCAGGTGTTTAGATCCTTGGTTTTGAGAAATTCCCCCCTAAGTATGTGGCAATAAGTATAAGCCACTTTGTGTATTGTCTTCATTGTCTTACCCACTTCAGAAATACCCCTTCCTTCTATGTGT
>ENSMUSG00000008200.117|Fnbp4
TCCCTTGCTTGACCATCAGGATCTCTATCTGACCTCCTCAAAGTCTGCTCGCCTGAAGTGTTGATCTGTGCTGATGGCCACACACACCCTAGAATGCTCGCTTTGCAGCACAGGCAGGAGCAGCAGCAAGCAGCAGGTGTTTAGATCCTTGGTTTTGAGAAATTCCCCCCTAAGTATGTGGCAATAAGTATAAGCCACTTTGTGTATTGTCTTCATTGTCTTACCCACTTCAGAAATACCCCTTCCTTCTATGTGTGGAC
>ENSMUSG00000008200.118|Fnbp4
TTGCTTGACCATCAGGATCTCTATCTGACCTCCTCAAAGTCTGCTCGCCTGAAGTGTTGATCTGTGCTGATGGCCACACACACCCTAGAATGCTCGCTTTGCAGCACAGGCAGGAGCAGCAGCAAGCAGCAGGTGTTTAGATCCTTGGTTTTGAGAAATTCCCCCCTAAGTATGTGGCAATAAGTATAAGCCACTTTGTGTATTGTCTTCATTGTCTTACCCACTTCAGAAATACCCCTTCCTTCTATGTGTGGACATGT
>ENSMUSG00000008200.119|Fnbp4
TTGACCATCAGGATCTCTATCTGACCTCCTCAAAGTCTGCTCGCCTGAAGTGTTGATCTGTGCTGATGGCCACACACACCCTAGAATGCTCGCTTTGCAGCACAGGCAGGAGCAGCAGCAAGCAGCAGGTGTTTAGATCCTTGGTTTTGAGAAATTCCCCCCTAAGTATGTGGCAATAAGTATAAGCCACTTTGTGTATTGTCTTCATTGTCTTACCCACTTCAGAAATACCCCTTCCTTCTATGTGTGGACATGTTCTC
>ENSMUSG00000008200.120|Fnbp4
CCATCAGGATCTCTATCTGACCTCCTCAAAGTCTGCTCGCCTGAAGTGTTGATCTGTGCTGATGGCCACACACACCCTAGAATGCTCGCTTTGCAGCACAGGCAGGAGCAGCAGCAAGCAGCAGGTGTTTAGATCCTTGGTTTTGAGAAATTCCCCCCTAAGTATGTGGCAATAAGTATAAGCCACTTTGTGTATTGTCTTCATTGTCTTACCCACTTCAGAAATACCCCTTCCTTCTATGTGTGGACATGTTCTCCATA
>ENSMUSG00000008200.121|Fnbp4
CAGGATCTCTATCTGACCTCCTCAAAGTCTGCTCGCCTGAAGTGTTGATCTGTGCTGATGGCCACACACACCCTAGAATGCTCGCTTTGCAGCACAGGCAGGAGCAGCAGCAAGCAGCAGGTGTTTAGATCCTTGGTTTTGAGAAATTCCCCCCTAAGTATGTGGCAATAAGTATAAGCCACTTTGTGTATTGTCTTCATTGTCTTACCCACTTCAGAAATACCCCTTCCTTCTATGTGTGGACATGTTCTCCATAAGAT
>ENSMUSG00000008200.122|Fnbp4
ATCTCTATCTGACCTCCTCAAAGTCTGCTCGCCTGAAGTGTTGATCTGTGCTGATGGCCACACACACCCTAGAATGCTCGCTTTGCAGCACAGGCAGGAGCAGCAGCAAGCAGCAGGTGTTTAGATCCTTGGTTTTGAGAAATTCCCCCCTAAGTATGTGGCAATAAGTATAAGCCACTTTGTGTATTGTCTTCATTGTCTTACCCACTTCAGAAATACCCCTTCCTTCTATGTGTGGACATGTTCTCCATAAGATTCCA
>ENSMUSG00000008200.123|Fnbp4
CTATCTGACCTCCTCAAAGTCTGCTCGCCTGAAGTGTTGATCTGTGCTGATGGCCACACACACCCTAGAATGCTCGCTTTGCAGCACAGGCAGGAGCAGCAGCAAGCAGCAGGTGTTTAGATCCTTGGTTTTGAGAAATTCCCCCCTAAGTATGTGGCAATAAGTATAAGCCACTTTGTGTATTGTCTTCATTGTCTTACCCACTTCAGAAATACCCCTTCCTTCTATGTGTGGACATGTTCTCCATAAGATTCCAGTAT
>ENSMUSG00000008200.124|Fnbp4
CTGACCTCCTCAAAGTCTGCTCGCCTGAAGTGTTGATCTGTGCTGATGGCCACACACACCCTAGAATGCTCGCTTTGCAGCACAGGCAGGAGCAGCAGCAAGCAGCAGGTGTTTAGATCCTTGGTTTTGAGAAATTCCCCCCTAAGTATGTGGCAATAAGTATAAGCCACTTTGTGTATTGTCTTCATTGTCTTACCCACTTCAGAAATACCCCTTCCTTCTATGTGTGGACATGTTCTCCATAAGATTCCAGTATTTAA
>ENSMUSG00000008200.125|Fnbp4
CCTCCTCAAAGTCTGCTCGCCTGAAGTGTTGATCTGTGCTGATGGCCACACACACCCTAGAATGCTCGCTTTGCAGCACAGGCAGGAGCAGCAGCAAGCAGCAGGTGTTTAGATCCTTGGTTTTGAGAAATTCCCCCCTAAGTATGTGGCAATAAGTATAAGCCACTTTGTGTATTGTCTTCATTGTCTTACCCACTTCAGAAATACCCCTTCCTTCTATGTGTGGACATGTTCTCCATAAGATTCCAGTATTTAAGACA
>ENSMUSG00000008200.126|Fnbp4
CTCAAAGTCTGCTCGCCTGAAGTGTTGATCTGTGCTGATGGCCACACACACCCTAGAATGCTCGCTTTGCAGCACAGGCAGGAGCAGCAGCAAGCAGCAGGTGTTTAGATCCTTGGTTTTGAGAAATTCCCCCCTAAGTATGTGGCAATAAGTATAAGCCACTTTGTGTATTGTCTTCATTGTCTTACCCACTTCAGAAATACCCCTTCCTTCTATGTGTGGACATGTTCTCCATAAGATTCCAGTATTTAAGACACGTT
>ENSMUSG00000008200.127|Fnbp4
AAGTCTGCTCGCCTGAAGTGTTGATCTGTGCTGATGGCCACACACACCCTAGAATGCTCGCTTTGCAGCACAGGCAGGAGCAGCAGCAAGCAGCAGGTGTTTAGATCCTTGGTTTTGAGAAATTCCCCCCTAAGTATGTGGCAATAAGTATAAGCCACTTTGTGTATTGTCTTCATTGTCTTACCCACTTCAGAAATACCCCTTCCTTCTATGTGTGGACATGTTCTCCATAAGATTCCAGTATTTAAGACACGTTCACT
>ENSMUSG00000008200.128|Fnbp4
CTGCTCGCCTGAAGTGTTGATCTGTGCTGATGGCCACACACACCCTAGAATGCTCGCTTTGCAGCACAGGCAGGAGCAGCAGCAAGCAGCAGGTGTTTAGATCCTTGGTTTTGAGAAATTCCCCCCTAAGTATGTGGCAATAAGTATAAGCCACTTTGTGTATTGTCTTCATTGTCTTACCCACTTCAGAAATACCCCTTCCTTCTATGTGTGGACATGTTCTCCATAAGATTCCAGTATTTAAGACACGTTCACTGTTG
>ENSMUSG00000008200.129|Fnbp4
TCGCCTGAAGTGTTGATCTGTGCTGATGGCCACACACACCCTAGAATGCTCGCTTTGCAGCACAGGCAGGAGCAGCAGCAAGCAGCAGGTGTTTAGATCCTTGGTTTTGAGAAATTCCCCCCTAAGTATGTGGCAATAAGTATAAGCCACTTTGTGTATTGTCTTCATTGTCTTACCCACTTCAGAAATACCCCTTCCTTCTATGTGTGGACATGTTCTCCATAAGATTCCAGTATTTAAGACACGTTCACTGTTGTGTA
>ENSMUSG00000008200.130|Fnbp4
CTGAAGTGTTGATCTGTGCTGATGGCCACACACACCCTAGAATGCTCGCTTTGCAGCACAGGCAGGAGCAGCAGCAAGCAGCAGGTGTTTAGATCCTTGGTTTTGAGAAATTCCCCCCTAAGTATGTGGCAATAAGTATAAGCCACTTTGTGTATTGTCTTCATTGTCTTACCCACTTCAGAAATACCCCTTCCTTCTATGTGTGGACATGTTCTCCATAAGATTCCAGTATTTAAGACACGTTCACTGTTGTGTACTTT
>ENSMUSG00000008200.131|Fnbp4
AGTGTTGATCTGTGCTGATGGCCACACACACCCTAGAATGCTCGCTTTGCAGCACAGGCAGGAGCAGCAGCAAGCAGCAGGTGTTTAGATCCTTGGTTTTGAGAAATTCCCCCCTAAGTATGTGGCAATAAGTATAAGCCACTTTGTGTATTGTCTTCATTGTCTTACCCACTTCAGAAATACCCCTTCCTTCTATGTGTGGACATGTTCTCCATAAGATTCCAGTATTTAAGACACGTTCACTGTTGTGTACTTTCTGT
>ENSMUSG00000008200.132|Fnbp4
TTGATCTGTGCTGATGGCCACACACACCCTAGAATGCTCGCTTTGCAGCACAGGCAGGAGCAGCAGCAAGCAGCAGGTGTTTAGATCCTTGGTTTTGAGAAATTCCCCCCTAAGTATGTGGCAATAAGTATAAGCCACTTTGTGTATTGTCTTCATTGTCTTACCCACTTCAGAAATACCCCTTCCTTCTATGTGTGGACATGTTCTCCATAAGATTCCAGTATTTAAGACACGTTCACTGTTGTGTACTTTCTGTTGTA
>ENSMUSG00000008200.133|Fnbp4
TCTGTGCTGATGGCCACACACACCCTAGAATGCTCGCTTTGCAGCACAGGCAGGAGCAGCAGCAAGCAGCAGGTGTTTAGATCCTTGGTTTTGAGAAATTCCCCCCTAAGTATGTGGCAATAAGTATAAGCCACTTTGTGTATTGTCTTCATTGTCTTACCCACTTCAGAAATACCCCTTCCTTCTATGTGTGGACATGTTCTCCATAAGATTCCAGTATTTAAGACACGTTCACTGTTGTGTACTTTCTGTTGTATCAC
>ENSMUSG00000008200.134|Fnbp4
TGCTGATGGCCACACACACCCTAGAATGCTCGCTTTGCAGCACAGGCAGGAGCAGCAGCAAGCAGCAGGTGTTTAGATCCTTGGTTTTGAGAAATTCCCCCCTAAGTATGTGGCAATAAGTATAAGCCACTTTGTGTATTGTCTTCATTGTCTTACCCACTTCAGAAATACCCCTTCCTTCTATGTGTGGACATGTTCTCCATAAGATTCCAGTATTTAAGACACGTTCACTGTTGTGTACTTTCTGTTGTATCACAATC
>ENSMUSG00000008200.135|Fnbp4
GATGGCCACACACACCCTAGAATGCTCGCTTTGCAGCACAGGCAGGAGCAGCAGCAAGCAGCAGGTGTTTAGATCCTTGGTTTTGAGAAATTCCCCCCTAAGTATGTGGCAATAAGTATAAGCCACTTTGTGTATTGTCTTCATTGTCTTACCCACTTCAGAAATACCCCTTCCTTCTATGTGTGGACATGTTCTCCATAAGATTCCAGTATTTAAGACACGTTCACTGTTGTGTACTTTCTGTTGTATCACAATCAGGA
>ENSMUSG00000008200.136|Fnbp4
GCCACACACACCCTAGAATGCTCGCTTTGCAGCACAGGCAGGAGCAGCAGCAAGCAGCAGGTGTTTAGATCCTTGGTTTTGAGAAATTCCCCCCTAAGTATGTGGCAATAAGTATAAGCCACTTTGTGTATTGTCTTCATTGTCTTACCCACTTCAGAAATACCCCTTCCTTCTATGTGTGGACATGTTCTCCATAAGATTCCAGTATTTAAGACACGTTCACTGTTGTGTACTTTCTGTTGTATCACAATCAGGAAAGG
>ENSMUSG00000008200.137|Fnbp4
CACACACCCTAGAATGCTCGCTTTGCAGCACAGGCAGGAGCAGCAGCAAGCAGCAGGTGTTTAGATCCTTGGTTTTGAGAAATTCCCCCCTAAGTATGTGGCAATAAGTATAAGCCACTTTGTGTATTGTCTTCATTGTCTTACCCACTTCAGAAATACCCCTTCCTTCTATGTGTGGACATGTTCTCCATAAGATTCCAGTATTTAAGACACGTTCACTGTTGTGTACTTTCTGTTGTATCACAATCAGGAAAGGTCAC
>ENSMUSG00000008200.138|Fnbp4
CACCCTAGAATGCTCGCTTTGCAGCACAGGCAGGAGCAGCAGCAAGCAGCAGGTGTTTAGATCCTTGGTTTTGAGAAATTCCCCCCTAAGTATGTGGCAATAAGTATAAGCCACTTTGTGTATTGTCTTCATTGTCTTACCCACTTCAGAAATACCCCTTCCTTCTATGTGTGGACATGTTCTCCATAAGATTCCAGTATTTAAGACACGTTCACTGTTGTGTACTTTCTGTTGTATCACAATCAGGAAAGGTCACTTTA
>ENSMUSG00000008200.139|Fnbp4
CTAGAATGCTCGCTTTGCAGCACAGGCAGGAGCAGCAGCAAGCAGCAGGTGTTTAGATCCTTGGTTTTGAGAAATTCCCCCCTAAGTATGTGGCAATAAGTATAAGCCACTTTGTGTATTGTCTTCATTGTCTTACCCACTTCAGAAATACCCCTTCCTTCTATGTGTGGACATGTTCTCCATAAGATTCCAGTATTTAAGACACGTTCACTGTTGTGTACTTTCTGTTGTATCACAATCAGGAAAGGTCACTTTAAACT
>ENSMUSG00000008200.140|Fnbp4
AATGCTCGCTTTGCAGCACAGGCAGGAGCAGCAGCAAGCAGCAGGTGTTTAGATCCTTGGTTTTGAGAAATTCCCCCCTAAGTATGTGGCAATAAGTATAAGCCACTTTGTGTATTGTCTTCATTGTCTTACCCACTTCAGAAATACCCCTTCCTTCTATGTGTGGACATGTTCTCCATAAGATTCCAGTATTTAAGACACGTTCACTGTTGTGTACTTTCTGTTGTATCACAATCAGGAAAGGTCACTTTAAACTGAAG
>ENSMUSG00000008200.141|Fnbp4
CTCGCTTTGCAGCACAGGCAGGAGCAGCAGCAAGCAGCAGGTGTTTAGATCCTTGGTTTTGAGAAATTCCCCCCTAAGTATGTGGCAATAAGTATAAGCCACTTTGTGTATTGTCTTCATTGTCTTACCCACTTCAGAAATACCCCTTCCTTCTATGTGTGGACATGTTCTCCATAAGATTCCAGTATTTAAGACACGTTCACTGTTGTGTACTTTCTGTTGTATCACAATCAGGAAAGGTCACTTTAAACTGAAGGGAA
>ENSMUSG00000008200.142|Fnbp4
CTTTGCAGCACAGGCAGGAGCAGCAGCAAGCAGCAGGTGTTTAGATCCTTGGTTTTGAGAAATTCCCCCCTAAGTATGTGGCAATAAGTATAAGCCACTTTGTGTATTGTCTTCATTGTCTTACCCACTTCAGAAATACCCCTTCCTTCTATGTGTGGACATGTTCTCCATAAGATTCCAGTATTTAAGACACGTTCACTGTTGTGTACTTTCTGTTGTATCACAATCAGGAAAGGTCACTTTAAACTGAAGGGAAAAGC
>ENSMUSG00000008200.143|Fnbp4
GCAGCACAGGCAGGAGCAGCAGCAAGCAGCAGGTGTTTAGATCCTTGGTTTTGAGAAATTCCCCCCTAAGTATGTGGCAATAAGTATAAGCCACTTTGTGTATTGTCTTCATTGTCTTACCCACTTCAGAAATACCCCTTCCTTCTATGTGTGGACATGTTCTCCATAAGATTCCAGTATTTAAGACACGTTCACTGTTGTGTACTTTCTGTTGTATCACAATCAGGAAAGGTCACTTTAAACTGAAGGGAAAAGCAAAT
>ENSMUSG00000008200.144|Fnbp4
CACAGGCAGGAGCAGCAGCAAGCAGCAGGTGTTTAGATCCTTGGTTTTGAGAAATTCCCCCCTAAGTATGTGGCAATAAGTATAAGCCACTTTGTGTATTGTCTTCATTGTCTTACCCACTTCAGAAATACCCCTTCCTTCTATGTGTGGACATGTTCTCCATAAGATTCCAGTATTTAAGACACGTTCACTGTTGTGTACTTTCTGTTGTATCACAATCAGGAAAGGTCACTTTAAACTGAAGGGAAAAGCAAATTGTG
>ENSMUSG00000008200.145|Fnbp4
GGCAGGAGCAGCAGCAAGCAGCAGGTGTTTAGATCCTTGGTTTTGAGAAATTCCCCCCTAAGTATGTGGCAATAAGTATAAGCCACTTTGTGTATTGTCTTCATTGTCTTACCCACTTCAGAAATACCCCTTCCTTCTATGTGTGGACATGTTCTCCATAAGATTCCAGTATTTAAGACACGTTCACTGTTGTGTACTTTCTGTTGTATCACAATCAGGAAAGGTCACTTTAAACTGAAGGGAAAAGCAAATTGTGTCTT
>ENSMUSG00000008200.146|Fnbp4
GGAGCAGCAGCAAGCAGCAGGTGTTTAGATCCTTGGTTTTGAGAAATTCCCCCCTAAGTATGTGGCAATAAGTATAAGCCACTTTGTGTATTGTCTTCATTGTCTTACCCACTTCAGAAATACCCCTTCCTTCTATGTGTGGACATGTTCTCCATAAGATTCCAGTATTTAAGACACGTTCACTGTTGTGTACTTTCTGTTGTATCACAATCAGGAAAGGTCACTTTAAACTGAAGGGAAAAGCAAATTGTGTCTTAAAG
>ENSMUSG00000008200.147|Fnbp4
CAGCAGCAAGCAGCAGGTGTTTAGATCCTTGGTTTTGAGAAATTCCCCCCTAAGTATGTGGCAATAAGTATAAGCCACTTTGTGTATTGTCTTCATTGTCTTACCCACTTCAGAAATACCCCTTCCTTCTATGTGTGGACATGTTCTCCATAAGATTCCAGTATTTAAGACACGTTCACTGTTGTGTACTTTCTGTTGTATCACAATCAGGAAAGGTCACTTTAAACTGAAGGGAAAAGCAAATTGTGTCTTAAAGCTGT
>ENSMUSG00000008200.148|Fnbp4
AGCAAGCAGCAGGTGTTTAGATCCTTGGTTTTGAGAAATTCCCCCCTAAGTATGTGGCAATAAGTATAAGCCACTTTGTGTATTGTCTTCATTGTCTTACCCACTTCAGAAATACCCCTTCCTTCTATGTGTGGACATGTTCTCCATAAGATTCCAGTATTTAAGACACGTTCACTGTTGTGTACTTTCTGTTGTATCACAATCAGGAAAGGTCACTTTAAACTGAAGGGAAAAGCAAATTGTGTCTTAAAGCTGTTTGT
>ENSMUSG00000008200.149|Fnbp4
AGCAGCAGGTGTTTAGATCCTTGGTTTTGAGAAATTCCCCCCTAAGTATGTGGCAATAAGTATAAGCCACTTTGTGTATTGTCTTCATTGTCTTACCCACTTCAGAAATACCCCTTCCTTCTATGTGTGGACATGTTCTCCATAAGATTCCAGTATTTAAGACACGTTCACTGTTGTGTACTTTCTGTTGTATCACAATCAGGAAAGGTCACTTTAAACTGAAGGGAAAAGCAAATTGTGTCTTAAAGCTGTTTGTATTT
>ENSMUSG00000008200.150|Fnbp4
GCAGGTGTTTAGATCCTTGGTTTTGAGAAATTCCCCCCTAAGTATGTGGCAATAAGTATAAGCCACTTTGTGTATTGTCTTCATTGTCTTACCCACTTCAGAAATACCCCTTCCTTCTATGTGTGGACATGTTCTCCATAAGATTCCAGTATTTAAGACACGTTCACTGTTGTGTACTTTCTGTTGTATCACAATCAGGAAAGGTCACTTTAAACTGAAGGGAAAAGCAAATTGTGTCTTAAAGCTGTTTGTATTTCTCC
>ENSMUSG00000008200.151|Fnbp4
GTGTTTAGATCCTTGGTTTTGAGAAATTCCCCCCTAAGTATGTGGCAATAAGTATAAGCCACTTTGTGTATTGTCTTCATTGTCTTACCCACTTCAGAAATACCCCTTCCTTCTATGTGTGGACATGTTCTCCATAAGATTCCAGTATTTAAGACACGTTCACTGTTGTGTACTTTCTGTTGTATCACAATCAGGAAAGGTCACTTTAAACTGAAGGGAAAAGCAAATTGTGTCTTAAAGCTGTTTGTATTTCTCCAGTT
>ENSMUSG00000008200.152|Fnbp4
TTAGATCCTTGGTTTTGAGAAATTCCCCCCTAAGTATGTGGCAATAAGTATAAGCCACTTTGTGTATTGTCTTCATTGTCTTACCCACTTCAGAAATACCCCTTCCTTCTATGTGTGGACATGTTCTCCATAAGATTCCAGTATTTAAGACACGTTCACTGTTGTGTACTTTCTGTTGTATCACAATCAGGAAAGGTCACTTTAAACTGAAGGGAAAAGCAAATTGTGTCTTAAAGCTGTTTGTATTTCTCCAGTTTCTG
>ENSMUSG00000008200.153|Fnbp4
ATCCTTGGTTTTGAGAAATTCCCCCCTAAGTATGTGGCAATAAGTATAAGCCACTTTGTGTATTGTCTTCATTGTCTTACCCACTTCAGAAATACCCCTTCCTTCTATGTGTGGACATGTTCTCCATAAGATTCCAGTATTTAAGACACGTTCACTGTTGTGTACTTTCTGTTGTATCACAATCAGGAAAGGTCACTTTAAACTGAAGGGAAAAGCAAATTGTGTCTTAAAGCTGTTTGTATTTCTCCAGTTTCTGACAT
>ENSMUSG00000008200.154|Fnbp4
TTGGTTTTGAGAAATTCCCCCCTAAGTATGTGGCAATAAGTATAAGCCACTTTGTGTATTGTCTTCATTGTCTTACCCACTTCAGAAATACCCCTTCCTTCTATGTGTGGACATGTTCTCCATAAGATTCCAGTATTTAAGACACGTTCACTGTTGTGTACTTTCTGTTGTATCACAATCAGGAAAGGTCACTTTAAACTGAAGGGAAAAGCAAATTGTGTCTTAAAGCTGTTTGTATTTCTCCAGTTTCTGACATTGTA
>ENSMUSG00000008200.155|Fnbp4
TTTTGAGAAATTCCCCCCTAAGTATGTGGCAATAAGTATAAGCCACTTTGTGTATTGTCTTCATTGTCTTACCCACTTCAGAAATACCCCTTCCTTCTATGTGTGGACATGTTCTCCATAAGATTCCAGTATTTAAGACACGTTCACTGTTGTGTACTTTCTGTTGTATCACAATCAGGAAAGGTCACTTTAAACTGAAGGGAAAAGCAAATTGTGTCTTAAAGCTGTTTGTATTTCTCCAGTTTCTGACATTGTAAATT
>ENSMUSG00000008200.156|Fnbp4
GAGAAATTCCCCCCTAAGTATGTGGCAATAAGTATAAGCCACTTTGTGTATTGTCTTCATTGTCTTACCCACTTCAGAAATACCCCTTCCTTCTATGTGTGGACATGTTCTCCATAAGATTCCAGTATTTAAGACACGTTCACTGTTGTGTACTTTCTGTTGTATCACAATCAGGAAAGGTCACTTTAAACTGAAGGGAAAAGCAAATTGTGTCTTAAAGCTGTTTGTATTTCTCCAGTTTCTGACATTGTAAATTTGTA
>ENSMUSG00000008200.157|Fnbp4
AATTCCCCCCTAAGTATGTGGCAATAAGTATAAGCCACTTTGTGTATTGTCTTCATTGTCTTACCCACTTCAGAAATACCCCTTCCTTCTATGTGTGGACATGTTCTCCATAAGATTCCAGTATTTAAGACACGTTCACTGTTGTGTACTTTCTGTTGTATCACAATCAGGAAAGGTCACTTTAAACTGAAGGGAAAAGCAAATTGTGTCTTAAAGCTGTTTGTATTTCTCCAGTTTCTGACATTGTAAATTTGTATATA
>ENSMUSG00000008200.158|Fnbp4
CCCCCCTAAGTATGTGGCAATAAGTATAAGCCACTTTGTGTATTGTCTTCATTGTCTTACCCACTTCAGAAATACCCCTTCCTTCTATGTGTGGACATGTTCTCCATAAGATTCCAGTATTTAAGACACGTTCACTGTTGTGTACTTTCTGTTGTATCACAATCAGGAAAGGTCACTTTAAACTGAAGGGAAAAGCAAATTGTGTCTTAAAGCTGTTTGTATTTCTCCAGTTTCTGACATTGTAAATTTGTATATATACA
>ENSMUSG00000008200.159|Fnbp4
CCTAAGTATGTGGCAATAAGTATAAGCCACTTTGTGTATTGTCTTCATTGTCTTACCCACTTCAGAAATACCCCTTCCTTCTATGTGTGGACATGTTCTCCATAAGATTCCAGTATTTAAGACACGTTCACTGTTGTGTACTTTCTGTTGTATCACAATCAGGAAAGGTCACTTTAAACTGAAGGGAAAAGCAAATTGTGTCTTAAAGCTGTTTGTATTTCTCCAGTTTCTGACATTGTAAATTTGTATATATACACCAA
>ENSMUSG00000008200.160|Fnbp4
AGTATGTGGCAATAAGTATAAGCCACTTTGTGTATTGTCTTCATTGTCTTACCCACTTCAGAAATACCCCTTCCTTCTATGTGTGGACATGTTCTCCATAAGATTCCAGTATTTAAGACACGTTCACTGTTGTGTACTTTCTGTTGTATCACAATCAGGAAAGGTCACTTTAAACTGAAGGGAAAAGCAAATTGTGTCTTAAAGCTGTTTGTATTTCTCCAGTTTCTGACATTGTAAATTTGTATATATACACCAATAAA
>ENSMUSG00000008200.161|Fnbp4
TGTGGCAATAAGTATAAGCCACTTTGTGTATTGTCTTCATTGTCTTACCCACTTCAGAAATACCCCTTCCTTCTATGTGTGGACATGTTCTCCATAAGATTCCAGTATTTAAGACACGTTCACTGTTGTGTACTTTCTGTTGTATCACAATCAGGAAAGGTCACTTTAAACTGAAGGGAAAAGCAAATTGTGTCTTAAAGCTGTTTGTATTTCTCCAGTTTCTGACATTGTAAATTTGTATATATACACCAATAAAGCTC
>ENSMUSG00000008200.162|Fnbp4
GCAATAAGTATAAGCCACTTTGTGTATTGTCTTCATTGTCTTACCCACTTCAGAAATACCCCTTCCTTCTATGTGTGGACATGTTCTCCATAAGATTCCAGTATTTAAGACACGTTCACTGTTGTGTACTTTCTGTTGTATCACAATCAGGAAAGGTCACTTTAAACTGAAGGGAAAAGCAAATTGTGTCTTAAAGCTGTTTGTATTTCTCCAGTTTCTGACATTGTAAATTTGTATATATACACCAATAAAGCTCTTTT
>ENSMUSG00000008200.163|Fnbp4
TAAGTATAAGCCACTTTGTGTATTGTCTTCATTGTCTTACCCACTTCAGAAATACCCCTTCCTTCTATGTGTGGACATGTTCTCCATAAGATTCCAGTATTTAAGACACGTTCACTGTTGTGTACTTTCTGTTGTATCACAATCAGGAAAGGTCACTTTAAACTGAAGGGAAAAGCAAATTGTGTCTTAAAGCTGTTTGTATTTCTCCAGTTTCTGACATTGTAAATTTGTATATATACACCAATAAAGCTCTTTTTATA
>ENSMUSG00000008200.164|Fnbp4
TATAAGCCACTTTGTGTATTGTCTTCATTGTCTTACCCACTTCAGAAATACCCCTTCCTTCTATGTGTGGACATGTTCTCCATAAGATTCCAGTATTTAAGACACGTTCACTGTTGTGTACTTTCTGTTGTATCACAATCAGGAAAGGTCACTTTAAACTGAAGGGAAAAGCAAATTGTGTCTTAAAGCTGTTTGTATTTCTCCAGTTTCTGACATTGTAAATTTGTATATATACACCAATAAAGCTCTTTTTATACTTC
>ENSMUSG00000008200.165|Fnbp4
AGCCACTTTGTGTATTGTCTTCATTGTCTTACCCACTTCAGAAATACCCCTTCCTTCTATGTGTGGACATGTTCTCCATAAGATTCCAGTATTTAAGACACGTTCACTGTTGTGTACTTTCTGTTGTATCACAATCAGGAAAGGTCACTTTAAACTGAAGGGAAAAGCAAATTGTGTCTTAAAGCTGTTTGTATTTCTCCAGTTTCTGACATTGTAAATTTGTATATATACACCAATAAAGCTCTTTTTATACTTCTCAT
>ENSMUSG00000008200.166|Fnbp4
ACTTTGTGTATTGTCTTCATTGTCTTACCCACTTCAGAAATACCCCTTCCTTCTATGTGTGGACATGTTCTCCATAAGATTCCAGTATTTAAGACACGTTCACTGTTGTGTACTTTCTGTTGTATCACAATCAGGAAAGGTCACTTTAAACTGAAGGGAAAAGCAAATTGTGTCTTAAAGCTGTTTGTATTTCTCCAGTTTCTGACATTGTAAATTTGTATATATACACCAATAAAGCTCTTTTTATACTTCTCATTGGT
>ENSMUSG00000008200.167|Fnbp4
TGTGTATTGTCTTCATTGTCTTACCCACTTCAGAAATACCCCTTCCTTCTATGTGTGGACATGTTCTCCATAAGATTCCAGTATTTAAGACACGTTCACTGTTGTGTACTTTCTGTTGTATCACAATCAGGAAAGGTCACTTTAAACTGAAGGGAAAAGCAAATTGTGTCTTAAAGCTGTTTGTATTTCTCCAGTTTCTGACATTGTAAATTTGTATATATACACCAATAAAGCTCTTTTTATACTTCTCATTGGTTATC
>ENSMUSG00000008200.168|Fnbp4
TATTGTCTTCATTGTCTTACCCACTTCAGAAATACCCCTTCCTTCTATGTGTGGACATGTTCTCCATAAGATTCCAGTATTTAAGACACGTTCACTGTTGTGTACTTTCTGTTGTATCACAATCAGGAAAGGTCACTTTAAACTGAAGGGAAAAGCAAATTGTGTCTTAAAGCTGTTTGTATTTCTCCAGTTTCTGACATTGTAAATTTGTATATATACACCAATAAAGCTCTTTTTATACTTCTCATTGGTTATCCTTT
>ENSMUSG00000008200.169|Fnbp4
GTCTTCATTGTCTTACCCACTTCAGAAATACCCCTTCCTTCTATGTGTGGACATGTTCTCCATAAGATTCCAGTATTTAAGACACGTTCACTGTTGTGTACTTTCTGTTGTATCACAATCAGGAAAGGTCACTTTAAACTGAAGGGAAAAGCAAATTGTGTCTTAAAGCTGTTTGTATTTCTCCAGTTTCTGACATTGTAAATTTGTATATATACACCAATAAAGCTCTTTTTATACTTCTCATTGGTTATCCTTTTGCT
>ENSMUSG00000008200.170|Fnbp4
TCATTGTCTTACCCACTTCAGAAATACCCCTTCCTTCTATGTGTGGACATGTTCTCCATAAGATTCCAGTATTTAAGACACGTTCACTGTTGTGTACTTTCTGTTGTATCACAATCAGGAAAGGTCACTTTAAACTGAAGGGAAAAGCAAATTGTGTCTTAAAGCTGTTTGTATTTCTCCAGTTTCTGACATTGTAAATTTGTATATATACACCAATAAAGCTCTTTTTATACTTCTCATTGGTTATCCTTTTGCTCTTC
>ENSMUSG00000008200.171|Fnbp4
TGTCTTACCCACTTCAGAAATACCCCTTCCTTCTATGTGTGGACATGTTCTCCATAAGATTCCAGTATTTAAGACACGTTCACTGTTGTGTACTTTCTGTTGTATCACAATCAGGAAAGGTCACTTTAAACTGAAGGGAAAAGCAAATTGTGTCTTAAAGCTGTTTGTATTTCTCCAGTTTCTGACATTGTAAATTTGTATATATACACCAATAAAGCTCTTTTTATACTTCTCATTGGTTATCCTTTTGCTCTTCTAAG
>ENSMUSG00000008200.172|Fnbp4
TTACCCACTTCAGAAATACCCCTTCCTTCTATGTGTGGACATGTTCTCCATAAGATTCCAGTATTTAAGACACGTTCACTGTTGTGTACTTTCTGTTGTATCACAATCAGGAAAGGTCACTTTAAACTGAAGGGAAAAGCAAATTGTGTCTTAAAGCTGTTTGTATTTCTCCAGTTTCTGACATTGTAAATTTGTATATATACACCAATAAAGCTCTTTTTATACTTCTCATTGGTTATCCTTTTGCTCTTCTAAGCATG
>ENSMUSG00000008200.173|Fnbp4
CCACTTCAGAAATACCCCTTCCTTCTATGTGTGGACATGTTCTCCATAAGATTCCAGTATTTAAGACACGTTCACTGTTGTGTACTTTCTGTTGTATCACAATCAGGAAAGGTCACTTTAAACTGAAGGGAAAAGCAAATTGTGTCTTAAAGCTGTTTGTATTTCTCCAGTTTCTGACATTGTAAATTTGTATATATACACCAATAAAGCTCTTTTTATACTTCTCATTGGTTATCCTTTTGCTCTTCTAAGCATGTTAC
>ENSMUSG00000008200.174|Fnbp4
TTCAGAAATACCCCTTCCTTCTATGTGTGGACATGTTCTCCATAAGATTCCAGTATTTAAGACACGTTCACTGTTGTGTACTTTCTGTTGTATCACAATCAGGAAAGGTCACTTTAAACTGAAGGGAAAAGCAAATTGTGTCTTAAAGCTGTTTGTATTTCTCCAGTTTCTGACATTGTAAATTTGTATATATACACCAATAAAGCTCTTTTTATACTTCTCATTGGTTATCCTTTTGCTCTTCTAAGCATGTTACCCTA
>ENSMUSG00000008200.175|Fnbp4
GAAATACCCCTTCCTTCTATGTGTGGACATGTTCTCCATAAGATTCCAGTATTTAAGACACGTTCACTGTTGTGTACTTTCTGTTGTATCACAATCAGGAAAGGTCACTTTAAACTGAAGGGAAAAGCAAATTGTGTCTTAAAGCTGTTTGTATTTCTCCAGTTTCTGACATTGTAAATTTGTATATATACACCAATAAAGCTCTTTTTATACTTCTCATTGGTTATCCTTTTGCTCTTCTAAGCATGTTACCCTACATA
>ENSMUSG00000008200.176|Fnbp4
TACCCCTTCCTTCTATGTGTGGACATGTTCTCCATAAGATTCCAGTATTTAAGACACGTTCACTGTTGTGTACTTTCTGTTGTATCACAATCAGGAAAGGTCACTTTAAACTGAAGGGAAAAGCAAATTGTGTCTTAAAGCTGTTTGTATTTCTCCAGTTTCTGACATTGTAAATTTGTATATATACACCAATAAAGCTCTTTTTATACTTCTCATTGGTTATCCTTTTGCTCTTCTAAGCATGTTACCCTACATAACTA
>ENSMUSG00000008200.177|Fnbp4
CCTTCCTTCTATGTGTGGACATGTTCTCCATAAGATTCCAGTATTTAAGACACGTTCACTGTTGTGTACTTTCTGTTGTATCACAATCAGGAAAGGTCACTTTAAACTGAAGGGAAAAGCAAATTGTGTCTTAAAGCTGTTTGTATTTCTCCAGTTTCTGACATTGTAAATTTGTATATATACACCAATAAAGCTCTTTTTATACTTCTCATTGGTTATCCTTTTGCTCTTCTAAGCATGTTACCCTACATAACTAGGAC
>ENSMUSG00000008200.178|Fnbp4
CCTTCTATGTGTGGACATGTTCTCCATAAGATTCCAGTATTTAAGACACGTTCACTGTTGTGTACTTTCTGTTGTATCACAATCAGGAAAGGTCACTTTAAACTGAAGGGAAAAGCAAATTGTGTCTTAAAGCTGTTTGTATTTCTCCAGTTTCTGACATTGTAAATTTGTATATATACACCAATAAAGCTCTTTTTATACTTCTCATTGGTTATCCTTTTGCTCTTCTAAGCATGTTACCCTACATAACTAGGACTTAG
>ENSMUSG00000008200.179|Fnbp4
CTATGTGTGGACATGTTCTCCATAAGATTCCAGTATTTAAGACACGTTCACTGTTGTGTACTTTCTGTTGTATCACAATCAGGAAAGGTCACTTTAAACTGAAGGGAAAAGCAAATTGTGTCTTAAAGCTGTTTGTATTTCTCCAGTTTCTGACATTGTAAATTTGTATATATACACCAATAAAGCTCTTTTTATACTTCTCATTGGTTATCCTTTTGCTCTTCTAAGCATGTTACCCTACATAACTAGGACTTAGTGTG
>ENSMUSG00000008200.180|Fnbp4
GTGTGGACATGTTCTCCATAAGATTCCAGTATTTAAGACACGTTCACTGTTGTGTACTTTCTGTTGTATCACAATCAGGAAAGGTCACTTTAAACTGAAGGGAAAAGCAAATTGTGTCTTAAAGCTGTTTGTATTTCTCCAGTTTCTGACATTGTAAATTTGTATATATACACCAATAAAGCTCTTTTTATACTTCTCATTGGTTATCCTTTTGCTCTTCTAAGCATGTTACCCTACATAACTAGGACTTAGTGTGTGCC
>ENSMUSG00000008200.181|Fnbp4
GGACATGTTCTCCATAAGATTCCAGTATTTAAGACACGTTCACTGTTGTGTACTTTCTGTTGTATCACAATCAGGAAAGGTCACTTTAAACTGAAGGGAAAAGCAAATTGTGTCTTAAAGCTGTTTGTATTTCTCCAGTTTCTGACATTGTAAATTTGTATATATACACCAATAAAGCTCTTTTTATACTTCTCATTGGTTATCCTTTTGCTCTTCTAAGCATGTTACCCTACATAACTAGGACTTAGTGTGTGCCCATT
>ENSMUSG00000008200.182|Fnbp4
ATGTTCTCCATAAGATTCCAGTATTTAAGACACGTTCACTGTTGTGTACTTTCTGTTGTATCACAATCAGGAAAGGTCACTTTAAACTGAAGGGAAAAGCAAATTGTGTCTTAAAGCTGTTTGTATTTCTCCAGTTTCTGACATTGTAAATTTGTATATATACACCAATAAAGCTCTTTTTATACTTCTCATTGGTTATCCTTTTGCTCTTCTAAGCATGTTACCCTACATAACTAGGACTTAGTGTGTGCCCATTCTTA
>ENSMUSG00000008200.183|Fnbp4
TCTCCATAAGATTCCAGTATTTAAGACACGTTCACTGTTGTGTACTTTCTGTTGTATCACAATCAGGAAAGGTCACTTTAAACTGAAGGGAAAAGCAAATTGTGTCTTAAAGCTGTTTGTATTTCTCCAGTTTCTGACATTGTAAATTTGTATATATACACCAATAAAGCTCTTTTTATACTTCTCATTGGTTATCCTTTTGCTCTTCTAAGCATGTTACCCTACATAACTAGGACTTAGTGTGTGCCCATTCTTAGTTG
>ENSMUSG00000008200.184|Fnbp4
CATAAGATTCCAGTATTTAAGACACGTTCACTGTTGTGTACTTTCTGTTGTATCACAATCAGGAAAGGTCACTTTAAACTGAAGGGAAAAGCAAATTGTGTCTTAAAGCTGTTTGTATTTCTCCAGTTTCTGACATTGTAAATTTGTATATATACACCAATAAAGCTCTTTTTATACTTCTCATTGGTTATCCTTTTGCTCTTCTAAGCATGTTACCCTACATAACTAGGACTTAGTGTGTGCCCATTCTTAGTTGTTCC
>ENSMUSG00000008200.185|Fnbp4
AGATTCCAGTATTTAAGACACGTTCACTGTTGTGTACTTTCTGTTGTATCACAATCAGGAAAGGTCACTTTAAACTGAAGGGAAAAGCAAATTGTGTCTTAAAGCTGTTTGTATTTCTCCAGTTTCTGACATTGTAAATTTGTATATATACACCAATAAAGCTCTTTTTATACTTCTCATTGGTTATCCTTTTGCTCTTCTAAGCATGTTACCCTACATAACTAGGACTTAGTGTGTGCCCATTCTTAGTTGTTCCAATC
>ENSMUSG00000008200.186|Fnbp4
TCCAGTATTTAAGACACGTTCACTGTTGTGTACTTTCTGTTGTATCACAATCAGGAAAGGTCACTTTAAACTGAAGGGAAAAGCAAATTGTGTCTTAAAGCTGTTTGTATTTCTCCAGTTTCTGACATTGTAAATTTGTATATATACACCAATAAAGCTCTTTTTATACTTCTCATTGGTTATCCTTTTGCTCTTCTAAGCATGTTACCCTACATAACTAGGACTTAGTGTGTGCCCATTCTTAGTTGTTCCAATCAGAC
>ENSMUSG00000008200.187|Fnbp4
GTATTTAAGACACGTTCACTGTTGTGTACTTTCTGTTGTATCACAATCAGGAAAGGTCACTTTAAACTGAAGGGAAAAGCAAATTGTGTCTTAAAGCTGTTTGTATTTCTCCAGTTTCTGACATTGTAAATTTGTATATATACACCAATAAAGCTCTTTTTATACTTCTCATTGGTTATCCTTTTGCTCTTCTAAGCATGTTACCCTACATAACTAGGACTTAGTGTGTGCCCATTCTTAGTTGTTCCAATCAGACTTAG
>ENSMUSG00000008200.188|Fnbp4
TTAAGACACGTTCACTGTTGTGTACTTTCTGTTGTATCACAATCAGGAAAGGTCACTTTAAACTGAAGGGAAAAGCAAATTGTGTCTTAAAGCTGTTTGTATTTCTCCAGTTTCTGACATTGTAAATTTGTATATATACACCAATAAAGCTCTTTTTATACTTCTCATTGGTTATCCTTTTGCTCTTCTAAGCATGTTACCCTACATAACTAGGACTTAGTGTGTGCCCATTCTTAGTTGTTCCAATCAGACTTAGTGCA
>ENSMUSG00000008200.189|Fnbp4
GACACGTTCACTGTTGTGTACTTTCTGTTGTATCACAATCAGGAAAGGTCACTTTAAACTGAAGGGAAAAGCAAATTGTGTCTTAAAGCTGTTTGTATTTCTCCAGTTTCTGACATTGTAAATTTGTATATATACACCAATAAAGCTCTTTTTATACTTCTCATTGGTTATCCTTTTGCTCTTCTAAGCATGTTACCCTACATAACTAGGACTTAGTGTGTGCCCATTCTTAGTTGTTCCAATCAGACTTAGTGCAGAAC
>ENSMUSG00000008200.190|Fnbp4
CGTTCACTGTTGTGTACTTTCTGTTGTATCACAATCAGGAAAGGTCACTTTAAACTGAAGGGAAAAGCAAATTGTGTCTTAAAGCTGTTTGTATTTCTCCAGTTTCTGACATTGTAAATTTGTATATATACACCAATAAAGCTCTTTTTATACTTCTCATTGGTTATCCTTTTGCTCTTCTAAGCATGTTACCCTACATAACTAGGACTTAGTGTGTGCCCATTCTTAGTTGTTCCAATCAGACTTAGTGCAGAACATGC
>ENSMUSG00000008200.191|Fnbp4
CACTGTTGTGTACTTTCTGTTGTATCACAATCAGGAAAGGTCACTTTAAACTGAAGGGAAAAGCAAATTGTGTCTTAAAGCTGTTTGTATTTCTCCAGTTTCTGACATTGTAAATTTGTATATATACACCAATAAAGCTCTTTTTATACTTCTCATTGGTTATCCTTTTGCTCTTCTAAGCATGTTACCCTACATAACTAGGACTTAGTGTGTGCCCATTCTTAGTTGTTCCAATCAGACTTAGTGCAGAACATGCACTG
>ENSMUSG00000008200.192|Fnbp4
GTTGTGTACTTTCTGTTGTATCACAATCAGGAAAGGTCACTTTAAACTGAAGGGAAAAGCAAATTGTGTCTTAAAGCTGTTTGTATTTCTCCAGTTTCTGACATTGTAAATTTGTATATATACACCAATAAAGCTCTTTTTATACTTCTCATTGGTTATCCTTTTGCTCTTCTAAGCATGTTACCCTACATAACTAGGACTTAGTGTGTGCCCATTCTTAGTTGTTCCAATCAGACTTAGTGCAGAACATGCACTGACAT
>ENSMUSG00000008200.193|Fnbp4
TGTACTTTCTGTTGTATCACAATCAGGAAAGGTCACTTTAAACTGAAGGGAAAAGCAAATTGTGTCTTAAAGCTGTTTGTATTTCTCCAGTTTCTGACATTGTAAATTTGTATATATACACCAATAAAGCTCTTTTTATACTTCTCATTGGTTATCCTTTTGCTCTTCTAAGCATGTTACCCTACATAACTAGGACTTAGTGTGTGCCCATTCTTAGTTGTTCCAATCAGACTTAGTGCAGAACATGCACTGACATTTGA
>ENSMUSG00000008200.194|Fnbp4
CTTTCTGTTGTATCACAATCAGGAAAGGTCACTTTAAACTGAAGGGAAAAGCAAATTGTGTCTTAAAGCTGTTTGTATTTCTCCAGTTTCTGACATTGTAAATTTGTATATATACACCAATAAAGCTCTTTTTATACTTCTCATTGGTTATCCTTTTGCTCTTCTAAGCATGTTACCCTACATAACTAGGACTTAGTGTGTGCCCATTCTTAGTTGTTCCAATCAGACTTAGTGCAGAACATGCACTGACATTTGAACAT
>ENSMUSG00000008200.195|Fnbp4
CTGTTGTATCACAATCAGGAAAGGTCACTTTAAACTGAAGGGAAAAGCAAATTGTGTCTTAAAGCTGTTTGTATTTCTCCAGTTTCTGACATTGTAAATTTGTATATATACACCAATAAAGCTCTTTTTATACTTCTCATTGGTTATCCTTTTGCTCTTCTAAGCATGTTACCCTACATAACTAGGACTTAGTGTGTGCCCATTCTTAGTTGTTCCAATCAGACTTAGTGCAGAACATGCACTGACATTTGAACATCGGG
>ENSMUSG00000008200.196|Fnbp4
TGTATCACAATCAGGAAAGGTCACTTTAAACTGAAGGGAAAAGCAAATTGTGTCTTAAAGCTGTTTGTATTTCTCCAGTTTCTGACATTGTAAATTTGTATATATACACCAATAAAGCTCTTTTTATACTTCTCATTGGTTATCCTTTTGCTCTTCTAAGCATGTTACCCTACATAACTAGGACTTAGTGTGTGCCCATTCTTAGTTGTTCCAATCAGACTTAGTGCAGAACATGCACTGACATTTGAACATCGGGAAAG
>ENSMUSG00000008200.197|Fnbp4
TCACAATCAGGAAAGGTCACTTTAAACTGAAGGGAAAAGCAAATTGTGTCTTAAAGCTGTTTGTATTTCTCCAGTTTCTGACATTGTAAATTTGTATATATACACCAATAAAGCTCTTTTTATACTTCTCATTGGTTATCCTTTTGCTCTTCTAAGCATGTTACCCTACATAACTAGGACTTAGTGTGTGCCCATTCTTAGTTGTTCCAATCAGACTTAGTGCAGAACATGCACTGACATTTGAACATCGGGAAAGTGAT
>ENSMUSG00000008200.198|Fnbp4
AATCAGGAAAGGTCACTTTAAACTGAAGGGAAAAGCAAATTGTGTCTTAAAGCTGTTTGTATTTCTCCAGTTTCTGACATTGTAAATTTGTATATATACACCAATAAAGCTCTTTTTATACTTCTCATTGGTTATCCTTTTGCTCTTCTAAGCATGTTACCCTACATAACTAGGACTTAGTGTGTGCCCATTCTTAGTTGTTCCAATCAGACTTAGTGCAGAACATGCACTGACATTTGAACATCGGGAAAGTGATGGCT
>ENSMUSG00000008200.199|Fnbp4
AGGAAAGGTCACTTTAAACTGAAGGGAAAAGCAAATTGTGTCTTAAAGCTGTTTGTATTTCTCCAGTTTCTGACATTGTAAATTTGTATATATACACCAATAAAGCTCTTTTTATACTTCTCATTGGTTATCCTTTTGCTCTTCTAAGCATGTTACCCTACATAACTAGGACTTAGTGTGTGCCCATTCTTAGTTGTTCCAATCAGACTTAGTGCAGAACATGCACTGACATTTGAACATCGGGAAAGTGATGGCTTGGG
>ENSMUSG00000008200.200|Fnbp4
AAGGTCACTTTAAACTGAAGGGAAAAGCAAATTGTGTCTTAAAGCTGTTTGTATTTCTCCAGTTTCTGACATTGTAAATTTGTATATATACACCAATAAAGCTCTTTTTATACTTCTCATTGGTTATCCTTTTGCTCTTCTAAGCATGTTACCCTACATAACTAGGACTTAGTGTGTGCCCATTCTTAGTTGTTCCAATCAGACTTAGTGCAGAACATGCACTGACATTTGAACATCGGGAAAGTGATGGCTTGGGGATA
>ENSMUSG00000008200.201|Fnbp4
TCACTTTAAACTGAAGGGAAAAGCAAATTGTGTCTTAAAGCTGTTTGTATTTCTCCAGTTTCTGACATTGTAAATTTGTATATATACACCAATAAAGCTCTTTTTATACTTCTCATTGGTTATCCTTTTGCTCTTCTAAGCATGTTACCCTACATAACTAGGACTTAGTGTGTGCCCATTCTTAGTTGTTCCAATCAGACTTAGTGCAGAACATGCACTGACATTTGAACATCGGGAAAGTGATGGCTTGGGGATATAGG
>ENSMUSG00000008200.202|Fnbp4
TTTAAACTGAAGGGAAAAGCAAATTGTGTCTTAAAGCTGTTTGTATTTCTCCAGTTTCTGACATTGTAAATTTGTATATATACACCAATAAAGCTCTTTTTATACTTCTCATTGGTTATCCTTTTGCTCTTCTAAGCATGTTACCCTACATAACTAGGACTTAGTGTGTGCCCATTCTTAGTTGTTCCAATCAGACTTAGTGCAGAACATGCACTGACATTTGAACATCGGGAAAGTGATGGCTTGGGGATATAGGAAGA
>ENSMUSG00000008200.203|Fnbp4
AACTGAAGGGAAAAGCAAATTGTGTCTTAAAGCTGTTTGTATTTCTCCAGTTTCTGACATTGTAAATTTGTATATATACACCAATAAAGCTCTTTTTATACTTCTCATTGGTTATCCTTTTGCTCTTCTAAGCATGTTACCCTACATAACTAGGACTTAGTGTGTGCCCATTCTTAGTTGTTCCAATCAGACTTAGTGCAGAACATGCACTGACATTTGAACATCGGGAAAGTGATGGCTTGGGGATATAGGAAGACAGG
>ENSMUSG00000008200.204|Fnbp4
GAAGGGAAAAGCAAATTGTGTCTTAAAGCTGTTTGTATTTCTCCAGTTTCTGACATTGTAAATTTGTATATATACACCAATAAAGCTCTTTTTATACTTCTCATTGGTTATCCTTTTGCTCTTCTAAGCATGTTACCCTACATAACTAGGACTTAGTGTGTGCCCATTCTTAGTTGTTCCAATCAGACTTAGTGCAGAACATGCACTGACATTTGAACATCGGGAAAGTGATGGCTTGGGGATATAGGAAGACAGGGTTT
>ENSMUSG00000008200.205|Fnbp4
GGAAAAGCAAATTGTGTCTTAAAGCTGTTTGTATTTCTCCAGTTTCTGACATTGTAAATTTGTATATATACACCAATAAAGCTCTTTTTATACTTCTCATTGGTTATCCTTTTGCTCTTCTAAGCATGTTACCCTACATAACTAGGACTTAGTGTGTGCCCATTCTTAGTTGTTCCAATCAGACTTAGTGCAGAACATGCACTGACATTTGAACATCGGGAAAGTGATGGCTTGGGGATATAGGAAGACAGGGTTTTAAG
>ENSMUSG00000008200.206|Fnbp4
AAGCAAATTGTGTCTTAAAGCTGTTTGTATTTCTCCAGTTTCTGACATTGTAAATTTGTATATATACACCAATAAAGCTCTTTTTATACTTCTCATTGGTTATCCTTTTGCTCTTCTAAGCATGTTACCCTACATAACTAGGACTTAGTGTGTGCCCATTCTTAGTTGTTCCAATCAGACTTAGTGCAGAACATGCACTGACATTTGAACATCGGGAAAGTGATGGCTTGGGGATATAGGAAGACAGGGTTTTAAGAAAC
>ENSMUSG00000008200.207|Fnbp4
AAATTGTGTCTTAAAGCTGTTTGTATTTCTCCAGTTTCTGACATTGTAAATTTGTATATATACACCAATAAAGCTCTTTTTATACTTCTCATTGGTTATCCTTTTGCTCTTCTAAGCATGTTACCCTACATAACTAGGACTTAGTGTGTGCCCATTCTTAGTTGTTCCAATCAGACTTAGTGCAGAACATGCACTGACATTTGAACATCGGGAAAGTGATGGCTTGGGGATATAGGAAGACAGGGTTTTAAGAAACATAC
>ENSMUSG00000008200.208|Fnbp4
TGTGTCTTAAAGCTGTTTGTATTTCTCCAGTTTCTGACATTGTAAATTTGTATATATACACCAATAAAGCTCTTTTTATACTTCTCATTGGTTATCCTTTTGCTCTTCTAAGCATGTTACCCTACATAACTAGGACTTAGTGTGTGCCCATTCTTAGTTGTTCCAATCAGACTTAGTGCAGAACATGCACTGACATTTGAACATCGGGAAAGTGATGGCTTGGGGATATAGGAAGACAGGGTTTTAAGAAACATACACAG
>ENSMUSG00000008200.209|Fnbp4
TCTTAAAGCTGTTTGTATTTCTCCAGTTTCTGACATTGTAAATTTGTATATATACACCAATAAAGCTCTTTTTATACTTCTCATTGGTTATCCTTTTGCTCTTCTAAGCATGTTACCCTACATAACTAGGACTTAGTGTGTGCCCATTCTTAGTTGTTCCAATCAGACTTAGTGCAGAACATGCACTGACATTTGAACATCGGGAAAGTGATGGCTTGGGGATATAGGAAGACAGGGTTTTAAGAAACATACACAGTTTC
>ENSMUSG00000008200.210|Fnbp4
AAAGCTGTTTGTATTTCTCCAGTTTCTGACATTGTAAATTTGTATATATACACCAATAAAGCTCTTTTTATACTTCTCATTGGTTATCCTTTTGCTCTTCTAAGCATGTTACCCTACATAACTAGGACTTAGTGTGTGCCCATTCTTAGTTGTTCCAATCAGACTTAGTGCAGAACATGCACTGACATTTGAACATCGGGAAAGTGATGGCTTGGGGATATAGGAAGACAGGGTTTTAAGAAACATACACAGTTTCCGAT
>ENSMUSG00000008200.211|Fnbp4
CTGTTTGTATTTCTCCAGTTTCTGACATTGTAAATTTGTATATATACACCAATAAAGCTCTTTTTATACTTCTCATTGGTTATCCTTTTGCTCTTCTAAGCATGTTACCCTACATAACTAGGACTTAGTGTGTGCCCATTCTTAGTTGTTCCAATCAGACTTAGTGCAGAACATGCACTGACATTTGAACATCGGGAAAGTGATGGCTTGGGGATATAGGAAGACAGGGTTTTAAGAAACATACACAGTTTCCGATAAGA
>ENSMUSG00000008200.212|Fnbp4
TTGTATTTCTCCAGTTTCTGACATTGTAAATTTGTATATATACACCAATAAAGCTCTTTTTATACTTCTCATTGGTTATCCTTTTGCTCTTCTAAGCATGTTACCCTACATAACTAGGACTTAGTGTGTGCCCATTCTTAGTTGTTCCAATCAGACTTAGTGCAGAACATGCACTGACATTTGAACATCGGGAAAGTGATGGCTTGGGGATATAGGAAGACAGGGTTTTAAGAAACATACACAGTTTCCGATAAGATGGT
>ENSMUSG00000008200.213|Fnbp4
ATTTCTCCAGTTTCTGACATTGTAAATTTGTATATATACACCAATAAAGCTCTTTTTATACTTCTCATTGGTTATCCTTTTGCTCTTCTAAGCATGTTACCCTACATAACTAGGACTTAGTGTGTGCCCATTCTTAGTTGTTCCAATCAGACTTAGTGCAGAACATGCACTGACATTTGAACATCGGGAAAGTGATGGCTTGGGGATATAGGAAGACAGGGTTTTAAGAAACATACACAGTTTCCGATAAGATGGTGCCA
>ENSMUSG00000008200.214|Fnbp4
CTCCAGTTTCTGACATTGTAAATTTGTATATATACACCAATAAAGCTCTTTTTATACTTCTCATTGGTTATCCTTTTGCTCTTCTAAGCATGTTACCCTACATAACTAGGACTTAGTGTGTGCCCATTCTTAGTTGTTCCAATCAGACTTAGTGCAGAACATGCACTGACATTTGAACATCGGGAAAGTGATGGCTTGGGGATATAGGAAGACAGGGTTTTAAGAAACATACACAGTTTCCGATAAGATGGTGCCATTTT
>ENSMUSG00000008200.215|Fnbp4
AGTTTCTGACATTGTAAATTTGTATATATACACCAATAAAGCTCTTTTTATACTTCTCATTGGTTATCCTTTTGCTCTTCTAAGCATGTTACCCTACATAACTAGGACTTAGTGTGTGCCCATTCTTAGTTGTTCCAATCAGACTTAGTGCAGAACATGCACTGACATTTGAACATCGGGAAAGTGATGGCTTGGGGATATAGGAAGACAGGGTTTTAAGAAACATACACAGTTTCCGATAAGATGGTGCCATTTTCTGG
>ENSMUSG00000008200.216|Fnbp4
TCTGACATTGTAAATTTGTATATATACACCAATAAAGCTCTTTTTATACTTCTCATTGGTTATCCTTTTGCTCTTCTAAGCATGTTACCCTACATAACTAGGACTTAGTGTGTGCCCATTCTTAGTTGTTCCAATCAGACTTAGTGCAGAACATGCACTGACATTTGAACATCGGGAAAGTGATGGCTTGGGGATATAGGAAGACAGGGTTTTAAGAAACATACACAGTTTCCGATAAGATGGTGCCATTTTCTGGAGCT
>ENSMUSG00000008200.217|Fnbp4
ACATTGTAAATTTGTATATATACACCAATAAAGCTCTTTTTATACTTCTCATTGGTTATCCTTTTGCTCTTCTAAGCATGTTACCCTACATAACTAGGACTTAGTGTGTGCCCATTCTTAGTTGTTCCAATCAGACTTAGTGCAGAACATGCACTGACATTTGAACATCGGGAAAGTGATGGCTTGGGGATATAGGAAGACAGGGTTTTAAGAAACATACACAGTTTCCGATAAGATGGTGCCATTTTCTGGAGCTTGTA
>ENSMUSG00000008200.218|Fnbp4
TGTAAATTTGTATATATACACCAATAAAGCTCTTTTTATACTTCTCATTGGTTATCCTTTTGCTCTTCTAAGCATGTTACCCTACATAACTAGGACTTAGTGTGTGCCCATTCTTAGTTGTTCCAATCAGACTTAGTGCAGAACATGCACTGACATTTGAACATCGGGAAAGTGATGGCTTGGGGATATAGGAAGACAGGGTTTTAAGAAACATACACAGTTTCCGATAAGATGGTGCCATTTTCTGGAGCTTGTACCCT
>ENSMUSG00000008200.219|Fnbp4
AATTTGTATATATACACCAATAAAGCTCTTTTTATACTTCTCATTGGTTATCCTTTTGCTCTTCTAAGCATGTTACCCTACATAACTAGGACTTAGTGTGTGCCCATTCTTAGTTGTTCCAATCAGACTTAGTGCAGAACATGCACTGACATTTGAACATCGGGAAAGTGATGGCTTGGGGATATAGGAAGACAGGGTTTTAAGAAACATACACAGTTTCCGATAAGATGGTGCCATTTTCTGGAGCTTGTACCCTGTTA
>ENSMUSG00000008200.220|Fnbp4
TGTATATATACACCAATAAAGCTCTTTTTATACTTCTCATTGGTTATCCTTTTGCTCTTCTAAGCATGTTACCCTACATAACTAGGACTTAGTGTGTGCCCATTCTTAGTTGTTCCAATCAGACTTAGTGCAGAACATGCACTGACATTTGAACATCGGGAAAGTGATGGCTTGGGGATATAGGAAGACAGGGTTTTAAGAAACATACACAGTTTCCGATAAGATGGTGCCATTTTCTGGAGCTTGTACCCTGTTAATAA
>ENSMUSG00000008200.221|Fnbp4
TATATACACCAATAAAGCTCTTTTTATACTTCTCATTGGTTATCCTTTTGCTCTTCTAAGCATGTTACCCTACATAACTAGGACTTAGTGTGTGCCCATTCTTAGTTGTTCCAATCAGACTTAGTGCAGAACATGCACTGACATTTGAACATCGGGAAAGTGATGGCTTGGGGATATAGGAAGACAGGGTTTTAAGAAACATACACAGTTTCCGATAAGATGGTGCCATTTTCTGGAGCTTGTACCCTGTTAATAATATA
>ENSMUSG00000008200.222|Fnbp4
TACACCAATAAAGCTCTTTTTATACTTCTCATTGGTTATCCTTTTGCTCTTCTAAGCATGTTACCCTACATAACTAGGACTTAGTGTGTGCCCATTCTTAGTTGTTCCAATCAGACTTAGTGCAGAACATGCACTGACATTTGAACATCGGGAAAGTGATGGCTTGGGGATATAGGAAGACAGGGTTTTAAGAAACATACACAGTTTCCGATAAGATGGTGCCATTTTCTGGAGCTTGTACCCTGTTAATAATATACCTG
>ENSMUSG00000008200.223|Fnbp4
CCAATAAAGCTCTTTTTATACTTCTCATTGGTTATCCTTTTGCTCTTCTAAGCATGTTACCCTACATAACTAGGACTTAGTGTGTGCCCATTCTTAGTTGTTCCAATCAGACTTAGTGCAGAACATGCACTGACATTTGAACATCGGGAAAGTGATGGCTTGGGGATATAGGAAGACAGGGTTTTAAGAAACATACACAGTTTCCGATAAGATGGTGCCATTTTCTGGAGCTTGTACCCTGTTAATAATATACCTGATAT
>ENSMUSG00000008200.224|Fnbp4
TAAAGCTCTTTTTATACTTCTCATTGGTTATCCTTTTGCTCTTCTAAGCATGTTACCCTACATAACTAGGACTTAGTGTGTGCCCATTCTTAGTTGTTCCAATCAGACTTAGTGCAGAACATGCACTGACATTTGAACATCGGGAAAGTGATGGCTTGGGGATATAGGAAGACAGGGTTTTAAGAAACATACACAGTTTCCGATAAGATGGTGCCATTTTCTGGAGCTTGTACCCTGTTAATAATATACCTGATATTTGA
>ENSMUSG00000008200.225|Fnbp4
GCTCTTTTTATACTTCTCATTGGTTATCCTTTTGCTCTTCTAAGCATGTTACCCTACATAACTAGGACTTAGTGTGTGCCCATTCTTAGTTGTTCCAATCAGACTTAGTGCAGAACATGCACTGACATTTGAACATCGGGAAAGTGATGGCTTGGGGATATAGGAAGACAGGGTTTTAAGAAACATACACAGTTTCCGATAAGATGGTGCCATTTTCTGGAGCTTGTACCCTGTTAATAATATACCTGATATTTGACCTA
>ENSMUSG00000008200.226|Fnbp4
TTTTTATACTTCTCATTGGTTATCCTTTTGCTCTTCTAAGCATGTTACCCTACATAACTAGGACTTAGTGTGTGCCCATTCTTAGTTGTTCCAATCAGACTTAGTGCAGAACATGCACTGACATTTGAACATCGGGAAAGTGATGGCTTGGGGATATAGGAAGACAGGGTTTTAAGAAACATACACAGTTTCCGATAAGATGGTGCCATTTTCTGGAGCTTGTACCCTGTTAATAATATACCTGATATTTGACCTACTTA
>ENSMUSG00000008200.227|Fnbp4
TATACTTCTCATTGGTTATCCTTTTGCTCTTCTAAGCATGTTACCCTACATAACTAGGACTTAGTGTGTGCCCATTCTTAGTTGTTCCAATCAGACTTAGTGCAGAACATGCACTGACATTTGAACATCGGGAAAGTGATGGCTTGGGGATATAGGAAGACAGGGTTTTAAGAAACATACACAGTTTCCGATAAGATGGTGCCATTTTCTGGAGCTTGTACCCTGTTAATAATATACCTGATATTTGACCTACTTAAGTC
>ENSMUSG00000008200.228|Fnbp4
CTTCTCATTGGTTATCCTTTTGCTCTTCTAAGCATGTTACCCTACATAACTAGGACTTAGTGTGTGCCCATTCTTAGTTGTTCCAATCAGACTTAGTGCAGAACATGCACTGACATTTGAACATCGGGAAAGTGATGGCTTGGGGATATAGGAAGACAGGGTTTTAAGAAACATACACAGTTTCCGATAAGATGGTGCCATTTTCTGGAGCTTGTACCCTGTTAATAATATACCTGATATTTGACCTACTTAAGTCCTAG
>ENSMUSG00000008200.229|Fnbp4
TCATTGGTTATCCTTTTGCTCTTCTAAGCATGTTACCCTACATAACTAGGACTTAGTGTGTGCCCATTCTTAGTTGTTCCAATCAGACTTAGTGCAGAACATGCACTGACATTTGAACATCGGGAAAGTGATGGCTTGGGGATATAGGAAGACAGGGTTTTAAGAAACATACACAGTTTCCGATAAGATGGTGCCATTTTCTGGAGCTTGTACCCTGTTAATAATATACCTGATATTTGACCTACTTAAGTCCTAGAAAC
>ENSMUSG00000008200.230|Fnbp4
TGGTTATCCTTTTGCTCTTCTAAGCATGTTACCCTACATAACTAGGACTTAGTGTGTGCCCATTCTTAGTTGTTCCAATCAGACTTAGTGCAGAACATGCACTGACATTTGAACATCGGGAAAGTGATGGCTTGGGGATATAGGAAGACAGGGTTTTAAGAAACATACACAGTTTCCGATAAGATGGTGCCATTTTCTGGAGCTTGTACCCTGTTAATAATATACCTGATATTTGACCTACTTAAGTCCTAGAAACAATG
>ENSMUSG00000008200.231|Fnbp4
TATCCTTTTGCTCTTCTAAGCATGTTACCCTACATAACTAGGACTTAGTGTGTGCCCATTCTTAGTTGTTCCAATCAGACTTAGTGCAGAACATGCACTGACATTTGAACATCGGGAAAGTGATGGCTTGGGGATATAGGAAGACAGGGTTTTAAGAAACATACACAGTTTCCGATAAGATGGTGCCATTTTCTGGAGCTTGTACCCTGTTAATAATATACCTGATATTTGACCTACTTAAGTCCTAGAAACAATGTAAT
>ENSMUSG00000008200.232|Fnbp4
CTTTTGCTCTTCTAAGCATGTTACCCTACATAACTAGGACTTAGTGTGTGCCCATTCTTAGTTGTTCCAATCAGACTTAGTGCAGAACATGCACTGACATTTGAACATCGGGAAAGTGATGGCTTGGGGATATAGGAAGACAGGGTTTTAAGAAACATACACAGTTTCCGATAAGATGGTGCCATTTTCTGGAGCTTGTACCCTGTTAATAATATACCTGATATTTGACCTACTTAAGTCCTAGAAACAATGTAATATGG
>ENSMUSG00000008200.233|Fnbp4
TGCTCTTCTAAGCATGTTACCCTACATAACTAGGACTTAGTGTGTGCCCATTCTTAGTTGTTCCAATCAGACTTAGTGCAGAACATGCACTGACATTTGAACATCGGGAAAGTGATGGCTTGGGGATATAGGAAGACAGGGTTTTAAGAAACATACACAGTTTCCGATAAGATGGTGCCATTTTCTGGAGCTTGTACCCTGTTAATAATATACCTGATATTTGACCTACTTAAGTCCTAGAAACAATGTAATATGGGGGA
>ENSMUSG00000008200.234|Fnbp4
CTTCTAAGCATGTTACCCTACATAACTAGGACTTAGTGTGTGCCCATTCTTAGTTGTTCCAATCAGACTTAGTGCAGAACATGCACTGACATTTGAACATCGGGAAAGTGATGGCTTGGGGATATAGGAAGACAGGGTTTTAAGAAACATACACAGTTTCCGATAAGATGGTGCCATTTTCTGGAGCTTGTACCCTGTTAATAATATACCTGATATTTGACCTACTTAAGTCCTAGAAACAATGTAATATGGGGGAGAAA
>ENSMUSG00000008200.235|Fnbp4
TAAGCATGTTACCCTACATAACTAGGACTTAGTGTGTGCCCATTCTTAGTTGTTCCAATCAGACTTAGTGCAGAACATGCACTGACATTTGAACATCGGGAAAGTGATGGCTTGGGGATATAGGAAGACAGGGTTTTAAGAAACATACACAGTTTCCGATAAGATGGTGCCATTTTCTGGAGCTTGTACCCTGTTAATAATATACCTGATATTTGACCTACTTAAGTCCTAGAAACAATGTAATATGGGGGAGAAAGGTG
>ENSMUSG00000008200.236|Fnbp4
CATGTTACCCTACATAACTAGGACTTAGTGTGTGCCCATTCTTAGTTGTTCCAATCAGACTTAGTGCAGAACATGCACTGACATTTGAACATCGGGAAAGTGATGGCTTGGGGATATAGGAAGACAGGGTTTTAAGAAACATACACAGTTTCCGATAAGATGGTGCCATTTTCTGGAGCTTGTACCCTGTTAATAATATACCTGATATTTGACCTACTTAAGTCCTAGAAACAATGTAATATGGGGGAGAAAGGTGCTTT
>ENSMUSG00000008200.237|Fnbp4
TTACCCTACATAACTAGGACTTAGTGTGTGCCCATTCTTAGTTGTTCCAATCAGACTTAGTGCAGAACATGCACTGACATTTGAACATCGGGAAAGTGATGGCTTGGGGATATAGGAAGACAGGGTTTTAAGAAACATACACAGTTTCCGATAAGATGGTGCCATTTTCTGGAGCTTGTACCCTGTTAATAATATACCTGATATTTGACCTACTTAAGTCCTAGAAACAATGTAATATGGGGGAGAAAGGTGCTTTATAG
>ENSMUSG00000008200.238|Fnbp4
CCTACATAACTAGGACTTAGTGTGTGCCCATTCTTAGTTGTTCCAATCAGACTTAGTGCAGAACATGCACTGACATTTGAACATCGGGAAAGTGATGGCTTGGGGATATAGGAAGACAGGGTTTTAAGAAACATACACAGTTTCCGATAAGATGGTGCCATTTTCTGGAGCTTGTACCCTGTTAATAATATACCTGATATTTGACCTACTTAAGTCCTAGAAACAATGTAATATGGGGGAGAAAGGTGCTTTATAGCTTT
>ENSMUSG00000008200.239|Fnbp4
CATAACTAGGACTTAGTGTGTGCCCATTCTTAGTTGTTCCAATCAGACTTAGTGCAGAACATGCACTGACATTTGAACATCGGGAAAGTGATGGCTTGGGGATATAGGAAGACAGGGTTTTAAGAAACATACACAGTTTCCGATAAGATGGTGCCATTTTCTGGAGCTTGTACCCTGTTAATAATATACCTGATATTTGACCTACTTAAGTCCTAGAAACAATGTAATATGGGGGAGAAAGGTGCTTTATAGCTTTTTAT
>ENSMUSG00000008200.240|Fnbp4
ACTAGGACTTAGTGTGTGCCCATTCTTAGTTGTTCCAATCAGACTTAGTGCAGAACATGCACTGACATTTGAACATCGGGAAAGTGATGGCTTGGGGATATAGGAAGACAGGGTTTTAAGAAACATACACAGTTTCCGATAAGATGGTGCCATTTTCTGGAGCTTGTACCCTGTTAATAATATACCTGATATTTGACCTACTTAAGTCCTAGAAACAATGTAATATGGGGGAGAAAGGTGCTTTATAGCTTTTTATTAAG
>ENSMUSG00000008200.241|Fnbp4
GGACTTAGTGTGTGCCCATTCTTAGTTGTTCCAATCAGACTTAGTGCAGAACATGCACTGACATTTGAACATCGGGAAAGTGATGGCTTGGGGATATAGGAAGACAGGGTTTTAAGAAACATACACAGTTTCCGATAAGATGGTGCCATTTTCTGGAGCTTGTACCCTGTTAATAATATACCTGATATTTGACCTACTTAAGTCCTAGAAACAATGTAATATGGGGGAGAAAGGTGCTTTATAGCTTTTTATTAAGTAAT
>ENSMUSG00000008200.242|Fnbp4
TTAGTGTGTGCCCATTCTTAGTTGTTCCAATCAGACTTAGTGCAGAACATGCACTGACATTTGAACATCGGGAAAGTGATGGCTTGGGGATATAGGAAGACAGGGTTTTAAGAAACATACACAGTTTCCGATAAGATGGTGCCATTTTCTGGAGCTTGTACCCTGTTAATAATATACCTGATATTTGACCTACTTAAGTCCTAGAAACAATGTAATATGGGGGAGAAAGGTGCTTTATAGCTTTTTATTAAGTAATACAA
>ENSMUSG00000008200.243|Fnbp4
TGTGTGCCCATTCTTAGTTGTTCCAATCAGACTTAGTGCAGAACATGCACTGACATTTGAACATCGGGAAAGTGATGGCTTGGGGATATAGGAAGACAGGGTTTTAAGAAACATACACAGTTTCCGATAAGATGGTGCCATTTTCTGGAGCTTGTACCCTGTTAATAATATACCTGATATTTGACCTACTTAAGTCCTAGAAACAATGTAATATGGGGGAGAAAGGTGCTTTATAGCTTTTTATTAAGTAATACAAAGCT
>ENSMUSG00000008200.244|Fnbp4
TGCCCATTCTTAGTTGTTCCAATCAGACTTAGTGCAGAACATGCACTGACATTTGAACATCGGGAAAGTGATGGCTTGGGGATATAGGAAGACAGGGTTTTAAGAAACATACACAGTTTCCGATAAGATGGTGCCATTTTCTGGAGCTTGTACCCTGTTAATAATATACCTGATATTTGACCTACTTAAGTCCTAGAAACAATGTAATATGGGGGAGAAAGGTGCTTTATAGCTTTTTATTAAGTAATACAAAGCTGATT
>ENSMUSG00000008200.245|Fnbp4
CATTCTTAGTTGTTCCAATCAGACTTAGTGCAGAACATGCACTGACATTTGAACATCGGGAAAGTGATGGCTTGGGGATATAGGAAGACAGGGTTTTAAGAAACATACACAGTTTCCGATAAGATGGTGCCATTTTCTGGAGCTTGTACCCTGTTAATAATATACCTGATATTTGACCTACTTAAGTCCTAGAAACAATGTAATATGGGGGAGAAAGGTGCTTTATAGCTTTTTATTAAGTAATACAAAGCTGATTATGG
>ENSMUSG00000008200.246|Fnbp4
CTTAGTTGTTCCAATCAGACTTAGTGCAGAACATGCACTGACATTTGAACATCGGGAAAGTGATGGCTTGGGGATATAGGAAGACAGGGTTTTAAGAAACATACACAGTTTCCGATAAGATGGTGCCATTTTCTGGAGCTTGTACCCTGTTAATAATATACCTGATATTTGACCTACTTAAGTCCTAGAAACAATGTAATATGGGGGAGAAAGGTGCTTTATAGCTTTTTATTAAGTAATACAAAGCTGATTATGGAAAG
>ENSMUSG00000008200.247|Fnbp4
GTTGTTCCAATCAGACTTAGTGCAGAACATGCACTGACATTTGAACATCGGGAAAGTGATGGCTTGGGGATATAGGAAGACAGGGTTTTAAGAAACATACACAGTTTCCGATAAGATGGTGCCATTTTCTGGAGCTTGTACCCTGTTAATAATATACCTGATATTTGACCTACTTAAGTCCTAGAAACAATGTAATATGGGGGAGAAAGGTGCTTTATAGCTTTTTATTAAGTAATACAAAGCTGATTATGGAAAGTAAT
>ENSMUSG00000008200.248|Fnbp4
TTCCAATCAGACTTAGTGCAGAACATGCACTGACATTTGAACATCGGGAAAGTGATGGCTTGGGGATATAGGAAGACAGGGTTTTAAGAAACATACACAGTTTCCGATAAGATGGTGCCATTTTCTGGAGCTTGTACCCTGTTAATAATATACCTGATATTTGACCTACTTAAGTCCTAGAAACAATGTAATATGGGGGAGAAAGGTGCTTTATAGCTTTTTATTAAGTAATACAAAGCTGATTATGGAAAGTAATAGAT
>ENSMUSG00000008200.249|Fnbp4
AATCAGACTTAGTGCAGAACATGCACTGACATTTGAACATCGGGAAAGTGATGGCTTGGGGATATAGGAAGACAGGGTTTTAAGAAACATACACAGTTTCCGATAAGATGGTGCCATTTTCTGGAGCTTGTACCCTGTTAATAATATACCTGATATTTGACCTACTTAAGTCCTAGAAACAATGTAATATGGGGGAGAAAGGTGCTTTATAGCTTTTTATTAAGTAATACAAAGCTGATTATGGAAAGTAATAGATATTT
>ENSMUSG00000008200.250|Fnbp4
AGACTTAGTGCAGAACATGCACTGACATTTGAACATCGGGAAAGTGATGGCTTGGGGATATAGGAAGACAGGGTTTTAAGAAACATACACAGTTTCCGATAAGATGGTGCCATTTTCTGGAGCTTGTACCCTGTTAATAATATACCTGATATTTGACCTACTTAAGTCCTAGAAACAATGTAATATGGGGGAGAAAGGTGCTTTATAGCTTTTTATTAAGTAATACAAAGCTGATTATGGAAAGTAATAGATATTTAAGA
>ENSMUSG00000008200.251|Fnbp4
TTAGTGCAGAACATGCACTGACATTTGAACATCGGGAAAGTGATGGCTTGGGGATATAGGAAGACAGGGTTTTAAGAAACATACACAGTTTCCGATAAGATGGTGCCATTTTCTGGAGCTTGTACCCTGTTAATAATATACCTGATATTTGACCTACTTAAGTCCTAGAAACAATGTAATATGGGGGAGAAAGGTGCTTTATAGCTTTTTATTAAGTAATACAAAGCTGATTATGGAAAGTAATAGATATTTAAGATTAT
>ENSMUSG00000008200.252|Fnbp4
TGCAGAACATGCACTGACATTTGAACATCGGGAAAGTGATGGCTTGGGGATATAGGAAGACAGGGTTTTAAGAAACATACACAGTTTCCGATAAGATGGTGCCATTTTCTGGAGCTTGTACCCTGTTAATAATATACCTGATATTTGACCTACTTAAGTCCTAGAAACAATGTAATATGGGGGAGAAAGGTGCTTTATAGCTTTTTATTAAGTAATACAAAGCTGATTATGGAAAGTAATAGATATTTAAGATTATAATC
>ENSMUSG00000008200.253|Fnbp4
GAACATGCACTGACATTTGAACATCGGGAAAGTGATGGCTTGGGGATATAGGAAGACAGGGTTTTAAGAAACATACACAGTTTCCGATAAGATGGTGCCATTTTCTGGAGCTTGTACCCTGTTAATAATATACCTGATATTTGACCTACTTAAGTCCTAGAAACAATGTAATATGGGGGAGAAAGGTGCTTTATAGCTTTTTATTAAGTAATACAAAGCTGATTATGGAAAGTAATAGATATTTAAGATTATAATCACAA
>ENSMUSG00000008200.254|Fnbp4
ATGCACTGACATTTGAACATCGGGAAAGTGATGGCTTGGGGATATAGGAAGACAGGGTTTTAAGAAACATACACAGTTTCCGATAAGATGGTGCCATTTTCTGGAGCTTGTACCCTGTTAATAATATACCTGATATTTGACCTACTTAAGTCCTAGAAACAATGTAATATGGGGGAGAAAGGTGCTTTATAGCTTTTTATTAAGTAATACAAAGCTGATTATGGAAAGTAATAGATATTTAAGATTATAATCACAATAGT
>ENSMUSG00000008200.255|Fnbp4
ACTGACATTTGAACATCGGGAAAGTGATGGCTTGGGGATATAGGAAGACAGGGTTTTAAGAAACATACACAGTTTCCGATAAGATGGTGCCATTTTCTGGAGCTTGTACCCTGTTAATAATATACCTGATATTTGACCTACTTAAGTCCTAGAAACAATGTAATATGGGGGAGAAAGGTGCTTTATAGCTTTTTATTAAGTAATACAAAGCTGATTATGGAAAGTAATAGATATTTAAGATTATAATCACAATAGTTAAC
>ENSMUSG00000008200.256|Fnbp4
ACATTTGAACATCGGGAAAGTGATGGCTTGGGGATATAGGAAGACAGGGTTTTAAGAAACATACACAGTTTCCGATAAGATGGTGCCATTTTCTGGAGCTTGTACCCTGTTAATAATATACCTGATATTTGACCTACTTAAGTCCTAGAAACAATGTAATATGGGGGAGAAAGGTGCTTTATAGCTTTTTATTAAGTAATACAAAGCTGATTATGGAAAGTAATAGATATTTAAGATTATAATCACAATAGTTAACCAAA
>ENSMUSG00000008200.257|Fnbp4
TTGAACATCGGGAAAGTGATGGCTTGGGGATATAGGAAGACAGGGTTTTAAGAAACATACACAGTTTCCGATAAGATGGTGCCATTTTCTGGAGCTTGTACCCTGTTAATAATATACCTGATATTTGACCTACTTAAGTCCTAGAAACAATGTAATATGGGGGAGAAAGGTGCTTTATAGCTTTTTATTAAGTAATACAAAGCTGATTATGGAAAGTAATAGATATTTAAGATTATAATCACAATAGTTAACCAAAGATA
>ENSMUSG00000008200.258|Fnbp4
ACATCGGGAAAGTGATGGCTTGGGGATATAGGAAGACAGGGTTTTAAGAAACATACACAGTTTCCGATAAGATGGTGCCATTTTCTGGAGCTTGTACCCTGTTAATAATATACCTGATATTTGACCTACTTAAGTCCTAGAAACAATGTAATATGGGGGAGAAAGGTGCTTTATAGCTTTTTATTAAGTAATACAAAGCTGATTATGGAAAGTAATAGATATTTAAGATTATAATCACAATAGTTAACCAAAGATAATAG
>ENSMUSG00000008200.259|Fnbp4
CGGGAAAGTGATGGCTTGGGGATATAGGAAGACAGGGTTTTAAGAAACATACACAGTTTCCGATAAGATGGTGCCATTTTCTGGAGCTTGTACCCTGTTAATAATATACCTGATATTTGACCTACTTAAGTCCTAGAAACAATGTAATATGGGGGAGAAAGGTGCTTTATAGCTTTTTATTAAGTAATACAAAGCTGATTATGGAAAGTAATAGATATTTAAGATTATAATCACAATAGTTAACCAAAGATAATAGTTTG
>ENSMUSG00000008200.260|Fnbp4
AAAGTGATGGCTTGGGGATATAGGAAGACAGGGTTTTAAGAAACATACACAGTTTCCGATAAGATGGTGCCATTTTCTGGAGCTTGTACCCTGTTAATAATATACCTGATATTTGACCTACTTAAGTCCTAGAAACAATGTAATATGGGGGAGAAAGGTGCTTTATAGCTTTTTATTAAGTAATACAAAGCTGATTATGGAAAGTAATAGATATTTAAGATTATAATCACAATAGTTAACCAAAGATAATAGTTTGAATT
>ENSMUSG00000008200.261|Fnbp4
TGATGGCTTGGGGATATAGGAAGACAGGGTTTTAAGAAACATACACAGTTTCCGATAAGATGGTGCCATTTTCTGGAGCTTGTACCCTGTTAATAATATACCTGATATTTGACCTACTTAAGTCCTAGAAACAATGTAATATGGGGGAGAAAGGTGCTTTATAGCTTTTTATTAAGTAATACAAAGCTGATTATGGAAAGTAATAGATATTTAAGATTATAATCACAATAGTTAACCAAAGATAATAGTTTGAATTTTAT
>ENSMUSG00000008200.262|Fnbp4
GGCTTGGGGATATAGGAAGACAGGGTTTTAAGAAACATACACAGTTTCCGATAAGATGGTGCCATTTTCTGGAGCTTGTACCCTGTTAATAATATACCTGATATTTGACCTACTTAAGTCCTAGAAACAATGTAATATGGGGGAGAAAGGTGCTTTATAGCTTTTTATTAAGTAATACAAAGCTGATTATGGAAAGTAATAGATATTTAAGATTATAATCACAATAGTTAACCAAAGATAATAGTTTGAATTTTATTCTA
>ENSMUSG00000008200.263|Fnbp4
TGGGGATATAGGAAGACAGGGTTTTAAGAAACATACACAGTTTCCGATAAGATGGTGCCATTTTCTGGAGCTTGTACCCTGTTAATAATATACCTGATATTTGACCTACTTAAGTCCTAGAAACAATGTAATATGGGGGAGAAAGGTGCTTTATAGCTTTTTATTAAGTAATACAAAGCTGATTATGGAAAGTAATAGATATTTAAGATTATAATCACAATAGTTAACCAAAGATAATAGTTTGAATTTTATTCTAGTAT
>ENSMUSG00000008200.264|Fnbp4
GATATAGGAAGACAGGGTTTTAAGAAACATACACAGTTTCCGATAAGATGGTGCCATTTTCTGGAGCTTGTACCCTGTTAATAATATACCTGATATTTGACCTACTTAAGTCCTAGAAACAATGTAATATGGGGGAGAAAGGTGCTTTATAGCTTTTTATTAAGTAATACAAAGCTGATTATGGAAAGTAATAGATATTTAAGATTATAATCACAATAGTTAACCAAAGATAATAGTTTGAATTTTATTCTAGTATATTC
>ENSMUSG00000008200.265|Fnbp4
TAGGAAGACAGGGTTTTAAGAAACATACACAGTTTCCGATAAGATGGTGCCATTTTCTGGAGCTTGTACCCTGTTAATAATATACCTGATATTTGACCTACTTAAGTCCTAGAAACAATGTAATATGGGGGAGAAAGGTGCTTTATAGCTTTTTATTAAGTAATACAAAGCTGATTATGGAAAGTAATAGATATTTAAGATTATAATCACAATAGTTAACCAAAGATAATAGTTTGAATTTTATTCTAGTATATTCCTAT
>ENSMUSG00000008200.266|Fnbp4
AAGACAGGGTTTTAAGAAACATACACAGTTTCCGATAAGATGGTGCCATTTTCTGGAGCTTGTACCCTGTTAATAATATACCTGATATTTGACCTACTTAAGTCCTAGAAACAATGTAATATGGGGGAGAAAGGTGCTTTATAGCTTTTTATTAAGTAATACAAAGCTGATTATGGAAAGTAATAGATATTTAAGATTATAATCACAATAGTTAACCAAAGATAATAGTTTGAATTTTATTCTAGTATATTCCTATGCAG
>ENSMUSG00000008200.267|Fnbp4
CAGGGTTTTAAGAAACATACACAGTTTCCGATAAGATGGTGCCATTTTCTGGAGCTTGTACCCTGTTAATAATATACCTGATATTTGACCTACTTAAGTCCTAGAAACAATGTAATATGGGGGAGAAAGGTGCTTTATAGCTTTTTATTAAGTAATACAAAGCTGATTATGGAAAGTAATAGATATTTAAGATTATAATCACAATAGTTAACCAAAGATAATAGTTTGAATTTTATTCTAGTATATTCCTATGCAGTTCA
>ENSMUSG00000008200.268|Fnbp4
GTTTTAAGAAACATACACAGTTTCCGATAAGATGGTGCCATTTTCTGGAGCTTGTACCCTGTTAATAATATACCTGATATTTGACCTACTTAAGTCCTAGAAACAATGTAATATGGGGGAGAAAGGTGCTTTATAGCTTTTTATTAAGTAATACAAAGCTGATTATGGAAAGTAATAGATATTTAAGATTATAATCACAATAGTTAACCAAAGATAATAGTTTGAATTTTATTCTAGTATATTCCTATGCAGTTCAATTT
>ENSMUSG00000008200.269|Fnbp4
TAAGAAACATACACAGTTTCCGATAAGATGGTGCCATTTTCTGGAGCTTGTACCCTGTTAATAATATACCTGATATTTGACCTACTTAAGTCCTAGAAACAATGTAATATGGGGGAGAAAGGTGCTTTATAGCTTTTTATTAAGTAATACAAAGCTGATTATGGAAAGTAATAGATATTTAAGATTATAATCACAATAGTTAACCAAAGATAATAGTTTGAATTTTATTCTAGTATATTCCTATGCAGTTCAATTTTTTT
>ENSMUSG00000008200.270|Fnbp4
AAACATACACAGTTTCCGATAAGATGGTGCCATTTTCTGGAGCTTGTACCCTGTTAATAATATACCTGATATTTGACCTACTTAAGTCCTAGAAACAATGTAATATGGGGGAGAAAGGTGCTTTATAGCTTTTTATTAAGTAATACAAAGCTGATTATGGAAAGTAATAGATATTTAAGATTATAATCACAATAGTTAACCAAAGATAATAGTTTGAATTTTATTCTAGTATATTCCTATGCAGTTCAATTTTTTTTACT
>ENSMUSG00000008200.271|Fnbp4
ATACACAGTTTCCGATAAGATGGTGCCATTTTCTGGAGCTTGTACCCTGTTAATAATATACCTGATATTTGACCTACTTAAGTCCTAGAAACAATGTAATATGGGGGAGAAAGGTGCTTTATAGCTTTTTATTAAGTAATACAAAGCTGATTATGGAAAGTAATAGATATTTAAGATTATAATCACAATAGTTAACCAAAGATAATAGTTTGAATTTTATTCTAGTATATTCCTATGCAGTTCAATTTTTTTTACTTGTA
>ENSMUSG00000008200.272|Fnbp4
ACAGTTTCCGATAAGATGGTGCCATTTTCTGGAGCTTGTACCCTGTTAATAATATACCTGATATTTGACCTACTTAAGTCCTAGAAACAATGTAATATGGGGGAGAAAGGTGCTTTATAGCTTTTTATTAAGTAATACAAAGCTGATTATGGAAAGTAATAGATATTTAAGATTATAATCACAATAGTTAACCAAAGATAATAGTTTGAATTTTATTCTAGTATATTCCTATGCAGTTCAATTTTTTTTACTTGTATTAC
>ENSMUSG00000008200.273|Fnbp4
TTTCCGATAAGATGGTGCCATTTTCTGGAGCTTGTACCCTGTTAATAATATACCTGATATTTGACCTACTTAAGTCCTAGAAACAATGTAATATGGGGGAGAAAGGTGCTTTATAGCTTTTTATTAAGTAATACAAAGCTGATTATGGAAAGTAATAGATATTTAAGATTATAATCACAATAGTTAACCAAAGATAATAGTTTGAATTTTATTCTAGTATATTCCTATGCAGTTCAATTTTTTTTACTTGTATTACAGTG
>ENSMUSG00000008200.274|Fnbp4
CGATAAGATGGTGCCATTTTCTGGAGCTTGTACCCTGTTAATAATATACCTGATATTTGACCTACTTAAGTCCTAGAAACAATGTAATATGGGGGAGAAAGGTGCTTTATAGCTTTTTATTAAGTAATACAAAGCTGATTATGGAAAGTAATAGATATTTAAGATTATAATCACAATAGTTAACCAAAGATAATAGTTTGAATTTTATTCTAGTATATTCCTATGCAGTTCAATTTTTTTTACTTGTATTACAGTGTATT
>ENSMUSG00000008200.275|Fnbp4
AAGATGGTGCCATTTTCTGGAGCTTGTACCCTGTTAATAATATACCTGATATTTGACCTACTTAAGTCCTAGAAACAATGTAATATGGGGGAGAAAGGTGCTTTATAGCTTTTTATTAAGTAATACAAAGCTGATTATGGAAAGTAATAGATATTTAAGATTATAATCACAATAGTTAACCAAAGATAATAGTTTGAATTTTATTCTAGTATATTCCTATGCAGTTCAATTTTTTTTACTTGTATTACAGTGTATTAGAT
>ENSMUSG00000008200.276|Fnbp4
TGGTGCCATTTTCTGGAGCTTGTACCCTGTTAATAATATACCTGATATTTGACCTACTTAAGTCCTAGAAACAATGTAATATGGGGGAGAAAGGTGCTTTATAGCTTTTTATTAAGTAATACAAAGCTGATTATGGAAAGTAATAGATATTTAAGATTATAATCACAATAGTTAACCAAAGATAATAGTTTGAATTTTATTCTAGTATATTCCTATGCAGTTCAATTTTTTTTACTTGTATTACAGTGTATTAGATTTTA
>ENSMUSG00000008200.277|Fnbp4
GCCATTTTCTGGAGCTTGTACCCTGTTAATAATATACCTGATATTTGACCTACTTAAGTCCTAGAAACAATGTAATATGGGGGAGAAAGGTGCTTTATAGCTTTTTATTAAGTAATACAAAGCTGATTATGGAAAGTAATAGATATTTAAGATTATAATCACAATAGTTAACCAAAGATAATAGTTTGAATTTTATTCTAGTATATTCCTATGCAGTTCAATTTTTTTTACTTGTATTACAGTGTATTAGATTTTATTTA
>ENSMUSG00000008200.278|Fnbp4
TTTTCTGGAGCTTGTACCCTGTTAATAATATACCTGATATTTGACCTACTTAAGTCCTAGAAACAATGTAATATGGGGGAGAAAGGTGCTTTATAGCTTTTTATTAAGTAATACAAAGCTGATTATGGAAAGTAATAGATATTTAAGATTATAATCACAATAGTTAACCAAAGATAATAGTTTGAATTTTATTCTAGTATATTCCTATGCAGTTCAATTTTTTTTACTTGTATTACAGTGTATTAGATTTTATTTATCAT
>ENSMUSG00000008200.279|Fnbp4
CTGGAGCTTGTACCCTGTTAATAATATACCTGATATTTGACCTACTTAAGTCCTAGAAACAATGTAATATGGGGGAGAAAGGTGCTTTATAGCTTTTTATTAAGTAATACAAAGCTGATTATGGAAAGTAATAGATATTTAAGATTATAATCACAATAGTTAACCAAAGATAATAGTTTGAATTTTATTCTAGTATATTCCTATGCAGTTCAATTTTTTTTACTTGTATTACAGTGTATTAGATTTTATTTATCATGCGC
>ENSMUSG00000008200.280|Fnbp4
AGCTTGTACCCTGTTAATAATATACCTGATATTTGACCTACTTAAGTCCTAGAAACAATGTAATATGGGGGAGAAAGGTGCTTTATAGCTTTTTATTAAGTAATACAAAGCTGATTATGGAAAGTAATAGATATTTAAGATTATAATCACAATAGTTAACCAAAGATAATAGTTTGAATTTTATTCTAGTATATTCCTATGCAGTTCAATTTTTTTTACTTGTATTACAGTGTATTAGATTTTATTTATCATGCGCTGTT
>ENSMUSG00000008200.281|Fnbp4
TGTACCCTGTTAATAATATACCTGATATTTGACCTACTTAAGTCCTAGAAACAATGTAATATGGGGGAGAAAGGTGCTTTATAGCTTTTTATTAAGTAATACAAAGCTGATTATGGAAAGTAATAGATATTTAAGATTATAATCACAATAGTTAACCAAAGATAATAGTTTGAATTTTATTCTAGTATATTCCTATGCAGTTCAATTTTTTTTACTTGTATTACAGTGTATTAGATTTTATTTATCATGCGCTGTTGGGA
>ENSMUSG00000008200.282|Fnbp4
CCCTGTTAATAATATACCTGATATTTGACCTACTTAAGTCCTAGAAACAATGTAATATGGGGGAGAAAGGTGCTTTATAGCTTTTTATTAAGTAATACAAAGCTGATTATGGAAAGTAATAGATATTTAAGATTATAATCACAATAGTTAACCAAAGATAATAGTTTGAATTTTATTCTAGTATATTCCTATGCAGTTCAATTTTTTTTACTTGTATTACAGTGTATTAGATTTTATTTATCATGCGCTGTTGGGATGCC
>ENSMUSG00000008200.283|Fnbp4
GTTAATAATATACCTGATATTTGACCTACTTAAGTCCTAGAAACAATGTAATATGGGGGAGAAAGGTGCTTTATAGCTTTTTATTAAGTAATACAAAGCTGATTATGGAAAGTAATAGATATTTAAGATTATAATCACAATAGTTAACCAAAGATAATAGTTTGAATTTTATTCTAGTATATTCCTATGCAGTTCAATTTTTTTTACTTGTATTACAGTGTATTAGATTTTATTTATCATGCGCTGTTGGGATGCCCATT
>ENSMUSG00000008200.284|Fnbp4
ATAATATACCTGATATTTGACCTACTTAAGTCCTAGAAACAATGTAATATGGGGGAGAAAGGTGCTTTATAGCTTTTTATTAAGTAATACAAAGCTGATTATGGAAAGTAATAGATATTTAAGATTATAATCACAATAGTTAACCAAAGATAATAGTTTGAATTTTATTCTAGTATATTCCTATGCAGTTCAATTTTTTTTACTTGTATTACAGTGTATTAGATTTTATTTATCATGCGCTGTTGGGATGCCCATTTTGT
>ENSMUSG00000008200.285|Fnbp4
TATACCTGATATTTGACCTACTTAAGTCCTAGAAACAATGTAATATGGGGGAGAAAGGTGCTTTATAGCTTTTTATTAAGTAATACAAAGCTGATTATGGAAAGTAATAGATATTTAAGATTATAATCACAATAGTTAACCAAAGATAATAGTTTGAATTTTATTCTAGTATATTCCTATGCAGTTCAATTTTTTTTACTTGTATTACAGTGTATTAGATTTTATTTATCATGCGCTGTTGGGATGCCCATTTTGTACAT
>ENSMUSG00000008200.286|Fnbp4
CCTGATATTTGACCTACTTAAGTCCTAGAAACAATGTAATATGGGGGAGAAAGGTGCTTTATAGCTTTTTATTAAGTAATACAAAGCTGATTATGGAAAGTAATAGATATTTAAGATTATAATCACAATAGTTAACCAAAGATAATAGTTTGAATTTTATTCTAGTATATTCCTATGCAGTTCAATTTTTTTTACTTGTATTACAGTGTATTAGATTTTATTTATCATGCGCTGTTGGGATGCCCATTTTGTACATAAAA
>ENSMUSG00000008200.287|Fnbp4
ATATTTGACCTACTTAAGTCCTAGAAACAATGTAATATGGGGGAGAAAGGTGCTTTATAGCTTTTTATTAAGTAATACAAAGCTGATTATGGAAAGTAATAGATATTTAAGATTATAATCACAATAGTTAACCAAAGATAATAGTTTGAATTTTATTCTAGTATATTCCTATGCAGTTCAATTTTTTTTACTTGTATTACAGTGTATTAGATTTTATTTATCATGCGCTGTTGGGATGCCCATTTTGTACATAAAATTGT
>ENSMUSG00000008200.288|Fnbp4
TTGACCTACTTAAGTCCTAGAAACAATGTAATATGGGGGAGAAAGGTGCTTTATAGCTTTTTATTAAGTAATACAAAGCTGATTATGGAAAGTAATAGATATTTAAGATTATAATCACAATAGTTAACCAAAGATAATAGTTTGAATTTTATTCTAGTATATTCCTATGCAGTTCAATTTTTTTTACTTGTATTACAGTGTATTAGATTTTATTTATCATGCGCTGTTGGGATGCCCATTTTGTACATAAAATTGTTTTG
>ENSMUSG00000008200.289|Fnbp4
CCTACTTAAGTCCTAGAAACAATGTAATATGGGGGAGAAAGGTGCTTTATAGCTTTTTATTAAGTAATACAAAGCTGATTATGGAAAGTAATAGATATTTAAGATTATAATCACAATAGTTAACCAAAGATAATAGTTTGAATTTTATTCTAGTATATTCCTATGCAGTTCAATTTTTTTTACTTGTATTACAGTGTATTAGATTTTATTTATCATGCGCTGTTGGGATGCCCATTTTGTACATAAAATTGTTTTGTAAT
>ENSMUSG00000008200.290|Fnbp4
CTTAAGTCCTAGAAACAATGTAATATGGGGGAGAAAGGTGCTTTATAGCTTTTTATTAAGTAATACAAAGCTGATTATGGAAAGTAATAGATATTTAAGATTATAATCACAATAGTTAACCAAAGATAATAGTTTGAATTTTATTCTAGTATATTCCTATGCAGTTCAATTTTTTTTACTTGTATTACAGTGTATTAGATTTTATTTATCATGCGCTGTTGGGATGCCCATTTTGTACATAAAATTGTTTTGTAATTTGC
>ENSMUSG00000008200.291|Fnbp4
AGTCCTAGAAACAATGTAATATGGGGGAGAAAGGTGCTTTATAGCTTTTTATTAAGTAATACAAAGCTGATTATGGAAAGTAATAGATATTTAAGATTATAATCACAATAGTTAACCAAAGATAATAGTTTGAATTTTATTCTAGTATATTCCTATGCAGTTCAATTTTTTTTACTTGTATTACAGTGTATTAGATTTTATTTATCATGCGCTGTTGGGATGCCCATTTTGTACATAAAATTGTTTTGTAATTTGCATAG
>ENSMUSG00000008200.292|Fnbp4
CTAGAAACAATGTAATATGGGGGAGAAAGGTGCTTTATAGCTTTTTATTAAGTAATACAAAGCTGATTATGGAAAGTAATAGATATTTAAGATTATAATCACAATAGTTAACCAAAGATAATAGTTTGAATTTTATTCTAGTATATTCCTATGCAGTTCAATTTTTTTTACTTGTATTACAGTGTATTAGATTTTATTTATCATGCGCTGTTGGGATGCCCATTTTGTACATAAAATTGTTTTGTAATTTGCATAGAGTA
>ENSMUSG00000008200.293|Fnbp4
AAACAATGTAATATGGGGGAGAAAGGTGCTTTATAGCTTTTTATTAAGTAATACAAAGCTGATTATGGAAAGTAATAGATATTTAAGATTATAATCACAATAGTTAACCAAAGATAATAGTTTGAATTTTATTCTAGTATATTCCTATGCAGTTCAATTTTTTTTACTTGTATTACAGTGTATTAGATTTTATTTATCATGCGCTGTTGGGATGCCCATTTTGTACATAAAATTGTTTTGTAATTTGCATAGAGTAAATT
>ENSMUSG00000008200.294|Fnbp4
AATGTAATATGGGGGAGAAAGGTGCTTTATAGCTTTTTATTAAGTAATACAAAGCTGATTATGGAAAGTAATAGATATTTAAGATTATAATCACAATAGTTAACCAAAGATAATAGTTTGAATTTTATTCTAGTATATTCCTATGCAGTTCAATTTTTTTTACTTGTATTACAGTGTATTAGATTTTATTTATCATGCGCTGTTGGGATGCCCATTTTGTACATAAAATTGTTTTGTAATTTGCATAGAGTAAATTTCTA
>ENSMUSG00000008200.295|Fnbp4
TAATATGGGGGAGAAAGGTGCTTTATAGCTTTTTATTAAGTAATACAAAGCTGATTATGGAAAGTAATAGATATTTAAGATTATAATCACAATAGTTAACCAAAGATAATAGTTTGAATTTTATTCTAGTATATTCCTATGCAGTTCAATTTTTTTTACTTGTATTACAGTGTATTAGATTTTATTTATCATGCGCTGTTGGGATGCCCATTTTGTACATAAAATTGTTTTGTAATTTGCATAGAGTAAATTTCTACAAA
>ENSMUSG00000008200.296|Fnbp4
ATGGGGGAGAAAGGTGCTTTATAGCTTTTTATTAAGTAATACAAAGCTGATTATGGAAAGTAATAGATATTTAAGATTATAATCACAATAGTTAACCAAAGATAATAGTTTGAATTTTATTCTAGTATATTCCTATGCAGTTCAATTTTTTTTACTTGTATTACAGTGTATTAGATTTTATTTATCATGCGCTGTTGGGATGCCCATTTTGTACATAAAATTGTTTTGTAATTTGCATAGAGTAAATTTCTACAAATAAA
>ENSMUSG00000008200.297|Fnbp4
GGGAGAAAGGTGCTTTATAGCTTTTTATTAAGTAATACAAAGCTGATTATGGAAAGTAATAGATATTTAAGATTATAATCACAATAGTTAACCAAAGATAATAGTTTGAATTTTATTCTAGTATATTCCTATGCAGTTCAATTTTTTTTACTTGTATTACAGTGTATTAGATTTTATTTATCATGCGCTGTTGGGATGCCCATTTTGTACATAAAATTGTTTTGTAATTTGCATAGAGTAAATTTCTACAAATAAAGATT
>ENSMUSG00000008200.298|Fnbp4
GAAAGGTGCTTTATAGCTTTTTATTAAGTAATACAAAGCTGATTATGGAAAGTAATAGATATTTAAGATTATAATCACAATAGTTAACCAAAGATAATAGTTTGAATTTTATTCTAGTATATTCCTATGCAGTTCAATTTTTTTTACTTGTATTACAGTGTATTAGATTTTATTTATCATGCGCTGTTGGGATGCCCATTTTGTACATAAAATTGTTTTGTAATTTGCATAGAGTAAATTTCTACAAATAAAGATTATCA
>ENSMUSG00000008200.299|Fnbp4
GGTGCTTTATAGCTTTTTATTAAGTAATACAAAGCTGATTATGGAAAGTAATAGATATTTAAGATTATAATCACAATAGTTAACCAAAGATAATAGTTTGAATTTTATTCTAGTATATTCCTATGCAGTTCAATTTTTTTTACTTGTATTACAGTGTATTAGATTTTATTTATCATGCGCTGTTGGGATGCCCATTTTGTACATAAAATTGTTTTGTAATTTGCATAGAGTAAATTTCTACAAATAAAGATTATCAAATA
>ENSMUSG00000008200.300|Fnbp4
CTTTATAGCTTTTTATTAAGTAATACAAAGCTGATTATGGAAAGTAATAGATATTTAAGATTATAATCACAATAGTTAACCAAAGATAATAGTTTGAATTTTATTCTAGTATATTCCTATGCAGTTCAATTTTTTTTACTTGTATTACAGTGTATTAGATTTTATTTATCATGCGCTGTTGGGATGCCCATTTTGTACATAAAATTGTTTTGTAATTTGCATAGAGTAAATTTCTACAAATAAAGATTATCAAATAGCTG
>ENSMUSG00000008200.301|Fnbp4
ATAGCTTTTTATTAAGTAATACAAAGCTGATTATGGAAAGTAATAGATATTTAAGATTATAATCACAATAGTTAACCAAAGATAATAGTTTGAATTTTATTCTAGTATATTCCTATGCAGTTCAATTTTTTTTACTTGTATTACAGTGTATTAGATTTTATTTATCATGCGCTGTTGGGATGCCCATTTTGTACATAAAATTGTTTTGTAATTTGCATAGAGTAAATTTCTACAAATAAAGATTATCAAATAGCTGTTAA
>ENSMUSG00000008200.302|Fnbp4
CTTTTTATTAAGTAATACAAAGCTGATTATGGAAAGTAATAGATATTTAAGATTATAATCACAATAGTTAACCAAAGATAATAGTTTGAATTTTATTCTAGTATATTCCTATGCAGTTCAATTTTTTTTACTTGTATTACAGTGTATTAGATTTTATTTATCATGCGCTGTTGGGATGCCCATTTTGTACATAAAATTGTTTTGTAATTTGCATAGAGTAAATTTCTACAAATAAAGATTATCAAATAGCTGTTAAAGCT
>ENSMUSG00000008200.303|Fnbp4
TTATTAAGTAATACAAAGCTGATTATGGAAAGTAATAGATATTTAAGATTATAATCACAATAGTTAACCAAAGATAATAGTTTGAATTTTATTCTAGTATATTCCTATGCAGTTCAATTTTTTTTACTTGTATTACAGTGTATTAGATTTTATTTATCATGCGCTGTTGGGATGCCCATTTTGTACATAAAATTGTTTTGTAATTTGCATAGAGTAAATTTCTACAAATAAAGATTATCAAATAGCTGTTAAAGCTTTTG
>ENSMUSG00000008200.304|Fnbp4
TAAGTAATACAAAGCTGATTATGGAAAGTAATAGATATTTAAGATTATAATCACAATAGTTAACCAAAGATAATAGTTTGAATTTTATTCTAGTATATTCCTATGCAGTTCAATTTTTTTTACTTGTATTACAGTGTATTAGATTTTATTTATCATGCGCTGTTGGGATGCCCATTTTGTACATAAAATTGTTTTGTAATTTGCATAGAGTAAATTTCTACAAATAAAGATTATCAAATAGCTGTTAAAGCTTTTGTCTT
>ENSMUSG00000008200.305|Fnbp4
TAATACAAAGCTGATTATGGAAAGTAATAGATATTTAAGATTATAATCACAATAGTTAACCAAAGATAATAGTTTGAATTTTATTCTAGTATATTCCTATGCAGTTCAATTTTTTTTACTTGTATTACAGTGTATTAGATTTTATTTATCATGCGCTGTTGGGATGCCCATTTTGTACATAAAATTGTTTTGTAATTTGCATAGAGTAAATTTCTACAAATAAAGATTATCAAATAGCTGTTAAAGCTTTTGTCTTGATT
>ENSMUSG00000008200.306|Fnbp4
ACAAAGCTGATTATGGAAAGTAATAGATATTTAAGATTATAATCACAATAGTTAACCAAAGATAATAGTTTGAATTTTATTCTAGTATATTCCTATGCAGTTCAATTTTTTTTACTTGTATTACAGTGTATTAGATTTTATTTATCATGCGCTGTTGGGATGCCCATTTTGTACATAAAATTGTTTTGTAATTTGCATAGAGTAAATTTCTACAAATAAAGATTATCAAATAGCTGTTAAAGCTTTTGTCTTGATTAGCA
>ENSMUSG00000008200.307|Fnbp4
AGCTGATTATGGAAAGTAATAGATATTTAAGATTATAATCACAATAGTTAACCAAAGATAATAGTTTGAATTTTATTCTAGTATATTCCTATGCAGTTCAATTTTTTTTACTTGTATTACAGTGTATTAGATTTTATTTATCATGCGCTGTTGGGATGCCCATTTTGTACATAAAATTGTTTTGTAATTTGCATAGAGTAAATTTCTACAAATAAAGATTATCAAATAGCTGTTAAAGCTTTTGTCTTGATTAGCAGTTT
>ENSMUSG00000008200.308|Fnbp4
GATTATGGAAAGTAATAGATATTTAAGATTATAATCACAATAGTTAACCAAAGATAATAGTTTGAATTTTATTCTAGTATATTCCTATGCAGTTCAATTTTTTTTACTTGTATTACAGTGTATTAGATTTTATTTATCATGCGCTGTTGGGATGCCCATTTTGTACATAAAATTGTTTTGTAATTTGCATAGAGTAAATTTCTACAAATAAAGATTATCAAATAGCTGTTAAAGCTTTTGTCTTGATTAGCAGTTTTCCA
>ENSMUSG00000008200.309|Fnbp4
ATGGAAAGTAATAGATATTTAAGATTATAATCACAATAGTTAACCAAAGATAATAGTTTGAATTTTATTCTAGTATATTCCTATGCAGTTCAATTTTTTTTACTTGTATTACAGTGTATTAGATTTTATTTATCATGCGCTGTTGGGATGCCCATTTTGTACATAAAATTGTTTTGTAATTTGCATAGAGTAAATTTCTACAAATAAAGATTATCAAATAGCTGTTAAAGCTTTTGTCTTGATTAGCAGTTTTCCATGCT
>ENSMUSG00000008200.310|Fnbp4
AAAGTAATAGATATTTAAGATTATAATCACAATAGTTAACCAAAGATAATAGTTTGAATTTTATTCTAGTATATTCCTATGCAGTTCAATTTTTTTTACTTGTATTACAGTGTATTAGATTTTATTTATCATGCGCTGTTGGGATGCCCATTTTGTACATAAAATTGTTTTGTAATTTGCATAGAGTAAATTTCTACAAATAAAGATTATCAAATAGCTGTTAAAGCTTTTGTCTTGATTAGCAGTTTTCCATGCTGGTA
>ENSMUSG00000008200.311|Fnbp4
TAATAGATATTTAAGATTATAATCACAATAGTTAACCAAAGATAATAGTTTGAATTTTATTCTAGTATATTCCTATGCAGTTCAATTTTTTTTACTTGTATTACAGTGTATTAGATTTTATTTATCATGCGCTGTTGGGATGCCCATTTTGTACATAAAATTGTTTTGTAATTTGCATAGAGTAAATTTCTACAAATAAAGATTATCAAATAGCTGTTAAAGCTTTTGTCTTGATTAGCAGTTTTCCATGCTGGTAGGAA
>ENSMUSG00000008200.312|Fnbp4
AGATATTTAAGATTATAATCACAATAGTTAACCAAAGATAATAGTTTGAATTTTATTCTAGTATATTCCTATGCAGTTCAATTTTTTTTACTTGTATTACAGTGTATTAGATTTTATTTATCATGCGCTGTTGGGATGCCCATTTTGTACATAAAATTGTTTTGTAATTTGCATAGAGTAAATTTCTACAAATAAAGATTATCAAATAGCTGTTAAAGCTTTTGTCTTGATTAGCAGTTTTCCATGCTGGTAGGAATTGC
>ENSMUSG00000008200.313|Fnbp4
ATTTAAGATTATAATCACAATAGTTAACCAAAGATAATAGTTTGAATTTTATTCTAGTATATTCCTATGCAGTTCAATTTTTTTTACTTGTATTACAGTGTATTAGATTTTATTTATCATGCGCTGTTGGGATGCCCATTTTGTACATAAAATTGTTTTGTAATTTGCATAGAGTAAATTTCTACAAATAAAGATTATCAAATAGCTGTTAAAGCTTTTGTCTTGATTAGCAGTTTTCCATGCTGGTAGGAATTGCTGGA
>ENSMUSG00000008200.314|Fnbp4
AAGATTATAATCACAATAGTTAACCAAAGATAATAGTTTGAATTTTATTCTAGTATATTCCTATGCAGTTCAATTTTTTTTACTTGTATTACAGTGTATTAGATTTTATTTATCATGCGCTGTTGGGATGCCCATTTTGTACATAAAATTGTTTTGTAATTTGCATAGAGTAAATTTCTACAAATAAAGATTATCAAATAGCTGTTAAAGCTTTTGTCTTGATTAGCAGTTTTCCATGCTGGTAGGAATTGCTGGAGAGC
>ENSMUSG00000008200.315|Fnbp4
TTATAATCACAATAGTTAACCAAAGATAATAGTTTGAATTTTATTCTAGTATATTCCTATGCAGTTCAATTTTTTTTACTTGTATTACAGTGTATTAGATTTTATTTATCATGCGCTGTTGGGATGCCCATTTTGTACATAAAATTGTTTTGTAATTTGCATAGAGTAAATTTCTACAAATAAAGATTATCAAATAGCTGTTAAAGCTTTTGTCTTGATTAGCAGTTTTCCATGCTGGTAGGAATTGCTGGAGAGCAGCA
>ENSMUSG00000008200.316|Fnbp4
AATCACAATAGTTAACCAAAGATAATAGTTTGAATTTTATTCTAGTATATTCCTATGCAGTTCAATTTTTTTTACTTGTATTACAGTGTATTAGATTTTATTTATCATGCGCTGTTGGGATGCCCATTTTGTACATAAAATTGTTTTGTAATTTGCATAGAGTAAATTTCTACAAATAAAGATTATCAAATAGCTGTTAAAGCTTTTGTCTTGATTAGCAGTTTTCCATGCTGGTAGGAATTGCTGGAGAGCAGCAGCAG
>ENSMUSG00000008200.317|Fnbp4
ACAATAGTTAACCAAAGATAATAGTTTGAATTTTATTCTAGTATATTCCTATGCAGTTCAATTTTTTTTACTTGTATTACAGTGTATTAGATTTTATTTATCATGCGCTGTTGGGATGCCCATTTTGTACATAAAATTGTTTTGTAATTTGCATAGAGTAAATTTCTACAAATAAAGATTATCAAATAGCTGTTAAAGCTTTTGTCTTGATTAGCAGTTTTCCATGCTGGTAGGAATTGCTGGAGAGCAGCAGCAGCCTC
>ENSMUSG00000008200.318|Fnbp4
TAGTTAACCAAAGATAATAGTTTGAATTTTATTCTAGTATATTCCTATGCAGTTCAATTTTTTTTACTTGTATTACAGTGTATTAGATTTTATTTATCATGCGCTGTTGGGATGCCCATTTTGTACATAAAATTGTTTTGTAATTTGCATAGAGTAAATTTCTACAAATAAAGATTATCAAATAGCTGTTAAAGCTTTTGTCTTGATTAGCAGTTTTCCATGCTGGTAGGAATTGCTGGAGAGCAGCAGCAGCCTCCTCA
>ENSMUSG00000008200.319|Fnbp4
TAACCAAAGATAATAGTTTGAATTTTATTCTAGTATATTCCTATGCAGTTCAATTTTTTTTACTTGTATTACAGTGTATTAGATTTTATTTATCATGCGCTGTTGGGATGCCCATTTTGTACATAAAATTGTTTTGTAATTTGCATAGAGTAAATTTCTACAAATAAAGATTATCAAATAGCTGTTAAAGCTTTTGTCTTGATTAGCAGTTTTCCATGCTGGTAGGAATTGCTGGAGAGCAGCAGCAGCCTCCTCAGTGT
>ENSMUSG00000008200.320|Fnbp4
CAAAGATAATAGTTTGAATTTTATTCTAGTATATTCCTATGCAGTTCAATTTTTTTTACTTGTATTACAGTGTATTAGATTTTATTTATCATGCGCTGTTGGGATGCCCATTTTGTACATAAAATTGTTTTGTAATTTGCATAGAGTAAATTTCTACAAATAAAGATTATCAAATAGCTGTTAAAGCTTTTGTCTTGATTAGCAGTTTTCCATGCTGGTAGGAATTGCTGGAGAGCAGCAGCAGCCTCCTCAGTGTCCCT
>ENSMUSG00000008200.321|Fnbp4
GATAATAGTTTGAATTTTATTCTAGTATATTCCTATGCAGTTCAATTTTTTTTACTTGTATTACAGTGTATTAGATTTTATTTATCATGCGCTGTTGGGATGCCCATTTTGTACATAAAATTGTTTTGTAATTTGCATAGAGTAAATTTCTACAAATAAAGATTATCAAATAGCTGTTAAAGCTTTTGTCTTGATTAGCAGTTTTCCATGCTGGTAGGAATTGCTGGAGAGCAGCAGCAGCCTCCTCAGTGTCCCTATGC
>ENSMUSG00000008200.322|Fnbp4
ATAGTTTGAATTTTATTCTAGTATATTCCTATGCAGTTCAATTTTTTTTACTTGTATTACAGTGTATTAGATTTTATTTATCATGCGCTGTTGGGATGCCCATTTTGTACATAAAATTGTTTTGTAATTTGCATAGAGTAAATTTCTACAAATAAAGATTATCAAATAGCTGTTAAAGCTTTTGTCTTGATTAGCAGTTTTCCATGCTGGTAGGAATTGCTGGAGAGCAGCAGCAGCCTCCTCAGTGTCCCTATGCATGA
>ENSMUSG00000008200.323|Fnbp4
TTTGAATTTTATTCTAGTATATTCCTATGCAGTTCAATTTTTTTTACTTGTATTACAGTGTATTAGATTTTATTTATCATGCGCTGTTGGGATGCCCATTTTGTACATAAAATTGTTTTGTAATTTGCATAGAGTAAATTTCTACAAATAAAGATTATCAAATAGCTGTTAAAGCTTTTGTCTTGATTAGCAGTTTTCCATGCTGGTAGGAATTGCTGGAGAGCAGCAGCAGCCTCCTCAGTGTCCCTATGCATGAGTCG
>ENSMUSG00000008200.324|Fnbp4
AATTTTATTCTAGTATATTCCTATGCAGTTCAATTTTTTTTACTTGTATTACAGTGTATTAGATTTTATTTATCATGCGCTGTTGGGATGCCCATTTTGTACATAAAATTGTTTTGTAATTTGCATAGAGTAAATTTCTACAAATAAAGATTATCAAATAGCTGTTAAAGCTTTTGTCTTGATTAGCAGTTTTCCATGCTGGTAGGAATTGCTGGAGAGCAGCAGCAGCCTCCTCAGTGTCCCTATGCATGAGTCGGGTG
>ENSMUSG00000008200.325|Fnbp4
TTATTCTAGTATATTCCTATGCAGTTCAATTTTTTTTACTTGTATTACAGTGTATTAGATTTTATTTATCATGCGCTGTTGGGATGCCCATTTTGTACATAAAATTGTTTTGTAATTTGCATAGAGTAAATTTCTACAAATAAAGATTATCAAATAGCTGTTAAAGCTTTTGTCTTGATTAGCAGTTTTCCATGCTGGTAGGAATTGCTGGAGAGCAGCAGCAGCCTCCTCAGTGTCCCTATGCATGAGTCGGGTGGGCC
>ENSMUSG00000008200.326|Fnbp4
TCTAGTATATTCCTATGCAGTTCAATTTTTTTTACTTGTATTACAGTGTATTAGATTTTATTTATCATGCGCTGTTGGGATGCCCATTTTGTACATAAAATTGTTTTGTAATTTGCATAGAGTAAATTTCTACAAATAAAGATTATCAAATAGCTGTTAAAGCTTTTGTCTTGATTAGCAGTTTTCCATGCTGGTAGGAATTGCTGGAGAGCAGCAGCAGCCTCCTCAGTGTCCCTATGCATGAGTCGGGTGGGCCAGCT
GTTGCAACGGCAGAATCGCGCCCGGGAGAGCCGTTCGCGCCGGCCCAAGCACCAGGGCAGCTTTATTTACCAGCCGTGCCAGCGCCAGTTCAACTACTGAGCGCCCCTGCTGCACCGCGAATCCCTCGCCGACTCCTGGTCCCATCCGCCTCCTCTGCAGCAGCCAGTGTGCTGCTCGAGGGTGTTGGGGGGTCCACCCGCCTCCATCTGGATACTACAACCTCCCTCCTTCCTAAGTTTTGAGGTGGGGTGATGGCCCT
CAACGGCAGAATCGCGCCCGGGAGAGCCGTTCGCGCCGGCCCAAGCACCAGGGCAGCTTTATTTACCAGCCGTGCCAGCGCCAGTTCAACTACTGAGCGCCCCTGCTGCACCGCGAATCCCTCGCCGACTCCTGGTCCCATCCGCCTCCTCTGCAGCAGCCAGTGTGCTGCTCGAGGGTGTTGGGGGGTCCACCCGCCTCCATCTGGATACTACAACCTCCCTCCTTCCTAAGTTTTGAGGTGGGGTGATGGCCCTCTAC
GGCAGAATCGCGCCCGGGAGAGCCGTTCGCGCCGGCCCAAGCACCAGGGCAGCTTTATTTACCAGCCGTGCCAGCGCCAGTTCAACTACTGAGCGCCCCTGCTGCACCGCGAATCCCTCGCCGACTCCTGGTCCCATCCGCCTCCTCTGCAGCAGCCAGTGTGCTGCTCGAGGGTGTTGGGGGGTCCACCCGCCTCCATCTGGATACTACAACCTCCCTCCTTCCTAAGTTTTGAGGTGGGGTGATGGCCCTCTACTTCC
GAATCGCGCCCGGGAGAGCCGTTCGCGCCGGCCCAAGCACCAGGGCAGCTTTATTTACCAGCCGTGCCAGCGCCAGTTCAACTACTGAGCGCCCCTGCTGCACCGCGAATCCCTCGCCGACTCCTGGTCCCATCCGCCTCCTCTGCAGCAGCCAGTGTGCTGCTCGAGGGTGTTGGGGGGTCCACCCGCCTCCATCTGGATACTACAACCTCCCTCCTTCCTAAGTTTTGAGGTGGGGTGATGGCCCTCTACTTCCCTGT
CGCGCCCGGGAGAGCCGTTCGCGCCGGCCCAAGCACCAGGGCAGCTTTATTTACCAGCCGTGCCAGCGCCAGTTCAACTACTGAGCGCCCCTGCTGCACCGCGAATCCCTCGCCGACTCCTGGTCCCATCCGCCTCCTCTGCAGCAGCCAGTGTGCTGCTCGAGGGTGTTGGGGGGTCCACCCGCCTCCATCTGGATACTACAACCTCCCTCCTTCCTAAGTTTTGAGGTGGGGTGATGGCCCTCTACTTCCCTGTTTAT
CCCGGGAGAGCCGTTCGCGCCGGCCCAAGCACCAGGGCAGCTTTATTTACCAGCCGTGCCAGCGCCAGTTCAACTACTGAGCGCCCCTGCTGCACCGCGAATCCCTCGCCGACTCCTGGTCCCATCCGCCTCCTCTGCAGCAGCCAGTGTGCTGCTCGAGGGTGTTGGGGGGTCCACCCGCCTCCATCTGGATACTACAACCTCCCTCCTTCCTAAGTTTTGAGGTGGGGTGATGGCCCTCTACTTCCCTGTTTATAGTC
GGAGAGCCGTTCGCGCCGGCCCAAGCACCAGGGCAGCTTTATTTACCAGCCGTGCCAGCGCCAGTTCAACTACTGAGCGCCCCTGCTGCACCGCGAATCCCTCGCCGACTCCTGGTCCCATCCGCCTCCTCTGCAGCAGCCAGTGTGCTGCTCGAGGGTGTTGGGGGGTCCACCCGCCTCCATCTGGATACTACAACCTCCCTCCTTCCTAAGTTTTGAGGTGGGGTGATGGCCCTCTACTTCCCTGTTTATAGTCTAAC
AGCCGTTCGCGCCGGCCCAAGCACCAGGGCAGCTTTATTTACCAGCCGTGCCAGCGCCAGTTCAACTACTGAGCGCCCCTGCTGCACCGCGAATCCCTCGCCGACTCCTGGTCCCATCCGCCTCCTCTGCAGCAGCCAGTGTGCTGCTCGAGGGTGTTGGGGGGTCCACCCGCCTCCATCTGGATACTACAACCTCCCTCCTTCCTAAGTTTTGAGGTGGGGTGATGGCCCTCTACTTCCCTGTTTATAGTCTAACTCAC
GTTCGCGCCGGCCCAAGCACCAGGGCAGCTTTATTTACCAGCCGTGCCAGCGCCAGTTCAACTACTGAGCGCCCCTGCTGCACCGCGAATCCCTCGCCGACTCCTGGTCCCATCCGCCTCCTCTGCAGCAGCCAGTGTGCTGCTCGAGGGTGTTGGGGGGTCCACCCGCCTCCATCTGGATACTACAACCTCCCTCCTTCCTAAGTTTTGAGGTGGGGTGATGGCCCTCTACTTCCCTGTTTATAGTCTAACTCACCTAT
GCGCCGGCCCAAGCACCAGGGCAGCTTTATTTACCAGCCGTGCCAGCGCCAGTTCAACTACTGAGCGCCCCTGCTGCACCGCGAATCCCTCGCCGACTCCTGGTCCCATCCGCCTCCTCTGCAGCAGCCAGTGTGCTGCTCGAGGGTGTTGGGGGGTCCACCCGCCTCCATCTGGATACTACAACCTCCCTCCTTCCTAAGTTTTGAGGTGGGGTGATGGCCCTCTACTTCCCTGTTTATAGTCTAACTCACCTATTAAC
CGGCCCAAGCACCAGGGCAGCTTTATTTACCAGCCGTGCCAGCGCCAGTTCAACTACTGAGCGCCCCTGCTGCACCGCGAATCCCTCGCCGACTCCTGGTCCCATCCGCCTCCTCTGCAGCAGCCAGTGTGCTGCTCGAGGGTGTTGGGGGGTCCACCCGCCTCCATCTGGATACTACAACCTCCCTCCTTCCTAAGTTTTGAGGTGGGGTGATGGCCCTCTACTTCCCTGTTTATAGTCTAACTCACCTATTAACCTCT
CCAAGCACCAGGGCAGCTTTATTTACCAGCCGTGCCAGCGCCAGTTCAACTACTGAGCGCCCCTGCTGCACCGCGAATCCCTCGCCGACTCCTGGTCCCATCCGCCTCCTCTGCAGCAGCCAGTGTGCTGCTCGAGGGTGTTGGGGGGTCCACCCGCCTCCATCTGGATACTACAACCTCCCTCCTTCCTAAGTTTTGAGGTGGGGTGATGGCCCTCTACTTCCCTGTTTATAGTCTAACTCACCTATTAACCTCTCTCA
GCACCAGGGCAGCTTTATTTACCAGCCGTGCCAGCGCCAGTTCAACTACTGAGCGCCCCTGCTGCACCGCGAATCCCTCGCCGACTCCTGGTCCCATCCGCCTCCTCTGCAGCAGCCAGTGTGCTGCTCGAGGGTGTTGGGGGGTCCACCCGCCTCCATCTGGATACTACAACCTCCCTCCTTCCTAAGTTTTGAGGTGGGGTGATGGCCCTCTACTTCCCTGTTTATAGTCTAACTCACCTATTAACCTCTCTCATCCT
CAGGGCAGCTTTATTTACCAGCCGTGCCAGCGCCAGTTCAACTACTGAGCGCCCCTGCTGCACCGCGAATCCCTCGCCGACTCCTGGTCCCATCCGCCTCCTCTGCAGCAGCCAGTGTGCTGCTCGAGGGTGTTGGGGGGTCCACCCGCCTCCATCTGGATACTACAACCTCCCTCCTTCCTAAGTTTTGAGGTGGGGTGATGGCCCTCTACTTCCCTGTTTATAGTCTAACTCACCTATTAACCTCTCTCATCCTGGGT
GCAGCTTTATTTACCAGCCGTGCCAGCGCCAGTTCAACTACTGAGCGCCCCTGCTGCACCGCGAATCCCTCGCCGACTCCTGGTCCCATCCGCCTCCTCTGCAGCAGCCAGTGTGCTGCTCGAGGGTGTTGGGGGGTCCACCCGCCTCCATCTGGATACTACAACCTCCCTCCTTCCTAAGTTTTGAGGTGGGGTGATGGCCCTCTACTTCCCTGTTTATAGTCTAACTCACCTATTAACCTCTCTCATCCTGGGTCATC
CTTTATTTACCAGCCGTGCCAGCGCCAGTTCAACTACTGAGCGCCCCTGCTGCACCGCGAATCCCTCGCCGACTCCTGGTCCCATCCGCCTCCTCTGCAGCAGCCAGTGTGCTGCTCGAGGGTGTTGGGGGGTCCACCCGCCTCCATCTGGATACTACAACCTCCCTCCTTCCTAAGTTTTGAGGTGGGGTGATGGCCCTCTACTTCCCTGTTTATAGTCTAACTCACCTATTAACCTCTCTCATCCTGGGTCATCCTCC
ATTTACCAGCCGTGCCAGCGCCAGTTCAACTACTGAGCGCCCCTGCTGCACCGCGAATCCCTCGCCGACTCCTGGTCCCATCCGCCTCCTCTGCAGCAGCCAGTGTGCTGCTCGAGGGTGTTGGGGGGTCCACCCGCCTCCATCTGGATACTACAACCTCCCTCCTTCCTAAGTTTTGAGGTGGGGTGATGGCCCTCTACTTCCCTGTTTATAGTCTAACTCACCTATTAACCTCTCTCATCCTGGGTCATCCTCCCTCC
ACCAGCCGTGCCAGCGCCAGTTCAACTACTGAGCGCCCCTGCTGCACCGCGAATCCCTCGCCGACTCCTGGTCCCATCCGCCTCCTCTGCAGCAGCCAGTGTGCTGCTCGAGGGTGTTGGGGGGTCCACCCGCCTCCATCTGGATACTACAACCTCCCTCCTTCCTAAGTTTTGAGGTGGGGTGATGGCCCTCTACTTCCCTGTTTATAGTCTAACTCACCTATTAACCTCTCTCATCCTGGGTCATCCTCCCTCCTTTC
GCCGTGCCAGCGCCAGTTCAACTACTGAGCGCCCCTGCTGCACCGCGAATCCCTCGCCGACTCCTGGTCCCATCCGCCTCCTCTGCAGCAGCCAGTGTGCTGCTCGAGGGTGTTGGGGGGTCCACCCGCCTCCATCTGGATACTACAACCTCCCTCCTTCCTAAGTTTTGAGGTGGGGTGATGGCCCTCTACTTCCCTGTTTATAGTCTAACTCACCTATTAACCTCTCTCATCCTGGGTCATCCTCCCTCCTTTCTCAG
TGCCAGCGCCAGTTCAACTACTGAGCGCCCCTGCTGCACCGCGAATCCCTCGCCGACTCCTGGTCCCATCCGCCTCCTCTGCAGCAGCCAGTGTGCTGCTCGAGGGTGTTGGGGGGTCCACCCGCCTCCATCTGGATACTACAACCTCCCTCCTTCCTAAGTTTTGAGGTGGGGTGATGGCCCTCTACTTCCCTGTTTATAGTCTAACTCACCTATTAACCTCTCTCATCCTGGGTCATCCTCCCTCCTTTCTCAGTGTC
AGCGCCAGTTCAACTACTGAGCGCCCCTGCTGCACCGCGAATCCCTCGCCGACTCCTGGTCCCATCCGCCTCCTCTGCAGCAGCCAGTGTGCTGCTCGAGGGTGTTGGGGGGTCCACCCGCCTCCATCTGGATACTACAACCTCCCTCCTTCCTAAGTTTTGAGGTGGGGTGATGGCCCTCTACTTCCCTGTTTATAGTCTAACTCACCTATTAACCTCTCTCATCCTGGGTCATCCTCCCTCCTTTCTCAGTGTCTGAT
CCAGTTCAACTACTGAGCGCCCCTGCTGCACCGCGAATCCCTCGCCGACTCCTGGTCCCATCCGCCTCCTCTGCAGCAGCCAGTGTGCTGCTCGAGGGTGTTGGGGGGTCCACCCGCCTCCATCTGGATACTACAACCTCCCTCCTTCCTAAGTTTTGAGGTGGGGTGATGGCCCTCTACTTCCCTGTTTATAGTCTAACTCACCTATTAACCTCTCTCATCCTGGGTCATCCTCCCTCCTTTCTCAGTGTCTGATTCTC
TTCAACTACTGAGCGCCCCTGCTGCACCGCGAATCCCTCGCCGACTCCTGGTCCCATCCGCCTCCTCTGCAGCAGCCAGTGTGCTGCTCGAGGGTGTTGGGGGGTCCACCCGCCTCCATCTGGATACTACAACCTCCCTCCTTCCTAAGTTTTGAGGTGGGGTGATGGCCCTCTACTTCCCTGTTTATAGTCTAACTCACCTATTAACCTCTCTCATCCTGGGTCATCCTCCCTCCTTTCTCAGTGTCTGATTCTCCACC
ACTACTGAGCGCCCCTGCTGCACCGCGAATCCCTCGCCGACTCCTGGTCCCATCCGCCTCCTCTGCAGCAGCCAGTGTGCTGCTCGAGGGTGTTGGGGGGTCCACCCGCCTCCATCTGGATACTACAACCTCCCTCCTTCCTAAGTTTTGAGGTGGGGTGATGGCCCTCTACTTCCCTGTTTATAGTCTAACTCACCTATTAACCTCTCTCATCCTGGGTCATCCTCCCTCCTTTCTCAGTGTCTGATTCTCCACCCTCA
CTGAGCGCCCCTGCTGCACCGCGAATCCCTCGCCGACTCCTGGTCCCATCCGCCTCCTCTGCAGCAGCCAGTGTGCTGCTCGAGGGTGTTGGGGGGTCCACCCGCCTCCATCTGGATACTACAACCTCCCTCCTTCCTAAGTTTTGAGGTGGGGTGATGGCCCTCTACTTCCCTGTTTATAGTCTAACTCACCTATTAACCTCTCTCATCCTGGGTCATCCTCCCTCCTTTCTCAGTGTCTGATTCTCCACCCTCACACT
GCGCCCCTGCTGCACCGCGAATCCCTCGCCGACTCCTGGTCCCATCCGCCTCCTCTGCAGCAGCCAGTGTGCTGCTCGAGGGTGTTGGGGGGTCCACCCGCCTCCATCTGGATACTACAACCTCCCTCCTTCCTAAGTTTTGAGGTGGGGTGATGGCCCTCTACTTCCCTGTTTATAGTCTAACTCACCTATTAACCTCTCTCATCCTGGGTCATCCTCCCTCCTTTCTCAGTGTCTGATTCTCCACCCTCACACTCCCC
CCCTGCTGCACCGCGAATCCCTCGCCGACTCCTGGTCCCATCCGCCTCCTCTGCAGCAGCCAGTGTGCTGCTCGAGGGTGTTGGGGGGTCCACCCGCCTCCATCTGGATACTACAACCTCCCTCCTTCCTAAGTTTTGAGGTGGGGTGATGGCCCTCTACTTCCCTGTTTATAGTCTAACTCACCTATTAACCTCTCTCATCCTGGGTCATCCTCCCTCCTTTCTCAGTGTCTGATTCTCCACCCTCACACTCCCCACAC
GCTGCACCGCGAATCCCTCGCCGACTCCTGGTCCCATCCGCCTCCTCTGCAGCAGCCAGTGTGCTGCTCGAGGGTGTTGGGGGGTCCACCCGCCTCCATCTGGATACTACAACCTCCCTCCTTCCTAAGTTTTGAGGTGGGGTGATGGCCCTCTACTTCCCTGTTTATAGTCTAACTCACCTATTAACCTCTCTCATCCTGGGTCATCCTCCCTCCTTTCTCAGTGTCTGATTCTCCACCCTCACACTCCCCACACCCAC
CACCGCGAATCCCTCGCCGACTCCTGGTCCCATCCGCCTCCTCTGCAGCAGCCAGTGTGCTGCTCGAGGGTGTTGGGGGGTCCACCCGCCTCCATCTGGATACTACAACCTCCCTCCTTCCTAAGTTTTGAGGTGGGGTGATGGCCCTCTACTTCCCTGTTTATAGTCTAACTCACCTATTAACCTCTCTCATCCTGGGTCATCCTCCCTCCTTTCTCAGTGTCTGATTCTCCACCCTCACACTCCCCACACCCACTCTC
GCGAATCCCTCGCCGACTCCTGGTCCCATCCGCCTCCTCTGCAGCAGCCAGTGTGCTGCTCGAGGGTGTTGGGGGGTCCACCCGCCTCCATCTGGATACTACAACCTCCCTCCTTCCTAAGTTTTGAGGTGGGGTGATGGCCCTCTACTTCCCTGTTTATAGTCTAACTCACCTATTAACCTCTCTCATCCTGGGTCATCCTCCCTCCTTTCTCAGTGTCTGATTCTCCACCCTCACACTCCCCACACCCACTCTCCCAT
ATCCCTCGCCGACTCCTGGTCCCATCCGCCTCCTCTGCAGCAGCCAGTGTGCTGCTCGAGGGTGTTGGGGGGTCCACCCGCCTCCATCTGGATACTACAACCTCCCTCCTTCCTAAGTTTTGAGGTGGGGTGATGGCCCTCTACTTCCCTGTTTATAGTCTAACTCACCTATTAACCTCTCTCATCCTGGGTCATCCTCCCTCCTTTCTCAGTGTCTGATTCTCCACCCTCACACTCCCCACACCCACTCTCCCATGCTT
CTCGCCGACTCCTGGTCCCATCCGCCTCCTCTGCAGCAGCCAGTGTGCTGCTCGAGGGTGTTGGGGGGTCCACCCGCCTCCATCTGGATACTACAACCTCCCTCCTTCCTAAGTTTTGAGGTGGGGTGATGGCCCTCTACTTCCCTGTTTATAGTCTAACTCACCTATTAACCTCTCTCATCCTGGGTCATCCTCCCTCCTTTCTCAGTGTCTGATTCTCCACCCTCACACTCCCCACACCCACTCTCCCATGCTTCTTT
CCGACTCCTGGTCCCATCCGCCTCCTCTGCAGCAGCCAGTGTGCTGCTCGAGGGTGTTGGGGGGTCCACCCGCCTCCATCTGGATACTACAACCTCCCTCCTTCCTAAGTTTTGAGGTGGGGTGATGGCCCTCTACTTCCCTGTTTATAGTCTAACTCACCTATTAACCTCTCTCATCCTGGGTCATCCTCCCTCCTTTCTCAGTGTCTGATTCTCCACCCTCACACTCCCCACACCCACTCTCCCATGCTTCTTTTTAG
CTCCTGGTCCCATCCGCCTCCTCTGCAGCAGCCAGTGTGCTGCTCGAGGGTGTTGGGGGGTCCACCCGCCTCCATCTGGATACTACAACCTCCCTCCTTCCTAAGTTTTGAGGTGGGGTGATGGCCCTCTACTTCCCTGTTTATAGTCTAACTCACCTATTAACCTCTCTCATCCTGGGTCATCCTCCCTCCTTTCTCAGTGTCTGATTCTCCACCCTCACACTCCCCACACCCACTCTCCCATGCTTCTTTTTAGGACC
TGGTCCCATCCGCCTCCTCTGCAGCAGCCAGTGTGCTGCTCGAGGGTGTTGGGGGGTCCACCCGCCTCCATCTGGATACTACAACCTCCCTCCTTCCTAAGTTTTGAGGTGGGGTGATGGCCCTCTACTTCCCTGTTTATAGTCTAACTCACCTATTAACCTCTCTCATCCTGGGTCATCCTCCCTCCTTTCTCAGTGTCTGATTCTCCACCCTCACACTCCCCACACCCACTCTCCCATGCTTCTTTTTAGGACCTCTA
CCCATCCGCCTCCTCTGCAGCAGCCAGTGTGCTGCTCGAGGGTGTTGGGGGGTCCACCCGCCTCCATCTGGATACTACAACCTCCCTCCTTCCTAAGTTTTGAGGTGGGGTGATGGCCCTCTACTTCCCTGTTTATAGTCTAACTCACCTATTAACCTCTCTCATCCTGGGTCATCCTCCCTCCTTTCTCAGTGTCTGATTCTCCACCCTCACACTCCCCACACCCACTCTCCCATGCTTCTTTTTAGGACCTCTATTCT
TCCGCCTCCTCTGCAGCAGCCAGTGTGCTGCTCGAGGGTGTTGGGGGGTCCACCCGCCTCCATCTGGATACTACAACCTCCCTCCTTCCTAAGTTTTGAGGTGGGGTGATGGCCCTCTACTTCCCTGTTTATAGTCTAACTCACCTATTAACCTCTCTCATCCTGGGTCATCCTCCCTCCTTTCTCAGTGTCTGATTCTCCACCCTCACACTCCCCACACCCACTCTCCCATGCTTCTTTTTAGGACCTCTATTCTTGTC
CCTCCTCTGCAGCAGCCAGTGTGCTGCTCGAGGGTGTTGGGGGGTCCACCCGCCTCCATCTGGATACTACAACCTCCCTCCTTCCTAAGTTTTGAGGTGGGGTGATGGCCCTCTACTTCCCTGTTTATAGTCTAACTCACCTATTAACCTCTCTCATCCTGGGTCATCCTCCCTCCTTTCTCAGTGTCTGATTCTCCACCCTCACACTCCCCACACCCACTCTCCCATGCTTCTTTTTAGGACCTCTATTCTTGTCTCTC
CTCTGCAGCAGCCAGTGTGCTGCTCGAGGGTGTTGGGGGGTCCACCCGCCTCCATCTGGATACTACAACCTCCCTCCTTCCTAAGTTTTGAGGTGGGGTGATGGCCCTCTACTTCCCTGTTTATAGTCTAACTCACCTATTAACCTCTCTCATCCTGGGTCATCCTCCCTCCTTTCTCAGTGTCTGATTCTCCACCCTCACACTCCCCACACCCACTCTCCCATGCTTCTTTTTAGGACCTCTATTCTTGTCTCTCGCCC
GCAGCAGCCAGTGTGCTGCTCGAGGGTGTTGGGGGGTCCACCCGCCTCCATCTGGATACTACAACCTCCCTCCTTCCTAAGTTTTGAGGTGGGGTGATGGCCCTCTACTTCCCTGTTTATAGTCTAACTCACCTATTAACCTCTCTCATCCTGGGTCATCCTCCCTCCTTTCTCAGTGTCTGATTCTCCACCCTCACACTCCCCACACCCACTCTCCCATGCTTCTTTTTAGGACCTCTATTCTTGTCTCTCGCCCCTTC
CAGCCAGTGTGCTGCTCGAGGGTGTTGGGGGGTCCACCCGCCTCCATCTGGATACTACAACCTCCCTCCTTCCTAAGTTTTGAGGTGGGGTGATGGCCCTCTACTTCCCTGTTTATAGTCTAACTCACCTATTAACCTCTCTCATCCTGGGTCATCCTCCCTCCTTTCTCAGTGTCTGATTCTCCACCCTCACACTCCCCACACCCACTCTCCCATGCTTCTTTTTAGGACCTCTATTCTTGTCTCTCGCCCCTTCACCT
CAGTGTGCTGCTCGAGGGTGTTGGGGGGTCCACCCGCCTCCATCTGGATACTACAACCTCCCTCCTTCCTAAGTTTTGAGGTGGGGTGATGGCCCTCTACTTCCCTGTTTATAGTCTAACTCACCTATTAACCTCTCTCATCCTGGGTCATCCTCCCTCCTTTCTCAGTGTCTGATTCTCCACCCTCACACTCCCCACACCCACTCTCCCATGCTTCTTTTTAGGACCTCTATTCTTGTCTCTCGCCCCTTCACCTTTTC
GTGCTGCTCGAGGGTGTTGGGGGGTCCACCCGCCTCCATCTGGATACTACAACCTCCCTCCTTCCTAAGTTTTGAGGTGGGGTGATGGCCCTCTACTTCCCTGTTTATAGTCTAACTCACCTATTAACCTCTCTCATCCTGGGTCATCCTCCCTCCTTTCTCAGTGTCTGATTCTCCACCCTCACACTCCCCACACCCACTCTCCCATGCTTCTTTTTAGGACCTCTATTCTTGTCTCTCGCCCCTTCACCTTTTCCCTC
TGCTCGAGGGTGTTGGGGGGTCCACCCGCCTCCATCTGGATACTACAACCTCCCTCCTTCCTAAGTTTTGAGGTGGGGTGATGGCCCTCTACTTCCCTGTTTATAGTCTAACTCACCTATTAACCTCTCTCATCCTGGGTCATCCTCCCTCCTTTCTCAGTGTCTGATTCTCCACCCTCACACTCCCCACACCCACTCTCCCATGCTTCTTTTTAGGACCTCTATTCTTGTCTCTCGCCCCTTCACCTTTTCCCTCTTAG
CGAGGGTGTTGGGGGGTCCACCCGCCTCCATCTGGATACTACAACCTCCCTCCTTCCTAAGTTTTGAGGTGGGGTGATGGCCCTCTACTTCCCTGTTTATAGTCTAACTCACCTATTAACCTCTCTCATCCTGGGTCATCCTCCCTCCTTTCTCAGTGTCTGATTCTCCACCCTCACACTCCCCACACCCACTCTCCCATGCTTCTTTTTAGGACCTCTATTCTTGTCTCTCGCCCCTTCACCTTTTCCCTCTTAGCCCA
GGTGTTGGGGGGTCCACCCGCCTCCATCTGGATACTACAACCTCCCTCCTTCCTAAGTTTTGAGGTGGGGTGATGGCCCTCTACTTCCCTGTTTATAGTCTAACTCACCTATTAACCTCTCTCATCCTGGGTCATCCTCCCTCCTTTCTCAGTGTCTGATTCTCCACCCTCACACTCCCCACACCCACTCTCCCATGCTTCTTTTTAGGACCTCTATTCTTGTCTCTCGCCCCTTCACCTTTTCCCTCTTAGCCCACCCG
TTGGGGGGTCCACCCGCCTCCATCTGGATACTACAACCTCCCTCCTTCCTAAGTTTTGAGGTGGGGTGATGGCCCTCTACTTCCCTGTTTATAGTCTAACTCACCTATTAACCTCTCTCATCCTGGGTCATCCTCCCTCCTTTCTCAGTGTCTGATTCTCCACCCTCACACTCCCCACACCCACTCTCCCATGCTTCTTTTTAGGACCTCTATTCTTGTCTCTCGCCCCTTCACCTTTTCCCTCTTAGCCCACCCGATTC
GGGGTCCACCCGCCTCCATCTGGATACTACAACCTCCCTCCTTCCTAAGTTTTGAGGTGGGGTGATGGCCCTCTACTTCCCTGTTTATAGTCTAACTCACCTATTAACCTCTCTCATCCTGGGTCATCCTCCCTCCTTTCTCAGTGTCTGATTCTCCACCCTCACACTCCCCACACCCACTCTCCCATGCTTCTTTTTAGGACCTCTATTCTTGTCTCTCGCCCCTTCACCTTTTCCCTCTTAGCCCACCCGATTCCTAA
TCCACCCGCCTCCATCTGGATACTACAACCTCCCTCCTTCCTAAGTTTTGAGGTGGGGTGATGGCCCTCTACTTCCCTGTTTATAGTCTAACTCACCTATTAACCTCTCTCATCCTGGGTCATCCTCCCTCCTTTCTCAGTGTCTGATTCTCCACCCTCACACTCCCCACACCCACTCTCCCATGCTTCTTTTTAGGACCTCTATTCTTGTCTCTCGCCCCTTCACCTTTTCCCTCTTAGCCCACCCGATTCCTAAGACC
CCCGCCTCCATCTGGATACTACAACCTCCCTCCTTCCTAAGTTTTGAGGTGGGGTGATGGCCCTCTACTTCCCTGTTTATAGTCTAACTCACCTATTAACCTCTCTCATCCTGGGTCATCCTCCCTCCTTTCTCAGTGTCTGATTCTCCACCCTCACACTCCCCACACCCACTCTCCCATGCTTCTTTTTAGGACCTCTATTCTTGTCTCTCGCCCCTTCACCTTTTCCCTCTTAGCCCACCCGATTCCTAAGACCCTGA
CCTCCATCTGGATACTACAACCTCCCTCCTTCCTAAGTTTTGAGGTGGGGTGATGGCCCTCTACTTCCCTGTTTATAGTCTAACTCACCTATTAACCTCTCTCATCCTGGGTCATCCTCCCTCCTTTCTCAGTGTCTGATTCTCCACCCTCACACTCCCCACACCCACTCTCCCATGCTTCTTTTTAGGACCTCTATTCTTGTCTCTCGCCCCTTCACCTTTTCCCTCTTAGCCCACCCGATTCCTAAGACCCTGACTTG
CATCTGGATACTACAACCTCCCTCCTTCCTAAGTTTTGAGGTGGGGTGATGGCCCTCTACTTCCCTGTTTATAGTCTAACTCACCTATTAACCTCTCTCATCCTGGGTCATCCTCCCTCCTTTCTCAGTGTCTGATTCTCCACCCTCACACTCCCCACACCCACTCTCCCATGCTTCTTTTTAGGACCTCTATTCTTGTCTCTCGCCCCTTCACCTTTTCCCTCTTAGCCCACCCGATTCCTAAGACCCTGACTTGGCAC
TGGATACTACAACCTCCCTCCTTCCTAAGTTTTGAGGTGGGGTGATGGCCCTCTACTTCCCTGTTTATAGTCTAACTCACCTATTAACCTCTCTCATCCTGGGTCATCCTCCCTCCTTTCTCAGTGTCTGATTCTCCACCCTCACACTCCCCACACCCACTCTCCCATGCTTCTTTTTAGGACCTCTATTCTTGTCTCTCGCCCCTTCACCTTTTCCCTCTTAGCCCACCCGATTCCTAAGACCCTGACTTGGCACCTTC
TACTACAACCTCCCTCCTTCCTAAGTTTTGAGGTGGGGTGATGGCCCTCTACTTCCCTGTTTATAGTCTAACTCACCTATTAACCTCTCTCATCCTGGGTCATCCTCCCTCCTTTCTCAGTGTCTGATTCTCCACCCTCACACTCCCCACACCCACTCTCCCATGCTTCTTTTTAGGACCTCTATTCTTGTCTCTCGCCCCTTCACCTTTTCCCTCTTAGCCCACCCGATTCCTAAGACCCTGACTTGGCACCTTCTCCG
ACAACCTCCCTCCTTCCTAAGTTTTGAGGTGGGGTGATGGCCCTCTACTTCCCTGTTTATAGTCTAACTCACCTATTAACCTCTCTCATCCTGGGTCATCCTCCCTCCTTTCTCAGTGTCTGATTCTCCACCCTCACACTCCCCACACCCACTCTCCCATGCTTCTTTTTAGGACCTCTATTCTTGTCTCTCGCCCCTTCACCTTTTCCCTCTTAGCCCACCCGATTCCTAAGACCCTGACTTGGCACCTTCTCCGCTTC
CCTCCCTCCTTCCTAAGTTTTGAGGTGGGGTGATGGCCCTCTACTTCCCTGTTTATAGTCTAACTCACCTATTAACCTCTCTCATCCTGGGTCATCCTCCCTCCTTTCTCAGTGTCTGATTCTCCACCCTCACACTCCCCACACCCACTCTCCCATGCTTCTTTTTAGGACCTCTATTCTTGTCTCTCGCCCCTTCACCTTTTCCCTCTTAGCCCACCCGATTCCTAAGACCCTGACTTGGCACCTTCTCCGCTTCAGCT
CCTCCTTCCTAAGTTTTGAGGTGGGGTGATGGCCCTCTACTTCCCTGTTTATAGTCTAACTCACCTATTAACCTCTCTCATCCTGGGTCATCCTCCCTCCTTTCTCAGTGTCTGATTCTCCACCCTCACACTCCCCACACCCACTCTCCCATGCTTCTTTTTAGGACCTCTATTCTTGTCTCTCGCCCCTTCACCTTTTCCCTCTTAGCCCACCCGATTCCTAAGACCCTGACTTGGCACCTTCTCCGCTTCAGCTCCTA
CTTCCTAAGTTTTGAGGTGGGGTGATGGCCCTCTACTTCCCTGTTTATAGTCTAACTCACCTATTAACCTCTCTCATCCTGGGTCATCCTCCCTCCTTTCTCAGTGTCTGATTCTCCACCCTCACACTCCCCACACCCACTCTCCCATGCTTCTTTTTAGGACCTCTATTCTTGTCTCTCGCCCCTTCACCTTTTCCCTCTTAGCCCACCCGATTCCTAAGACCCTGACTTGGCACCTTCTCCGCTTCAGCTCCTACTTT
CTAAGTTTTGAGGTGGGGTGATGGCCCTCTACTTCCCTGTTTATAGTCTAACTCACCTATTAACCTCTCTCATCCTGGGTCATCCTCCCTCCTTTCTCAGTGTCTGATTCTCCACCCTCACACTCCCCACACCCACTCTCCCATGCTTCTTTTTAGGACCTCTATTCTTGTCTCTCGCCCCTTCACCTTTTCCCTCTTAGCCCACCCGATTCCTAAGACCCTGACTTGGCACCTTCTCCGCTTCAGCTCCTACTTTCCAA
GTTTTGAGGTGGGGTGATGGCCCTCTACTTCCCTGTTTATAGTCTAACTCACCTATTAACCTCTCTCATCCTGGGTCATCCTCCCTCCTTTCTCAGTGTCTGATTCTCCACCCTCACACTCCCCACACCCACTCTCCCATGCTTCTTTTTAGGACCTCTATTCTTGTCTCTCGCCCCTTCACCTTTTCCCTCTTAGCCCACCCGATTCCTAAGACCCTGACTTGGCACCTTCTCCGCTTCAGCTCCTACTTTCCAAGACT
TGAGGTGGGGTGATGGCCCTCTACTTCCCTGTTTATAGTCTAACTCACCTATTAACCTCTCTCATCCTGGGTCATCCTCCCTCCTTTCTCAGTGTCTGATTCTCCACCCTCACACTCCCCACACCCACTCTCCCATGCTTCTTTTTAGGACCTCTATTCTTGTCTCTCGCCCCTTCACCTTTTCCCTCTTAGCCCACCCGATTCCTAAGACCCTGACTTGGCACCTTCTCCGCTTCAGCTCCTACTTTCCAAGACTTACT
GTGGGGTGATGGCCCTCTACTTCCCTGTTTATAGTCTAACTCACCTATTAACCTCTCTCATCCTGGGTCATCCTCCCTCCTTTCTCAGTGTCTGATTCTCCACCCTCACACTCCCCACACCCACTCTCCCATGCTTCTTTTTAGGACCTCTATTCTTGTCTCTCGCCCCTTCACCTTTTCCCTCTTAGCCCACCCGATTCCTAAGACCCTGACTTGGCACCTTCTCCGCTTCAGCTCCTACTTTCCAAGACTTACTCTTC
GGTGATGGCCCTCTACTTCCCTGTTTATAGTCTAACTCACCTATTAACCTCTCTCATCCTGGGTCATCCTCCCTCCTTTCTCAGTGTCTGATTCTCCACCCTCACACTCCCCACACCCACTCTCCCATGCTTCTTTTTAGGACCTCTATTCTTGTCTCTCGCCCCTTCACCTTTTCCCTCTTAGCCCACCCGATTCCTAAGACCCTGACTTGGCACCTTCTCCGCTTCAGCTCCTACTTTCCAAGACTTACTCTTCTGTT
ATGGCCCTCTACTTCCCTGTTTATAGTCTAACTCACCTATTAACCTCTCTCATCCTGGGTCATCCTCCCTCCTTTCTCAGTGTCTGATTCTCCACCCTCACACTCCCCACACCCACTCTCCCATGCTTCTTTTTAGGACCTCTATTCTTGTCTCTCGCCCCTTCACCTTTTCCCTCTTAGCCCACCCGATTCCTAAGACCCTGACTTGGCACCTTCTCCGCTTCAGCTCCTACTTTCCAAGACTTACTCTTCTGTTTGGG
CCCTCTACTTCCCTGTTTATAGTCTAACTCACCTATTAACCTCTCTCATCCTGGGTCATCCTCCCTCCTTTCTCAGTGTCTGATTCTCCACCCTCACACTCCCCACACCCACTCTCCCATGCTTCTTTTTAGGACCTCTATTCTTGTCTCTCGCCCCTTCACCTTTTCCCTCTTAGCCCACCCGATTCCTAAGACCCTGACTTGGCACCTTCTCCGCTTCAGCTCCTACTTTCCAAGACTTACTCTTCTGTTTGGGATCG
CTACTTCCCTGTTTATAGTCTAACTCACCTATTAACCTCTCTCATCCTGGGTCATCCTCCCTCCTTTCTCAGTGTCTGATTCTCCACCCTCACACTCCCCACACCCACTCTCCCATGCTTCTTTTTAGGACCTCTATTCTTGTCTCTCGCCCCTTCACCTTTTCCCTCTTAGCCCACCCGATTCCTAAGACCCTGACTTGGCACCTTCTCCGCTTCAGCTCCTACTTTCCAAGACTTACTCTTCTGTTTGGGATCGCTCC
TTCCCTGTTTATAGTCTAACTCACCTATTAACCTCTCTCATCCTGGGTCATCCTCCCTCCTTTCTCAGTGTCTGATTCTCCACCCTCACACTCCCCACACCCACTCTCCCATGCTTCTTTTTAGGACCTCTATTCTTGTCTCTCGCCCCTTCACCTTTTCCCTCTTAGCCCACCCGATTCCTAAGACCCTGACTTGGCACCTTCTCCGCTTCAGCTCCTACTTTCCAAGACTTACTCTTCTGTTTGGGATCGCTCCCACT
CTGTTTATAGTCTAACTCACCTATTAACCTCTCTCATCCTGGGTCATCCTCCCTCCTTTCTCAGTGTCTGATTCTCCACCCTCACACTCCCCACACCCACTCTCCCATGCTTCTTTTTAGGACCTCTATTCTTGTCTCTCGCCCCTTCACCTTTTCCCTCTTAGCCCACCCGATTCCTAAGACCCTGACTTGGCACCTTCTCCGCTTCAGCTCCTACTTTCCAAGACTTACTCTTCTGTTTGGGATCGCTCCCACTCTTG
TTATAGTCTAACTCACCTATTAACCTCTCTCATCCTGGGTCATCCTCCCTCCTTTCTCAGTGTCTGATTCTCCACCCTCACACTCCCCACACCCACTCTCCCATGCTTCTTTTTAGGACCTCTATTCTTGTCTCTCGCCCCTTCACCTTTTCCCTCTTAGCCCACCCGATTCCTAAGACCCTGACTTGGCACCTTCTCCGCTTCAGCTCCTACTTTCCAAGACTTACTCTTCTGTTTGGGATCGCTCCCACTCTTGTTCC
AGTCTAACTCACCTATTAACCTCTCTCATCCTGGGTCATCCTCCCTCCTTTCTCAGTGTCTGATTCTCCACCCTCACACTCCCCACACCCACTCTCCCATGCTTCTTTTTAGGACCTCTATTCTTGTCTCTCGCCCCTTCACCTTTTCCCTCTTAGCCCACCCGATTCCTAAGACCCTGACTTGGCACCTTCTCCGCTTCAGCTCCTACTTTCCAAGACTTACTCTTCTGTTTGGGATCGCTCCCACTCTTGTTCCCTTT
TAACTCACCTATTAACCTCTCTCATCCTGGGTCATCCTCCCTCCTTTCTCAGTGTCTGATTCTCCACCCTCACACTCCCCACACCCACTCTCCCATGCTTCTTTTTAGGACCTCTATTCTTGTCTCTCGCCCCTTCACCTTTTCCCTCTTAGCCCACCCGATTCCTAAGACCCTGACTTGGCACCTTCTCCGCTTCAGCTCCTACTTTCCAAGACTTACTCTTCTGTTTGGGATCGCTCCCACTCTTGTTCCCTTTTTTT
TCACCTATTAACCTCTCTCATCCTGGGTCATCCTCCCTCCTTTCTCAGTGTCTGATTCTCCACCCTCACACTCCCCACACCCACTCTCCCATGCTTCTTTTTAGGACCTCTATTCTTGTCTCTCGCCCCTTCACCTTTTCCCTCTTAGCCCACCCGATTCCTAAGACCCTGACTTGGCACCTTCTCCGCTTCAGCTCCTACTTTCCAAGACTTACTCTTCTGTTTGGGATCGCTCCCACTCTTGTTCCCTTTTTTTCATT
CTATTAACCTCTCTCATCCTGGGTCATCCTCCCTCCTTTCTCAGTGTCTGATTCTCCACCCTCACACTCCCCACACCCACTCTCCCATGCTTCTTTTTAGGACCTCTATTCTTGTCTCTCGCCCCTTCACCTTTTCCCTCTTAGCCCACCCGATTCCTAAGACCCTGACTTGGCACCTTCTCCGCTTCAGCTCCTACTTTCCAAGACTTACTCTTCTGTTTGGGATCGCTCCCACTCTTGTTCCCTTTTTTTCATTCCTG
TAACCTCTCTCATCCTGGGTCATCCTCCCTCCTTTCTCAGTGTCTGATTCTCCACCCTCACACTCCCCACACCCACTCTCCCATGCTTCTTTTTAGGACCTCTATTCTTGTCTCTCGCCCCTTCACCTTTTCCCTCTTAGCCCACCCGATTCCTAAGACCCTGACTTGGCACCTTCTCCGCTTCAGCTCCTACTTTCCAAGACTTACTCTTCTGTTTGGGATCGCTCCCACTCTTGTTCCCTTTTTTTCATTCCTGGCAA
CTCTCTCATCCTGGGTCATCCTCCCTCCTTTCTCAGTGTCTGATTCTCCACCCTCACACTCCCCACACCCACTCTCCCATGCTTCTTTTTAGGACCTCTATTCTTGTCTCTCGCCCCTTCACCTTTTCCCTCTTAGCCCACCCGATTCCTAAGACCCTGACTTGGCACCTTCTCCGCTTCAGCTCCTACTTTCCAAGACTTACTCTTCTGTTTGGGATCGCTCCCACTCTTGTTCCCTTTTTTTCATTCCTGGCAATTCC
CTCATCCTGGGTCATCCTCCCTCCTTTCTCAGTGTCTGATTCTCCACCCTCACACTCCCCACACCCACTCTCCCATGCTTCTTTTTAGGACCTCTATTCTTGTCTCTCGCCCCTTCACCTTTTCCCTCTTAGCCCACCCGATTCCTAAGACCCTGACTTGGCACCTTCTCCGCTTCAGCTCCTACTTTCCAAGACTTACTCTTCTGTTTGGGATCGCTCCCACTCTTGTTCCCTTTTTTTCATTCCTGGCAATTCCCTCC
TCCTGGGTCATCCTCCCTCCTTTCTCAGTGTCTGATTCTCCACCCTCACACTCCCCACACCCACTCTCCCATGCTTCTTTTTAGGACCTCTATTCTTGTCTCTCGCCCCTTCACCTTTTCCCTCTTAGCCCACCCGATTCCTAAGACCCTGACTTGGCACCTTCTCCGCTTCAGCTCCTACTTTCCAAGACTTACTCTTCTGTTTGGGATCGCTCCCACTCTTGTTCCCTTTTTTTCATTCCTGGCAATTCCCTCCCAAT
GGGTCATCCTCCCTCCTTTCTCAGTGTCTGATTCTCCACCCTCACACTCCCCACACCCACTCTCCCATGCTTCTTTTTAGGACCTCTATTCTTGTCTCTCGCCCCTTCACCTTTTCCCTCTTAGCCCACCCGATTCCTAAGACCCTGACTTGGCACCTTCTCCGCTTCAGCTCCTACTTTCCAAGACTTACTCTTCTGTTTGGGATCGCTCCCACTCTTGTTCCCTTTTTTTCATTCCTGGCAATTCCCTCCCAATCCTG
CATCCTCCCTCCTTTCTCAGTGTCTGATTCTCCACCCTCACACTCCCCACACCCACTCTCCCATGCTTCTTTTTAGGACCTCTATTCTTGTCTCTCGCCCCTTCACCTTTTCCCTCTTAGCCCACCCGATTCCTAAGACCCTGACTTGGCACCTTCTCCGCTTCAGCTCCTACTTTCCAAGACTTACTCTTCTGTTTGGGATCGCTCCCACTCTTGTTCCCTTTTTTTCATTCCTGGCAATTCCCTCCCAATCCTGCAGG
CTCCCTCCTTTCTCAGTGTCTGATTCTCCACCCTCACACTCCCCACACCCACTCTCCCATGCTTCTTTTTAGGACCTCTATTCTTGTCTCTCGCCCCTTCACCTTTTCCCTCTTAGCCCACCCGATTCCTAAGACCCTGACTTGGCACCTTCTCCGCTTCAGCTCCTACTTTCCAAGACTTACTCTTCTGTTTGGGATCGCTCCCACTCTTGTTCCCTTTTTTTCATTCCTGGCAATTCCCTCCCAATCCTGCAGGTGCA
CTCCTTTCTCAGTGTCTGATTCTCCACCCTCACACTCCCCACACCCACTCTCCCATGCTTCTTTTTAGGACCTCTATTCTTGTCTCTCGCCCCTTCACCTTTTCCCTCTTAGCCCACCCGATTCCTAAGACCCTGACTTGGCACCTTCTCCGCTTCAGCTCCTACTTTCCAAGACTTACTCTTCTGTTTGGGATCGCTCCCACTCTTGTTCCCTTTTTTTCATTCCTGGCAATTCCCTCCCAATCCTGCAGGTGCAACCT
TTTCTCAGTGTCTGATTCTCCACCCTCACACTCCCCACACCCACTCTCCCATGCTTCTTTTTAGGACCTCTATTCTTGTCTCTCGCCCCTTCACCTTTTCCCTCTTAGCCCACCCGATTCCTAAGACCCTGACTTGGCACCTTCTCCGCTTCAGCTCCTACTTTCCAAGACTTACTCTTCTGTTTGGGATCGCTCCCACTCTTGTTCCCTTTTTTTCATTCCTGGCAATTCCCTCCCAATCCTGCAGGTGCAACCTGCCA
TCAGTGTCTGATTCTCCACCCTCACACTCCCCACACCCACTCTCCCATGCTTCTTTTTAGGACCTCTATTCTTGTCTCTCGCCCCTTCACCTTTTCCCTCTTAGCCCACCCGATTCCTAAGACCCTGACTTGGCACCTTCTCCGCTTCAGCTCCTACTTTCCAAGACTTACTCTTCTGTTTGGGATCGCTCCCACTCTTGTTCCCTTTTTTTCATTCCTGGCAATTCCCTCCCAATCCTGCAGGTGCAACCTGCCAGGCC
TGTCTGATTCTCCACCCTCACACTCCCCACACCCACTCTCCCATGCTTCTTTTTAGGACCTCTATTCTTGTCTCTCGCCCCTTCACCTTTTCCCTCTTAGCCCACCCGATTCCTAAGACCCTGACTTGGCACCTTCTCCGCTTCAGCTCCTACTTTCCAAGACTTACTCTTCTGTTTGGGATCGCTCCCACTCTTGTTCCCTTTTTTTCATTCCTGGCAATTCCCTCCCAATCCTGCAGGTGCAACCTGCCAGGCCTGGG
TGATTCTCCACCCTCACACTCCCCACACCCACTCTCCCATGCTTCTTTTTAGGACCTCTATTCTTGTCTCTCGCCCCTTCACCTTTTCCCTCTTAGCCCACCCGATTCCTAAGACCCTGACTTGGCACCTTCTCCGCTTCAGCTCCTACTTTCCAAGACTTACTCTTCTGTTTGGGATCGCTCCCACTCTTGTTCCCTTTTTTTCATTCCTGGCAATTCCCTCCCAATCCTGCAGGTGCAACCTGCCAGGCCTGGGCCAT
TCTCCACCCTCACACTCCCCACACCCACTCTCCCATGCTTCTTTTTAGGACCTCTATTCTTGTCTCTCGCCCCTTCACCTTTTCCCTCTTAGCCCACCCGATTCCTAAGACCCTGACTTGGCACCTTCTCCGCTTCAGCTCCTACTTTCCAAGACTTACTCTTCTGTTTGGGATCGCTCCCACTCTTGTTCCCTTTTTTTCATTCCTGGCAATTCCCTCCCAATCCTGCAGGTGCAACCTGCCAGGCCTGGGCCATTGTC
CACCCTCACACTCCCCACACCCACTCTCCCATGCTTCTTTTTAGGACCTCTATTCTTGTCTCTCGCCCCTTCACCTTTTCCCTCTTAGCCCACCCGATTCCTAAGACCCTGACTTGGCACCTTCTCCGCTTCAGCTCCTACTTTCCAAGACTTACTCTTCTGTTTGGGATCGCTCCCACTCTTGTTCCCTTTTTTTCATTCCTGGCAATTCCCTCCCAATCCTGCAGGTGCAACCTGCCAGGCCTGGGCCATTGTCCTCA
CTCACACTCCCCACACCCACTCTCCCATGCTTCTTTTTAGGACCTCTATTCTTGTCTCTCGCCCCTTCACCTTTTCCCTCTTAGCCCACCCGATTCCTAAGACCCTGACTTGGCACCTTCTCCGCTTCAGCTCCTACTTTCCAAGACTTACTCTTCTGTTTGGGATCGCTCCCACTCTTGTTCCCTTTTTTTCATTCCTGGCAATTCCCTCCCAATCCTGCAGGTGCAACCTGCCAGGCCTGGGCCATTGTCCTCATCCT
CACTCCCCACACCCACTCTCCCATGCTTCTTTTTAGGACCTCTATTCTTGTCTCTCGCCCCTTCACCTTTTCCCTCTTAGCCCACCCGATTCCTAAGACCCTGACTTGGCACCTTCTCCGCTTCAGCTCCTACTTTCCAAGACTTACTCTTCTGTTTGGGATCGCTCCCACTCTTGTTCCCTTTTTTTCATTCCTGGCAATTCCCTCCCAATCCTGCAGGTGCAACCTGCCAGGCCTGGGCCATTGTCCTCATCCTGTAG
CCCCACACCCACTCTCCCATGCTTCTTTTTAGGACCTCTATTCTTGTCTCTCGCCCCTTCACCTTTTCCCTCTTAGCCCACCCGATTCCTAAGACCCTGACTTGGCACCTTCTCCGCTTCAGCTCCTACTTTCCAAGACTTACTCTTCTGTTTGGGATCGCTCCCACTCTTGTTCCCTTTTTTTCATTCCTGGCAATTCCCTCCCAATCCTGCAGGTGCAACCTGCCAGGCCTGGGCCATTGTCCTCATCCTGTAGTCAG
ACACCCACTCTCCCATGCTTCTTTTTAGGACCTCTATTCTTGTCTCTCGCCCCTTCACCTTTTCCCTCTTAGCCCACCCGATTCCTAAGACCCTGACTTGGCACCTTCTCCGCTTCAGCTCCTACTTTCCAAGACTTACTCTTCTGTTTGGGATCGCTCCCACTCTTGTTCCCTTTTTTTCATTCCTGGCAATTCCCTCCCAATCCTGCAGGTGCAACCTGCCAGGCCTGGGCCATTGTCCTCATCCTGTAGTCAGGGAT
CCACTCTCCCATGCTTCTTTTTAGGACCTCTATTCTTGTCTCTCGCCCCTTCACCTTTTCCCTCTTAGCCCACCCGATTCCTAAGACCCTGACTTGGCACCTTCTCCGCTTCAGCTCCTACTTTCCAAGACTTACTCTTCTGTTTGGGATCGCTCCCACTCTTGTTCCCTTTTTTTCATTCCTGGCAATTCCCTCCCAATCCTGCAGGTGCAACCTGCCAGGCCTGGGCCATTGTCCTCATCCTGTAGTCAGGGATCAGG
TCTCCCATGCTTCTTTTTAGGACCTCTATTCTTGTCTCTCGCCCCTTCACCTTTTCCCTCTTAGCCCACCCGATTCCTAAGACCCTGACTTGGCACCTTCTCCGCTTCAGCTCCTACTTTCCAAGACTTACTCTTCTGTTTGGGATCGCTCCCACTCTTGTTCCCTTTTTTTCATTCCTGGCAATTCCCTCCCAATCCTGCAGGTGCAACCTGCCAGGCCTGGGCCATTGTCCTCATCCTGTAGTCAGGGATCAGGCATG
CCATGCTTCTTTTTAGGACCTCTATTCTTGTCTCTCGCCCCTTCACCTTTTCCCTCTTAGCCCACCCGATTCCTAAGACCCTGACTTGGCACCTTCTCCGCTTCAGCTCCTACTTTCCAAGACTTACTCTTCTGTTTGGGATCGCTCCCACTCTTGTTCCCTTTTTTTCATTCCTGGCAATTCCCTCCCAATCCTGCAGGTGCAACCTGCCAGGCCTGGGCCATTGTCCTCATCCTGTAGTCAGGGATCAGGCATGGGTT
GCTTCTTTTTAGGACCTCTATTCTTGTCTCTCGCCCCTTCACCTTTTCCCTCTTAGCCCACCCGATTCCTAAGACCCTGACTTGGCACCTTCTCCGCTTCAGCTCCTACTTTCCAAGACTTACTCTTCTGTTTGGGATCGCTCCCACTCTTGTTCCCTTTTTTTCATTCCTGGCAATTCCCTCCCAATCCTGCAGGTGCAACCTGCCAGGCCTGGGCCATTGTCCTCATCCTGTAGTCAGGGATCAGGCATGGGTTTTGA
CTTTTTAGGACCTCTATTCTTGTCTCTCGCCCCTTCACCTTTTCCCTCTTAGCCCACCCGATTCCTAAGACCCTGACTTGGCACCTTCTCCGCTTCAGCTCCTACTTTCCAAGACTTACTCTTCTGTTTGGGATCGCTCCCACTCTTGTTCCCTTTTTTTCATTCCTGGCAATTCCCTCCCAATCCTGCAGGTGCAACCTGCCAGGCCTGGGCCATTGTCCTCATCCTGTAGTCAGGGATCAGGCATGGGTTTTGATTTC
TTAGGACCTCTATTCTTGTCTCTCGCCCCTTCACCTTTTCCCTCTTAGCCCACCCGATTCCTAAGACCCTGACTTGGCACCTTCTCCGCTTCAGCTCCTACTTTCCAAGACTTACTCTTCTGTTTGGGATCGCTCCCACTCTTGTTCCCTTTTTTTCATTCCTGGCAATTCCCTCCCAATCCTGCAGGTGCAACCTGCCAGGCCTGGGCCATTGTCCTCATCCTGTAGTCAGGGATCAGGCATGGGTTTTGATTTCAGTT
GACCTCTATTCTTGTCTCTCGCCCCTTCACCTTTTCCCTCTTAGCCCACCCGATTCCTAAGACCCTGACTTGGCACCTTCTCCGCTTCAGCTCCTACTTTCCAAGACTTACTCTTCTGTTTGGGATCGCTCCCACTCTTGTTCCCTTTTTTTCATTCCTGGCAATTCCCTCCCAATCCTGCAGGTGCAACCTGCCAGGCCTGGGCCATTGTCCTCATCCTGTAGTCAGGGATCAGGCATGGGTTTTGATTTCAGTTTTCC
TCTATTCTTGTCTCTCGCCCCTTCACCTTTTCCCTCTTAGCCCACCCGATTCCTAAGACCCTGACTTGGCACCTTCTCCGCTTCAGCTCCTACTTTCCAAGACTTACTCTTCTGTTTGGGATCGCTCCCACTCTTGTTCCCTTTTTTTCATTCCTGGCAATTCCCTCCCAATCCTGCAGGTGCAACCTGCCAGGCCTGGGCCATTGTCCTCATCCTGTAGTCAGGGATCAGGCATGGGTTTTGATTTCAGTTTTCCCCCT
TTCTTGTCTCTCGCCCCTTCACCTTTTCCCTCTTAGCCCACCCGATTCCTAAGACCCTGACTTGGCACCTTCTCCGCTTCAGCTCCTACTTTCCAAGACTTACTCTTCTGTTTGGGATCGCTCCCACTCTTGTTCCCTTTTTTTCATTCCTGGCAATTCCCTCCCAATCCTGCAGGTGCAACCTGCCAGGCCTGGGCCATTGTCCTCATCCTGTAGTCAGGGATCAGGCATGGGTTTTGATTTCAGTTTTCCCCCTTTCT
TGTCTCTCGCCCCTTCACCTTTTCCCTCTTAGCCCACCCGATTCCTAAGACCCTGACTTGGCACCTTCTCCGCTTCAGCTCCTACTTTCCAAGACTTACTCTTCTGTTTGGGATCGCTCCCACTCTTGTTCCCTTTTTTTCATTCCTGGCAATTCCCTCCCAATCCTGCAGGTGCAACCTGCCAGGCCTGGGCCATTGTCCTCATCCTGTAGTCAGGGATCAGGCATGGGTTTTGATTTCAGTTTTCCCCCTTTCTCTGC
TCTCGCCCCTTCACCTTTTCCCTCTTAGCCCACCCGATTCCTAAGACCCTGACTTGGCACCTTCTCCGCTTCAGCTCCTACTTTCCAAGACTTACTCTTCTGTTTGGGATCGCTCCCACTCTTGTTCCCTTTTTTTCATTCCTGGCAATTCCCTCCCAATCCTGCAGGTGCAACCTGCCAGGCCTGGGCCATTGTCCTCATCCTGTAGTCAGGGATCAGGCATGGGTTTTGATTTCAGTTTTCCCCCTTTCTCTGCCCTG
GCCCCTTCACCTTTTCCCTCTTAGCCCACCCGATTCCTAAGACCCTGACTTGGCACCTTCTCCGCTTCAGCTCCTACTTTCCAAGACTTACTCTTCTGTTTGGGATCGCTCCCACTCTTGTTCCCTTTTTTTCATTCCTGGCAATTCCCTCCCAATCCTGCAGGTGCAACCTGCCAGGCCTGGGCCATTGTCCTCATCCTGTAGTCAGGGATCAGGCATGGGTTTTGATTTCAGTTTTCCCCCTTTCTCTGCCCTGGGGG
CTTCACCTTTTCCCTCTTAGCCCACCCGATTCCTAAGACCCTGACTTGGCACCTTCTCCGCTTCAGCTCCTACTTTCCAAGACTTACTCTTCTGTTTGGGATCGCTCCCACTCTTGTTCCCTTTTTTTCATTCCTGGCAATTCCCTCCCAATCCTGCAGGTGCAACCTGCCAGGCCTGGGCCATTGTCCTCATCCTGTAGTCAGGGATCAGGCATGGGTTTTGATTTCAGTTTTCCCCCTTTCTCTGCCCTGGGGGCTGG
ACCTTTTCCCTCTTAGCCCACCCGATTCCTAAGACCCTGACTTGGCACCTTCTCCGCTTCAGCTCCTACTTTCCAAGACTTACTCTTCTGTTTGGGATCGCTCCCACTCTTGTTCCCTTTTTTTCATTCCTGGCAATTCCCTCCCAATCCTGCAGGTGCAACCTGCCAGGCCTGGGCCATTGTCCTCATCCTGTAGTCAGGGATCAGGCATGGGTTTTGATTTCAGTTTTCCCCCTTTCTCTGCCCTGGGGGCTGGGCTC
TTTCCCTCTTAGCCCACCCGATTCCTAAGACCCTGACTTGGCACCTTCTCCGCTTCAGCTCCTACTTTCCAAGACTTACTCTTCTGTTTGGGATCGCTCCCACTCTTGTTCCCTTTTTTTCATTCCTGGCAATTCCCTCCCAATCCTGCAGGTGCAACCTGCCAGGCCTGGGCCATTGTCCTCATCCTGTAGTCAGGGATCAGGCATGGGTTTTGATTTCAGTTTTCCCCCTTTCTCTGCCCTGGGGGCTGGGCTCCTTA
CCTCTTAGCCCACCCGATTCCTAAGACCCTGACTTGGCACCTTCTCCGCTTCAGCTCCTACTTTCCAAGACTTACTCTTCTGTTTGGGATCGCTCCCACTCTTGTTCCCTTTTTTTCATTCCTGGCAATTCCCTCCCAATCCTGCAGGTGCAACCTGCCAGGCCTGGGCCATTGTCCTCATCCTGTAGTCAGGGATCAGGCATGGGTTTTGATTTCAGTTTTCCCCCTTTCTCTGCCCTGGGGGCTGGGCTCCTTATTGC
TTAGCCCACCCGATTCCTAAGACCCTGACTTGGCACCTTCTCCGCTTCAGCTCCTACTTTCCAAGACTTACTCTTCTGTTTGGGATCGCTCCCACTCTTGTTCCCTTTTTTTCATTCCTGGCAATTCCCTCCCAATCCTGCAGGTGCAACCTGCCAGGCCTGGGCCATTGTCCTCATCCTGTAGTCAGGGATCAGGCATGGGTTTTGATTTCAGTTTTCCCCCTTTCTCTGCCCTGGGGGCTGGGCTCCTTATTGCTGCT
CCCACCCGATTCCTAAGACCCTGACTTGGCACCTTCTCCGCTTCAGCTCCTACTTTCCAAGACTTACTCTTCTGTTTGGGATCGCTCCCACTCTTGTTCCCTTTTTTTCATTCCTGGCAATTCCCTCCCAATCCTGCAGGTGCAACCTGCCAGGCCTGGGCCATTGTCCTCATCCTGTAGTCAGGGATCAGGCATGGGTTTTGATTTCAGTTTTCCCCCTTTCTCTGCCCTGGGGGCTGGGCTCCTTATTGCTGCTTAGG
CCCGATTCCTAAGACCCTGACTTGGCACCTTCTCCGCTTCAGCTCCTACTTTCCAAGACTTACTCTTCTGTTTGGGATCGCTCCCACTCTTGTTCCCTTTTTTTCATTCCTGGCAATTCCCTCCCAATCCTGCAGGTGCAACCTGCCAGGCCTGGGCCATTGTCCTCATCCTGTAGTCAGGGATCAGGCATGGGTTTTGATTTCAGTTTTCCCCCTTTCTCTGCCCTGGGGGCTGGGCTCCTTATTGCTGCTTAGGCCTA
ATTCCTAAGACCCTGACTTGGCACCTTCTCCGCTTCAGCTCCTACTTTCCAAGACTTACTCTTCTGTTTGGGATCGCTCCCACTCTTGTTCCCTTTTTTTCATTCCTGGCAATTCCCTCCCAATCCTGCAGGTGCAACCTGCCAGGCCTGGGCCATTGTCCTCATCCTGTAGTCAGGGATCAGGCATGGGTTTTGATTTCAGTTTTCCCCCTTTCTCTGCCCTGGGGGCTGGGCTCCTTATTGCTGCTTAGGCCTAGAAA
CTAAGACCCTGACTTGGCACCTTCTCCGCTTCAGCTCCTACTTTCCAAGACTTACTCTTCTGTTTGGGATCGCTCCCACTCTTGTTCCCTTTTTTTCATTCCTGGCAATTCCCTCCCAATCCTGCAGGTGCAACCTGCCAGGCCTGGGCCATTGTCCTCATCCTGTAGTCAGGGATCAGGCATGGGTTTTGATTTCAGTTTTCCCCCTTTCTCTGCCCTGGGGGCTGGGCTCCTTATTGCTGCTTAGGCCTAGAAAGTTT
GACCCTGACTTGGCACCTTCTCCGCTTCAGCTCCTACTTTCCAAGACTTACTCTTCTGTTTGGGATCGCTCCCACTCTTGTTCCCTTTTTTTCATTCCTGGCAATTCCCTCCCAATCCTGCAGGTGCAACCTGCCAGGCCTGGGCCATTGTCCTCATCCTGTAGTCAGGGATCAGGCATGGGTTTTGATTTCAGTTTTCCCCCTTTCTCTGCCCTGGGGGCTGGGCTCCTTATTGCTGCTTAGGCCTAGAAAGTTTAAGT
CTGACTTGGCACCTTCTCCGCTTCAGCTCCTACTTTCCAAGACTTACTCTTCTGTTTGGGATCGCTCCCACTCTTGTTCCCTTTTTTTCATTCCTGGCAATTCCCTCCCAATCCTGCAGGTGCAACCTGCCAGGCCTGGGCCATTGTCCTCATCCTGTAGTCAGGGATCAGGCATGGGTTTTGATTTCAGTTTTCCCCCTTTCTCTGCCCTGGGGGCTGGGCTCCTTATTGCTGCTTAGGCCTAGAAAGTTTAAGTATGT
CTTGGCACCTTCTCCGCTTCAGCTCCTACTTTCCAAGACTTACTCTTCTGTTTGGGATCGCTCCCACTCTTGTTCCCTTTTTTTCATTCCTGGCAATTCCCTCCCAATCCTGCAGGTGCAACCTGCCAGGCCTGGGCCATTGTCCTCATCCTGTAGTCAGGGATCAGGCATGGGTTTTGATTTCAGTTTTCCCCCTTTCTCTGCCCTGGGGGCTGGGCTCCTTATTGCTGCTTAGGCCTAGAAAGTTTAAGTATGTGGAA
GCACCTTCTCCGCTTCAGCTCCTACTTTCCAAGACTTACTCTTCTGTTTGGGATCGCTCCCACTCTTGTTCCCTTTTTTTCATTCCTGGCAATTCCCTCCCAATCCTGCAGGTGCAACCTGCCAGGCCTGGGCCATTGTCCTCATCCTGTAGTCAGGGATCAGGCATGGGTTTTGATTTCAGTTTTCCCCCTTTCTCTGCCCTGGGGGCTGGGCTCCTTATTGCTGCTTAGGCCTAGAAAGTTTAAGTATGTGGAAGAGG
CTTCTCCGCTTCAGCTCCTACTTTCCAAGACTTACTCTTCTGTTTGGGATCGCTCCCACTCTTGTTCCCTTTTTTTCATTCCTGGCAATTCCCTCCCAATCCTGCAGGTGCAACCTGCCAGGCCTGGGCCATTGTCCTCATCCTGTAGTCAGGGATCAGGCATGGGTTTTGATTTCAGTTTTCCCCCTTTCTCTGCCCTGGGGGCTGGGCTCCTTATTGCTGCTTAGGCCTAGAAAGTTTAAGTATGTGGAAGAGGAGAG
TCCGCTTCAGCTCCTACTTTCCAAGACTTACTCTTCTGTTTGGGATCGCTCCCACTCTTGTTCCCTTTTTTTCATTCCTGGCAATTCCCTCCCAATCCTGCAGGTGCAACCTGCCAGGCCTGGGCCATTGTCCTCATCCTGTAGTCAGGGATCAGGCATGGGTTTTGATTTCAGTTTTCCCCCTTTCTCTGCCCTGGGGGCTGGGCTCCTTATTGCTGCTTAGGCCTAGAAAGTTTAAGTATGTGGAAGAGGAGAGTGAG
CTTCAGCTCCTACTTTCCAAGACTTACTCTTCTGTTTGGGATCGCTCCCACTCTTGTTCCCTTTTTTTCATTCCTGGCAATTCCCTCCCAATCCTGCAGGTGCAACCTGCCAGGCCTGGGCCATTGTCCTCATCCTGTAGTCAGGGATCAGGCATGGGTTTTGATTTCAGTTTTCCCCCTTTCTCTGCCCTGGGGGCTGGGCTCCTTATTGCTGCTTAGGCCTAGAAAGTTTAAGTATGTGGAAGAGGAGAGTGAGTTGT
AGCTCCTACTTTCCAAGACTTACTCTTCTGTTTGGGATCGCTCCCACTCTTGTTCCCTTTTTTTCATTCCTGGCAATTCCCTCCCAATCCTGCAGGTGCAACCTGCCAGGCCTGGGCCATTGTCCTCATCCTGTAGTCAGGGATCAGGCATGGGTTTTGATTTCAGTTTTCCCCCTTTCTCTGCCCTGGGGGCTGGGCTCCTTATTGCTGCTTAGGCCTAGAAAGTTTAAGTATGTGGAAGAGGAGAGTGAGTTGTAAGT
CCTACTTTCCAAGACTTACTCTTCTGTTTGGGATCGCTCCCACTCTTGTTCCCTTTTTTTCATTCCTGGCAATTCCCTCCCAATCCTGCAGGTGCAACCTGCCAGGCCTGGGCCATTGTCCTCATCCTGTAGTCAGGGATCAGGCATGGGTTTTGATTTCAGTTTTCCCCCTTTCTCTGCCCTGGGGGCTGGGCTCCTTATTGCTGCTTAGGCCTAGAAAGTTTAAGTATGTGGAAGAGGAGAGTGAGTTGTAAGTTAGA
CTTTCCAAGACTTACTCTTCTGTTTGGGATCGCTCCCACTCTTGTTCCCTTTTTTTCATTCCTGGCAATTCCCTCCCAATCCTGCAGGTGCAACCTGCCAGGCCTGGGCCATTGTCCTCATCCTGTAGTCAGGGATCAGGCATGGGTTTTGATTTCAGTTTTCCCCCTTTCTCTGCCCTGGGGGCTGGGCTCCTTATTGCTGCTTAGGCCTAGAAAGTTTAAGTATGTGGAAGAGGAGAGTGAGTTGTAAGTTAGATAAG
CCAAGACTTACTCTTCTGTTTGGGATCGCTCCCACTCTTGTTCCCTTTTTTTCATTCCTGGCAATTCCCTCCCAATCCTGCAGGTGCAACCTGCCAGGCCTGGGCCATTGTCCTCATCCTGTAGTCAGGGATCAGGCATGGGTTTTGATTTCAGTTTTCCCCCTTTCTCTGCCCTGGGGGCTGGGCTCCTTATTGCTGCTTAGGCCTAGAAAGTTTAAGTATGTGGAAGAGGAGAGTGAGTTGTAAGTTAGATAAGGTGA
GACTTACTCTTCTGTTTGGGATCGCTCCCACTCTTGTTCCCTTTTTTTCATTCCTGGCAATTCCCTCCCAATCCTGCAGGTGCAACCTGCCAGGCCTGGGCCATTGTCCTCATCCTGTAGTCAGGGATCAGGCATGGGTTTTGATTTCAGTTTTCCCCCTTTCTCTGCCCTGGGGGCTGGGCTCCTTATTGCTGCTTAGGCCTAGAAAGTTTAAGTATGTGGAAGAGGAGAGTGAGTTGTAAGTTAGATAAGGTGAAGGG
TACTCTTCTGTTTGGGATCGCTCCCACTCTTGTTCCCTTTTTTTCATTCCTGGCAATTCCCTCCCAATCCTGCAGGTGCAACCTGCCAGGCCTGGGCCATTGTCCTCATCCTGTAGTCAGGGATCAGGCATGGGTTTTGATTTCAGTTTTCCCCCTTTCTCTGCCCTGGGGGCTGGGCTCCTTATTGCTGCTTAGGCCTAGAAAGTTTAAGTATGTGGAAGAGGAGAGTGAGTTGTAAGTTAGATAAGGTGAAGGGAATG
CTTCTGTTTGGGATCGCTCCCACTCTTGTTCCCTTTTTTTCATTCCTGGCAATTCCCTCCCAATCCTGCAGGTGCAACCTGCCAGGCCTGGGCCATTGTCCTCATCCTGTAGTCAGGGATCAGGCATGGGTTTTGATTTCAGTTTTCCCCCTTTCTCTGCCCTGGGGGCTGGGCTCCTTATTGCTGCTTAGGCCTAGAAAGTTTAAGTATGTGGAAGAGGAGAGTGAGTTGTAAGTTAGATAAGGTGAAGGGAATGGAGG
TGTTTGGGATCGCTCCCACTCTTGTTCCCTTTTTTTCATTCCTGGCAATTCCCTCCCAATCCTGCAGGTGCAACCTGCCAGGCCTGGGCCATTGTCCTCATCCTGTAGTCAGGGATCAGGCATGGGTTTTGATTTCAGTTTTCCCCCTTTCTCTGCCCTGGGGGCTGGGCTCCTTATTGCTGCTTAGGCCTAGAAAGTTTAAGTATGTGGAAGAGGAGAGTGAGTTGTAAGTTAGATAAGGTGAAGGGAATGGAGGGAAA
TGGGATCGCTCCCACTCTTGTTCCCTTTTTTTCATTCCTGGCAATTCCCTCCCAATCCTGCAGGTGCAACCTGCCAGGCCTGGGCCATTGTCCTCATCCTGTAGTCAGGGATCAGGCATGGGTTTTGATTTCAGTTTTCCCCCTTTCTCTGCCCTGGGGGCTGGGCTCCTTATTGCTGCTTAGGCCTAGAAAGTTTAAGTATGTGGAAGAGGAGAGTGAGTTGTAAGTTAGATAAGGTGAAGGGAATGGAGGGAAACAGG
ATCGCTCCCACTCTTGTTCCCTTTTTTTCATTCCTGGCAATTCCCTCCCAATCCTGCAGGTGCAACCTGCCAGGCCTGGGCCATTGTCCTCATCCTGTAGTCAGGGATCAGGCATGGGTTTTGATTTCAGTTTTCCCCCTTTCTCTGCCCTGGGGGCTGGGCTCCTTATTGCTGCTTAGGCCTAGAAAGTTTAAGTATGTGGAAGAGGAGAGTGAGTTGTAAGTTAGATAAGGTGAAGGGAATGGAGGGAAACAGGCAGC
CTCCCACTCTTGTTCCCTTTTTTTCATTCCTGGCAATTCCCTCCCAATCCTGCAGGTGCAACCTGCCAGGCCTGGGCCATTGTCCTCATCCTGTAGTCAGGGATCAGGCATGGGTTTTGATTTCAGTTTTCCCCCTTTCTCTGCCCTGGGGGCTGGGCTCCTTATTGCTGCTTAGGCCTAGAAAGTTTAAGTATGTGGAAGAGGAGAGTGAGTTGTAAGTTAGATAAGGTGAAGGGAATGGAGGGAAACAGGCAGCCTAG
CACTCTTGTTCCCTTTTTTTCATTCCTGGCAATTCCCTCCCAATCCTGCAGGTGCAACCTGCCAGGCCTGGGCCATTGTCCTCATCCTGTAGTCAGGGATCAGGCATGGGTTTTGATTTCAGTTTTCCCCCTTTCTCTGCCCTGGGGGCTGGGCTCCTTATTGCTGCTTAGGCCTAGAAAGTTTAAGTATGTGGAAGAGGAGAGTGAGTTGTAAGTTAGATAAGGTGAAGGGAATGGAGGGAAACAGGCAGCCTAGTGGG
CTTGTTCCCTTTTTTTCATTCCTGGCAATTCCCTCCCAATCCTGCAGGTGCAACCTGCCAGGCCTGGGCCATTGTCCTCATCCTGTAGTCAGGGATCAGGCATGGGTTTTGATTTCAGTTTTCCCCCTTTCTCTGCCCTGGGGGCTGGGCTCCTTATTGCTGCTTAGGCCTAGAAAGTTTAAGTATGTGGAAGAGGAGAGTGAGTTGTAAGTTAGATAAGGTGAAGGGAATGGAGGGAAACAGGCAGCCTAGTGGGGGCC
TTCCCTTTTTTTCATTCCTGGCAATTCCCTCCCAATCCTGCAGGTGCAACCTGCCAGGCCTGGGCCATTGTCCTCATCCTGTAGTCAGGGATCAGGCATGGGTTTTGATTTCAGTTTTCCCCCTTTCTCTGCCCTGGGGGCTGGGCTCCTTATTGCTGCTTAGGCCTAGAAAGTTTAAGTATGTGGAAGAGGAGAGTGAGTTGTAAGTTAGATAAGGTGAAGGGAATGGAGGGAAACAGGCAGCCTAGTGGGGGCCGCAG
CTTTTTTTCATTCCTGGCAATTCCCTCCCAATCCTGCAGGTGCAACCTGCCAGGCCTGGGCCATTGTCCTCATCCTGTAGTCAGGGATCAGGCATGGGTTTTGATTTCAGTTTTCCCCCTTTCTCTGCCCTGGGGGCTGGGCTCCTTATTGCTGCTTAGGCCTAGAAAGTTTAAGTATGTGGAAGAGGAGAGTGAGTTGTAAGTTAGATAAGGTGAAGGGAATGGAGGGAAACAGGCAGCCTAGTGGGGGCCGCAGATGG
TTTTCATTCCTGGCAATTCCCTCCCAATCCTGCAGGTGCAACCTGCCAGGCCTGGGCCATTGTCCTCATCCTGTAGTCAGGGATCAGGCATGGGTTTTGATTTCAGTTTTCCCCCTTTCTCTGCCCTGGGGGCTGGGCTCCTTATTGCTGCTTAGGCCTAGAAAGTTTAAGTATGTGGAAGAGGAGAGTGAGTTGTAAGTTAGATAAGGTGAAGGGAATGGAGGGAAACAGGCAGCCTAGTGGGGGCCGCAGATGGGGAC
CATTCCTGGCAATTCCCTCCCAATCCTGCAGGTGCAACCTGCCAGGCCTGGGCCATTGTCCTCATCCTGTAGTCAGGGATCAGGCATGGGTTTTGATTTCAGTTTTCCCCCTTTCTCTGCCCTGGGGGCTGGGCTCCTTATTGCTGCTTAGGCCTAGAAAGTTTAAGTATGTGGAAGAGGAGAGTGAGTTGTAAGTTAGATAAGGTGAAGGGAATGGAGGGAAACAGGCAGCCTAGTGGGGGCCGCAGATGGGGACAGGT
CCTGGCAATTCCCTCCCAATCCTGCAGGTGCAACCTGCCAGGCCTGGGCCATTGTCCTCATCCTGTAGTCAGGGATCAGGCATGGGTTTTGATTTCAGTTTTCCCCCTTTCTCTGCCCTGGGGGCTGGGCTCCTTATTGCTGCTTAGGCCTAGAAAGTTTAAGTATGTGGAAGAGGAGAGTGAGTTGTAAGTTAGATAAGGTGAAGGGAATGGAGGGAAACAGGCAGCCTAGTGGGGGCCGCAGATGGGGACAGGTGGGT
GCAATTCCCTCCCAATCCTGCAGGTGCAACCTGCCAGGCCTGGGCCATTGTCCTCATCCTGTAGTCAGGGATCAGGCATGGGTTTTGATTTCAGTTTTCCCCCTTTCTCTGCCCTGGGGGCTGGGCTCCTTATTGCTGCTTAGGCCTAGAAAGTTTAAGTATGTGGAAGAGGAGAGTGAGTTGTAAGTTAGATAAGGTGAAGGGAATGGAGGGAAACAGGCAGCCTAGTGGGGGCCGCAGATGGGGACAGGTGGGTTGAG
TTCCCTCCCAATCCTGCAGGTGCAACCTGCCAGGCCTGGGCCATTGTCCTCATCCTGTAGTCAGGGATCAGGCATGGGTTTTGATTTCAGTTTTCCCCCTTTCTCTGCCCTGGGGGCTGGGCTCCTTATTGCTGCTTAGGCCTAGAAAGTTTAAGTATGTGGAAGAGGAGAGTGAGTTGTAAGTTAGATAAGGTGAAGGGAATGGAGGGAAACAGGCAGCCTAGTGGGGGCCGCAGATGGGGACAGGTGGGTTGAGAAGT
CTCCCAATCCTGCAGGTGCAACCTGCCAGGCCTGGGCCATTGTCCTCATCCTGTAGTCAGGGATCAGGCATGGGTTTTGATTTCAGTTTTCCCCCTTTCTCTGCCCTGGGGGCTGGGCTCCTTATTGCTGCTTAGGCCTAGAAAGTTTAAGTATGTGGAAGAGGAGAGTGAGTTGTAAGTTAGATAAGGTGAAGGGAATGGAGGGAAACAGGCAGCCTAGTGGGGGCCGCAGATGGGGACAGGTGGGTTGAGAAGTAGCA
CAATCCTGCAGGTGCAACCTGCCAGGCCTGGGCCATTGTCCTCATCCTGTAGTCAGGGATCAGGCATGGGTTTTGATTTCAGTTTTCCCCCTTTCTCTGCCCTGGGGGCTGGGCTCCTTATTGCTGCTTAGGCCTAGAAAGTTTAAGTATGTGGAAGAGGAGAGTGAGTTGTAAGTTAGATAAGGTGAAGGGAATGGAGGGAAACAGGCAGCCTAGTGGGGGCCGCAGATGGGGACAGGTGGGTTGAGAAGTAGCAGGGA
CCTGCAGGTGCAACCTGCCAGGCCTGGGCCATTGTCCTCATCCTGTAGTCAGGGATCAGGCATGGGTTTTGATTTCAGTTTTCCCCCTTTCTCTGCCCTGGGGGCTGGGCTCCTTATTGCTGCTTAGGCCTAGAAAGTTTAAGTATGTGGAAGAGGAGAGTGAGTTGTAAGTTAGATAAGGTGAAGGGAATGGAGGGAAACAGGCAGCCTAGTGGGGGCCGCAGATGGGGACAGGTGGGTTGAGAAGTAGCAGGGAGCAG
CAGGTGCAACCTGCCAGGCCTGGGCCATTGTCCTCATCCTGTAGTCAGGGATCAGGCATGGGTTTTGATTTCAGTTTTCCCCCTTTCTCTGCCCTGGGGGCTGGGCTCCTTATTGCTGCTTAGGCCTAGAAAGTTTAAGTATGTGGAAGAGGAGAGTGAGTTGTAAGTTAGATAAGGTGAAGGGAATGGAGGGAAACAGGCAGCCTAGTGGGGGCCGCAGATGGGGACAGGTGGGTTGAGAAGTAGCAGGGAGCAGGGCA
TGCAACCTGCCAGGCCTGGGCCATTGTCCTCATCCTGTAGTCAGGGATCAGGCATGGGTTTTGATTTCAGTTTTCCCCCTTTCTCTGCCCTGGGGGCTGGGCTCCTTATTGCTGCTTAGGCCTAGAAAGTTTAAGTATGTGGAAGAGGAGAGTGAGTTGTAAGTTAGATAAGGTGAAGGGAATGGAGGGAAACAGGCAGCCTAGTGGGGGCCGCAGATGGGGACAGGTGGGTTGAGAAGTAGCAGGGAGCAGGGCATCTT
ACCTGCCAGGCCTGGGCCATTGTCCTCATCCTGTAGTCAGGGATCAGGCATGGGTTTTGATTTCAGTTTTCCCCCTTTCTCTGCCCTGGGGGCTGGGCTCCTTATTGCTGCTTAGGCCTAGAAAGTTTAAGTATGTGGAAGAGGAGAGTGAGTTGTAAGTTAGATAAGGTGAAGGGAATGGAGGGAAACAGGCAGCCTAGTGGGGGCCGCAGATGGGGACAGGTGGGTTGAGAAGTAGCAGGGAGCAGGGCATCTTGGGA
GCCAGGCCTGGGCCATTGTCCTCATCCTGTAGTCAGGGATCAGGCATGGGTTTTGATTTCAGTTTTCCCCCTTTCTCTGCCCTGGGGGCTGGGCTCCTTATTGCTGCTTAGGCCTAGAAAGTTTAAGTATGTGGAAGAGGAGAGTGAGTTGTAAGTTAGATAAGGTGAAGGGAATGGAGGGAAACAGGCAGCCTAGTGGGGGCCGCAGATGGGGACAGGTGGGTTGAGAAGTAGCAGGGAGCAGGGCATCTTGGGAGCTG
GGCCTGGGCCATTGTCCTCATCCTGTAGTCAGGGATCAGGCATGGGTTTTGATTTCAGTTTTCCCCCTTTCTCTGCCCTGGGGGCTGGGCTCCTTATTGCTGCTTAGGCCTAGAAAGTTTAAGTATGTGGAAGAGGAGAGTGAGTTGTAAGTTAGATAAGGTGAAGGGAATGGAGGGAAACAGGCAGCCTAGTGGGGGCCGCAGATGGGGACAGGTGGGTTGAGAAGTAGCAGGGAGCAGGGCATCTTGGGAGCTGGTAT
TGGGCCATTGTCCTCATCCTGTAGTCAGGGATCAGGCATGGGTTTTGATTTCAGTTTTCCCCCTTTCTCTGCCCTGGGGGCTGGGCTCCTTATTGCTGCTTAGGCCTAGAAAGTTTAAGTATGTGGAAGAGGAGAGTGAGTTGTAAGTTAGATAAGGTGAAGGGAATGGAGGGAAACAGGCAGCCTAGTGGGGGCCGCAGATGGGGACAGGTGGGTTGAGAAGTAGCAGGGAGCAGGGCATCTTGGGAGCTGGTATTGTG
CCATTGTCCTCATCCTGTAGTCAGGGATCAGGCATGGGTTTTGATTTCAGTTTTCCCCCTTTCTCTGCCCTGGGGGCTGGGCTCCTTATTGCTGCTTAGGCCTAGAAAGTTTAAGTATGTGGAAGAGGAGAGTGAGTTGTAAGTTAGATAAGGTGAAGGGAATGGAGGGAAACAGGCAGCCTAGTGGGGGCCGCAGATGGGGACAGGTGGGTTGAGAAGTAGCAGGGAGCAGGGCATCTTGGGAGCTGGTATTGTGCTTG
TGTCCTCATCCTGTAGTCAGGGATCAGGCATGGGTTTTGATTTCAGTTTTCCCCCTTTCTCTGCCCTGGGGGCTGGGCTCCTTATTGCTGCTTAGGCCTAGAAAGTTTAAGTATGTGGAAGAGGAGAGTGAGTTGTAAGTTAGATAAGGTGAAGGGAATGGAGGGAAACAGGCAGCCTAGTGGGGGCCGCAGATGGGGACAGGTGGGTTGAGAAGTAGCAGGGAGCAGGGCATCTTGGGAGCTGGTATTGTGCTTGGTCA
CTCATCCTGTAGTCAGGGATCAGGCATGGGTTTTGATTTCAGTTTTCCCCCTTTCTCTGCCCTGGGGGCTGGGCTCCTTATTGCTGCTTAGGCCTAGAAAGTTTAAGTATGTGGAAGAGGAGAGTGAGTTGTAAGTTAGATAAGGTGAAGGGAATGGAGGGAAACAGGCAGCCTAGTGGGGGCCGCAGATGGGGACAGGTGGGTTGAGAAGTAGCAGGGAGCAGGGCATCTTGGGAGCTGGTATTGTGCTTGGTCAGAGT
TCCTGTAGTCAGGGATCAGGCATGGGTTTTGATTTCAGTTTTCCCCCTTTCTCTGCCCTGGGGGCTGGGCTCCTTATTGCTGCTTAGGCCTAGAAAGTTTAAGTATGTGGAAGAGGAGAGTGAGTTGTAAGTTAGATAAGGTGAAGGGAATGGAGGGAAACAGGCAGCCTAGTGGGGGCCGCAGATGGGGACAGGTGGGTTGAGAAGTAGCAGGGAGCAGGGCATCTTGGGAGCTGGTATTGTGCTTGGTCAGAGTAGCT
GTAGTCAGGGATCAGGCATGGGTTTTGATTTCAGTTTTCCCCCTTTCTCTGCCCTGGGGGCTGGGCTCCTTATTGCTGCTTAGGCCTAGAAAGTTTAAGTATGTGGAAGAGGAGAGTGAGTTGTAAGTTAGATAAGGTGAAGGGAATGGAGGGAAACAGGCAGCCTAGTGGGGGCCGCAGATGGGGACAGGTGGGTTGAGAAGTAGCAGGGAGCAGGGCATCTTGGGAGCTGGTATTGTGCTTGGTCAGAGTAGCTAAGC
TCAGGGATCAGGCATGGGTTTTGATTTCAGTTTTCCCCCTTTCTCTGCCCTGGGGGCTGGGCTCCTTATTGCTGCTTAGGCCTAGAAAGTTTAAGTATGTGGAAGAGGAGAGTGAGTTGTAAGTTAGATAAGGTGAAGGGAATGGAGGGAAACAGGCAGCCTAGTGGGGGCCGCAGATGGGGACAGGTGGGTTGAGAAGTAGCAGGGAGCAGGGCATCTTGGGAGCTGGTATTGTGCTTGGTCAGAGTAGCTAAGCCCTG
GGATCAGGCATGGGTTTTGATTTCAGTTTTCCCCCTTTCTCTGCCCTGGGGGCTGGGCTCCTTATTGCTGCTTAGGCCTAGAAAGTTTAAGTATGTGGAAGAGGAGAGTGAGTTGTAAGTTAGATAAGGTGAAGGGAATGGAGGGAAACAGGCAGCCTAGTGGGGGCCGCAGATGGGGACAGGTGGGTTGAGAAGTAGCAGGGAGCAGGGCATCTTGGGAGCTGGTATTGTGCTTGGTCAGAGTAGCTAAGCCCTGGTCT
CAGGCATGGGTTTTGATTTCAGTTTTCCCCCTTTCTCTGCCCTGGGGGCTGGGCTCCTTATTGCTGCTTAGGCCTAGAAAGTTTAAGTATGTGGAAGAGGAGAGTGAGTTGTAAGTTAGATAAGGTGAAGGGAATGGAGGGAAACAGGCAGCCTAGTGGGGGCCGCAGATGGGGACAGGTGGGTTGAGAAGTAGCAGGGAGCAGGGCATCTTGGGAGCTGGTATTGTGCTTGGTCAGAGTAGCTAAGCCCTGGTCTTAGG
CATGGGTTTTGATTTCAGTTTTCCCCCTTTCTCTGCCCTGGGGGCTGGGCTCCTTATTGCTGCTTAGGCCTAGAAAGTTTAAGTATGTGGAAGAGGAGAGTGAGTTGTAAGTTAGATAAGGTGAAGGGAATGGAGGGAAACAGGCAGCCTAGTGGGGGCCGCAGATGGGGACAGGTGGGTTGAGAAGTAGCAGGGAGCAGGGCATCTTGGGAGCTGGTATTGTGCTTGGTCAGAGTAGCTAAGCCCTGGTCTTAGGCCTG
GGTTTTGATTTCAGTTTTCCCCCTTTCTCTGCCCTGGGGGCTGGGCTCCTTATTGCTGCTTAGGCCTAGAAAGTTTAAGTATGTGGAAGAGGAGAGTGAGTTGTAAGTTAGATAAGGTGAAGGGAATGGAGGGAAACAGGCAGCCTAGTGGGGGCCGCAGATGGGGACAGGTGGGTTGAGAAGTAGCAGGGAGCAGGGCATCTTGGGAGCTGGTATTGTGCTTGGTCAGAGTAGCTAAGCCCTGGTCTTAGGCCTGAGCC
TTGATTTCAGTTTTCCCCCTTTCTCTGCCCTGGGGGCTGGGCTCCTTATTGCTGCTTAGGCCTAGAAAGTTTAAGTATGTGGAAGAGGAGAGTGAGTTGTAAGTTAGATAAGGTGAAGGGAATGGAGGGAAACAGGCAGCCTAGTGGGGGCCGCAGATGGGGACAGGTGGGTTGAGAAGTAGCAGGGAGCAGGGCATCTTGGGAGCTGGTATTGTGCTTGGTCAGAGTAGCTAAGCCCTGGTCTTAGGCCTGAGCCTGGA
TTTCAGTTTTCCCCCTTTCTCTGCCCTGGGGGCTGGGCTCCTTATTGCTGCTTAGGCCTAGAAAGTTTAAGTATGTGGAAGAGGAGAGTGAGTTGTAAGTTAGATAAGGTGAAGGGAATGGAGGGAAACAGGCAGCCTAGTGGGGGCCGCAGATGGGGACAGGTGGGTTGAGAAGTAGCAGGGAGCAGGGCATCTTGGGAGCTGGTATTGTGCTTGGTCAGAGTAGCTAAGCCCTGGTCTTAGGCCTGAGCCTGGAGTCT
AGTTTTCCCCCTTTCTCTGCCCTGGGGGCTGGGCTCCTTATTGCTGCTTAGGCCTAGAAAGTTTAAGTATGTGGAAGAGGAGAGTGAGTTGTAAGTTAGATAAGGTGAAGGGAATGGAGGGAAACAGGCAGCCTAGTGGGGGCCGCAGATGGGGACAGGTGGGTTGAGAAGTAGCAGGGAGCAGGGCATCTTGGGAGCTGGTATTGTGCTTGGTCAGAGTAGCTAAGCCCTGGTCTTAGGCCTGAGCCTGGAGTCTGCCC
TTCCCCCTTTCTCTGCCCTGGGGGCTGGGCTCCTTATTGCTGCTTAGGCCTAGAAAGTTTAAGTATGTGGAAGAGGAGAGTGAGTTGTAAGTTAGATAAGGTGAAGGGAATGGAGGGAAACAGGCAGCCTAGTGGGGGCCGCAGATGGGGACAGGTGGGTTGAGAAGTAGCAGGGAGCAGGGCATCTTGGGAGCTGGTATTGTGCTTGGTCAGAGTAGCTAAGCCCTGGTCTTAGGCCTGAGCCTGGAGTCTGCCCCCAT
CCCTTTCTCTGCCCTGGGGGCTGGGCTCCTTATTGCTGCTTAGGCCTAGAAAGTTTAAGTATGTGGAAGAGGAGAGTGAGTTGTAAGTTAGATAAGGTGAAGGGAATGGAGGGAAACAGGCAGCCTAGTGGGGGCCGCAGATGGGGACAGGTGGGTTGAGAAGTAGCAGGGAGCAGGGCATCTTGGGAGCTGGTATTGTGCTTGGTCAGAGTAGCTAAGCCCTGGTCTTAGGCCTGAGCCTGGAGTCTGCCCCCATTTCC
TTCTCTGCCCTGGGGGCTGGGCTCCTTATTGCTGCTTAGGCCTAGAAAGTTTAAGTATGTGGAAGAGGAGAGTGAGTTGTAAGTTAGATAAGGTGAAGGGAATGGAGGGAAACAGGCAGCCTAGTGGGGGCCGCAGATGGGGACAGGTGGGTTGAGAAGTAGCAGGGAGCAGGGCATCTTGGGAGCTGGTATTGTGCTTGGTCAGAGTAGCTAAGCCCTGGTCTTAGGCCTGAGCCTGGAGTCTGCCCCCATTTCCTTTT
CTGCCCTGGGGGCTGGGCTCCTTATTGCTGCTTAGGCCTAGAAAGTTTAAGTATGTGGAAGAGGAGAGTGAGTTGTAAGTTAGATAAGGTGAAGGGAATGGAGGGAAACAGGCAGCCTAGTGGGGGCCGCAGATGGGGACAGGTGGGTTGAGAAGTAGCAGGGAGCAGGGCATCTTGGGAGCTGGTATTGTGCTTGGTCAGAGTAGCTAAGCCCTGGTCTTAGGCCTGAGCCTGGAGTCTGCCCCCATTTCCTTTTCCTA
CCTGGGGGCTGGGCTCCTTATTGCTGCTTAGGCCTAGAAAGTTTAAGTATGTGGAAGAGGAGAGTGAGTTGTAAGTTAGATAAGGTGAAGGGAATGGAGGGAAACAGGCAGCCTAGTGGGGGCCGCAGATGGGGACAGGTGGGTTGAGAAGTAGCAGGGAGCAGGGCATCTTGGGAGCTGGTATTGTGCTTGGTCAGAGTAGCTAAGCCCTGGTCTTAGGCCTGAGCCTGGAGTCTGCCCCCATTTCCTTTTCCTATAAT
GGGGCTGGGCTCCTTATTGCTGCTTAGGCCTAGAAAGTTTAAGTATGTGGAAGAGGAGAGTGAGTTGTAAGTTAGATAAGGTGAAGGGAATGGAGGGAAACAGGCAGCCTAGTGGGGGCCGCAGATGGGGACAGGTGGGTTGAGAAGTAGCAGGGAGCAGGGCATCTTGGGAGCTGGTATTGTGCTTGGTCAGAGTAGCTAAGCCCTGGTCTTAGGCCTGAGCCTGGAGTCTGCCCCCATTTCCTTTTCCTATAATCCTG
CTGGGCTCCTTATTGCTGCTTAGGCCTAGAAAGTTTAAGTATGTGGAAGAGGAGAGTGAGTTGTAAGTTAGATAAGGTGAAGGGAATGGAGGGAAACAGGCAGCCTAGTGGGGGCCGCAGATGGGGACAGGTGGGTTGAGAAGTAGCAGGGAGCAGGGCATCTTGGGAGCTGGTATTGTGCTTGGTCAGAGTAGCTAAGCCCTGGTCTTAGGCCTGAGCCTGGAGTCTGCCCCCATTTCCTTTTCCTATAATCCTGCCTT
GCTCCTTATTGCTGCTTAGGCCTAGAAAGTTTAAGTATGTGGAAGAGGAGAGTGAGTTGTAAGTTAGATAAGGTGAAGGGAATGGAGGGAAACAGGCAGCCTAGTGGGGGCCGCAGATGGGGACAGGTGGGTTGAGAAGTAGCAGGGAGCAGGGCATCTTGGGAGCTGGTATTGTGCTTGGTCAGAGTAGCTAAGCCCTGGTCTTAGGCCTGAGCCTGGAGTCTGCCCCCATTTCCTTTTCCTATAATCCTGCCTTCCAG
CTTATTGCTGCTTAGGCCTAGAAAGTTTAAGTATGTGGAAGAGGAGAGTGAGTTGTAAGTTAGATAAGGTGAAGGGAATGGAGGGAAACAGGCAGCCTAGTGGGGGCCGCAGATGGGGACAGGTGGGTTGAGAAGTAGCAGGGAGCAGGGCATCTTGGGAGCTGGTATTGTGCTTGGTCAGAGTAGCTAAGCCCTGGTCTTAGGCCTGAGCCTGGAGTCTGCCCCCATTTCCTTTTCCTATAATCCTGCCTTCCAGGGTT
TTGCTGCTTAGGCCTAGAAAGTTTAAGTATGTGGAAGAGGAGAGTGAGTTGTAAGTTAGATAAGGTGAAGGGAATGGAGGGAAACAGGCAGCCTAGTGGGGGCCGCAGATGGGGACAGGTGGGTTGAGAAGTAGCAGGGAGCAGGGCATCTTGGGAGCTGGTATTGTGCTTGGTCAGAGTAGCTAAGCCCTGGTCTTAGGCCTGAGCCTGGAGTCTGCCCCCATTTCCTTTTCCTATAATCCTGCCTTCCAGGGTTCCCC
TGCTTAGGCCTAGAAAGTTTAAGTATGTGGAAGAGGAGAGTGAGTTGTAAGTTAGATAAGGTGAAGGGAATGGAGGGAAACAGGCAGCCTAGTGGGGGCCGCAGATGGGGACAGGTGGGTTGAGAAGTAGCAGGGAGCAGGGCATCTTGGGAGCTGGTATTGTGCTTGGTCAGAGTAGCTAAGCCCTGGTCTTAGGCCTGAGCCTGGAGTCTGCCCCCATTTCCTTTTCCTATAATCCTGCCTTCCAGGGTTCCCCCCTC
TAGGCCTAGAAAGTTTAAGTATGTGGAAGAGGAGAGTGAGTTGTAAGTTAGATAAGGTGAAGGGAATGGAGGGAAACAGGCAGCCTAGTGGGGGCCGCAGATGGGGACAGGTGGGTTGAGAAGTAGCAGGGAGCAGGGCATCTTGGGAGCTGGTATTGTGCTTGGTCAGAGTAGCTAAGCCCTGGTCTTAGGCCTGAGCCTGGAGTCTGCCCCCATTTCCTTTTCCTATAATCCTGCCTTCCAGGGTTCCCCCCTCCCTG
CCTAGAAAGTTTAAGTATGTGGAAGAGGAGAGTGAGTTGTAAGTTAGATAAGGTGAAGGGAATGGAGGGAAACAGGCAGCCTAGTGGGGGCCGCAGATGGGGACAGGTGGGTTGAGAAGTAGCAGGGAGCAGGGCATCTTGGGAGCTGGTATTGTGCTTGGTCAGAGTAGCTAAGCCCTGGTCTTAGGCCTGAGCCTGGAGTCTGCCCCCATTTCCTTTTCCTATAATCCTGCCTTCCAGGGTTCCCCCCTCCCTGAAAT
GAAAGTTTAAGTATGTGGAAGAGGAGAGTGAGTTGTAAGTTAGATAAGGTGAAGGGAATGGAGGGAAACAGGCAGCCTAGTGGGGGCCGCAGATGGGGACAGGTGGGTTGAGAAGTAGCAGGGAGCAGGGCATCTTGGGAGCTGGTATTGTGCTTGGTCAGAGTAGCTAAGCCCTGGTCTTAGGCCTGAGCCTGGAGTCTGCCCCCATTTCCTTTTCCTATAATCCTGCCTTCCAGGGTTCCCCCCTCCCTGAAATTTGT
GTTTAAGTATGTGGAAGAGGAGAGTGAGTTGTAAGTTAGATAAGGTGAAGGGAATGGAGGGAAACAGGCAGCCTAGTGGGGGCCGCAGATGGGGACAGGTGGGTTGAGAAGTAGCAGGGAGCAGGGCATCTTGGGAGCTGGTATTGTGCTTGGTCAGAGTAGCTAAGCCCTGGTCTTAGGCCTGAGCCTGGAGTCTGCCCCCATTTCCTTTTCCTATAATCCTGCCTTCCAGGGTTCCCCCCTCCCTGAAATTTGTCCTT
AAGTATGTGGAAGAGGAGAGTGAGTTGTAAGTTAGATAAGGTGAAGGGAATGGAGGGAAACAGGCAGCCTAGTGGGGGCCGCAGATGGGGACAGGTGGGTTGAGAAGTAGCAGGGAGCAGGGCATCTTGGGAGCTGGTATTGTGCTTGGTCAGAGTAGCTAAGCCCTGGTCTTAGGCCTGAGCCTGGAGTCTGCCCCCATTTCCTTTTCCTATAATCCTGCCTTCCAGGGTTCCCCCCTCCCTGAAATTTGTCCTTCAGG
ATGTGGAAGAGGAGAGTGAGTTGTAAGTTAGATAAGGTGAAGGGAATGGAGGGAAACAGGCAGCCTAGTGGGGGCCGCAGATGGGGACAGGTGGGTTGAGAAGTAGCAGGGAGCAGGGCATCTTGGGAGCTGGTATTGTGCTTGGTCAGAGTAGCTAAGCCCTGGTCTTAGGCCTGAGCCTGGAGTCTGCCCCCATTTCCTTTTCCTATAATCCTGCCTTCCAGGGTTCCCCCCTCCCTGAAATTTGTCCTTCAGGAGTA
GGAAGAGGAGAGTGAGTTGTAAGTTAGATAAGGTGAAGGGAATGGAGGGAAACAGGCAGCCTAGTGGGGGCCGCAGATGGGGACAGGTGGGTTGAGAAGTAGCAGGGAGCAGGGCATCTTGGGAGCTGGTATTGTGCTTGGTCAGAGTAGCTAAGCCCTGGTCTTAGGCCTGAGCCTGGAGTCTGCCCCCATTTCCTTTTCCTATAATCCTGCCTTCCAGGGTTCCCCCCTCCCTGAAATTTGTCCTTCAGGAGTAACCC
GAGGAGAGTGAGTTGTAAGTTAGATAAGGTGAAGGGAATGGAGGGAAACAGGCAGCCTAGTGGGGGCCGCAGATGGGGACAGGTGGGTTGAGAAGTAGCAGGGAGCAGGGCATCTTGGGAGCTGGTATTGTGCTTGGTCAGAGTAGCTAAGCCCTGGTCTTAGGCCTGAGCCTGGAGTCTGCCCCCATTTCCTTTTCCTATAATCCTGCCTTCCAGGGTTCCCCCCTCCCTGAAATTTGTCCTTCAGGAGTAACCCCTAC
AGAGTGAGTTGTAAGTTAGATAAGGTGAAGGGAATGGAGGGAAACAGGCAGCCTAGTGGGGGCCGCAGATGGGGACAGGTGGGTTGAGAAGTAGCAGGGAGCAGGGCATCTTGGGAGCTGGTATTGTGCTTGGTCAGAGTAGCTAAGCCCTGGTCTTAGGCCTGAGCCTGGAGTCTGCCCCCATTTCCTTTTCCTATAATCCTGCCTTCCAGGGTTCCCCCCTCCCTGAAATTTGTCCTTCAGGAGTAACCCCTACCCAC
TGAGTTGTAAGTTAGATAAGGTGAAGGGAATGGAGGGAAACAGGCAGCCTAGTGGGGGCCGCAGATGGGGACAGGTGGGTTGAGAAGTAGCAGGGAGCAGGGCATCTTGGGAGCTGGTATTGTGCTTGGTCAGAGTAGCTAAGCCCTGGTCTTAGGCCTGAGCCTGGAGTCTGCCCCCATTTCCTTTTCCTATAATCCTGCCTTCCAGGGTTCCCCCCTCCCTGAAATTTGTCCTTCAGGAGTAACCCCTACCCACCCCT
TTGTAAGTTAGATAAGGTGAAGGGAATGGAGGGAAACAGGCAGCCTAGTGGGGGCCGCAGATGGGGACAGGTGGGTTGAGAAGTAGCAGGGAGCAGGGCATCTTGGGAGCTGGTATTGTGCTTGGTCAGAGTAGCTAAGCCCTGGTCTTAGGCCTGAGCCTGGAGTCTGCCCCCATTTCCTTTTCCTATAATCCTGCCTTCCAGGGTTCCCCCCTCCCTGAAATTTGTCCTTCAGGAGTAACCCCTACCCACCCCTGTCC
AAGTTAGATAAGGTGAAGGGAATGGAGGGAAACAGGCAGCCTAGTGGGGGCCGCAGATGGGGACAGGTGGGTTGAGAAGTAGCAGGGAGCAGGGCATCTTGGGAGCTGGTATTGTGCTTGGTCAGAGTAGCTAAGCCCTGGTCTTAGGCCTGAGCCTGGAGTCTGCCCCCATTTCCTTTTCCTATAATCCTGCCTTCCAGGGTTCCCCCCTCCCTGAAATTTGTCCTTCAGGAGTAACCCCTACCCACCCCTGTCCCTGT
TAGATAAGGTGAAGGGAATGGAGGGAAACAGGCAGCCTAGTGGGGGCCGCAGATGGGGACAGGTGGGTTGAGAAGTAGCAGGGAGCAGGGCATCTTGGGAGCTGGTATTGTGCTTGGTCAGAGTAGCTAAGCCCTGGTCTTAGGCCTGAGCCTGGAGTCTGCCCCCATTTCCTTTTCCTATAATCCTGCCTTCCAGGGTTCCCCCCTCCCTGAAATTTGTCCTTCAGGAGTAACCCCTACCCACCCCTGTCCCTGTGAGT
TAAGGTGAAGGGAATGGAGGGAAACAGGCAGCCTAGTGGGGGCCGCAGATGGGGACAGGTGGGTTGAGAAGTAGCAGGGAGCAGGGCATCTTGGGAGCTGGTATTGTGCTTGGTCAGAGTAGCTAAGCCCTGGTCTTAGGCCTGAGCCTGGAGTCTGCCCCCATTTCCTTTTCCTATAATCCTGCCTTCCAGGGTTCCCCCCTCCCTGAAATTTGTCCTTCAGGAGTAACCCCTACCCACCCCTGTCCCTGTGAGTCTGG
GTGAAGGGAATGGAGGGAAACAGGCAGCCTAGTGGGGGCCGCAGATGGGGACAGGTGGGTTGAGAAGTAGCAGGGAGCAGGGCATCTTGGGAGCTGGTATTGTGCTTGGTCAGAGTAGCTAAGCCCTGGTCTTAGGCCTGAGCCTGGAGTCTGCCCCCATTTCCTTTTCCTATAATCCTGCCTTCCAGGGTTCCCCCCTCCCTGAAATTTGTCCTTCAGGAGTAACCCCTACCCACCCCTGTCCCTGTGAGTCTGGAGTC
AGGGAATGGAGGGAAACAGGCAGCCTAGTGGGGGCCGCAGATGGGGACAGGTGGGTTGAGAAGTAGCAGGGAGCAGGGCATCTTGGGAGCTGGTATTGTGCTTGGTCAGAGTAGCTAAGCCCTGGTCTTAGGCCTGAGCCTGGAGTCTGCCCCCATTTCCTTTTCCTATAATCCTGCCTTCCAGGGTTCCCCCCTCCCTGAAATTTGTCCTTCAGGAGTAACCCCTACCCACCCCTGTCCCTGTGAGTCTGGAGTCCGAA
AATGGAGGGAAACAGGCAGCCTAGTGGGGGCCGCAGATGGGGACAGGTGGGTTGAGAAGTAGCAGGGAGCAGGGCATCTTGGGAGCTGGTATTGTGCTTGGTCAGAGTAGCTAAGCCCTGGTCTTAGGCCTGAGCCTGGAGTCTGCCCCCATTTCCTTTTCCTATAATCCTGCCTTCCAGGGTTCCCCCCTCCCTGAAATTTGTCCTTCAGGAGTAACCCCTACCCACCCCTGTCCCTGTGAGTCTGGAGTCCGAAGGGC
GAGGGAAACAGGCAGCCTAGTGGGGGCCGCAGATGGGGACAGGTGGGTTGAGAAGTAGCAGGGAGCAGGGCATCTTGGGAGCTGGTATTGTGCTTGGTCAGAGTAGCTAAGCCCTGGTCTTAGGCCTGAGCCTGGAGTCTGCCCCCATTTCCTTTTCCTATAATCCTGCCTTCCAGGGTTCCCCCCTCCCTGAAATTTGTCCTTCAGGAGTAACCCCTACCCACCCCTGTCCCTGTGAGTCTGGAGTCCGAAGGGCTTGT
GAAACAGGCAGCCTAGTGGGGGCCGCAGATGGGGACAGGTGGGTTGAGAAGTAGCAGGGAGCAGGGCATCTTGGGAGCTGGTATTGTGCTTGGTCAGAGTAGCTAAGCCCTGGTCTTAGGCCTGAGCCTGGAGTCTGCCCCCATTTCCTTTTCCTATAATCCTGCCTTCCAGGGTTCCCCCCTCCCTGAAATTTGTCCTTCAGGAGTAACCCCTACCCACCCCTGTCCCTGTGAGTCTGGAGTCCGAAGGGCTTGTACCT
CAGGCAGCCTAGTGGGGGCCGCAGATGGGGACAGGTGGGTTGAGAAGTAGCAGGGAGCAGGGCATCTTGGGAGCTGGTATTGTGCTTGGTCAGAGTAGCTAAGCCCTGGTCTTAGGCCTGAGCCTGGAGTCTGCCCCCATTTCCTTTTCCTATAATCCTGCCTTCCAGGGTTCCCCCCTCCCTGAAATTTGTCCTTCAGGAGTAACCCCTACCCACCCCTGTCCCTGTGAGTCTGGAGTCCGAAGGGCTTGTACCTTGTC
CAGCCTAGTGGGGGCCGCAGATGGGGACAGGTGGGTTGAGAAGTAGCAGGGAGCAGGGCATCTTGGGAGCTGGTATTGTGCTTGGTCAGAGTAGCTAAGCCCTGGTCTTAGGCCTGAGCCTGGAGTCTGCCCCCATTTCCTTTTCCTATAATCCTGCCTTCCAGGGTTCCCCCCTCCCTGAAATTTGTCCTTCAGGAGTAACCCCTACCCACCCCTGTCCCTGTGAGTCTGGAGTCCGAAGGGCTTGTACCTTGTCACCT
CTAGTGGGGGCCGCAGATGGGGACAGGTGGGTTGAGAAGTAGCAGGGAGCAGGGCATCTTGGGAGCTGGTATTGTGCTTGGTCAGAGTAGCTAAGCCCTGGTCTTAGGCCTGAGCCTGGAGTCTGCCCCCATTTCCTTTTCCTATAATCCTGCCTTCCAGGGTTCCCCCCTCCCTGAAATTTGTCCTTCAGGAGTAACCCCTACCCACCCCTGTCCCTGTGAGTCTGGAGTCCGAAGGGCTTGTACCTTGTCACCTTACC
TGGGGGCCGCAGATGGGGACAGGTGGGTTGAGAAGTAGCAGGGAGCAGGGCATCTTGGGAGCTGGTATTGTGCTTGGTCAGAGTAGCTAAGCCCTGGTCTTAGGCCTGAGCCTGGAGTCTGCCCCCATTTCCTTTTCCTATAATCCTGCCTTCCAGGGTTCCCCCCTCCCTGAAATTTGTCCTTCAGGAGTAACCCCTACCCACCCCTGTCCCTGTGAGTCTGGAGTCCGAAGGGCTTGTACCTTGTCACCTTACCTTGT
GGCCGCAGATGGGGACAGGTGGGTTGAGAAGTAGCAGGGAGCAGGGCATCTTGGGAGCTGGTATTGTGCTTGGTCAGAGTAGCTAAGCCCTGGTCTTAGGCCTGAGCCTGGAGTCTGCCCCCATTTCCTTTTCCTATAATCCTGCCTTCCAGGGTTCCCCCCTCCCTGAAATTTGTCCTTCAGGAGTAACCCCTACCCACCCCTGTCCCTGTGAGTCTGGAGTCCGAAGGGCTTGTACCTTGTCACCTTACCTTGTCATG
GCAGATGGGGACAGGTGGGTTGAGAAGTAGCAGGGAGCAGGGCATCTTGGGAGCTGGTATTGTGCTTGGTCAGAGTAGCTAAGCCCTGGTCTTAGGCCTGAGCCTGGAGTCTGCCCCCATTTCCTTTTCCTATAATCCTGCCTTCCAGGGTTCCCCCCTCCCTGAAATTTGTCCTTCAGGAGTAACCCCTACCCACCCCTGTCCCTGTGAGTCTGGAGTCCGAAGGGCTTGTACCTTGTCACCTTACCTTGTCATGCCAC
ATGGGGACAGGTGGGTTGAGAAGTAGCAGGGAGCAGGGCATCTTGGGAGCTGGTATTGTGCTTGGTCAGAGTAGCTAAGCCCTGGTCTTAGGCCTGAGCCTGGAGTCTGCCCCCATTTCCTTTTCCTATAATCCTGCCTTCCAGGGTTCCCCCCTCCCTGAAATTTGTCCTTCAGGAGTAACCCCTACCCACCCCTGTCCCTGTGAGTCTGGAGTCCGAAGGGCTTGTACCTTGTCACCTTACCTTGTCATGCCACCCCA
GGACAGGTGGGTTGAGAAGTAGCAGGGAGCAGGGCATCTTGGGAGCTGGTATTGTGCTTGGTCAGAGTAGCTAAGCCCTGGTCTTAGGCCTGAGCCTGGAGTCTGCCCCCATTTCCTTTTCCTATAATCCTGCCTTCCAGGGTTCCCCCCTCCCTGAAATTTGTCCTTCAGGAGTAACCCCTACCCACCCCTGTCCCTGTGAGTCTGGAGTCCGAAGGGCTTGTACCTTGTCACCTTACCTTGTCATGCCACCCCAGGAG
AGGTGGGTTGAGAAGTAGCAGGGAGCAGGGCATCTTGGGAGCTGGTATTGTGCTTGGTCAGAGTAGCTAAGCCCTGGTCTTAGGCCTGAGCCTGGAGTCTGCCCCCATTTCCTTTTCCTATAATCCTGCCTTCCAGGGTTCCCCCCTCCCTGAAATTTGTCCTTCAGGAGTAACCCCTACCCACCCCTGTCCCTGTGAGTCTGGAGTCCGAAGGGCTTGTACCTTGTCACCTTACCTTGTCATGCCACCCCAGGAGTAGA
GGGTTGAGAAGTAGCAGGGAGCAGGGCATCTTGGGAGCTGGTATTGTGCTTGGTCAGAGTAGCTAAGCCCTGGTCTTAGGCCTGAGCCTGGAGTCTGCCCCCATTTCCTTTTCCTATAATCCTGCCTTCCAGGGTTCCCCCCTCCCTGAAATTTGTCCTTCAGGAGTAACCCCTACCCACCCCTGTCCCTGTGAGTCTGGAGTCCGAAGGGCTTGTACCTTGTCACCTTACCTTGTCATGCCACCCCAGGAGTAGAAGCT
TGAGAAGTAGCAGGGAGCAGGGCATCTTGGGAGCTGGTATTGTGCTTGGTCAGAGTAGCTAAGCCCTGGTCTTAGGCCTGAGCCTGGAGTCTGCCCCCATTTCCTTTTCCTATAATCCTGCCTTCCAGGGTTCCCCCCTCCCTGAAATTTGTCCTTCAGGAGTAACCCCTACCCACCCCTGTCCCTGTGAGTCTGGAGTCCGAAGGGCTTGTACCTTGTCACCTTACCTTGTCATGCCACCCCAGGAGTAGAAGCTGGGT
AAGTAGCAGGGAGCAGGGCATCTTGGGAGCTGGTATTGTGCTTGGTCAGAGTAGCTAAGCCCTGGTCTTAGGCCTGAGCCTGGAGTCTGCCCCCATTTCCTTTTCCTATAATCCTGCCTTCCAGGGTTCCCCCCTCCCTGAAATTTGTCCTTCAGGAGTAACCCCTACCCACCCCTGTCCCTGTGAGTCTGGAGTCCGAAGGGCTTGTACCTTGTCACCTTACCTTGTCATGCCACCCCAGGAGTAGAAGCTGGGTAAGG
AGCAGGGAGCAGGGCATCTTGGGAGCTGGTATTGTGCTTGGTCAGAGTAGCTAAGCCCTGGTCTTAGGCCTGAGCCTGGAGTCTGCCCCCATTTCCTTTTCCTATAATCCTGCCTTCCAGGGTTCCCCCCTCCCTGAAATTTGTCCTTCAGGAGTAACCCCTACCCACCCCTGTCCCTGTGAGTCTGGAGTCCGAAGGGCTTGTACCTTGTCACCTTACCTTGTCATGCCACCCCAGGAGTAGAAGCTGGGTAAGGCCCC
GGGAGCAGGGCATCTTGGGAGCTGGTATTGTGCTTGGTCAGAGTAGCTAAGCCCTGGTCTTAGGCCTGAGCCTGGAGTCTGCCCCCATTTCCTTTTCCTATAATCCTGCCTTCCAGGGTTCCCCCCTCCCTGAAATTTGTCCTTCAGGAGTAACCCCTACCCACCCCTGTCCCTGTGAGTCTGGAGTCCGAAGGGCTTGTACCTTGTCACCTTACCTTGTCATGCCACCCCAGGAGTAGAAGCTGGGTAAGGCCCCATCA
GCAGGGCATCTTGGGAGCTGGTATTGTGCTTGGTCAGAGTAGCTAAGCCCTGGTCTTAGGCCTGAGCCTGGAGTCTGCCCCCATTTCCTTTTCCTATAATCCTGCCTTCCAGGGTTCCCCCCTCCCTGAAATTTGTCCTTCAGGAGTAACCCCTACCCACCCCTGTCCCTGTGAGTCTGGAGTCCGAAGGGCTTGTACCTTGTCACCTTACCTTGTCATGCCACCCCAGGAGTAGAAGCTGGGTAAGGCCCCATCATCCT
GGCATCTTGGGAGCTGGTATTGTGCTTGGTCAGAGTAGCTAAGCCCTGGTCTTAGGCCTGAGCCTGGAGTCTGCCCCCATTTCCTTTTCCTATAATCCTGCCTTCCAGGGTTCCCCCCTCCCTGAAATTTGTCCTTCAGGAGTAACCCCTACCCACCCCTGTCCCTGTGAGTCTGGAGTCCGAAGGGCTTGTACCTTGTCACCTTACCTTGTCATGCCACCCCAGGAGTAGAAGCTGGGTAAGGCCCCATCATCCTGACC
TCTTGGGAGCTGGTATTGTGCTTGGTCAGAGTAGCTAAGCCCTGGTCTTAGGCCTGAGCCTGGAGTCTGCCCCCATTTCCTTTTCCTATAATCCTGCCTTCCAGGGTTCCCCCCTCCCTGAAATTTGTCCTTCAGGAGTAACCCCTACCCACCCCTGTCCCTGTGAGTCTGGAGTCCGAAGGGCTTGTACCTTGTCACCTTACCTTGTCATGCCACCCCAGGAGTAGAAGCTGGGTAAGGCCCCATCATCCTGACCATCT
GGGAGCTGGTATTGTGCTTGGTCAGAGTAGCTAAGCCCTGGTCTTAGGCCTGAGCCTGGAGTCTGCCCCCATTTCCTTTTCCTATAATCCTGCCTTCCAGGGTTCCCCCCTCCCTGAAATTTGTCCTTCAGGAGTAACCCCTACCCACCCCTGTCCCTGTGAGTCTGGAGTCCGAAGGGCTTGTACCTTGTCACCTTACCTTGTCATGCCACCCCAGGAGTAGAAGCTGGGTAAGGCCCCATCATCCTGACCATCTCTGT
GCTGGTATTGTGCTTGGTCAGAGTAGCTAAGCCCTGGTCTTAGGCCTGAGCCTGGAGTCTGCCCCCATTTCCTTTTCCTATAATCCTGCCTTCCAGGGTTCCCCCCTCCCTGAAATTTGTCCTTCAGGAGTAACCCCTACCCACCCCTGTCCCTGTGAGTCTGGAGTCCGAAGGGCTTGTACCTTGTCACCTTACCTTGTCATGCCACCCCAGGAGTAGAAGCTGGGTAAGGCCCCATCATCCTGACCATCTCTGTTCAT
GTATTGTGCTTGGTCAGAGTAGCTAAGCCCTGGTCTTAGGCCTGAGCCTGGAGTCTGCCCCCATTTCCTTTTCCTATAATCCTGCCTTCCAGGGTTCCCCCCTCCCTGAAATTTGTCCTTCAGGAGTAACCCCTACCCACCCCTGTCCCTGTGAGTCTGGAGTCCGAAGGGCTTGTACCTTGTCACCTTACCTTGTCATGCCACCCCAGGAGTAGAAGCTGGGTAAGGCCCCATCATCCTGACCATCTCTGTTCATATGC
TGTGCTTGGTCAGAGTAGCTAAGCCCTGGTCTTAGGCCTGAGCCTGGAGTCTGCCCCCATTTCCTTTTCCTATAATCCTGCCTTCCAGGGTTCCCCCCTCCCTGAAATTTGTCCTTCAGGAGTAACCCCTACCCACCCCTGTCCCTGTGAGTCTGGAGTCCGAAGGGCTTGTACCTTGTCACCTTACCTTGTCATGCCACCCCAGGAGTAGAAGCTGGGTAAGGCCCCATCATCCTGACCATCTCTGTTCATATGCCCAA
CTTGGTCAGAGTAGCTAAGCCCTGGTCTTAGGCCTGAGCCTGGAGTCTGCCCCCATTTCCTTTTCCTATAATCCTGCCTTCCAGGGTTCCCCCCTCCCTGAAATTTGTCCTTCAGGAGTAACCCCTACCCACCCCTGTCCCTGTGAGTCTGGAGTCCGAAGGGCTTGTACCTTGTCACCTTACCTTGTCATGCCACCCCAGGAGTAGAAGCTGGGTAAGGCCCCATCATCCTGACCATCTCTGTTCATATGCCCAAGGTG
GTCAGAGTAGCTAAGCCCTGGTCTTAGGCCTGAGCCTGGAGTCTGCCCCCATTTCCTTTTCCTATAATCCTGCCTTCCAGGGTTCCCCCCTCCCTGAAATTTGTCCTTCAGGAGTAACCCCTACCCACCCCTGTCCCTGTGAGTCTGGAGTCCGAAGGGCTTGTACCTTGTCACCTTACCTTGTCATGCCACCCCAGGAGTAGAAGCTGGGTAAGGCCCCATCATCCTGACCATCTCTGTTCATATGCCCAAGGTGCTAG
GAGTAGCTAAGCCCTGGTCTTAGGCCTGAGCCTGGAGTCTGCCCCCATTTCCTTTTCCTATAATCCTGCCTTCCAGGGTTCCCCCCTCCCTGAAATTTGTCCTTCAGGAGTAACCCCTACCCACCCCTGTCCCTGTGAGTCTGGAGTCCGAAGGGCTTGTACCTTGTCACCTTACCTTGTCATGCCACCCCAGGAGTAGAAGCTGGGTAAGGCCCCATCATCCTGACCATCTCTGTTCATATGCCCAAGGTGCTAGAATT
AGCTAAGCCCTGGTCTTAGGCCTGAGCCTGGAGTCTGCCCCCATTTCCTTTTCCTATAATCCTGCCTTCCAGGGTTCCCCCCTCCCTGAAATTTGTCCTTCAGGAGTAACCCCTACCCACCCCTGTCCCTGTGAGTCTGGAGTCCGAAGGGCTTGTACCTTGTCACCTTACCTTGTCATGCCACCCCAGGAGTAGAAGCTGGGTAAGGCCCCATCATCCTGACCATCTCTGTTCATATGCCCAAGGTGCTAGAATTAGCT
AAGCCCTGGTCTTAGGCCTGAGCCTGGAGTCTGCCCCCATTTCCTTTTCCTATAATCCTGCCTTCCAGGGTTCCCCCCTCCCTGAAATTTGTCCTTCAGGAGTAACCCCTACCCACCCCTGTCCCTGTGAGTCTGGAGTCCGAAGGGCTTGTACCTTGTCACCTTACCTTGTCATGCCACCCCAGGAGTAGAAGCTGGGTAAGGCCCCATCATCCTGACCATCTCTGTTCATATGCCCAAGGTGCTAGAATTAGCTTAGG
CCTGGTCTTAGGCCTGAGCCTGGAGTCTGCCCCCATTTCCTTTTCCTATAATCCTGCCTTCCAGGGTTCCCCCCTCCCTGAAATTTGTCCTTCAGGAGTAACCCCTACCCACCCCTGTCCCTGTGAGTCTGGAGTCCGAAGGGCTTGTACCTTGTCACCTTACCTTGTCATGCCACCCCAGGAGTAGAAGCTGGGTAAGGCCCCATCATCCTGACCATCTCTGTTCATATGCCCAAGGTGCTAGAATTAGCTTAGGAGAG
GTCTTAGGCCTGAGCCTGGAGTCTGCCCCCATTTCCTTTTCCTATAATCCTGCCTTCCAGGGTTCCCCCCTCCCTGAAATTTGTCCTTCAGGAGTAACCCCTACCCACCCCTGTCCCTGTGAGTCTGGAGTCCGAAGGGCTTGTACCTTGTCACCTTACCTTGTCATGCCACCCCAGGAGTAGAAGCTGGGTAAGGCCCCATCATCCTGACCATCTCTGTTCATATGCCCAAGGTGCTAGAATTAGCTTAGGAGAGATGC
TAGGCCTGAGCCTGGAGTCTGCCCCCATTTCCTTTTCCTATAATCCTGCCTTCCAGGGTTCCCCCCTCCCTGAAATTTGTCCTTCAGGAGTAACCCCTACCCACCCCTGTCCCTGTGAGTCTGGAGTCCGAAGGGCTTGTACCTTGTCACCTTACCTTGTCATGCCACCCCAGGAGTAGAAGCTGGGTAAGGCCCCATCATCCTGACCATCTCTGTTCATATGCCCAAGGTGCTAGAATTAGCTTAGGAGAGATGCAGGC
CCTGAGCCTGGAGTCTGCCCCCATTTCCTTTTCCTATAATCCTGCCTTCCAGGGTTCCCCCCTCCCTGAAATTTGTCCTTCAGGAGTAACCCCTACCCACCCCTGTCCCTGTGAGTCTGGAGTCCGAAGGGCTTGTACCTTGTCACCTTACCTTGTCATGCCACCCCAGGAGTAGAAGCTGGGTAAGGCCCCATCATCCTGACCATCTCTGTTCATATGCCCAAGGTGCTAGAATTAGCTTAGGAGAGATGCAGGCCAGA
AGCCTGGAGTCTGCCCCCATTTCCTTTTCCTATAATCCTGCCTTCCAGGGTTCCCCCCTCCCTGAAATTTGTCCTTCAGGAGTAACCCCTACCCACCCCTGTCCCTGTGAGTCTGGAGTCCGAAGGGCTTGTACCTTGTCACCTTACCTTGTCATGCCACCCCAGGAGTAGAAGCTGGGTAAGGCCCCATCATCCTGACCATCTCTGTTCATATGCCCAAGGTGCTAGAATTAGCTTAGGAGAGATGCAGGCCAGAGGAT
TGGAGTCTGCCCCCATTTCCTTTTCCTATAATCCTGCCTTCCAGGGTTCCCCCCTCCCTGAAATTTGTCCTTCAGGAGTAACCCCTACCCACCCCTGTCCCTGTGAGTCTGGAGTCCGAAGGGCTTGTACCTTGTCACCTTACCTTGTCATGCCACCCCAGGAGTAGAAGCTGGGTAAGGCCCCATCATCCTGACCATCTCTGTTCATATGCCCAAGGTGCTAGAATTAGCTTAGGAGAGATGCAGGCCAGAGGATTTCC
GTCTGCCCCCATTTCCTTTTCCTATAATCCTGCCTTCCAGGGTTCCCCCCTCCCTGAAATTTGTCCTTCAGGAGTAACCCCTACCCACCCCTGTCCCTGTGAGTCTGGAGTCCGAAGGGCTTGTACCTTGTCACCTTACCTTGTCATGCCACCCCAGGAGTAGAAGCTGGGTAAGGCCCCATCATCCTGACCATCTCTGTTCATATGCCCAAGGTGCTAGAATTAGCTTAGGAGAGATGCAGGCCAGAGGATTTCCAGGC
GCCCCCATTTCCTTTTCCTATAATCCTGCCTTCCAGGGTTCCCCCCTCCCTGAAATTTGTCCTTCAGGAGTAACCCCTACCCACCCCTGTCCCTGTGAGTCTGGAGTCCGAAGGGCTTGTACCTTGTCACCTTACCTTGTCATGCCACCCCAGGAGTAGAAGCTGGGTAAGGCCCCATCATCCTGACCATCTCTGTTCATATGCCCAAGGTGCTAGAATTAGCTTAGGAGAGATGCAGGCCAGAGGATTTCCAGGCAGGG
CCATTTCCTTTTCCTATAATCCTGCCTTCCAGGGTTCCCCCCTCCCTGAAATTTGTCCTTCAGGAGTAACCCCTACCCACCCCTGTCCCTGTGAGTCTGGAGTCCGAAGGGCTTGTACCTTGTCACCTTACCTTGTCATGCCACCCCAGGAGTAGAAGCTGGGTAAGGCCCCATCATCCTGACCATCTCTGTTCATATGCCCAAGGTGCTAGAATTAGCTTAGGAGAGATGCAGGCCAGAGGATTTCCAGGCAGGGAAAA
TTCCTTTTCCTATAATCCTGCCTTCCAGGGTTCCCCCCTCCCTGAAATTTGTCCTTCAGGAGTAACCCCTACCCACCCCTGTCCCTGTGAGTCTGGAGTCCGAAGGGCTTGTACCTTGTCACCTTACCTTGTCATGCCACCCCAGGAGTAGAAGCTGGGTAAGGCCCCATCATCCTGACCATCTCTGTTCATATGCCCAAGGTGCTAGAATTAGCTTAGGAGAGATGCAGGCCAGAGGATTTCCAGGCAGGGAAAAGGAA
TTTTCCTATAATCCTGCCTTCCAGGGTTCCCCCCTCCCTGAAATTTGTCCTTCAGGAGTAACCCCTACCCACCCCTGTCCCTGTGAGTCTGGAGTCCGAAGGGCTTGTACCTTGTCACCTTACCTTGTCATGCCACCCCAGGAGTAGAAGCTGGGTAAGGCCCCATCATCCTGACCATCTCTGTTCATATGCCCAAGGTGCTAGAATTAGCTTAGGAGAGATGCAGGCCAGAGGATTTCCAGGCAGGGAAAAGGAAACAC
CCTATAATCCTGCCTTCCAGGGTTCCCCCCTCCCTGAAATTTGTCCTTCAGGAGTAACCCCTACCCACCCCTGTCCCTGTGAGTCTGGAGTCCGAAGGGCTTGTACCTTGTCACCTTACCTTGTCATGCCACCCCAGGAGTAGAAGCTGGGTAAGGCCCCATCATCCTGACCATCTCTGTTCATATGCCCAAGGTGCTAGAATTAGCTTAGGAGAGATGCAGGCCAGAGGATTTCCAGGCAGGGAAAAGGAAACACACCC
TAATCCTGCCTTCCAGGGTTCCCCCCTCCCTGAAATTTGTCCTTCAGGAGTAACCCCTACCCACCCCTGTCCCTGTGAGTCTGGAGTCCGAAGGGCTTGTACCTTGTCACCTTACCTTGTCATGCCACCCCAGGAGTAGAAGCTGGGTAAGGCCCCATCATCCTGACCATCTCTGTTCATATGCCCAAGGTGCTAGAATTAGCTTAGGAGAGATGCAGGCCAGAGGATTTCCAGGCAGGGAAAAGGAAACACACCCCAAG
CCTGCCTTCCAGGGTTCCCCCCTCCCTGAAATTTGTCCTTCAGGAGTAACCCCTACCCACCCCTGTCCCTGTGAGTCTGGAGTCCGAAGGGCTTGTACCTTGTCACCTTACCTTGTCATGCCACCCCAGGAGTAGAAGCTGGGTAAGGCCCCATCATCCTGACCATCTCTGTTCATATGCCCAAGGTGCTAGAATTAGCTTAGGAGAGATGCAGGCCAGAGGATTTCCAGGCAGGGAAAAGGAAACACACCCCAAGGCAA
CCTTCCAGGGTTCCCCCCTCCCTGAAATTTGTCCTTCAGGAGTAACCCCTACCCACCCCTGTCCCTGTGAGTCTGGAGTCCGAAGGGCTTGTACCTTGTCACCTTACCTTGTCATGCCACCCCAGGAGTAGAAGCTGGGTAAGGCCCCATCATCCTGACCATCTCTGTTCATATGCCCAAGGTGCTAGAATTAGCTTAGGAGAGATGCAGGCCAGAGGATTTCCAGGCAGGGAAAAGGAAACACACCCCAAGGCAAGAAT
CCAGGGTTCCCCCCTCCCTGAAATTTGTCCTTCAGGAGTAACCCCTACCCACCCCTGTCCCTGTGAGTCTGGAGTCCGAAGGGCTTGTACCTTGTCACCTTACCTTGTCATGCCACCCCAGGAGTAGAAGCTGGGTAAGGCCCCATCATCCTGACCATCTCTGTTCATATGCCCAAGGTGCTAGAATTAGCTTAGGAGAGATGCAGGCCAGAGGATTTCCAGGCAGGGAAAAGGAAACACACCCCAAGGCAAGAATGAGG
GGTTCCCCCCTCCCTGAAATTTGTCCTTCAGGAGTAACCCCTACCCACCCCTGTCCCTGTGAGTCTGGAGTCCGAAGGGCTTGTACCTTGTCACCTTACCTTGTCATGCCACCCCAGGAGTAGAAGCTGGGTAAGGCCCCATCATCCTGACCATCTCTGTTCATATGCCCAAGGTGCTAGAATTAGCTTAGGAGAGATGCAGGCCAGAGGATTTCCAGGCAGGGAAAAGGAAACACACCCCAAGGCAAGAATGAGGAGGC
CCCCCCTCCCTGAAATTTGTCCTTCAGGAGTAACCCCTACCCACCCCTGTCCCTGTGAGTCTGGAGTCCGAAGGGCTTGTACCTTGTCACCTTACCTTGTCATGCCACCCCAGGAGTAGAAGCTGGGTAAGGCCCCATCATCCTGACCATCTCTGTTCATATGCCCAAGGTGCTAGAATTAGCTTAGGAGAGATGCAGGCCAGAGGATTTCCAGGCAGGGAAAAGGAAACACACCCCAAGGCAAGAATGAGGAGGCATGA
CCTCCCTGAAATTTGTCCTTCAGGAGTAACCCCTACCCACCCCTGTCCCTGTGAGTCTGGAGTCCGAAGGGCTTGTACCTTGTCACCTTACCTTGTCATGCCACCCCAGGAGTAGAAGCTGGGTAAGGCCCCATCATCCTGACCATCTCTGTTCATATGCCCAAGGTGCTAGAATTAGCTTAGGAGAGATGCAGGCCAGAGGATTTCCAGGCAGGGAAAAGGAAACACACCCCAAGGCAAGAATGAGGAGGCATGATGCT
CCTGAAATTTGTCCTTCAGGAGTAACCCCTACCCACCCCTGTCCCTGTGAGTCTGGAGTCCGAAGGGCTTGTACCTTGTCACCTTACCTTGTCATGCCACCCCAGGAGTAGAAGCTGGGTAAGGCCCCATCATCCTGACCATCTCTGTTCATATGCCCAAGGTGCTAGAATTAGCTTAGGAGAGATGCAGGCCAGAGGATTTCCAGGCAGGGAAAAGGAAACACACCCCAAGGCAAGAATGAGGAGGCATGATGCTAAGG
AAATTTGTCCTTCAGGAGTAACCCCTACCCACCCCTGTCCCTGTGAGTCTGGAGTCCGAAGGGCTTGTACCTTGTCACCTTACCTTGTCATGCCACCCCAGGAGTAGAAGCTGGGTAAGGCCCCATCATCCTGACCATCTCTGTTCATATGCCCAAGGTGCTAGAATTAGCTTAGGAGAGATGCAGGCCAGAGGATTTCCAGGCAGGGAAAAGGAAACACACCCCAAGGCAAGAATGAGGAGGCATGATGCTAAGGAGGA
TTGTCCTTCAGGAGTAACCCCTACCCACCCCTGTCCCTGTGAGTCTGGAGTCCGAAGGGCTTGTACCTTGTCACCTTACCTTGTCATGCCACCCCAGGAGTAGAAGCTGGGTAAGGCCCCATCATCCTGACCATCTCTGTTCATATGCCCAAGGTGCTAGAATTAGCTTAGGAGAGATGCAGGCCAGAGGATTTCCAGGCAGGGAAAAGGAAACACACCCCAAGGCAAGAATGAGGAGGCATGATGCTAAGGAGGACAAC
CCTTCAGGAGTAACCCCTACCCACCCCTGTCCCTGTGAGTCTGGAGTCCGAAGGGCTTGTACCTTGTCACCTTACCTTGTCATGCCACCCCAGGAGTAGAAGCTGGGTAAGGCCCCATCATCCTGACCATCTCTGTTCATATGCCCAAGGTGCTAGAATTAGCTTAGGAGAGATGCAGGCCAGAGGATTTCCAGGCAGGGAAAAGGAAACACACCCCAAGGCAAGAATGAGGAGGCATGATGCTAAGGAGGACAACTATG
CAGGAGTAACCCCTACCCACCCCTGTCCCTGTGAGTCTGGAGTCCGAAGGGCTTGTACCTTGTCACCTTACCTTGTCATGCCACCCCAGGAGTAGAAGCTGGGTAAGGCCCCATCATCCTGACCATCTCTGTTCATATGCCCAAGGTGCTAGAATTAGCTTAGGAGAGATGCAGGCCAGAGGATTTCCAGGCAGGGAAAAGGAAACACACCCCAAGGCAAGAATGAGGAGGCATGATGCTAAGGAGGACAACTATGAGGT
AGTAACCCCTACCCACCCCTGTCCCTGTGAGTCTGGAGTCCGAAGGGCTTGTACCTTGTCACCTTACCTTGTCATGCCACCCCAGGAGTAGAAGCTGGGTAAGGCCCCATCATCCTGACCATCTCTGTTCATATGCCCAAGGTGCTAGAATTAGCTTAGGAGAGATGCAGGCCAGAGGATTTCCAGGCAGGGAAAAGGAAACACACCCCAAGGCAAGAATGAGGAGGCATGATGCTAAGGAGGACAACTATGAGGTAAAG
ACCCCTACCCACCCCTGTCCCTGTGAGTCTGGAGTCCGAAGGGCTTGTACCTTGTCACCTTACCTTGTCATGCCACCCCAGGAGTAGAAGCTGGGTAAGGCCCCATCATCCTGACCATCTCTGTTCATATGCCCAAGGTGCTAGAATTAGCTTAGGAGAGATGCAGGCCAGAGGATTTCCAGGCAGGGAAAAGGAAACACACCCCAAGGCAAGAATGAGGAGGCATGATGCTAAGGAGGACAACTATGAGGTAAAGCCAT
CTACCCACCCCTGTCCCTGTGAGTCTGGAGTCCGAAGGGCTTGTACCTTGTCACCTTACCTTGTCATGCCACCCCAGGAGTAGAAGCTGGGTAAGGCCCCATCATCCTGACCATCTCTGTTCATATGCCCAAGGTGCTAGAATTAGCTTAGGAGAGATGCAGGCCAGAGGATTTCCAGGCAGGGAAAAGGAAACACACCCCAAGGCAAGAATGAGGAGGCATGATGCTAAGGAGGACAACTATGAGGTAAAGCCATCCCC
CCACCCCTGTCCCTGTGAGTCTGGAGTCCGAAGGGCTTGTACCTTGTCACCTTACCTTGTCATGCCACCCCAGGAGTAGAAGCTGGGTAAGGCCCCATCATCCTGACCATCTCTGTTCATATGCCCAAGGTGCTAGAATTAGCTTAGGAGAGATGCAGGCCAGAGGATTTCCAGGCAGGGAAAAGGAAACACACCCCAAGGCAAGAATGAGGAGGCATGATGCTAAGGAGGACAACTATGAGGTAAAGCCATCCCCAGAC
CCCTGTCCCTGTGAGTCTGGAGTCCGAAGGGCTTGTACCTTGTCACCTTACCTTGTCATGCCACCCCAGGAGTAGAAGCTGGGTAAGGCCCCATCATCCTGACCATCTCTGTTCATATGCCCAAGGTGCTAGAATTAGCTTAGGAGAGATGCAGGCCAGAGGATTTCCAGGCAGGGAAAAGGAAACACACCCCAAGGCAAGAATGAGGAGGCATGATGCTAAGGAGGACAACTATGAGGTAAAGCCATCCCCAGACTGAC
GTCCCTGTGAGTCTGGAGTCCGAAGGGCTTGTACCTTGTCACCTTACCTTGTCATGCCACCCCAGGAGTAGAAGCTGGGTAAGGCCCCATCATCCTGACCATCTCTGTTCATATGCCCAAGGTGCTAGAATTAGCTTAGGAGAGATGCAGGCCAGAGGATTTCCAGGCAGGGAAAAGGAAACACACCCCAAGGCAAGAATGAGGAGGCATGATGCTAAGGAGGACAACTATGAGGTAAAGCCATCCCCAGACTGACAGCT
CTGTGAGTCTGGAGTCCGAAGGGCTTGTACCTTGTCACCTTACCTTGTCATGCCACCCCAGGAGTAGAAGCTGGGTAAGGCCCCATCATCCTGACCATCTCTGTTCATATGCCCAAGGTGCTAGAATTAGCTTAGGAGAGATGCAGGCCAGAGGATTTCCAGGCAGGGAAAAGGAAACACACCCCAAGGCAAGAATGAGGAGGCATGATGCTAAGGAGGACAACTATGAGGTAAAGCCATCCCCAGACTGACAGCTCTGC
GAGTCTGGAGTCCGAAGGGCTTGTACCTTGTCACCTTACCTTGTCATGCCACCCCAGGAGTAGAAGCTGGGTAAGGCCCCATCATCCTGACCATCTCTGTTCATATGCCCAAGGTGCTAGAATTAGCTTAGGAGAGATGCAGGCCAGAGGATTTCCAGGCAGGGAAAAGGAAACACACCCCAAGGCAAGAATGAGGAGGCATGATGCTAAGGAGGACAACTATGAGGTAAAGCCATCCCCAGACTGACAGCTCTGCCTTT
CTGGAGTCCGAAGGGCTTGTACCTTGTCACCTTACCTTGTCATGCCACCCCAGGAGTAGAAGCTGGGTAAGGCCCCATCATCCTGACCATCTCTGTTCATATGCCCAAGGTGCTAGAATTAGCTTAGGAGAGATGCAGGCCAGAGGATTTCCAGGCAGGGAAAAGGAAACACACCCCAAGGCAAGAATGAGGAGGCATGATGCTAAGGAGGACAACTATGAGGTAAAGCCATCCCCAGACTGACAGCTCTGCCTTTATCT
AGTCCGAAGGGCTTGTACCTTGTCACCTTACCTTGTCATGCCACCCCAGGAGTAGAAGCTGGGTAAGGCCCCATCATCCTGACCATCTCTGTTCATATGCCCAAGGTGCTAGAATTAGCTTAGGAGAGATGCAGGCCAGAGGATTTCCAGGCAGGGAAAAGGAAACACACCCCAAGGCAAGAATGAGGAGGCATGATGCTAAGGAGGACAACTATGAGGTAAAGCCATCCCCAGACTGACAGCTCTGCCTTTATCTTGCC
CGAAGGGCTTGTACCTTGTCACCTTACCTTGTCATGCCACCCCAGGAGTAGAAGCTGGGTAAGGCCCCATCATCCTGACCATCTCTGTTCATATGCCCAAGGTGCTAGAATTAGCTTAGGAGAGATGCAGGCCAGAGGATTTCCAGGCAGGGAAAAGGAAACACACCCCAAGGCAAGAATGAGGAGGCATGATGCTAAGGAGGACAACTATGAGGTAAAGCCATCCCCAGACTGACAGCTCTGCCTTTATCTTGCCTCTG
GGGCTTGTACCTTGTCACCTTACCTTGTCATGCCACCCCAGGAGTAGAAGCTGGGTAAGGCCCCATCATCCTGACCATCTCTGTTCATATGCCCAAGGTGCTAGAATTAGCTTAGGAGAGATGCAGGCCAGAGGATTTCCAGGCAGGGAAAAGGAAACACACCCCAAGGCAAGAATGAGGAGGCATGATGCTAAGGAGGACAACTATGAGGTAAAGCCATCCCCAGACTGACAGCTCTGCCTTTATCTTGCCTCTGGCCT
TTGTACCTTGTCACCTTACCTTGTCATGCCACCCCAGGAGTAGAAGCTGGGTAAGGCCCCATCATCCTGACCATCTCTGTTCATATGCCCAAGGTGCTAGAATTAGCTTAGGAGAGATGCAGGCCAGAGGATTTCCAGGCAGGGAAAAGGAAACACACCCCAAGGCAAGAATGAGGAGGCATGATGCTAAGGAGGACAACTATGAGGTAAAGCCATCCCCAGACTGACAGCTCTGCCTTTATCTTGCCTCTGGCCTTATA
ACCTTGTCACCTTACCTTGTCATGCCACCCCAGGAGTAGAAGCTGGGTAAGGCCCCATCATCCTGACCATCTCTGTTCATATGCCCAAGGTGCTAGAATTAGCTTAGGAGAGATGCAGGCCAGAGGATTTCCAGGCAGGGAAAAGGAAACACACCCCAAGGCAAGAATGAGGAGGCATGATGCTAAGGAGGACAACTATGAGGTAAAGCCATCCCCAGACTGACAGCTCTGCCTTTATCTTGCCTCTGGCCTTATATTTC
TGTCACCTTACCTTGTCATGCCACCCCAGGAGTAGAAGCTGGGTAAGGCCCCATCATCCTGACCATCTCTGTTCATATGCCCAAGGTGCTAGAATTAGCTTAGGAGAGATGCAGGCCAGAGGATTTCCAGGCAGGGAAAAGGAAACACACCCCAAGGCAAGAATGAGGAGGCATGATGCTAAGGAGGACAACTATGAGGTAAAGCCATCCCCAGACTGACAGCTCTGCCTTTATCTTGCCTCTGGCCTTATATTTCATAC
ACCTTACCTTGTCATGCCACCCCAGGAGTAGAAGCTGGGTAAGGCCCCATCATCCTGACCATCTCTGTTCATATGCCCAAGGTGCTAGAATTAGCTTAGGAGAGATGCAGGCCAGAGGATTTCCAGGCAGGGAAAAGGAAACACACCCCAAGGCAAGAATGAGGAGGCATGATGCTAAGGAGGACAACTATGAGGTAAAGCCATCCCCAGACTGACAGCTCTGCCTTTATCTTGCCTCTGGCCTTATATTTCATACTTTG
TACCTTGTCATGCCACCCCAGGAGTAGAAGCTGGGTAAGGCCCCATCATCCTGACCATCTCTGTTCATATGCCCAAGGTGCTAGAATTAGCTTAGGAGAGATGCAGGCCAGAGGATTTCCAGGCAGGGAAAAGGAAACACACCCCAAGGCAAGAATGAGGAGGCATGATGCTAAGGAGGACAACTATGAGGTAAAGCCATCCCCAGACTGACAGCTCTGCCTTTATCTTGCCTCTGGCCTTATATTTCATACTTTGTTCA
TTGTCATGCCACCCCAGGAGTAGAAGCTGGGTAAGGCCCCATCATCCTGACCATCTCTGTTCATATGCCCAAGGTGCTAGAATTAGCTTAGGAGAGATGCAGGCCAGAGGATTTCCAGGCAGGGAAAAGGAAACACACCCCAAGGCAAGAATGAGGAGGCATGATGCTAAGGAGGACAACTATGAGGTAAAGCCATCCCCAGACTGACAGCTCTGCCTTTATCTTGCCTCTGGCCTTATATTTCATACTTTGTTCAATAT
CATGCCACCCCAGGAGTAGAAGCTGGGTAAGGCCCCATCATCCTGACCATCTCTGTTCATATGCCCAAGGTGCTAGAATTAGCTTAGGAGAGATGCAGGCCAGAGGATTTCCAGGCAGGGAAAAGGAAACACACCCCAAGGCAAGAATGAGGAGGCATGATGCTAAGGAGGACAACTATGAGGTAAAGCCATCCCCAGACTGACAGCTCTGCCTTTATCTTGCCTCTGGCCTTATATTTCATACTTTGTTCAATATGGCT
CCACCCCAGGAGTAGAAGCTGGGTAAGGCCCCATCATCCTGACCATCTCTGTTCATATGCCCAAGGTGCTAGAATTAGCTTAGGAGAGATGCAGGCCAGAGGATTTCCAGGCAGGGAAAAGGAAACACACCCCAAGGCAAGAATGAGGAGGCATGATGCTAAGGAGGACAACTATGAGGTAAAGCCATCCCCAGACTGACAGCTCTGCCTTTATCTTGCCTCTGGCCTTATATTTCATACTTTGTTCAATATGGCTGGAT
CCCAGGAGTAGAAGCTGGGTAAGGCCCCATCATCCTGACCATCTCTGTTCATATGCCCAAGGTGCTAGAATTAGCTTAGGAGAGATGCAGGCCAGAGGATTTCCAGGCAGGGAAAAGGAAACACACCCCAAGGCAAGAATGAGGAGGCATGATGCTAAGGAGGACAACTATGAGGTAAAGCCATCCCCAGACTGACAGCTCTGCCTTTATCTTGCCTCTGGCCTTATATTTCATACTTTGTTCAATATGGCTGGATAATA
GGAGTAGAAGCTGGGTAAGGCCCCATCATCCTGACCATCTCTGTTCATATGCCCAAGGTGCTAGAATTAGCTTAGGAGAGATGCAGGCCAGAGGATTTCCAGGCAGGGAAAAGGAAACACACCCCAAGGCAAGAATGAGGAGGCATGATGCTAAGGAGGACAACTATGAGGTAAAGCCATCCCCAGACTGACAGCTCTGCCTTTATCTTGCCTCTGGCCTTATATTTCATACTTTGTTCAATATGGCTGGATAATAAACA
TAGAAGCTGGGTAAGGCCCCATCATCCTGACCATCTCTGTTCATATGCCCAAGGTGCTAGAATTAGCTTAGGAGAGATGCAGGCCAGAGGATTTCCAGGCAGGGAAAAGGAAACACACCCCAAGGCAAGAATGAGGAGGCATGATGCTAAGGAGGACAACTATGAGGTAAAGCCATCCCCAGACTGACAGCTCTGCCTTTATCTTGCCTCTGGCCTTATATTTCATACTTTGTTCAATATGGCTGGATAATAAACACTCC
AGCTGGGTAAGGCCCCATCATCCTGACCATCTCTGTTCATATGCCCAAGGTGCTAGAATTAGCTTAGGAGAGATGCAGGCCAGAGGATTTCCAGGCAGGGAAAAGGAAACACACCCCAAGGCAAGAATGAGGAGGCATGATGCTAAGGAGGACAACTATGAGGTAAAGCCATCCCCAGACTGACAGCTCTGCCTTTATCTTGCCTCTGGCCTTATATTTCATACTTTGTTCAATATGGCTGGATAATAAACACTCCTGGG
GGGTAAGGCCCCATCATCCTGACCATCTCTGTTCATATGCCCAAGGTGCTAGAATTAGCTTAGGAGAGATGCAGGCCAGAGGATTTCCAGGCAGGGAAAAGGAAACACACCCCAAGGCAAGAATGAGGAGGCATGATGCTAAGGAGGACAACTATGAGGTAAAGCCATCCCCAGACTGACAGCTCTGCCTTTATCTTGCCTCTGGCCTTATATTTCATACTTTGTTCAATATGGCTGGATAATAAACACTCCTGGGTAGA
AAGGCCCCATCATCCTGACCATCTCTGTTCATATGCCCAAGGTGCTAGAATTAGCTTAGGAGAGATGCAGGCCAGAGGATTTCCAGGCAGGGAAAAGGAAACACACCCCAAGGCAAGAATGAGGAGGCATGATGCTAAGGAGGACAACTATGAGGTAAAGCCATCCCCAGACTGACAGCTCTGCCTTTATCTTGCCTCTGGCCTTATATTTCATACTTTGTTCAATATGGCTGGATAATAAACACTCCTGGGTAGAGGAG
CCCCATCATCCTGACCATCTCTGTTCATATGCCCAAGGTGCTAGAATTAGCTTAGGAGAGATGCAGGCCAGAGGATTTCCAGGCAGGGAAAAGGAAACACACCCCAAGGCAAGAATGAGGAGGCATGATGCTAAGGAGGACAACTATGAGGTAAAGCCATCCCCAGACTGACAGCTCTGCCTTTATCTTGCCTCTGGCCTTATATTTCATACTTTGTTCAATATGGCTGGATAATAAACACTCCTGGGTAGAGGAGGCCA
ATCATCCTGACCATCTCTGTTCATATGCCCAAGGTGCTAGAATTAGCTTAGGAGAGATGCAGGCCAGAGGATTTCCAGGCAGGGAAAAGGAAACACACCCCAAGGCAAGAATGAGGAGGCATGATGCTAAGGAGGACAACTATGAGGTAAAGCCATCCCCAGACTGACAGCTCTGCCTTTATCTTGCCTCTGGCCTTATATTTCATACTTTGTTCAATATGGCTGGATAATAAACACTCCTGGGTAGAGGAGGCCAGGAG
TCCTGACCATCTCTGTTCATATGCCCAAGGTGCTAGAATTAGCTTAGGAGAGATGCAGGCCAGAGGATTTCCAGGCAGGGAAAAGGAAACACACCCCAAGGCAAGAATGAGGAGGCATGATGCTAAGGAGGACAACTATGAGGTAAAGCCATCCCCAGACTGACAGCTCTGCCTTTATCTTGCCTCTGGCCTTATATTTCATACTTTGTTCAATATGGCTGGATAATAAACACTCCTGGGTAGAGGAGGCCAGGAGCCTC
GACCATCTCTGTTCATATGCCCAAGGTGCTAGAATTAGCTTAGGAGAGATGCAGGCCAGAGGATTTCCAGGCAGGGAAAAGGAAACACACCCCAAGGCAAGAATGAGGAGGCATGATGCTAAGGAGGACAACTATGAGGTAAAGCCATCCCCAGACTGACAGCTCTGCCTTTATCTTGCCTCTGGCCTTATATTTCATACTTTGTTCAATATGGCTGGATAATAAACACTCCTGGGTAGAGGAGGCCAGGAGCCTCACTG
ATCTCTGTTCATATGCCCAAGGTGCTAGAATTAGCTTAGGAGAGATGCAGGCCAGAGGATTTCCAGGCAGGGAAAAGGAAACACACCCCAAGGCAAGAATGAGGAGGCATGATGCTAAGGAGGACAACTATGAGGTAAAGCCATCCCCAGACTGACAGCTCTGCCTTTATCTTGCCTCTGGCCTTATATTTCATACTTTGTTCAATATGGCTGGATAATAAACACTCCTGGGTAGAGGAGGCCAGGAGCCTCACTGTCCC
CTGTTCATATGCCCAAGGTGCTAGAATTAGCTTAGGAGAGATGCAGGCCAGAGGATTTCCAGGCAGGGAAAAGGAAACACACCCCAAGGCAAGAATGAGGAGGCATGATGCTAAGGAGGACAACTATGAGGTAAAGCCATCCCCAGACTGACAGCTCTGCCTTTATCTTGCCTCTGGCCTTATATTTCATACTTTGTTCAATATGGCTGGATAATAAACACTCCTGGGTAGAGGAGGCCAGGAGCCTCACTGTCCCAATT
TCATATGCCCAAGGTGCTAGAATTAGCTTAGGAGAGATGCAGGCCAGAGGATTTCCAGGCAGGGAAAAGGAAACACACCCCAAGGCAAGAATGAGGAGGCATGATGCTAAGGAGGACAACTATGAGGTAAAGCCATCCCCAGACTGACAGCTCTGCCTTTATCTTGCCTCTGGCCTTATATTTCATACTTTGTTCAATATGGCTGGATAATAAACACTCCTGGGTAGAGGAGGCCAGGAGCCTCACTGTCCCAATTCCCA
ATGCCCAAGGTGCTAGAATTAGCTTAGGAGAGATGCAGGCCAGAGGATTTCCAGGCAGGGAAAAGGAAACACACCCCAAGGCAAGAATGAGGAGGCATGATGCTAAGGAGGACAACTATGAGGTAAAGCCATCCCCAGACTGACAGCTCTGCCTTTATCTTGCCTCTGGCCTTATATTTCATACTTTGTTCAATATGGCTGGATAATAAACACTCCTGGGTAGAGGAGGCCAGGAGCCTCACTGTCCCAATTCCCAAATT
CCAAGGTGCTAGAATTAGCTTAGGAGAGATGCAGGCCAGAGGATTTCCAGGCAGGGAAAAGGAAACACACCCCAAGGCAAGAATGAGGAGGCATGATGCTAAGGAGGACAACTATGAGGTAAAGCCATCCCCAGACTGACAGCTCTGCCTTTATCTTGCCTCTGGCCTTATATTTCATACTTTGTTCAATATGGCTGGATAATAAACACTCCTGGGTAGAGGAGGCCAGGAGCCTCACTGTCCCAATTCCCAAATTTTTC
GGTGCTAGAATTAGCTTAGGAGAGATGCAGGCCAGAGGATTTCCAGGCAGGGAAAAGGAAACACACCCCAAGGCAAGAATGAGGAGGCATGATGCTAAGGAGGACAACTATGAGGTAAAGCCATCCCCAGACTGACAGCTCTGCCTTTATCTTGCCTCTGGCCTTATATTTCATACTTTGTTCAATATGGCTGGATAATAAACACTCCTGGGTAGAGGAGGCCAGGAGCCTCACTGTCCCAATTCCCAAATTTTTCTTAC
CTAGAATTAGCTTAGGAGAGATGCAGGCCAGAGGATTTCCAGGCAGGGAAAAGGAAACACACCCCAAGGCAAGAATGAGGAGGCATGATGCTAAGGAGGACAACTATGAGGTAAAGCCATCCCCAGACTGACAGCTCTGCCTTTATCTTGCCTCTGGCCTTATATTTCATACTTTGTTCAATATGGCTGGATAATAAACACTCCTGGGTAGAGGAGGCCAGGAGCCTCACTGTCCCAATTCCCAAATTTTTCTTACAGAG
AATTAGCTTAGGAGAGATGCAGGCCAGAGGATTTCCAGGCAGGGAAAAGGAAACACACCCCAAGGCAAGAATGAGGAGGCATGATGCTAAGGAGGACAACTATGAGGTAAAGCCATCCCCAGACTGACAGCTCTGCCTTTATCTTGCCTCTGGCCTTATATTTCATACTTTGTTCAATATGGCTGGATAATAAACACTCCTGGGTAGAGGAGGCCAGGAGCCTCACTGTCCCAATTCCCAAATTTTTCTTACAGAGATTC
AGCTTAGGAGAGATGCAGGCCAGAGGATTTCCAGGCAGGGAAAAGGAAACACACCCCAAGGCAAGAATGAGGAGGCATGATGCTAAGGAGGACAACTATGAGGTAAAGCCATCCCCAGACTGACAGCTCTGCCTTTATCTTGCCTCTGGCCTTATATTTCATACTTTGTTCAATATGGCTGGATAATAAACACTCCTGGGTAGAGGAGGCCAGGAGCCTCACTGTCCCAATTCCCAAATTTTTCTTACAGAGATTCAGGG
TAGGAGAGATGCAGGCCAGAGGATTTCCAGGCAGGGAAAAGGAAACACACCCCAAGGCAAGAATGAGGAGGCATGATGCTAAGGAGGACAACTATGAGGTAAAGCCATCCCCAGACTGACAGCTCTGCCTTTATCTTGCCTCTGGCCTTATATTTCATACTTTGTTCAATATGGCTGGATAATAAACACTCCTGGGTAGAGGAGGCCAGGAGCCTCACTGTCCCAATTCCCAAATTTTTCTTACAGAGATTCAGGGCCTT
AGAGATGCAGGCCAGAGGATTTCCAGGCAGGGAAAAGGAAACACACCCCAAGGCAAGAATGAGGAGGCATGATGCTAAGGAGGACAACTATGAGGTAAAGCCATCCCCAGACTGACAGCTCTGCCTTTATCTTGCCTCTGGCCTTATATTTCATACTTTGTTCAATATGGCTGGATAATAAACACTCCTGGGTAGAGGAGGCCAGGAGCCTCACTGTCCCAATTCCCAAATTTTTCTTACAGAGATTCAGGGCCTTCAAG
ATGCAGGCCAGAGGATTTCCAGGCAGGGAAAAGGAAACACACCCCAAGGCAAGAATGAGGAGGCATGATGCTAAGGAGGACAACTATGAGGTAAAGCCATCCCCAGACTGACAGCTCTGCCTTTATCTTGCCTCTGGCCTTATATTTCATACTTTGTTCAATATGGCTGGATAATAAACACTCCTGGGTAGAGGAGGCCAGGAGCCTCACTGTCCCAATTCCCAAATTTTTCTTACAGAGATTCAGGGCCTTCAAGAGTC
AGGCCAGAGGATTTCCAGGCAGGGAAAAGGAAACACACCCCAAGGCAAGAATGAGGAGGCATGATGCTAAGGAGGACAACTATGAGGTAAAGCCATCCCCAGACTGACAGCTCTGCCTTTATCTTGCCTCTGGCCTTATATTTCATACTTTGTTCAATATGGCTGGATAATAAACACTCCTGGGTAGAGGAGGCCAGGAGCCTCACTGTCCCAATTCCCAAATTTTTCTTACAGAGATTCAGGGCCTTCAAGAGTCTTCT
CAGAGGATTTCCAGGCAGGGAAAAGGAAACACACCCCAAGGCAAGAATGAGGAGGCATGATGCTAAGGAGGACAACTATGAGGTAAAGCCATCCCCAGACTGACAGCTCTGCCTTTATCTTGCCTCTGGCCTTATATTTCATACTTTGTTCAATATGGCTGGATAATAAACACTCCTGGGTAGAGGAGGCCAGGAGCCTCACTGTCCCAATTCCCAAATTTTTCTTACAGAGATTCAGGGCCTTCAAGAGTCTTCTTAAT
GGATTTCCAGGCAGGGAAAAGGAAACACACCCCAAGGCAAGAATGAGGAGGCATGATGCTAAGGAGGACAACTATGAGGTAAAGCCATCCCCAGACTGACAGCTCTGCCTTTATCTTGCCTCTGGCCTTATATTTCATACTTTGTTCAATATGGCTGGATAATAAACACTCCTGGGTAGAGGAGGCCAGGAGCCTCACTGTCCCAATTCCCAAATTTTTCTTACAGAGATTCAGGGCCTTCAAGAGTCTTCTTAATGTTC
TTCCAGGCAGGGAAAAGGAAACACACCCCAAGGCAAGAATGAGGAGGCATGATGCTAAGGAGGACAACTATGAGGTAAAGCCATCCCCAGACTGACAGCTCTGCCTTTATCTTGCCTCTGGCCTTATATTTCATACTTTGTTCAATATGGCTGGATAATAAACACTCCTGGGTAGAGGAGGCCAGGAGCCTCACTGTCCCAATTCCCAAATTTTTCTTACAGAGATTCAGGGCCTTCAAGAGTCTTCTTAATGTTCTCCC
AGGCAGGGAAAAGGAAACACACCCCAAGGCAAGAATGAGGAGGCATGATGCTAAGGAGGACAACTATGAGGTAAAGCCATCCCCAGACTGACAGCTCTGCCTTTATCTTGCCTCTGGCCTTATATTTCATACTTTGTTCAATATGGCTGGATAATAAACACTCCTGGGTAGAGGAGGCCAGGAGCCTCACTGTCCCAATTCCCAAATTTTTCTTACAGAGATTCAGGGCCTTCAAGAGTCTTCTTAATGTTCTCCCACAG
AGGGAAAAGGAAACACACCCCAAGGCAAGAATGAGGAGGCATGATGCTAAGGAGGACAACTATGAGGTAAAGCCATCCCCAGACTGACAGCTCTGCCTTTATCTTGCCTCTGGCCTTATATTTCATACTTTGTTCAATATGGCTGGATAATAAACACTCCTGGGTAGAGGAGGCCAGGAGCCTCACTGTCCCAATTCCCAAATTTTTCTTACAGAGATTCAGGGCCTTCAAGAGTCTTCTTAATGTTCTCCCACAGGGCT
AAAAGGAAACACACCCCAAGGCAAGAATGAGGAGGCATGATGCTAAGGAGGACAACTATGAGGTAAAGCCATCCCCAGACTGACAGCTCTGCCTTTATCTTGCCTCTGGCCTTATATTTCATACTTTGTTCAATATGGCTGGATAATAAACACTCCTGGGTAGAGGAGGCCAGGAGCCTCACTGTCCCAATTCCCAAATTTTTCTTACAGAGATTCAGGGCCTTCAAGAGTCTTCTTAATGTTCTCCCACAGGGCTCTTT
GGAAACACACCCCAAGGCAAGAATGAGGAGGCATGATGCTAAGGAGGACAACTATGAGGTAAAGCCATCCCCAGACTGACAGCTCTGCCTTTATCTTGCCTCTGGCCTTATATTTCATACTTTGTTCAATATGGCTGGATAATAAACACTCCTGGGTAGAGGAGGCCAGGAGCCTCACTGTCCCAATTCCCAAATTTTTCTTACAGAGATTCAGGGCCTTCAAGAGTCTTCTTAATGTTCTCCCACAGGGCTCTTTCTGA
ACACACCCCAAGGCAAGAATGAGGAGGCATGATGCTAAGGAGGACAACTATGAGGTAAAGCCATCCCCAGACTGACAGCTCTGCCTTTATCTTGCCTCTGGCCTTATATTTCATACTTTGTTCAATATGGCTGGATAATAAACACTCCTGGGTAGAGGAGGCCAGGAGCCTCACTGTCCCAATTCCCAAATTTTTCTTACAGAGATTCAGGGCCTTCAAGAGTCTTCTTAATGTTCTCCCACAGGGCTCTTTCTGAGTGC
ACCCCAAGGCAAGAATGAGGAGGCATGATGCTAAGGAGGACAACTATGAGGTAAAGCCATCCCCAGACTGACAGCTCTGCCTTTATCTTGCCTCTGGCCTTATATTTCATACTTTGTTCAATATGGCTGGATAATAAACACTCCTGGGTAGAGGAGGCCAGGAGCCTCACTGTCCCAATTCCCAAATTTTTCTTACAGAGATTCAGGGCCTTCAAGAGTCTTCTTAATGTTCTCCCACAGGGCTCTTTCTGAGTGCCCTA
CAAGGCAAGAATGAGGAGGCATGATGCTAAGGAGGACAACTATGAGGTAAAGCCATCCCCAGACTGACAGCTCTGCCTTTATCTTGCCTCTGGCCTTATATTTCATACTTTGTTCAATATGGCTGGATAATAAACACTCCTGGGTAGAGGAGGCCAGGAGCCTCACTGTCCCAATTCCCAAATTTTTCTTACAGAGATTCAGGGCCTTCAAGAGTCTTCTTAATGTTCTCCCACAGGGCTCTTTCTGAGTGCCCTATAAT
GCAAGAATGAGGAGGCATGATGCTAAGGAGGACAACTATGAGGTAAAGCCATCCCCAGACTGACAGCTCTGCCTTTATCTTGCCTCTGGCCTTATATTTCATACTTTGTTCAATATGGCTGGATAATAAACACTCCTGGGTAGAGGAGGCCAGGAGCCTCACTGTCCCAATTCCCAAATTTTTCTTACAGAGATTCAGGGCCTTCAAGAGTCTTCTTAATGTTCTCCCACAGGGCTCTTTCTGAGTGCCCTATAATCCCT
GAATGAGGAGGCATGATGCTAAGGAGGACAACTATGAGGTAAAGCCATCCCCAGACTGACAGCTCTGCCTTTATCTTGCCTCTGGCCTTATATTTCATACTTTGTTCAATATGGCTGGATAATAAACACTCCTGGGTAGAGGAGGCCAGGAGCCTCACTGTCCCAATTCCCAAATTTTTCTTACAGAGATTCAGGGCCTTCAAGAGTCTTCTTAATGTTCTCCCACAGGGCTCTTTCTGAGTGCCCTATAATCCCTCCCC
GAGGAGGCATGATGCTAAGGAGGACAACTATGAGGTAAAGCCATCCCCAGACTGACAGCTCTGCCTTTATCTTGCCTCTGGCCTTATATTTCATACTTTGTTCAATATGGCTGGATAATAAACACTCCTGGGTAGAGGAGGCCAGGAGCCTCACTGTCCCAATTCCCAAATTTTTCTTACAGAGATTCAGGGCCTTCAAGAGTCTTCTTAATGTTCTCCCACAGGGCTCTTTCTGAGTGCCCTATAATCCCTCCCCCCTT
AGGCATGATGCTAAGGAGGACAACTATGAGGTAAAGCCATCCCCAGACTGACAGCTCTGCCTTTATCTTGCCTCTGGCCTTATATTTCATACTTTGTTCAATATGGCTGGATAATAAACACTCCTGGGTAGAGGAGGCCAGGAGCCTCACTGTCCCAATTCCCAAATTTTTCTTACAGAGATTCAGGGCCTTCAAGAGTCTTCTTAATGTTCTCCCACAGGGCTCTTTCTGAGTGCCCTATAATCCCTCCCCCCTTTCTA
ATGATGCTAAGGAGGACAACTATGAGGTAAAGCCATCCCCAGACTGACAGCTCTGCCTTTATCTTGCCTCTGGCCTTATATTTCATACTTTGTTCAATATGGCTGGATAATAAACACTCCTGGGTAGAGGAGGCCAGGAGCCTCACTGTCCCAATTCCCAAATTTTTCTTACAGAGATTCAGGGCCTTCAAGAGTCTTCTTAATGTTCTCCCACAGGGCTCTTTCTGAGTGCCCTATAATCCCTCCCCCCTTTCTAATTC
TGCTAAGGAGGACAACTATGAGGTAAAGCCATCCCCAGACTGACAGCTCTGCCTTTATCTTGCCTCTGGCCTTATATTTCATACTTTGTTCAATATGGCTGGATAATAAACACTCCTGGGTAGAGGAGGCCAGGAGCCTCACTGTCCCAATTCCCAAATTTTTCTTACAGAGATTCAGGGCCTTCAAGAGTCTTCTTAATGTTCTCCCACAGGGCTCTTTCTGAGTGCCCTATAATCCCTCCCCCCTTTCTAATTCAATA
AAGGAGGACAACTATGAGGTAAAGCCATCCCCAGACTGACAGCTCTGCCTTTATCTTGCCTCTGGCCTTATATTTCATACTTTGTTCAATATGGCTGGATAATAAACACTCCTGGGTAGAGGAGGCCAGGAGCCTCACTGTCCCAATTCCCAAATTTTTCTTACAGAGATTCAGGGCCTTCAAGAGTCTTCTTAATGTTCTCCCACAGGGCTCTTTCTGAGTGCCCTATAATCCCTCCCCCCTTTCTAATTCAATATCTG
AGGACAACTATGAGGTAAAGCCATCCCCAGACTGACAGCTCTGCCTTTATCTTGCCTCTGGCCTTATATTTCATACTTTGTTCAATATGGCTGGATAATAAACACTCCTGGGTAGAGGAGGCCAGGAGCCTCACTGTCCCAATTCCCAAATTTTTCTTACAGAGATTCAGGGCCTTCAAGAGTCTTCTTAATGTTCTCCCACAGGGCTCTTTCTGAGTGCCCTATAATCCCTCCCCCCTTTCTAATTCAATATCTGGAGT
CAACTATGAGGTAAAGCCATCCCCAGACTGACAGCTCTGCCTTTATCTTGCCTCTGGCCTTATATTTCATACTTTGTTCAATATGGCTGGATAATAAACACTCCTGGGTAGAGGAGGCCAGGAGCCTCACTGTCCCAATTCCCAAATTTTTCTTACAGAGATTCAGGGCCTTCAAGAGTCTTCTTAATGTTCTCCCACAGGGCTCTTTCTGAGTGCCCTATAATCCCTCCCCCCTTTCTAATTCAATATCTGGAGTAAGG
TATGAGGTAAAGCCATCCCCAGACTGACAGCTCTGCCTTTATCTTGCCTCTGGCCTTATATTTCATACTTTGTTCAATATGGCTGGATAATAAACACTCCTGGGTAGAGGAGGCCAGGAGCCTCACTGTCCCAATTCCCAAATTTTTCTTACAGAGATTCAGGGCCTTCAAGAGTCTTCTTAATGTTCTCCCACAGGGCTCTTTCTGAGTGCCCTATAATCCCTCCCCCCTTTCTAATTCAATATCTGGAGTAAGGAATT
AGGTAAAGCCATCCCCAGACTGACAGCTCTGCCTTTATCTTGCCTCTGGCCTTATATTTCATACTTTGTTCAATATGGCTGGATAATAAACACTCCTGGGTAGAGGAGGCCAGGAGCCTCACTGTCCCAATTCCCAAATTTTTCTTACAGAGATTCAGGGCCTTCAAGAGTCTTCTTAATGTTCTCCCACAGGGCTCTTTCTGAGTGCCCTATAATCCCTCCCCCCTTTCTAATTCAATATCTGGAGTAAGGAATTCTTG
AAAGCCATCCCCAGACTGACAGCTCTGCCTTTATCTTGCCTCTGGCCTTATATTTCATACTTTGTTCAATATGGCTGGATAATAAACACTCCTGGGTAGAGGAGGCCAGGAGCCTCACTGTCCCAATTCCCAAATTTTTCTTACAGAGATTCAGGGCCTTCAAGAGTCTTCTTAATGTTCTCCCACAGGGCTCTTTCTGAGTGCCCTATAATCCCTCCCCCCTTTCTAATTCAATATCTGGAGTAAGGAATTCTTGGGTA
CCATCCCCAGACTGACAGCTCTGCCTTTATCTTGCCTCTGGCCTTATATTTCATACTTTGTTCAATATGGCTGGATAATAAACACTCCTGGGTAGAGGAGGCCAGGAGCCTCACTGTCCCAATTCCCAAATTTTTCTTACAGAGATTCAGGGCCTTCAAGAGTCTTCTTAATGTTCTCCCACAGGGCTCTTTCTGAGTGCCCTATAATCCCTCCCCCCTTTCTAATTCAATATCTGGAGTAAGGAATTCTTGGGTAGGGC
CCCCAGACTGACAGCTCTGCCTTTATCTTGCCTCTGGCCTTATATTTCATACTTTGTTCAATATGGCTGGATAATAAACACTCCTGGGTAGAGGAGGCCAGGAGCCTCACTGTCCCAATTCCCAAATTTTTCTTACAGAGATTCAGGGCCTTCAAGAGTCTTCTTAATGTTCTCCCACAGGGCTCTTTCTGAGTGCCCTATAATCCCTCCCCCCTTTCTAATTCAATATCTGGAGTAAGGAATTCTTGGGTAGGGCACAG
AGACTGACAGCTCTGCCTTTATCTTGCCTCTGGCCTTATATTTCATACTTTGTTCAATATGGCTGGATAATAAACACTCCTGGGTAGAGGAGGCCAGGAGCCTCACTGTCCCAATTCCCAAATTTTTCTTACAGAGATTCAGGGCCTTCAAGAGTCTTCTTAATGTTCTCCCACAGGGCTCTTTCTGAGTGCCCTATAATCCCTCCCCCCTTTCTAATTCAATATCTGGAGTAAGGAATTCTTGGGTAGGGCACAGGGAT
TGACAGCTCTGCCTTTATCTTGCCTCTGGCCTTATATTTCATACTTTGTTCAATATGGCTGGATAATAAACACTCCTGGGTAGAGGAGGCCAGGAGCCTCACTGTCCCAATTCCCAAATTTTTCTTACAGAGATTCAGGGCCTTCAAGAGTCTTCTTAATGTTCTCCCACAGGGCTCTTTCTGAGTGCCCTATAATCCCTCCCCCCTTTCTAATTCAATATCTGGAGTAAGGAATTCTTGGGTAGGGCACAGGGATGGGG
AGCTCTGCCTTTATCTTGCCTCTGGCCTTATATTTCATACTTTGTTCAATATGGCTGGATAATAAACACTCCTGGGTAGAGGAGGCCAGGAGCCTCACTGTCCCAATTCCCAAATTTTTCTTACAGAGATTCAGGGCCTTCAAGAGTCTTCTTAATGTTCTCCCACAGGGCTCTTTCTGAGTGCCCTATAATCCCTCCCCCCTTTCTAATTCAATATCTGGAGTAAGGAATTCTTGGGTAGGGCACAGGGATGGGGTTGC
CTGCCTTTATCTTGCCTCTGGCCTTATATTTCATACTTTGTTCAATATGGCTGGATAATAAACACTCCTGGGTAGAGGAGGCCAGGAGCCTCACTGTCCCAATTCCCAAATTTTTCTTACAGAGATTCAGGGCCTTCAAGAGTCTTCTTAATGTTCTCCCACAGGGCTCTTTCTGAGTGCCCTATAATCCCTCCCCCCTTTCTAATTCAATATCTGGAGTAAGGAATTCTTGGGTAGGGCACAGGGATGGGGTTGCCAGC
CTTTATCTTGCCTCTGGCCTTATATTTCATACTTTGTTCAATATGGCTGGATAATAAACACTCCTGGGTAGAGGAGGCCAGGAGCCTCACTGTCCCAATTCCCAAATTTTTCTTACAGAGATTCAGGGCCTTCAAGAGTCTTCTTAATGTTCTCCCACAGGGCTCTTTCTGAGTGCCCTATAATCCCTCCCCCCTTTCTAATTCAATATCTGGAGTAAGGAATTCTTGGGTAGGGCACAGGGATGGGGTTGCCAGCTTCT
ATCTTGCCTCTGGCCTTATATTTCATACTTTGTTCAATATGGCTGGATAATAAACACTCCTGGGTAGAGGAGGCCAGGAGCCTCACTGTCCCAATTCCCAAATTTTTCTTACAGAGATTCAGGGCCTTCAAGAGTCTTCTTAATGTTCTCCCACAGGGCTCTTTCTGAGTGCCCTATAATCCCTCCCCCCTTTCTAATTCAATATCTGGAGTAAGGAATTCTTGGGTAGGGCACAGGGATGGGGTTGCCAGCTTCTTCTT
TGCCTCTGGCCTTATATTTCATACTTTGTTCAATATGGCTGGATAATAAACACTCCTGGGTAGAGGAGGCCAGGAGCCTCACTGTCCCAATTCCCAAATTTTTCTTACAGAGATTCAGGGCCTTCAAGAGTCTTCTTAATGTTCTCCCACAGGGCTCTTTCTGAGTGCCCTATAATCCCTCCCCCCTTTCTAATTCAATATCTGGAGTAAGGAATTCTTGGGTAGGGCACAGGGATGGGGTTGCCAGCTTCTTCTTTCTT
TCTGGCCTTATATTTCATACTTTGTTCAATATGGCTGGATAATAAACACTCCTGGGTAGAGGAGGCCAGGAGCCTCACTGTCCCAATTCCCAAATTTTTCTTACAGAGATTCAGGGCCTTCAAGAGTCTTCTTAATGTTCTCCCACAGGGCTCTTTCTGAGTGCCCTATAATCCCTCCCCCCTTTCTAATTCAATATCTGGAGTAAGGAATTCTTGGGTAGGGCACAGGGATGGGGTTGCCAGCTTCTTCTTTCTTGTGG
GCCTTATATTTCATACTTTGTTCAATATGGCTGGATAATAAACACTCCTGGGTAGAGGAGGCCAGGAGCCTCACTGTCCCAATTCCCAAATTTTTCTTACAGAGATTCAGGGCCTTCAAGAGTCTTCTTAATGTTCTCCCACAGGGCTCTTTCTGAGTGCCCTATAATCCCTCCCCCCTTTCTAATTCAATATCTGGAGTAAGGAATTCTTGGGTAGGGCACAGGGATGGGGTTGCCAGCTTCTTCTTTCTTGTGGTGGG
TATATTTCATACTTTGTTCAATATGGCTGGATAATAAACACTCCTGGGTAGAGGAGGCCAGGAGCCTCACTGTCCCAATTCCCAAATTTTTCTTACAGAGATTCAGGGCCTTCAAGAGTCTTCTTAATGTTCTCCCACAGGGCTCTTTCTGAGTGCCCTATAATCCCTCCCCCCTTTCTAATTCAATATCTGGAGTAAGGAATTCTTGGGTAGGGCACAGGGATGGGGTTGCCAGCTTCTTCTTTCTTGTGGTGGGGCTC
TTTCATACTTTGTTCAATATGGCTGGATAATAAACACTCCTGGGTAGAGGAGGCCAGGAGCCTCACTGTCCCAATTCCCAAATTTTTCTTACAGAGATTCAGGGCCTTCAAGAGTCTTCTTAATGTTCTCCCACAGGGCTCTTTCTGAGTGCCCTATAATCCCTCCCCCCTTTCTAATTCAATATCTGGAGTAAGGAATTCTTGGGTAGGGCACAGGGATGGGGTTGCCAGCTTCTTCTTTCTTGTGGTGGGGCTCAGAC
ATACTTTGTTCAATATGGCTGGATAATAAACACTCCTGGGTAGAGGAGGCCAGGAGCCTCACTGTCCCAATTCCCAAATTTTTCTTACAGAGATTCAGGGCCTTCAAGAGTCTTCTTAATGTTCTCCCACAGGGCTCTTTCTGAGTGCCCTATAATCCCTCCCCCCTTTCTAATTCAATATCTGGAGTAAGGAATTCTTGGGTAGGGCACAGGGATGGGGTTGCCAGCTTCTTCTTTCTTGTGGTGGGGCTCAGACACCA
TTTGTTCAATATGGCTGGATAATAAACACTCCTGGGTAGAGGAGGCCAGGAGCCTCACTGTCCCAATTCCCAAATTTTTCTTACAGAGATTCAGGGCCTTCAAGAGTCTTCTTAATGTTCTCCCACAGGGCTCTTTCTGAGTGCCCTATAATCCCTCCCCCCTTTCTAATTCAATATCTGGAGTAAGGAATTCTTGGGTAGGGCACAGGGATGGGGTTGCCAGCTTCTTCTTTCTTGTGGTGGGGCTCAGACACCAGCAA
TTCAATATGGCTGGATAATAAACACTCCTGGGTAGAGGAGGCCAGGAGCCTCACTGTCCCAATTCCCAAATTTTTCTTACAGAGATTCAGGGCCTTCAAGAGTCTTCTTAATGTTCTCCCACAGGGCTCTTTCTGAGTGCCCTATAATCCCTCCCCCCTTTCTAATTCAATATCTGGAGTAAGGAATTCTTGGGTAGGGCACAGGGATGGGGTTGCCAGCTTCTTCTTTCTTGTGGTGGGGCTCAGACACCAGCAACAGC
ATATGGCTGGATAATAAACACTCCTGGGTAGAGGAGGCCAGGAGCCTCACTGTCCCAATTCCCAAATTTTTCTTACAGAGATTCAGGGCCTTCAAGAGTCTTCTTAATGTTCTCCCACAGGGCTCTTTCTGAGTGCCCTATAATCCCTCCCCCCTTTCTAATTCAATATCTGGAGTAAGGAATTCTTGGGTAGGGCACAGGGATGGGGTTGCCAGCTTCTTCTTTCTTGTGGTGGGGCTCAGACACCAGCAACAGCCTCT
GGCTGGATAATAAACACTCCTGGGTAGAGGAGGCCAGGAGCCTCACTGTCCCAATTCCCAAATTTTTCTTACAGAGATTCAGGGCCTTCAAGAGTCTTCTTAATGTTCTCCCACAGGGCTCTTTCTGAGTGCCCTATAATCCCTCCCCCCTTTCTAATTCAATATCTGGAGTAAGGAATTCTTGGGTAGGGCACAGGGATGGGGTTGCCAGCTTCTTCTTTCTTGTGGTGGGGCTCAGACACCAGCAACAGCCTCTTGGG
GGATAATAAACACTCCTGGGTAGAGGAGGCCAGGAGCCTCACTGTCCCAATTCCCAAATTTTTCTTACAGAGATTCAGGGCCTTCAAGAGTCTTCTTAATGTTCTCCCACAGGGCTCTTTCTGAGTGCCCTATAATCCCTCCCCCCTTTCTAATTCAATATCTGGAGTAAGGAATTCTTGGGTAGGGCACAGGGATGGGGTTGCCAGCTTCTTCTTTCTTGTGGTGGGGCTCAGACACCAGCAACAGCCTCTTGGGATGC
AATAAACACTCCTGGGTAGAGGAGGCCAGGAGCCTCACTGTCCCAATTCCCAAATTTTTCTTACAGAGATTCAGGGCCTTCAAGAGTCTTCTTAATGTTCTCCCACAGGGCTCTTTCTGAGTGCCCTATAATCCCTCCCCCCTTTCTAATTCAATATCTGGAGTAAGGAATTCTTGGGTAGGGCACAGGGATGGGGTTGCCAGCTTCTTCTTTCTTGTGGTGGGGCTCAGACACCAGCAACAGCCTCTTGGGATGCCCCA
AACACTCCTGGGTAGAGGAGGCCAGGAGCCTCACTGTCCCAATTCCCAAATTTTTCTTACAGAGATTCAGGGCCTTCAAGAGTCTTCTTAATGTTCTCCCACAGGGCTCTTTCTGAGTGCCCTATAATCCCTCCCCCCTTTCTAATTCAATATCTGGAGTAAGGAATTCTTGGGTAGGGCACAGGGATGGGGTTGCCAGCTTCTTCTTTCTTGTGGTGGGGCTCAGACACCAGCAACAGCCTCTTGGGATGCCCCAAGTT
CTCCTGGGTAGAGGAGGCCAGGAGCCTCACTGTCCCAATTCCCAAATTTTTCTTACAGAGATTCAGGGCCTTCAAGAGTCTTCTTAATGTTCTCCCACAGGGCTCTTTCTGAGTGCCCTATAATCCCTCCCCCCTTTCTAATTCAATATCTGGAGTAAGGAATTCTTGGGTAGGGCACAGGGATGGGGTTGCCAGCTTCTTCTTTCTTGTGGTGGGGCTCAGACACCAGCAACAGCCTCTTGGGATGCCCCAAGTTGTTT
TGGGTAGAGGAGGCCAGGAGCCTCACTGTCCCAATTCCCAAATTTTTCTTACAGAGATTCAGGGCCTTCAAGAGTCTTCTTAATGTTCTCCCACAGGGCTCTTTCTGAGTGCCCTATAATCCCTCCCCCCTTTCTAATTCAATATCTGGAGTAAGGAATTCTTGGGTAGGGCACAGGGATGGGGTTGCCAGCTTCTTCTTTCTTGTGGTGGGGCTCAGACACCAGCAACAGCCTCTTGGGATGCCCCAAGTTGTTTCCGG
TAGAGGAGGCCAGGAGCCTCACTGTCCCAATTCCCAAATTTTTCTTACAGAGATTCAGGGCCTTCAAGAGTCTTCTTAATGTTCTCCCACAGGGCTCTTTCTGAGTGCCCTATAATCCCTCCCCCCTTTCTAATTCAATATCTGGAGTAAGGAATTCTTGGGTAGGGCACAGGGATGGGGTTGCCAGCTTCTTCTTTCTTGTGGTGGGGCTCAGACACCAGCAACAGCCTCTTGGGATGCCCCAAGTTGTTTCCGGTTCT
GGAGGCCAGGAGCCTCACTGTCCCAATTCCCAAATTTTTCTTACAGAGATTCAGGGCCTTCAAGAGTCTTCTTAATGTTCTCCCACAGGGCTCTTTCTGAGTGCCCTATAATCCCTCCCCCCTTTCTAATTCAATATCTGGAGTAAGGAATTCTTGGGTAGGGCACAGGGATGGGGTTGCCAGCTTCTTCTTTCTTGTGGTGGGGCTCAGACACCAGCAACAGCCTCTTGGGATGCCCCAAGTTGTTTCCGGTTCTTTCT
GCCAGGAGCCTCACTGTCCCAATTCCCAAATTTTTCTTACAGAGATTCAGGGCCTTCAAGAGTCTTCTTAATGTTCTCCCACAGGGCTCTTTCTGAGTGCCCTATAATCCCTCCCCCCTTTCTAATTCAATATCTGGAGTAAGGAATTCTTGGGTAGGGCACAGGGATGGGGTTGCCAGCTTCTTCTTTCTTGTGGTGGGGCTCAGACACCAGCAACAGCCTCTTGGGATGCCCCAAGTTGTTTCCGGTTCTTTCTAGCT
GGAGCCTCACTGTCCCAATTCCCAAATTTTTCTTACAGAGATTCAGGGCCTTCAAGAGTCTTCTTAATGTTCTCCCACAGGGCTCTTTCTGAGTGCCCTATAATCCCTCCCCCCTTTCTAATTCAATATCTGGAGTAAGGAATTCTTGGGTAGGGCACAGGGATGGGGTTGCCAGCTTCTTCTTTCTTGTGGTGGGGCTCAGACACCAGCAACAGCCTCTTGGGATGCCCCAAGTTGTTTCCGGTTCTTTCTAGCTGTCC
CCTCACTGTCCCAATTCCCAAATTTTTCTTACAGAGATTCAGGGCCTTCAAGAGTCTTCTTAATGTTCTCCCACAGGGCTCTTTCTGAGTGCCCTATAATCCCTCCCCCCTTTCTAATTCAATATCTGGAGTAAGGAATTCTTGGGTAGGGCACAGGGATGGGGTTGCCAGCTTCTTCTTTCTTGTGGTGGGGCTCAGACACCAGCAACAGCCTCTTGGGATGCCCCAAGTTGTTTCCGGTTCTTTCTAGCTGTCCTTTT
[truncated: 1,942,927 more chars]
