# Supplementary material for: High-throughput identification of RNA localization elements in neuronal cells
Source: Nucleic Acids Res. 2022 Sep 15;50(18):10626–42. doi: 10.1093/nar/gkac763 (PMC9561290; doi:10.1093/nar/gkac763)
Supplement: gkac763_Supplemental_Files [file gkac763_supplemental_files.zip › SupplementaryFile2.txt]

chr1	mm10	UTR	58900351	58903602	.	-	.	gene_id=ENSMUSG00000026028;gene_name=Trak2;number_of_oligos=749;ID=ENSMUSG00000026028.UTR
chr1	mm10	oligo	58903343	58903602	.	-	.	ID=ENSMUSG00000026028.1;gene_id=ENSMUSG00000026028;gene_name=Trak2;oligo_id=ENSMUSG00000026028.1;oligo_type=regular_oneexon;Parent=ENSMUSG00000026028.UTR
chr1	mm10	oligo	58903339	58903598	.	-	.	ID=ENSMUSG00000026028.2;gene_id=ENSMUSG00000026028;gene_name=Trak2;oligo_id=ENSMUSG00000026028.2;oligo_type=regular_oneexon;Parent=ENSMUSG00000026028.UTR
chr1	mm10	oligo	58903335	58903594	.	-	.	ID=ENSMUSG00000026028.3;gene_id=ENSMUSG00000026028;gene_name=Trak2;oligo_id=ENSMUSG00000026028.3;oligo_type=regular_oneexon;Parent=ENSMUSG00000026028.UTR
chr1	mm10	oligo	58903331	58903590	.	-	.	ID=ENSMUSG00000026028.4;gene_id=ENSMUSG00000026028;gene_name=Trak2;oligo_id=ENSMUSG00000026028.4;oligo_type=regular_oneexon;Parent=ENSMUSG00000026028.UTR
chr1	mm10	oligo	58903327	58903586	.	-	.	ID=ENSMUSG00000026028.5;gene_id=ENSMUSG00000026028;gene_name=Trak2;oligo_id=ENSMUSG00000026028.5;oligo_type=regular_oneexon;Parent=ENSMUSG00000026028.UTR
chr1	mm10	oligo	58903323	58903582	.	-	.	ID=ENSMUSG00000026028.6;gene_id=ENSMUSG00000026028;gene_name=Trak2;oligo_id=ENSMUSG00000026028.6;oligo_type=regular_oneexon;Parent=ENSMUSG00000026028.UTR
chr1	mm10	oligo	58903319	58903578	.	-	.	ID=ENSMUSG00000026028.7;gene_id=ENSMUSG00000026028;gene_name=Trak2;oligo_id=ENSMUSG00000026028.7;oligo_type=regular_oneexon;Parent=ENSMUSG00000026028.UTR
chr1	mm10	oligo	58903315	58903574	.	-	.	ID=ENSMUSG00000026028.8;gene_id=ENSMUSG00000026028;gene_name=Trak2;oligo_id=ENSMUSG00000026028.8;oligo_type=regular_oneexon;Parent=ENSMUSG00000026028.UTR
chr1	mm10	oligo	58903311	58903570	.	-	.	ID=ENSMUSG00000026028.9;gene_id=ENSMUSG00000026028;gene_name=Trak2;oligo_id=ENSMUSG00000026028.9;oligo_type=regular_oneexon;Parent=ENSMUSG00000026028.UTR
chr1	mm10	oligo	58903307	58903566	.	-	.	ID=ENSMUSG00000026028.10;gene_id=ENSMUSG00000026028;gene_name=Trak2;oligo_id=ENSMUSG00000026028.10;oligo_type=regular_oneexon;Parent=ENSMUSG00000026028.UTR
chr1	mm10	oligo	58903303	58903562	.	-	.	ID=ENSMUSG00000026028.11;gene_id=ENSMUSG00000026028;gene_name=Trak2;oligo_id=ENSMUSG00000026028.11;oligo_type=regular_oneexon;Parent=ENSMUSG00000026028.UTR
chr1	mm10	oligo	58903299	58903558	.	-	.	ID=ENSMUSG00000026028.12;gene_id=ENSMUSG00000026028;gene_name=Trak2;oligo_id=ENSMUSG00000026028.12;oligo_type=regular_oneexon;Parent=ENSMUSG00000026028.UTR
chr1	mm10	oligo	58903295	58903554	.	-	.	ID=ENSMUSG00000026028.13;gene_id=ENSMUSG00000026028;gene_name=Trak2;oligo_id=ENSMUSG00000026028.13;oligo_type=regular_oneexon;Parent=ENSMUSG00000026028.UTR
chr1	mm10	oligo	58903291	58903550	.	-	.	ID=ENSMUSG00000026028.14;gene_id=ENSMUSG00000026028;gene_name=Trak2;oligo_id=ENSMUSG00000026028.14;oligo_type=regular_oneexon;Parent=ENSMUSG00000026028.UTR
chr1	mm10	oligo	58903287	58903546	.	-	.	ID=ENSMUSG00000026028.15;gene_id=ENSMUSG00000026028;gene_name=Trak2;oligo_id=ENSMUSG00000026028.15;oligo_type=regular_oneexon;Parent=ENSMUSG00000026028.UTR
chr1	mm10	oligo	58903283	58903542	.	-	.	ID=ENSMUSG00000026028.16;gene_id=ENSMUSG00000026028;gene_name=Trak2;oligo_id=ENSMUSG00000026028.16;oligo_type=regular_oneexon;Parent=ENSMUSG00000026028.UTR
chr1	mm10	oligo	58903279	58903538	.	-	.	ID=ENSMUSG00000026028.17;gene_id=ENSMUSG00000026028;gene_name=Trak2;oligo_id=ENSMUSG00000026028.17;oligo_type=regular_oneexon;Parent=ENSMUSG00000026028.UTR
chr1	mm10	oligo	58903275	58903534	.	-	.	ID=ENSMUSG00000026028.18;gene_id=ENSMUSG00000026028;gene_name=Trak2;oligo_id=ENSMUSG00000026028.18;oligo_type=regular_oneexon;Parent=ENSMUSG00000026028.UTR
chr1	mm10	oligo	58903271	58903530	.	-	.	ID=ENSMUSG00000026028.19;gene_id=ENSMUSG00000026028;gene_name=Trak2;oligo_id=ENSMUSG00000026028.19;oligo_type=regular_oneexon;Parent=ENSMUSG00000026028.UTR
chr1	mm10	oligo	58903267	58903526	.	-	.	ID=ENSMUSG00000026028.20;gene_id=ENSMUSG00000026028;gene_name=Trak2;oligo_id=ENSMUSG00000026028.20;oligo_type=regular_oneexon;Parent=ENSMUSG00000026028.UTR
chr1	mm10	oligo	58903263	58903522	.	-	.	ID=ENSMUSG00000026028.21;gene_id=ENSMUSG00000026028;gene_name=Trak2;oligo_id=ENSMUSG00000026028.21;oligo_type=regular_oneexon;Parent=ENSMUSG00000026028.UTR
chr1	mm10	oligo	58903259	58903518	.	-	.	ID=ENSMUSG00000026028.22;gene_id=ENSMUSG00000026028;gene_name=Trak2;oligo_id=ENSMUSG00000026028.22;oligo_type=regular_oneexon;Parent=ENSMUSG00000026028.UTR
chr1	mm10	oligo	58903255	58903514	.	-	.	ID=ENSMUSG00000026028.23;gene_id=ENSMUSG00000026028;gene_name=Trak2;oligo_id=ENSMUSG00000026028.23;oligo_type=regular_oneexon;Parent=ENSMUSG00000026028.UTR
chr1	mm10	oligo	58903251	58903510	.	-	.	ID=ENSMUSG00000026028.24;gene_id=ENSMUSG00000026028;gene_name=Trak2;oligo_id=ENSMUSG00000026028.24;oligo_type=regular_oneexon;Parent=ENSMUSG00000026028.UTR
chr1	mm10	oligo	58903247	58903506	.	-	.	ID=ENSMUSG00000026028.25;gene_id=ENSMUSG00000026028;gene_name=Trak2;oligo_id=ENSMUSG00000026028.25;oligo_type=regular_oneexon;Parent=ENSMUSG00000026028.UTR
chr1	mm10	oligo	58903243	58903502	.	-	.	ID=ENSMUSG00000026028.26;gene_id=ENSMUSG00000026028;gene_name=Trak2;oligo_id=ENSMUSG00000026028.26;oligo_type=regular_oneexon;Parent=ENSMUSG00000026028.UTR
chr1	mm10	oligo	58903239	58903498	.	-	.	ID=ENSMUSG00000026028.27;gene_id=ENSMUSG00000026028;gene_name=Trak2;oligo_id=ENSMUSG00000026028.27;oligo_type=regular_oneexon;Parent=ENSMUSG00000026028.UTR
chr1	mm10	oligo	58903235	58903494	.	-	.	ID=ENSMUSG00000026028.28;gene_id=ENSMUSG00000026028;gene_name=Trak2;oligo_id=ENSMUSG00000026028.28;oligo_type=regular_oneexon;Parent=ENSMUSG00000026028.UTR
chr1	mm10	oligo	58903231	58903490	.	-	.	ID=ENSMUSG00000026028.29;gene_id=ENSMUSG00000026028;gene_name=Trak2;oligo_id=ENSMUSG00000026028.29;oligo_type=regular_oneexon;Parent=ENSMUSG00000026028.UTR
chr1	mm10	oligo	58903227	58903486	.	-	.	ID=ENSMUSG00000026028.30;gene_id=ENSMUSG00000026028;gene_name=Trak2;oligo_id=ENSMUSG00000026028.30;oligo_type=regular_oneexon;Parent=ENSMUSG00000026028.UTR
chr1	mm10	oligo	58903223	58903482	.	-	.	ID=ENSMUSG00000026028.31;gene_id=ENSMUSG00000026028;gene_name=Trak2;oligo_id=ENSMUSG00000026028.31;oligo_type=regular_oneexon;Parent=ENSMUSG00000026028.UTR
chr1	mm10	oligo	58903219	58903478	.	-	.	ID=ENSMUSG00000026028.32;gene_id=ENSMUSG00000026028;gene_name=Trak2;oligo_id=ENSMUSG00000026028.32;oligo_type=regular_oneexon;Parent=ENSMUSG00000026028.UTR
chr1	mm10	oligo	58903215	58903474	.	-	.	ID=ENSMUSG00000026028.33;gene_id=ENSMUSG00000026028;gene_name=Trak2;oligo_id=ENSMUSG00000026028.33;oligo_type=regular_oneexon;Parent=ENSMUSG00000026028.UTR
chr1	mm10	oligo	58903211	58903470	.	-	.	ID=ENSMUSG00000026028.34;gene_id=ENSMUSG00000026028;gene_name=Trak2;oligo_id=ENSMUSG00000026028.34;oligo_type=regular_oneexon;Parent=ENSMUSG00000026028.UTR
chr1	mm10	oligo	58903207	58903466	.	-	.	ID=ENSMUSG00000026028.35;gene_id=ENSMUSG00000026028;gene_name=Trak2;oligo_id=ENSMUSG00000026028.35;oligo_type=regular_oneexon;Parent=ENSMUSG00000026028.UTR
chr1	mm10	oligo	58903203	58903462	.	-	.	ID=ENSMUSG00000026028.36;gene_id=ENSMUSG00000026028;gene_name=Trak2;oligo_id=ENSMUSG00000026028.36;oligo_type=regular_oneexon;Parent=ENSMUSG00000026028.UTR
chr1	mm10	oligo	58903199	58903458	.	-	.	ID=ENSMUSG00000026028.37;gene_id=ENSMUSG00000026028;gene_name=Trak2;oligo_id=ENSMUSG00000026028.37;oligo_type=regular_oneexon;Parent=ENSMUSG00000026028.UTR
chr1	mm10	oligo	58903195	58903454	.	-	.	ID=ENSMUSG00000026028.38;gene_id=ENSMUSG00000026028;gene_name=Trak2;oligo_id=ENSMUSG00000026028.38;oligo_type=regular_oneexon;Parent=ENSMUSG00000026028.UTR
chr1	mm10	oligo	58903191	58903450	.	-	.	ID=ENSMUSG00000026028.39;gene_id=ENSMUSG00000026028;gene_name=Trak2;oligo_id=ENSMUSG00000026028.39;oligo_type=regular_oneexon;Parent=ENSMUSG00000026028.UTR
chr1	mm10	oligo	58903187	58903446	.	-	.	ID=ENSMUSG00000026028.40;gene_id=ENSMUSG00000026028;gene_name=Trak2;oligo_id=ENSMUSG00000026028.40;oligo_type=regular_oneexon;Parent=ENSMUSG00000026028.UTR
chr1	mm10	oligo	58903183	58903442	.	-	.	ID=ENSMUSG00000026028.41;gene_id=ENSMUSG00000026028;gene_name=Trak2;oligo_id=ENSMUSG00000026028.41;oligo_type=regular_oneexon;Parent=ENSMUSG00000026028.UTR
chr1	mm10	oligo	58903179	58903438	.	-	.	ID=ENSMUSG00000026028.42;gene_id=ENSMUSG00000026028;gene_name=Trak2;oligo_id=ENSMUSG00000026028.42;oligo_type=regular_oneexon;Parent=ENSMUSG00000026028.UTR
chr1	mm10	oligo	58903175	58903434	.	-	.	ID=ENSMUSG00000026028.43;gene_id=ENSMUSG00000026028;gene_name=Trak2;oligo_id=ENSMUSG00000026028.43;oligo_type=regular_oneexon;Parent=ENSMUSG00000026028.UTR
chr1	mm10	oligo	58903171	58903430	.	-	.	ID=ENSMUSG00000026028.44;gene_id=ENSMUSG00000026028;gene_name=Trak2;oligo_id=ENSMUSG00000026028.44;oligo_type=regular_oneexon;Parent=ENSMUSG00000026028.UTR
chr1	mm10	oligo	58903167	58903426	.	-	.	ID=ENSMUSG00000026028.45;gene_id=ENSMUSG00000026028;gene_name=Trak2;oligo_id=ENSMUSG00000026028.45;oligo_type=regular_oneexon;Parent=ENSMUSG00000026028.UTR
chr1	mm10	oligo	58903163	58903422	.	-	.	ID=ENSMUSG00000026028.46;gene_id=ENSMUSG00000026028;gene_name=Trak2;oligo_id=ENSMUSG00000026028.46;oligo_type=regular_oneexon;Parent=ENSMUSG00000026028.UTR
chr1	mm10	oligo	58903159	58903418	.	-	.	ID=ENSMUSG00000026028.47;gene_id=ENSMUSG00000026028;gene_name=Trak2;oligo_id=ENSMUSG00000026028.47;oligo_type=regular_oneexon;Parent=ENSMUSG00000026028.UTR
chr1	mm10	oligo	58903155	58903414	.	-	.	ID=ENSMUSG00000026028.48;gene_id=ENSMUSG00000026028;gene_name=Trak2;oligo_id=ENSMUSG00000026028.48;oligo_type=regular_oneexon;Parent=ENSMUSG00000026028.UTR
chr1	mm10	oligo	58903151	58903410	.	-	.	ID=ENSMUSG00000026028.49;gene_id=ENSMUSG00000026028;gene_name=Trak2;oligo_id=ENSMUSG00000026028.49;oligo_type=regular_oneexon;Parent=ENSMUSG00000026028.UTR
chr1	mm10	oligo	58903147	58903406	.	-	.	ID=ENSMUSG00000026028.50;gene_id=ENSMUSG00000026028;gene_name=Trak2;oligo_id=ENSMUSG00000026028.50;oligo_type=regular_oneexon;Parent=ENSMUSG00000026028.UTR
chr1	mm10	oligo	58903143	58903402	.	-	.	ID=ENSMUSG00000026028.51;gene_id=ENSMUSG00000026028;gene_name=Trak2;oligo_id=ENSMUSG00000026028.51;oligo_type=regular_oneexon;Parent=ENSMUSG00000026028.UTR
chr1	mm10	oligo	58903139	58903398	.	-	.	ID=ENSMUSG00000026028.52;gene_id=ENSMUSG00000026028;gene_name=Trak2;oligo_id=ENSMUSG00000026028.52;oligo_type=regular_oneexon;Parent=ENSMUSG00000026028.UTR
chr1	mm10	oligo	58903135	58903394	.	-	.	ID=ENSMUSG00000026028.53;gene_id=ENSMUSG00000026028;gene_name=Trak2;oligo_id=ENSMUSG00000026028.53;oligo_type=regular_oneexon;Parent=ENSMUSG00000026028.UTR
chr1	mm10	oligo	58903131	58903390	.	-	.	ID=ENSMUSG00000026028.54;gene_id=ENSMUSG00000026028;gene_name=Trak2;oligo_id=ENSMUSG00000026028.54;oligo_type=regular_oneexon;Parent=ENSMUSG00000026028.UTR
chr1	mm10	oligo	58903127	58903386	.	-	.	ID=ENSMUSG00000026028.55;gene_id=ENSMUSG00000026028;gene_name=Trak2;oligo_id=ENSMUSG00000026028.55;oligo_type=regular_oneexon;Parent=ENSMUSG00000026028.UTR
chr1	mm10	oligo	58903123	58903382	.	-	.	ID=ENSMUSG00000026028.56;gene_id=ENSMUSG00000026028;gene_name=Trak2;oligo_id=ENSMUSG00000026028.56;oligo_type=regular_oneexon;Parent=ENSMUSG00000026028.UTR
chr1	mm10	oligo	58903119	58903378	.	-	.	ID=ENSMUSG00000026028.57;gene_id=ENSMUSG00000026028;gene_name=Trak2;oligo_id=ENSMUSG00000026028.57;oligo_type=regular_oneexon;Parent=ENSMUSG00000026028.UTR
chr1	mm10	oligo	58903115	58903374	.	-	.	ID=ENSMUSG00000026028.58;gene_id=ENSMUSG00000026028;gene_name=Trak2;oligo_id=ENSMUSG00000026028.58;oligo_type=regular_oneexon;Parent=ENSMUSG00000026028.UTR
chr1	mm10	oligo	58903111	58903370	.	-	.	ID=ENSMUSG00000026028.59;gene_id=ENSMUSG00000026028;gene_name=Trak2;oligo_id=ENSMUSG00000026028.59;oligo_type=regular_oneexon;Parent=ENSMUSG00000026028.UTR
chr1	mm10	oligo	58903107	58903366	.	-	.	ID=ENSMUSG00000026028.60;gene_id=ENSMUSG00000026028;gene_name=Trak2;oligo_id=ENSMUSG00000026028.60;oligo_type=regular_oneexon;Parent=ENSMUSG00000026028.UTR
chr1	mm10	oligo	58903103	58903362	.	-	.	ID=ENSMUSG00000026028.61;gene_id=ENSMUSG00000026028;gene_name=Trak2;oligo_id=ENSMUSG00000026028.61;oligo_type=regular_oneexon;Parent=ENSMUSG00000026028.UTR
chr1	mm10	oligo	58903099	58903358	.	-	.	ID=ENSMUSG00000026028.62;gene_id=ENSMUSG00000026028;gene_name=Trak2;oligo_id=ENSMUSG00000026028.62;oligo_type=regular_oneexon;Parent=ENSMUSG00000026028.UTR
chr1	mm10	oligo	58903095	58903354	.	-	.	ID=ENSMUSG00000026028.63;gene_id=ENSMUSG00000026028;gene_name=Trak2;oligo_id=ENSMUSG00000026028.63;oligo_type=regular_oneexon;Parent=ENSMUSG00000026028.UTR
chr1	mm10	oligo	58903091	58903350	.	-	.	ID=ENSMUSG00000026028.64;gene_id=ENSMUSG00000026028;gene_name=Trak2;oligo_id=ENSMUSG00000026028.64;oligo_type=regular_oneexon;Parent=ENSMUSG00000026028.UTR
chr1	mm10	oligo	58903087	58903346	.	-	.	ID=ENSMUSG00000026028.65;gene_id=ENSMUSG00000026028;gene_name=Trak2;oligo_id=ENSMUSG00000026028.65;oligo_type=regular_oneexon;Parent=ENSMUSG00000026028.UTR
chr1	mm10	oligo	58903083	58903342	.	-	.	ID=ENSMUSG00000026028.66;gene_id=ENSMUSG00000026028;gene_name=Trak2;oligo_id=ENSMUSG00000026028.66;oligo_type=regular_oneexon;Parent=ENSMUSG00000026028.UTR
chr1	mm10	oligo	58903079	58903338	.	-	.	ID=ENSMUSG00000026028.67;gene_id=ENSMUSG00000026028;gene_name=Trak2;oligo_id=ENSMUSG00000026028.67;oligo_type=regular_oneexon;Parent=ENSMUSG00000026028.UTR
chr1	mm10	oligo	58903075	58903334	.	-	.	ID=ENSMUSG00000026028.68;gene_id=ENSMUSG00000026028;gene_name=Trak2;oligo_id=ENSMUSG00000026028.68;oligo_type=regular_oneexon;Parent=ENSMUSG00000026028.UTR
chr1	mm10	oligo	58903071	58903330	.	-	.	ID=ENSMUSG00000026028.69;gene_id=ENSMUSG00000026028;gene_name=Trak2;oligo_id=ENSMUSG00000026028.69;oligo_type=regular_oneexon;Parent=ENSMUSG00000026028.UTR
chr1	mm10	oligo	58903067	58903326	.	-	.	ID=ENSMUSG00000026028.70;gene_id=ENSMUSG00000026028;gene_name=Trak2;oligo_id=ENSMUSG00000026028.70;oligo_type=regular_oneexon;Parent=ENSMUSG00000026028.UTR
chr1	mm10	oligo	58903063	58903322	.	-	.	ID=ENSMUSG00000026028.71;gene_id=ENSMUSG00000026028;gene_name=Trak2;oligo_id=ENSMUSG00000026028.71;oligo_type=regular_oneexon;Parent=ENSMUSG00000026028.UTR
chr1	mm10	oligo	58903059	58903318	.	-	.	ID=ENSMUSG00000026028.72;gene_id=ENSMUSG00000026028;gene_name=Trak2;oligo_id=ENSMUSG00000026028.72;oligo_type=regular_oneexon;Parent=ENSMUSG00000026028.UTR
chr1	mm10	oligo	58903055	58903314	.	-	.	ID=ENSMUSG00000026028.73;gene_id=ENSMUSG00000026028;gene_name=Trak2;oligo_id=ENSMUSG00000026028.73;oligo_type=regular_oneexon;Parent=ENSMUSG00000026028.UTR
chr1	mm10	oligo	58903051	58903310	.	-	.	ID=ENSMUSG00000026028.74;gene_id=ENSMUSG00000026028;gene_name=Trak2;oligo_id=ENSMUSG00000026028.74;oligo_type=regular_oneexon;Parent=ENSMUSG00000026028.UTR
chr1	mm10	oligo	58903047	58903306	.	-	.	ID=ENSMUSG00000026028.75;gene_id=ENSMUSG00000026028;gene_name=Trak2;oligo_id=ENSMUSG00000026028.75;oligo_type=regular_oneexon;Parent=ENSMUSG00000026028.UTR
chr1	mm10	oligo	58903043	58903302	.	-	.	ID=ENSMUSG00000026028.76;gene_id=ENSMUSG00000026028;gene_name=Trak2;oligo_id=ENSMUSG00000026028.76;oligo_type=regular_oneexon;Parent=ENSMUSG00000026028.UTR
chr1	mm10	oligo	58903039	58903298	.	-	.	ID=ENSMUSG00000026028.77;gene_id=ENSMUSG00000026028;gene_name=Trak2;oligo_id=ENSMUSG00000026028.77;oligo_type=regular_oneexon;Parent=ENSMUSG00000026028.UTR
chr1	mm10	oligo	58903035	58903294	.	-	.	ID=ENSMUSG00000026028.78;gene_id=ENSMUSG00000026028;gene_name=Trak2;oligo_id=ENSMUSG00000026028.78;oligo_type=regular_oneexon;Parent=ENSMUSG00000026028.UTR
chr1	mm10	oligo	58903031	58903290	.	-	.	ID=ENSMUSG00000026028.79;gene_id=ENSMUSG00000026028;gene_name=Trak2;oligo_id=ENSMUSG00000026028.79;oligo_type=regular_oneexon;Parent=ENSMUSG00000026028.UTR
chr1	mm10	oligo	58903027	58903286	.	-	.	ID=ENSMUSG00000026028.80;gene_id=ENSMUSG00000026028;gene_name=Trak2;oligo_id=ENSMUSG00000026028.80;oligo_type=regular_oneexon;Parent=ENSMUSG00000026028.UTR
chr1	mm10	oligo	58903023	58903282	.	-	.	ID=ENSMUSG00000026028.81;gene_id=ENSMUSG00000026028;gene_name=Trak2;oligo_id=ENSMUSG00000026028.81;oligo_type=regular_oneexon;Parent=ENSMUSG00000026028.UTR
chr1	mm10	oligo	58903019	58903278	.	-	.	ID=ENSMUSG00000026028.82;gene_id=ENSMUSG00000026028;gene_name=Trak2;oligo_id=ENSMUSG00000026028.82;oligo_type=regular_oneexon;Parent=ENSMUSG00000026028.UTR
chr1	mm10	oligo	58903015	58903274	.	-	.	ID=ENSMUSG00000026028.83;gene_id=ENSMUSG00000026028;gene_name=Trak2;oligo_id=ENSMUSG00000026028.83;oligo_type=regular_oneexon;Parent=ENSMUSG00000026028.UTR
chr1	mm10	oligo	58903011	58903270	.	-	.	ID=ENSMUSG00000026028.84;gene_id=ENSMUSG00000026028;gene_name=Trak2;oligo_id=ENSMUSG00000026028.84;oligo_type=regular_oneexon;Parent=ENSMUSG00000026028.UTR
chr1	mm10	oligo	58903007	58903266	.	-	.	ID=ENSMUSG00000026028.85;gene_id=ENSMUSG00000026028;gene_name=Trak2;oligo_id=ENSMUSG00000026028.85;oligo_type=regular_oneexon;Parent=ENSMUSG00000026028.UTR
chr1	mm10	oligo	58903003	58903262	.	-	.	ID=ENSMUSG00000026028.86;gene_id=ENSMUSG00000026028;gene_name=Trak2;oligo_id=ENSMUSG00000026028.86;oligo_type=regular_oneexon;Parent=ENSMUSG00000026028.UTR
chr1	mm10	oligo	58902999	58903258	.	-	.	ID=ENSMUSG00000026028.87;gene_id=ENSMUSG00000026028;gene_name=Trak2;oligo_id=ENSMUSG00000026028.87;oligo_type=regular_oneexon;Parent=ENSMUSG00000026028.UTR
chr1	mm10	oligo	58902995	58903254	.	-	.	ID=ENSMUSG00000026028.88;gene_id=ENSMUSG00000026028;gene_name=Trak2;oligo_id=ENSMUSG00000026028.88;oligo_type=regular_oneexon;Parent=ENSMUSG00000026028.UTR
chr1	mm10	oligo	58902991	58903250	.	-	.	ID=ENSMUSG00000026028.89;gene_id=ENSMUSG00000026028;gene_name=Trak2;oligo_id=ENSMUSG00000026028.89;oligo_type=regular_oneexon;Parent=ENSMUSG00000026028.UTR
chr1	mm10	oligo	58902987	58903246	.	-	.	ID=ENSMUSG00000026028.90;gene_id=ENSMUSG00000026028;gene_name=Trak2;oligo_id=ENSMUSG00000026028.90;oligo_type=regular_oneexon;Parent=ENSMUSG00000026028.UTR
chr1	mm10	oligo	58902983	58903242	.	-	.	ID=ENSMUSG00000026028.91;gene_id=ENSMUSG00000026028;gene_name=Trak2;oligo_id=ENSMUSG00000026028.91;oligo_type=regular_oneexon;Parent=ENSMUSG00000026028.UTR
chr1	mm10	oligo	58902979	58903238	.	-	.	ID=ENSMUSG00000026028.92;gene_id=ENSMUSG00000026028;gene_name=Trak2;oligo_id=ENSMUSG00000026028.92;oligo_type=regular_oneexon;Parent=ENSMUSG00000026028.UTR
chr1	mm10	oligo	58902975	58903234	.	-	.	ID=ENSMUSG00000026028.93;gene_id=ENSMUSG00000026028;gene_name=Trak2;oligo_id=ENSMUSG00000026028.93;oligo_type=regular_oneexon;Parent=ENSMUSG00000026028.UTR
chr1	mm10	oligo	58902971	58903230	.	-	.	ID=ENSMUSG00000026028.94;gene_id=ENSMUSG00000026028;gene_name=Trak2;oligo_id=ENSMUSG00000026028.94;oligo_type=regular_oneexon;Parent=ENSMUSG00000026028.UTR
chr1	mm10	oligo	58902967	58903226	.	-	.	ID=ENSMUSG00000026028.95;gene_id=ENSMUSG00000026028;gene_name=Trak2;oligo_id=ENSMUSG00000026028.95;oligo_type=regular_oneexon;Parent=ENSMUSG00000026028.UTR
chr1	mm10	oligo	58902963	58903222	.	-	.	ID=ENSMUSG00000026028.96;gene_id=ENSMUSG00000026028;gene_name=Trak2;oligo_id=ENSMUSG00000026028.96;oligo_type=regular_oneexon;Parent=ENSMUSG00000026028.UTR
chr1	mm10	oligo	58902959	58903218	.	-	.	ID=ENSMUSG00000026028.97;gene_id=ENSMUSG00000026028;gene_name=Trak2;oligo_id=ENSMUSG00000026028.97;oligo_type=regular_oneexon;Parent=ENSMUSG00000026028.UTR
chr1	mm10	oligo	58902955	58903214	.	-	.	ID=ENSMUSG00000026028.98;gene_id=ENSMUSG00000026028;gene_name=Trak2;oligo_id=ENSMUSG00000026028.98;oligo_type=regular_oneexon;Parent=ENSMUSG00000026028.UTR
chr1	mm10	oligo	58902951	58903210	.	-	.	ID=ENSMUSG00000026028.99;gene_id=ENSMUSG00000026028;gene_name=Trak2;oligo_id=ENSMUSG00000026028.99;oligo_type=regular_oneexon;Parent=ENSMUSG00000026028.UTR
chr1	mm10	oligo	58902947	58903206	.	-	.	ID=ENSMUSG00000026028.100;gene_id=ENSMUSG00000026028;gene_name=Trak2;oligo_id=ENSMUSG00000026028.100;oligo_type=regular_oneexon;Parent=ENSMUSG00000026028.UTR
chr1	mm10	oligo	58902943	58903202	.	-	.	ID=ENSMUSG00000026028.101;gene_id=ENSMUSG00000026028;gene_name=Trak2;oligo_id=ENSMUSG00000026028.101;oligo_type=regular_oneexon;Parent=ENSMUSG00000026028.UTR
chr1	mm10	oligo	58902939	58903198	.	-	.	ID=ENSMUSG00000026028.102;gene_id=ENSMUSG00000026028;gene_name=Trak2;oligo_id=ENSMUSG00000026028.102;oligo_type=regular_oneexon;Parent=ENSMUSG00000026028.UTR
chr1	mm10	oligo	58902935	58903194	.	-	.	ID=ENSMUSG00000026028.103;gene_id=ENSMUSG00000026028;gene_name=Trak2;oligo_id=ENSMUSG00000026028.103;oligo_type=regular_oneexon;Parent=ENSMUSG00000026028.UTR
chr1	mm10	oligo	58902931	58903190	.	-	.	ID=ENSMUSG00000026028.104;gene_id=ENSMUSG00000026028;gene_name=Trak2;oligo_id=ENSMUSG00000026028.104;oligo_type=regular_oneexon;Parent=ENSMUSG00000026028.UTR
chr1	mm10	oligo	58902927	58903186	.	-	.	ID=ENSMUSG00000026028.105;gene_id=ENSMUSG00000026028;gene_name=Trak2;oligo_id=ENSMUSG00000026028.105;oligo_type=regular_oneexon;Parent=ENSMUSG00000026028.UTR
chr1	mm10	oligo	58902923	58903182	.	-	.	ID=ENSMUSG00000026028.106;gene_id=ENSMUSG00000026028;gene_name=Trak2;oligo_id=ENSMUSG00000026028.106;oligo_type=regular_oneexon;Parent=ENSMUSG00000026028.UTR
chr1	mm10	oligo	58902919	58903178	.	-	.	ID=ENSMUSG00000026028.107;gene_id=ENSMUSG00000026028;gene_name=Trak2;oligo_id=ENSMUSG00000026028.107;oligo_type=regular_oneexon;Parent=ENSMUSG00000026028.UTR
chr1	mm10	oligo	58902915	58903174	.	-	.	ID=ENSMUSG00000026028.108;gene_id=ENSMUSG00000026028;gene_name=Trak2;oligo_id=ENSMUSG00000026028.108;oligo_type=regular_oneexon;Parent=ENSMUSG00000026028.UTR
chr1	mm10	oligo	58902911	58903170	.	-	.	ID=ENSMUSG00000026028.109;gene_id=ENSMUSG00000026028;gene_name=Trak2;oligo_id=ENSMUSG00000026028.109;oligo_type=regular_oneexon;Parent=ENSMUSG00000026028.UTR
chr1	mm10	oligo	58902907	58903166	.	-	.	ID=ENSMUSG00000026028.110;gene_id=ENSMUSG00000026028;gene_name=Trak2;oligo_id=ENSMUSG00000026028.110;oligo_type=regular_oneexon;Parent=ENSMUSG00000026028.UTR
chr1	mm10	oligo	58902903	58903162	.	-	.	ID=ENSMUSG00000026028.111;gene_id=ENSMUSG00000026028;gene_name=Trak2;oligo_id=ENSMUSG00000026028.111;oligo_type=regular_oneexon;Parent=ENSMUSG00000026028.UTR
chr1	mm10	oligo	58902899	58903158	.	-	.	ID=ENSMUSG00000026028.112;gene_id=ENSMUSG00000026028;gene_name=Trak2;oligo_id=ENSMUSG00000026028.112;oligo_type=regular_oneexon;Parent=ENSMUSG00000026028.UTR
chr1	mm10	oligo	58902895	58903154	.	-	.	ID=ENSMUSG00000026028.113;gene_id=ENSMUSG00000026028;gene_name=Trak2;oligo_id=ENSMUSG00000026028.113;oligo_type=regular_oneexon;Parent=ENSMUSG00000026028.UTR
chr1	mm10	oligo	58902891	58903150	.	-	.	ID=ENSMUSG00000026028.114;gene_id=ENSMUSG00000026028;gene_name=Trak2;oligo_id=ENSMUSG00000026028.114;oligo_type=regular_oneexon;Parent=ENSMUSG00000026028.UTR
chr1	mm10	oligo	58902887	58903146	.	-	.	ID=ENSMUSG00000026028.115;gene_id=ENSMUSG00000026028;gene_name=Trak2;oligo_id=ENSMUSG00000026028.115;oligo_type=regular_oneexon;Parent=ENSMUSG00000026028.UTR
chr1	mm10	oligo	58902883	58903142	.	-	.	ID=ENSMUSG00000026028.116;gene_id=ENSMUSG00000026028;gene_name=Trak2;oligo_id=ENSMUSG00000026028.116;oligo_type=regular_oneexon;Parent=ENSMUSG00000026028.UTR
chr1	mm10	oligo	58902879	58903138	.	-	.	ID=ENSMUSG00000026028.117;gene_id=ENSMUSG00000026028;gene_name=Trak2;oligo_id=ENSMUSG00000026028.117;oligo_type=regular_oneexon;Parent=ENSMUSG00000026028.UTR
chr1	mm10	oligo	58902875	58903134	.	-	.	ID=ENSMUSG00000026028.118;gene_id=ENSMUSG00000026028;gene_name=Trak2;oligo_id=ENSMUSG00000026028.118;oligo_type=regular_oneexon;Parent=ENSMUSG00000026028.UTR
chr1	mm10	oligo	58902871	58903130	.	-	.	ID=ENSMUSG00000026028.119;gene_id=ENSMUSG00000026028;gene_name=Trak2;oligo_id=ENSMUSG00000026028.119;oligo_type=regular_oneexon;Parent=ENSMUSG00000026028.UTR
chr1	mm10	oligo	58902867	58903126	.	-	.	ID=ENSMUSG00000026028.120;gene_id=ENSMUSG00000026028;gene_name=Trak2;oligo_id=ENSMUSG00000026028.120;oligo_type=regular_oneexon;Parent=ENSMUSG00000026028.UTR
chr1	mm10	oligo	58902863	58903122	.	-	.	ID=ENSMUSG00000026028.121;gene_id=ENSMUSG00000026028;gene_name=Trak2;oligo_id=ENSMUSG00000026028.121;oligo_type=regular_oneexon;Parent=ENSMUSG00000026028.UTR
chr1	mm10	oligo	58902859	58903118	.	-	.	ID=ENSMUSG00000026028.122;gene_id=ENSMUSG00000026028;gene_name=Trak2;oligo_id=ENSMUSG00000026028.122;oligo_type=regular_oneexon;Parent=ENSMUSG00000026028.UTR
chr1	mm10	oligo	58902855	58903114	.	-	.	ID=ENSMUSG00000026028.123;gene_id=ENSMUSG00000026028;gene_name=Trak2;oligo_id=ENSMUSG00000026028.123;oligo_type=regular_oneexon;Parent=ENSMUSG00000026028.UTR
chr1	mm10	oligo	58902851	58903110	.	-	.	ID=ENSMUSG00000026028.124;gene_id=ENSMUSG00000026028;gene_name=Trak2;oligo_id=ENSMUSG00000026028.124;oligo_type=regular_oneexon;Parent=ENSMUSG00000026028.UTR
chr1	mm10	oligo	58902847	58903106	.	-	.	ID=ENSMUSG00000026028.125;gene_id=ENSMUSG00000026028;gene_name=Trak2;oligo_id=ENSMUSG00000026028.125;oligo_type=regular_oneexon;Parent=ENSMUSG00000026028.UTR
chr1	mm10	oligo	58902843	58903102	.	-	.	ID=ENSMUSG00000026028.126;gene_id=ENSMUSG00000026028;gene_name=Trak2;oligo_id=ENSMUSG00000026028.126;oligo_type=regular_oneexon;Parent=ENSMUSG00000026028.UTR
chr1	mm10	oligo	58902839	58903098	.	-	.	ID=ENSMUSG00000026028.127;gene_id=ENSMUSG00000026028;gene_name=Trak2;oligo_id=ENSMUSG00000026028.127;oligo_type=regular_oneexon;Parent=ENSMUSG00000026028.UTR
chr1	mm10	oligo	58902835	58903094	.	-	.	ID=ENSMUSG00000026028.128;gene_id=ENSMUSG00000026028;gene_name=Trak2;oligo_id=ENSMUSG00000026028.128;oligo_type=regular_oneexon;Parent=ENSMUSG00000026028.UTR
chr1	mm10	oligo	58902831	58903090	.	-	.	ID=ENSMUSG00000026028.129;gene_id=ENSMUSG00000026028;gene_name=Trak2;oligo_id=ENSMUSG00000026028.129;oligo_type=regular_oneexon;Parent=ENSMUSG00000026028.UTR
chr1	mm10	oligo	58902827	58903086	.	-	.	ID=ENSMUSG00000026028.130;gene_id=ENSMUSG00000026028;gene_name=Trak2;oligo_id=ENSMUSG00000026028.130;oligo_type=regular_oneexon;Parent=ENSMUSG00000026028.UTR
chr1	mm10	oligo	58902823	58903082	.	-	.	ID=ENSMUSG00000026028.131;gene_id=ENSMUSG00000026028;gene_name=Trak2;oligo_id=ENSMUSG00000026028.131;oligo_type=regular_oneexon;Parent=ENSMUSG00000026028.UTR
chr1	mm10	oligo	58902819	58903078	.	-	.	ID=ENSMUSG00000026028.132;gene_id=ENSMUSG00000026028;gene_name=Trak2;oligo_id=ENSMUSG00000026028.132;oligo_type=regular_oneexon;Parent=ENSMUSG00000026028.UTR
chr1	mm10	oligo	58902815	58903074	.	-	.	ID=ENSMUSG00000026028.133;gene_id=ENSMUSG00000026028;gene_name=Trak2;oligo_id=ENSMUSG00000026028.133;oligo_type=regular_oneexon;Parent=ENSMUSG00000026028.UTR
chr1	mm10	oligo	58902811	58903070	.	-	.	ID=ENSMUSG00000026028.134;gene_id=ENSMUSG00000026028;gene_name=Trak2;oligo_id=ENSMUSG00000026028.134;oligo_type=regular_oneexon;Parent=ENSMUSG00000026028.UTR
chr1	mm10	oligo	58902807	58903066	.	-	.	ID=ENSMUSG00000026028.135;gene_id=ENSMUSG00000026028;gene_name=Trak2;oligo_id=ENSMUSG00000026028.135;oligo_type=regular_oneexon;Parent=ENSMUSG00000026028.UTR
chr1	mm10	oligo	58902803	58903062	.	-	.	ID=ENSMUSG00000026028.136;gene_id=ENSMUSG00000026028;gene_name=Trak2;oligo_id=ENSMUSG00000026028.136;oligo_type=regular_oneexon;Parent=ENSMUSG00000026028.UTR
chr1	mm10	oligo	58902799	58903058	.	-	.	ID=ENSMUSG00000026028.137;gene_id=ENSMUSG00000026028;gene_name=Trak2;oligo_id=ENSMUSG00000026028.137;oligo_type=regular_oneexon;Parent=ENSMUSG00000026028.UTR
chr1	mm10	oligo	58902795	58903054	.	-	.	ID=ENSMUSG00000026028.138;gene_id=ENSMUSG00000026028;gene_name=Trak2;oligo_id=ENSMUSG00000026028.138;oligo_type=regular_oneexon;Parent=ENSMUSG00000026028.UTR
chr1	mm10	oligo	58902791	58903050	.	-	.	ID=ENSMUSG00000026028.139;gene_id=ENSMUSG00000026028;gene_name=Trak2;oligo_id=ENSMUSG00000026028.139;oligo_type=regular_oneexon;Parent=ENSMUSG00000026028.UTR
chr1	mm10	oligo	58902787	58903046	.	-	.	ID=ENSMUSG00000026028.140;gene_id=ENSMUSG00000026028;gene_name=Trak2;oligo_id=ENSMUSG00000026028.140;oligo_type=regular_oneexon;Parent=ENSMUSG00000026028.UTR
chr1	mm10	oligo	58902783	58903042	.	-	.	ID=ENSMUSG00000026028.141;gene_id=ENSMUSG00000026028;gene_name=Trak2;oligo_id=ENSMUSG00000026028.141;oligo_type=regular_oneexon;Parent=ENSMUSG00000026028.UTR
chr1	mm10	oligo	58902779	58903038	.	-	.	ID=ENSMUSG00000026028.142;gene_id=ENSMUSG00000026028;gene_name=Trak2;oligo_id=ENSMUSG00000026028.142;oligo_type=regular_oneexon;Parent=ENSMUSG00000026028.UTR
chr1	mm10	oligo	58902775	58903034	.	-	.	ID=ENSMUSG00000026028.143;gene_id=ENSMUSG00000026028;gene_name=Trak2;oligo_id=ENSMUSG00000026028.143;oligo_type=regular_oneexon;Parent=ENSMUSG00000026028.UTR
chr1	mm10	oligo	58902771	58903030	.	-	.	ID=ENSMUSG00000026028.144;gene_id=ENSMUSG00000026028;gene_name=Trak2;oligo_id=ENSMUSG00000026028.144;oligo_type=regular_oneexon;Parent=ENSMUSG00000026028.UTR
chr1	mm10	oligo	58902767	58903026	.	-	.	ID=ENSMUSG00000026028.145;gene_id=ENSMUSG00000026028;gene_name=Trak2;oligo_id=ENSMUSG00000026028.145;oligo_type=regular_oneexon;Parent=ENSMUSG00000026028.UTR
chr1	mm10	oligo	58902763	58903022	.	-	.	ID=ENSMUSG00000026028.146;gene_id=ENSMUSG00000026028;gene_name=Trak2;oligo_id=ENSMUSG00000026028.146;oligo_type=regular_oneexon;Parent=ENSMUSG00000026028.UTR
chr1	mm10	oligo	58902759	58903018	.	-	.	ID=ENSMUSG00000026028.147;gene_id=ENSMUSG00000026028;gene_name=Trak2;oligo_id=ENSMUSG00000026028.147;oligo_type=regular_oneexon;Parent=ENSMUSG00000026028.UTR
chr1	mm10	oligo	58902755	58903014	.	-	.	ID=ENSMUSG00000026028.148;gene_id=ENSMUSG00000026028;gene_name=Trak2;oligo_id=ENSMUSG00000026028.148;oligo_type=regular_oneexon;Parent=ENSMUSG00000026028.UTR
chr1	mm10	oligo	58902751	58903010	.	-	.	ID=ENSMUSG00000026028.149;gene_id=ENSMUSG00000026028;gene_name=Trak2;oligo_id=ENSMUSG00000026028.149;oligo_type=regular_oneexon;Parent=ENSMUSG00000026028.UTR
chr1	mm10	oligo	58902747	58903006	.	-	.	ID=ENSMUSG00000026028.150;gene_id=ENSMUSG00000026028;gene_name=Trak2;oligo_id=ENSMUSG00000026028.150;oligo_type=regular_oneexon;Parent=ENSMUSG00000026028.UTR
chr1	mm10	oligo	58902743	58903002	.	-	.	ID=ENSMUSG00000026028.151;gene_id=ENSMUSG00000026028;gene_name=Trak2;oligo_id=ENSMUSG00000026028.151;oligo_type=regular_oneexon;Parent=ENSMUSG00000026028.UTR
chr1	mm10	oligo	58902739	58902998	.	-	.	ID=ENSMUSG00000026028.152;gene_id=ENSMUSG00000026028;gene_name=Trak2;oligo_id=ENSMUSG00000026028.152;oligo_type=regular_oneexon;Parent=ENSMUSG00000026028.UTR
chr1	mm10	oligo	58902735	58902994	.	-	.	ID=ENSMUSG00000026028.153;gene_id=ENSMUSG00000026028;gene_name=Trak2;oligo_id=ENSMUSG00000026028.153;oligo_type=regular_oneexon;Parent=ENSMUSG00000026028.UTR
chr1	mm10	oligo	58902731	58902990	.	-	.	ID=ENSMUSG00000026028.154;gene_id=ENSMUSG00000026028;gene_name=Trak2;oligo_id=ENSMUSG00000026028.154;oligo_type=regular_oneexon;Parent=ENSMUSG00000026028.UTR
chr1	mm10	oligo	58902727	58902986	.	-	.	ID=ENSMUSG00000026028.155;gene_id=ENSMUSG00000026028;gene_name=Trak2;oligo_id=ENSMUSG00000026028.155;oligo_type=regular_oneexon;Parent=ENSMUSG00000026028.UTR
chr1	mm10	oligo	58902723	58902982	.	-	.	ID=ENSMUSG00000026028.156;gene_id=ENSMUSG00000026028;gene_name=Trak2;oligo_id=ENSMUSG00000026028.156;oligo_type=regular_oneexon;Parent=ENSMUSG00000026028.UTR
chr1	mm10	oligo	58902719	58902978	.	-	.	ID=ENSMUSG00000026028.157;gene_id=ENSMUSG00000026028;gene_name=Trak2;oligo_id=ENSMUSG00000026028.157;oligo_type=regular_oneexon;Parent=ENSMUSG00000026028.UTR
chr1	mm10	oligo	58902715	58902974	.	-	.	ID=ENSMUSG00000026028.158;gene_id=ENSMUSG00000026028;gene_name=Trak2;oligo_id=ENSMUSG00000026028.158;oligo_type=regular_oneexon;Parent=ENSMUSG00000026028.UTR
chr1	mm10	oligo	58902711	58902970	.	-	.	ID=ENSMUSG00000026028.159;gene_id=ENSMUSG00000026028;gene_name=Trak2;oligo_id=ENSMUSG00000026028.159;oligo_type=regular_oneexon;Parent=ENSMUSG00000026028.UTR
chr1	mm10	oligo	58902707	58902966	.	-	.	ID=ENSMUSG00000026028.160;gene_id=ENSMUSG00000026028;gene_name=Trak2;oligo_id=ENSMUSG00000026028.160;oligo_type=regular_oneexon;Parent=ENSMUSG00000026028.UTR
chr1	mm10	oligo	58902703	58902962	.	-	.	ID=ENSMUSG00000026028.161;gene_id=ENSMUSG00000026028;gene_name=Trak2;oligo_id=ENSMUSG00000026028.161;oligo_type=regular_oneexon;Parent=ENSMUSG00000026028.UTR
chr1	mm10	oligo	58902699	58902958	.	-	.	ID=ENSMUSG00000026028.162;gene_id=ENSMUSG00000026028;gene_name=Trak2;oligo_id=ENSMUSG00000026028.162;oligo_type=regular_oneexon;Parent=ENSMUSG00000026028.UTR
chr1	mm10	oligo	58902695	58902954	.	-	.	ID=ENSMUSG00000026028.163;gene_id=ENSMUSG00000026028;gene_name=Trak2;oligo_id=ENSMUSG00000026028.163;oligo_type=regular_oneexon;Parent=ENSMUSG00000026028.UTR
chr1	mm10	oligo	58902691	58902950	.	-	.	ID=ENSMUSG00000026028.164;gene_id=ENSMUSG00000026028;gene_name=Trak2;oligo_id=ENSMUSG00000026028.164;oligo_type=regular_oneexon;Parent=ENSMUSG00000026028.UTR
chr1	mm10	oligo	58902687	58902946	.	-	.	ID=ENSMUSG00000026028.165;gene_id=ENSMUSG00000026028;gene_name=Trak2;oligo_id=ENSMUSG00000026028.165;oligo_type=regular_oneexon;Parent=ENSMUSG00000026028.UTR
chr1	mm10	oligo	58902683	58902942	.	-	.	ID=ENSMUSG00000026028.166;gene_id=ENSMUSG00000026028;gene_name=Trak2;oligo_id=ENSMUSG00000026028.166;oligo_type=regular_oneexon;Parent=ENSMUSG00000026028.UTR
chr1	mm10	oligo	58902679	58902938	.	-	.	ID=ENSMUSG00000026028.167;gene_id=ENSMUSG00000026028;gene_name=Trak2;oligo_id=ENSMUSG00000026028.167;oligo_type=regular_oneexon;Parent=ENSMUSG00000026028.UTR
chr1	mm10	oligo	58902675	58902934	.	-	.	ID=ENSMUSG00000026028.168;gene_id=ENSMUSG00000026028;gene_name=Trak2;oligo_id=ENSMUSG00000026028.168;oligo_type=regular_oneexon;Parent=ENSMUSG00000026028.UTR
chr1	mm10	oligo	58902671	58902930	.	-	.	ID=ENSMUSG00000026028.169;gene_id=ENSMUSG00000026028;gene_name=Trak2;oligo_id=ENSMUSG00000026028.169;oligo_type=regular_oneexon;Parent=ENSMUSG00000026028.UTR
chr1	mm10	oligo	58902667	58902926	.	-	.	ID=ENSMUSG00000026028.170;gene_id=ENSMUSG00000026028;gene_name=Trak2;oligo_id=ENSMUSG00000026028.170;oligo_type=regular_oneexon;Parent=ENSMUSG00000026028.UTR
chr1	mm10	oligo	58902663	58902922	.	-	.	ID=ENSMUSG00000026028.171;gene_id=ENSMUSG00000026028;gene_name=Trak2;oligo_id=ENSMUSG00000026028.171;oligo_type=regular_oneexon;Parent=ENSMUSG00000026028.UTR
chr1	mm10	oligo	58902659	58902918	.	-	.	ID=ENSMUSG00000026028.172;gene_id=ENSMUSG00000026028;gene_name=Trak2;oligo_id=ENSMUSG00000026028.172;oligo_type=regular_oneexon;Parent=ENSMUSG00000026028.UTR
chr1	mm10	oligo	58902655	58902914	.	-	.	ID=ENSMUSG00000026028.173;gene_id=ENSMUSG00000026028;gene_name=Trak2;oligo_id=ENSMUSG00000026028.173;oligo_type=regular_oneexon;Parent=ENSMUSG00000026028.UTR
chr1	mm10	oligo	58902651	58902910	.	-	.	ID=ENSMUSG00000026028.174;gene_id=ENSMUSG00000026028;gene_name=Trak2;oligo_id=ENSMUSG00000026028.174;oligo_type=regular_oneexon;Parent=ENSMUSG00000026028.UTR
chr1	mm10	oligo	58902647	58902906	.	-	.	ID=ENSMUSG00000026028.175;gene_id=ENSMUSG00000026028;gene_name=Trak2;oligo_id=ENSMUSG00000026028.175;oligo_type=regular_oneexon;Parent=ENSMUSG00000026028.UTR
chr1	mm10	oligo	58902643	58902902	.	-	.	ID=ENSMUSG00000026028.176;gene_id=ENSMUSG00000026028;gene_name=Trak2;oligo_id=ENSMUSG00000026028.176;oligo_type=regular_oneexon;Parent=ENSMUSG00000026028.UTR
chr1	mm10	oligo	58902639	58902898	.	-	.	ID=ENSMUSG00000026028.177;gene_id=ENSMUSG00000026028;gene_name=Trak2;oligo_id=ENSMUSG00000026028.177;oligo_type=regular_oneexon;Parent=ENSMUSG00000026028.UTR
chr1	mm10	oligo	58902635	58902894	.	-	.	ID=ENSMUSG00000026028.178;gene_id=ENSMUSG00000026028;gene_name=Trak2;oligo_id=ENSMUSG00000026028.178;oligo_type=regular_oneexon;Parent=ENSMUSG00000026028.UTR
chr1	mm10	oligo	58902631	58902890	.	-	.	ID=ENSMUSG00000026028.179;gene_id=ENSMUSG00000026028;gene_name=Trak2;oligo_id=ENSMUSG00000026028.179;oligo_type=regular_oneexon;Parent=ENSMUSG00000026028.UTR
chr1	mm10	oligo	58902627	58902886	.	-	.	ID=ENSMUSG00000026028.180;gene_id=ENSMUSG00000026028;gene_name=Trak2;oligo_id=ENSMUSG00000026028.180;oligo_type=regular_oneexon;Parent=ENSMUSG00000026028.UTR
chr1	mm10	oligo	58902623	58902882	.	-	.	ID=ENSMUSG00000026028.181;gene_id=ENSMUSG00000026028;gene_name=Trak2;oligo_id=ENSMUSG00000026028.181;oligo_type=regular_oneexon;Parent=ENSMUSG00000026028.UTR
chr1	mm10	oligo	58902619	58902878	.	-	.	ID=ENSMUSG00000026028.182;gene_id=ENSMUSG00000026028;gene_name=Trak2;oligo_id=ENSMUSG00000026028.182;oligo_type=regular_oneexon;Parent=ENSMUSG00000026028.UTR
chr1	mm10	oligo	58902615	58902874	.	-	.	ID=ENSMUSG00000026028.183;gene_id=ENSMUSG00000026028;gene_name=Trak2;oligo_id=ENSMUSG00000026028.183;oligo_type=regular_oneexon;Parent=ENSMUSG00000026028.UTR
chr1	mm10	oligo	58902611	58902870	.	-	.	ID=ENSMUSG00000026028.184;gene_id=ENSMUSG00000026028;gene_name=Trak2;oligo_id=ENSMUSG00000026028.184;oligo_type=regular_oneexon;Parent=ENSMUSG00000026028.UTR
chr1	mm10	oligo	58902607	58902866	.	-	.	ID=ENSMUSG00000026028.185;gene_id=ENSMUSG00000026028;gene_name=Trak2;oligo_id=ENSMUSG00000026028.185;oligo_type=regular_oneexon;Parent=ENSMUSG00000026028.UTR
chr1	mm10	oligo	58902603	58902862	.	-	.	ID=ENSMUSG00000026028.186;gene_id=ENSMUSG00000026028;gene_name=Trak2;oligo_id=ENSMUSG00000026028.186;oligo_type=regular_oneexon;Parent=ENSMUSG00000026028.UTR
chr1	mm10	oligo	58902599	58902858	.	-	.	ID=ENSMUSG00000026028.187;gene_id=ENSMUSG00000026028;gene_name=Trak2;oligo_id=ENSMUSG00000026028.187;oligo_type=regular_oneexon;Parent=ENSMUSG00000026028.UTR
chr1	mm10	oligo	58902595	58902854	.	-	.	ID=ENSMUSG00000026028.188;gene_id=ENSMUSG00000026028;gene_name=Trak2;oligo_id=ENSMUSG00000026028.188;oligo_type=regular_oneexon;Parent=ENSMUSG00000026028.UTR
chr1	mm10	oligo	58902591	58902850	.	-	.	ID=ENSMUSG00000026028.189;gene_id=ENSMUSG00000026028;gene_name=Trak2;oligo_id=ENSMUSG00000026028.189;oligo_type=regular_oneexon;Parent=ENSMUSG00000026028.UTR
chr1	mm10	oligo	58902587	58902846	.	-	.	ID=ENSMUSG00000026028.190;gene_id=ENSMUSG00000026028;gene_name=Trak2;oligo_id=ENSMUSG00000026028.190;oligo_type=regular_oneexon;Parent=ENSMUSG00000026028.UTR
chr1	mm10	oligo	58902583	58902842	.	-	.	ID=ENSMUSG00000026028.191;gene_id=ENSMUSG00000026028;gene_name=Trak2;oligo_id=ENSMUSG00000026028.191;oligo_type=regular_oneexon;Parent=ENSMUSG00000026028.UTR
chr1	mm10	oligo	58902579	58902838	.	-	.	ID=ENSMUSG00000026028.192;gene_id=ENSMUSG00000026028;gene_name=Trak2;oligo_id=ENSMUSG00000026028.192;oligo_type=regular_oneexon;Parent=ENSMUSG00000026028.UTR
chr1	mm10	oligo	58902575	58902834	.	-	.	ID=ENSMUSG00000026028.193;gene_id=ENSMUSG00000026028;gene_name=Trak2;oligo_id=ENSMUSG00000026028.193;oligo_type=regular_oneexon;Parent=ENSMUSG00000026028.UTR
chr1	mm10	oligo	58902571	58902830	.	-	.	ID=ENSMUSG00000026028.194;gene_id=ENSMUSG00000026028;gene_name=Trak2;oligo_id=ENSMUSG00000026028.194;oligo_type=regular_oneexon;Parent=ENSMUSG00000026028.UTR
chr1	mm10	oligo	58902567	58902826	.	-	.	ID=ENSMUSG00000026028.195;gene_id=ENSMUSG00000026028;gene_name=Trak2;oligo_id=ENSMUSG00000026028.195;oligo_type=regular_oneexon;Parent=ENSMUSG00000026028.UTR
chr1	mm10	oligo	58902563	58902822	.	-	.	ID=ENSMUSG00000026028.196;gene_id=ENSMUSG00000026028;gene_name=Trak2;oligo_id=ENSMUSG00000026028.196;oligo_type=regular_oneexon;Parent=ENSMUSG00000026028.UTR
chr1	mm10	oligo	58902559	58902818	.	-	.	ID=ENSMUSG00000026028.197;gene_id=ENSMUSG00000026028;gene_name=Trak2;oligo_id=ENSMUSG00000026028.197;oligo_type=regular_oneexon;Parent=ENSMUSG00000026028.UTR
chr1	mm10	oligo	58902555	58902814	.	-	.	ID=ENSMUSG00000026028.198;gene_id=ENSMUSG00000026028;gene_name=Trak2;oligo_id=ENSMUSG00000026028.198;oligo_type=regular_oneexon;Parent=ENSMUSG00000026028.UTR
chr1	mm10	oligo	58902551	58902810	.	-	.	ID=ENSMUSG00000026028.199;gene_id=ENSMUSG00000026028;gene_name=Trak2;oligo_id=ENSMUSG00000026028.199;oligo_type=regular_oneexon;Parent=ENSMUSG00000026028.UTR
chr1	mm10	oligo	58902547	58902806	.	-	.	ID=ENSMUSG00000026028.200;gene_id=ENSMUSG00000026028;gene_name=Trak2;oligo_id=ENSMUSG00000026028.200;oligo_type=regular_oneexon;Parent=ENSMUSG00000026028.UTR
chr1	mm10	oligo	58902543	58902802	.	-	.	ID=ENSMUSG00000026028.201;gene_id=ENSMUSG00000026028;gene_name=Trak2;oligo_id=ENSMUSG00000026028.201;oligo_type=regular_oneexon;Parent=ENSMUSG00000026028.UTR
chr1	mm10	oligo	58902539	58902798	.	-	.	ID=ENSMUSG00000026028.202;gene_id=ENSMUSG00000026028;gene_name=Trak2;oligo_id=ENSMUSG00000026028.202;oligo_type=regular_oneexon;Parent=ENSMUSG00000026028.UTR
chr1	mm10	oligo	58902535	58902794	.	-	.	ID=ENSMUSG00000026028.203;gene_id=ENSMUSG00000026028;gene_name=Trak2;oligo_id=ENSMUSG00000026028.203;oligo_type=regular_oneexon;Parent=ENSMUSG00000026028.UTR
chr1	mm10	oligo	58902531	58902790	.	-	.	ID=ENSMUSG00000026028.204;gene_id=ENSMUSG00000026028;gene_name=Trak2;oligo_id=ENSMUSG00000026028.204;oligo_type=regular_oneexon;Parent=ENSMUSG00000026028.UTR
chr1	mm10	oligo	58902527	58902786	.	-	.	ID=ENSMUSG00000026028.205;gene_id=ENSMUSG00000026028;gene_name=Trak2;oligo_id=ENSMUSG00000026028.205;oligo_type=regular_oneexon;Parent=ENSMUSG00000026028.UTR
chr1	mm10	oligo	58902523	58902782	.	-	.	ID=ENSMUSG00000026028.206;gene_id=ENSMUSG00000026028;gene_name=Trak2;oligo_id=ENSMUSG00000026028.206;oligo_type=regular_oneexon;Parent=ENSMUSG00000026028.UTR
chr1	mm10	oligo	58902519	58902778	.	-	.	ID=ENSMUSG00000026028.207;gene_id=ENSMUSG00000026028;gene_name=Trak2;oligo_id=ENSMUSG00000026028.207;oligo_type=regular_oneexon;Parent=ENSMUSG00000026028.UTR
chr1	mm10	oligo	58902515	58902774	.	-	.	ID=ENSMUSG00000026028.208;gene_id=ENSMUSG00000026028;gene_name=Trak2;oligo_id=ENSMUSG00000026028.208;oligo_type=regular_oneexon;Parent=ENSMUSG00000026028.UTR
chr1	mm10	oligo	58902511	58902770	.	-	.	ID=ENSMUSG00000026028.209;gene_id=ENSMUSG00000026028;gene_name=Trak2;oligo_id=ENSMUSG00000026028.209;oligo_type=regular_oneexon;Parent=ENSMUSG00000026028.UTR
chr1	mm10	oligo	58902507	58902766	.	-	.	ID=ENSMUSG00000026028.210;gene_id=ENSMUSG00000026028;gene_name=Trak2;oligo_id=ENSMUSG00000026028.210;oligo_type=regular_oneexon;Parent=ENSMUSG00000026028.UTR
chr1	mm10	oligo	58902503	58902762	.	-	.	ID=ENSMUSG00000026028.211;gene_id=ENSMUSG00000026028;gene_name=Trak2;oligo_id=ENSMUSG00000026028.211;oligo_type=regular_oneexon;Parent=ENSMUSG00000026028.UTR
chr1	mm10	oligo	58902499	58902758	.	-	.	ID=ENSMUSG00000026028.212;gene_id=ENSMUSG00000026028;gene_name=Trak2;oligo_id=ENSMUSG00000026028.212;oligo_type=regular_oneexon;Parent=ENSMUSG00000026028.UTR
chr1	mm10	oligo	58902495	58902754	.	-	.	ID=ENSMUSG00000026028.213;gene_id=ENSMUSG00000026028;gene_name=Trak2;oligo_id=ENSMUSG00000026028.213;oligo_type=regular_oneexon;Parent=ENSMUSG00000026028.UTR
chr1	mm10	oligo	58902491	58902750	.	-	.	ID=ENSMUSG00000026028.214;gene_id=ENSMUSG00000026028;gene_name=Trak2;oligo_id=ENSMUSG00000026028.214;oligo_type=regular_oneexon;Parent=ENSMUSG00000026028.UTR
chr1	mm10	oligo	58902487	58902746	.	-	.	ID=ENSMUSG00000026028.215;gene_id=ENSMUSG00000026028;gene_name=Trak2;oligo_id=ENSMUSG00000026028.215;oligo_type=regular_oneexon;Parent=ENSMUSG00000026028.UTR
chr1	mm10	oligo	58902483	58902742	.	-	.	ID=ENSMUSG00000026028.216;gene_id=ENSMUSG00000026028;gene_name=Trak2;oligo_id=ENSMUSG00000026028.216;oligo_type=regular_oneexon;Parent=ENSMUSG00000026028.UTR
chr1	mm10	oligo	58902479	58902738	.	-	.	ID=ENSMUSG00000026028.217;gene_id=ENSMUSG00000026028;gene_name=Trak2;oligo_id=ENSMUSG00000026028.217;oligo_type=regular_oneexon;Parent=ENSMUSG00000026028.UTR
chr1	mm10	oligo	58902475	58902734	.	-	.	ID=ENSMUSG00000026028.218;gene_id=ENSMUSG00000026028;gene_name=Trak2;oligo_id=ENSMUSG00000026028.218;oligo_type=regular_oneexon;Parent=ENSMUSG00000026028.UTR
chr1	mm10	oligo	58902471	58902730	.	-	.	ID=ENSMUSG00000026028.219;gene_id=ENSMUSG00000026028;gene_name=Trak2;oligo_id=ENSMUSG00000026028.219;oligo_type=regular_oneexon;Parent=ENSMUSG00000026028.UTR
chr1	mm10	oligo	58902467	58902726	.	-	.	ID=ENSMUSG00000026028.220;gene_id=ENSMUSG00000026028;gene_name=Trak2;oligo_id=ENSMUSG00000026028.220;oligo_type=regular_oneexon;Parent=ENSMUSG00000026028.UTR
chr1	mm10	oligo	58902463	58902722	.	-	.	ID=ENSMUSG00000026028.221;gene_id=ENSMUSG00000026028;gene_name=Trak2;oligo_id=ENSMUSG00000026028.221;oligo_type=regular_oneexon;Parent=ENSMUSG00000026028.UTR
chr1	mm10	oligo	58902459	58902718	.	-	.	ID=ENSMUSG00000026028.222;gene_id=ENSMUSG00000026028;gene_name=Trak2;oligo_id=ENSMUSG00000026028.222;oligo_type=regular_oneexon;Parent=ENSMUSG00000026028.UTR
chr1	mm10	oligo	58902455	58902714	.	-	.	ID=ENSMUSG00000026028.223;gene_id=ENSMUSG00000026028;gene_name=Trak2;oligo_id=ENSMUSG00000026028.223;oligo_type=regular_oneexon;Parent=ENSMUSG00000026028.UTR
chr1	mm10	oligo	58902451	58902710	.	-	.	ID=ENSMUSG00000026028.224;gene_id=ENSMUSG00000026028;gene_name=Trak2;oligo_id=ENSMUSG00000026028.224;oligo_type=regular_oneexon;Parent=ENSMUSG00000026028.UTR
chr1	mm10	oligo	58902447	58902706	.	-	.	ID=ENSMUSG00000026028.225;gene_id=ENSMUSG00000026028;gene_name=Trak2;oligo_id=ENSMUSG00000026028.225;oligo_type=regular_oneexon;Parent=ENSMUSG00000026028.UTR
chr1	mm10	oligo	58902443	58902702	.	-	.	ID=ENSMUSG00000026028.226;gene_id=ENSMUSG00000026028;gene_name=Trak2;oligo_id=ENSMUSG00000026028.226;oligo_type=regular_oneexon;Parent=ENSMUSG00000026028.UTR
chr1	mm10	oligo	58902439	58902698	.	-	.	ID=ENSMUSG00000026028.227;gene_id=ENSMUSG00000026028;gene_name=Trak2;oligo_id=ENSMUSG00000026028.227;oligo_type=regular_oneexon;Parent=ENSMUSG00000026028.UTR
chr1	mm10	oligo	58902435	58902694	.	-	.	ID=ENSMUSG00000026028.228;gene_id=ENSMUSG00000026028;gene_name=Trak2;oligo_id=ENSMUSG00000026028.228;oligo_type=regular_oneexon;Parent=ENSMUSG00000026028.UTR
chr1	mm10	oligo	58902431	58902690	.	-	.	ID=ENSMUSG00000026028.229;gene_id=ENSMUSG00000026028;gene_name=Trak2;oligo_id=ENSMUSG00000026028.229;oligo_type=regular_oneexon;Parent=ENSMUSG00000026028.UTR
chr1	mm10	oligo	58902427	58902686	.	-	.	ID=ENSMUSG00000026028.230;gene_id=ENSMUSG00000026028;gene_name=Trak2;oligo_id=ENSMUSG00000026028.230;oligo_type=regular_oneexon;Parent=ENSMUSG00000026028.UTR
chr1	mm10	oligo	58902423	58902682	.	-	.	ID=ENSMUSG00000026028.231;gene_id=ENSMUSG00000026028;gene_name=Trak2;oligo_id=ENSMUSG00000026028.231;oligo_type=regular_oneexon;Parent=ENSMUSG00000026028.UTR
chr1	mm10	oligo	58902419	58902678	.	-	.	ID=ENSMUSG00000026028.232;gene_id=ENSMUSG00000026028;gene_name=Trak2;oligo_id=ENSMUSG00000026028.232;oligo_type=regular_oneexon;Parent=ENSMUSG00000026028.UTR
chr1	mm10	oligo	58902415	58902674	.	-	.	ID=ENSMUSG00000026028.233;gene_id=ENSMUSG00000026028;gene_name=Trak2;oligo_id=ENSMUSG00000026028.233;oligo_type=regular_oneexon;Parent=ENSMUSG00000026028.UTR
chr1	mm10	oligo	58902411	58902670	.	-	.	ID=ENSMUSG00000026028.234;gene_id=ENSMUSG00000026028;gene_name=Trak2;oligo_id=ENSMUSG00000026028.234;oligo_type=regular_oneexon;Parent=ENSMUSG00000026028.UTR
chr1	mm10	oligo	58902407	58902666	.	-	.	ID=ENSMUSG00000026028.235;gene_id=ENSMUSG00000026028;gene_name=Trak2;oligo_id=ENSMUSG00000026028.235;oligo_type=regular_oneexon;Parent=ENSMUSG00000026028.UTR
chr1	mm10	oligo	58902403	58902662	.	-	.	ID=ENSMUSG00000026028.236;gene_id=ENSMUSG00000026028;gene_name=Trak2;oligo_id=ENSMUSG00000026028.236;oligo_type=regular_oneexon;Parent=ENSMUSG00000026028.UTR
chr1	mm10	oligo	58902399	58902658	.	-	.	ID=ENSMUSG00000026028.237;gene_id=ENSMUSG00000026028;gene_name=Trak2;oligo_id=ENSMUSG00000026028.237;oligo_type=regular_oneexon;Parent=ENSMUSG00000026028.UTR
chr1	mm10	oligo	58902395	58902654	.	-	.	ID=ENSMUSG00000026028.238;gene_id=ENSMUSG00000026028;gene_name=Trak2;oligo_id=ENSMUSG00000026028.238;oligo_type=regular_oneexon;Parent=ENSMUSG00000026028.UTR
chr1	mm10	oligo	58902391	58902650	.	-	.	ID=ENSMUSG00000026028.239;gene_id=ENSMUSG00000026028;gene_name=Trak2;oligo_id=ENSMUSG00000026028.239;oligo_type=regular_oneexon;Parent=ENSMUSG00000026028.UTR
chr1	mm10	oligo	58902387	58902646	.	-	.	ID=ENSMUSG00000026028.240;gene_id=ENSMUSG00000026028;gene_name=Trak2;oligo_id=ENSMUSG00000026028.240;oligo_type=regular_oneexon;Parent=ENSMUSG00000026028.UTR
chr1	mm10	oligo	58902383	58902642	.	-	.	ID=ENSMUSG00000026028.241;gene_id=ENSMUSG00000026028;gene_name=Trak2;oligo_id=ENSMUSG00000026028.241;oligo_type=regular_oneexon;Parent=ENSMUSG00000026028.UTR
chr1	mm10	oligo	58902379	58902638	.	-	.	ID=ENSMUSG00000026028.242;gene_id=ENSMUSG00000026028;gene_name=Trak2;oligo_id=ENSMUSG00000026028.242;oligo_type=regular_oneexon;Parent=ENSMUSG00000026028.UTR
chr1	mm10	oligo	58902375	58902634	.	-	.	ID=ENSMUSG00000026028.243;gene_id=ENSMUSG00000026028;gene_name=Trak2;oligo_id=ENSMUSG00000026028.243;oligo_type=regular_oneexon;Parent=ENSMUSG00000026028.UTR
chr1	mm10	oligo	58902371	58902630	.	-	.	ID=ENSMUSG00000026028.244;gene_id=ENSMUSG00000026028;gene_name=Trak2;oligo_id=ENSMUSG00000026028.244;oligo_type=regular_oneexon;Parent=ENSMUSG00000026028.UTR
chr1	mm10	oligo	58902367	58902626	.	-	.	ID=ENSMUSG00000026028.245;gene_id=ENSMUSG00000026028;gene_name=Trak2;oligo_id=ENSMUSG00000026028.245;oligo_type=regular_oneexon;Parent=ENSMUSG00000026028.UTR
chr1	mm10	oligo	58902363	58902622	.	-	.	ID=ENSMUSG00000026028.246;gene_id=ENSMUSG00000026028;gene_name=Trak2;oligo_id=ENSMUSG00000026028.246;oligo_type=regular_oneexon;Parent=ENSMUSG00000026028.UTR
chr1	mm10	oligo	58902359	58902618	.	-	.	ID=ENSMUSG00000026028.247;gene_id=ENSMUSG00000026028;gene_name=Trak2;oligo_id=ENSMUSG00000026028.247;oligo_type=regular_oneexon;Parent=ENSMUSG00000026028.UTR
chr1	mm10	oligo	58902355	58902614	.	-	.	ID=ENSMUSG00000026028.248;gene_id=ENSMUSG00000026028;gene_name=Trak2;oligo_id=ENSMUSG00000026028.248;oligo_type=regular_oneexon;Parent=ENSMUSG00000026028.UTR
chr1	mm10	oligo	58902351	58902610	.	-	.	ID=ENSMUSG00000026028.249;gene_id=ENSMUSG00000026028;gene_name=Trak2;oligo_id=ENSMUSG00000026028.249;oligo_type=regular_oneexon;Parent=ENSMUSG00000026028.UTR
chr1	mm10	oligo	58902347	58902606	.	-	.	ID=ENSMUSG00000026028.250;gene_id=ENSMUSG00000026028;gene_name=Trak2;oligo_id=ENSMUSG00000026028.250;oligo_type=regular_oneexon;Parent=ENSMUSG00000026028.UTR
chr1	mm10	oligo	58902343	58902602	.	-	.	ID=ENSMUSG00000026028.251;gene_id=ENSMUSG00000026028;gene_name=Trak2;oligo_id=ENSMUSG00000026028.251;oligo_type=regular_oneexon;Parent=ENSMUSG00000026028.UTR
chr1	mm10	oligo	58902339	58902598	.	-	.	ID=ENSMUSG00000026028.252;gene_id=ENSMUSG00000026028;gene_name=Trak2;oligo_id=ENSMUSG00000026028.252;oligo_type=regular_oneexon;Parent=ENSMUSG00000026028.UTR
chr1	mm10	oligo	58902335	58902594	.	-	.	ID=ENSMUSG00000026028.253;gene_id=ENSMUSG00000026028;gene_name=Trak2;oligo_id=ENSMUSG00000026028.253;oligo_type=regular_oneexon;Parent=ENSMUSG00000026028.UTR
chr1	mm10	oligo	58902331	58902590	.	-	.	ID=ENSMUSG00000026028.254;gene_id=ENSMUSG00000026028;gene_name=Trak2;oligo_id=ENSMUSG00000026028.254;oligo_type=regular_oneexon;Parent=ENSMUSG00000026028.UTR
chr1	mm10	oligo	58902327	58902586	.	-	.	ID=ENSMUSG00000026028.255;gene_id=ENSMUSG00000026028;gene_name=Trak2;oligo_id=ENSMUSG00000026028.255;oligo_type=regular_oneexon;Parent=ENSMUSG00000026028.UTR
chr1	mm10	oligo	58902323	58902582	.	-	.	ID=ENSMUSG00000026028.256;gene_id=ENSMUSG00000026028;gene_name=Trak2;oligo_id=ENSMUSG00000026028.256;oligo_type=regular_oneexon;Parent=ENSMUSG00000026028.UTR
chr1	mm10	oligo	58902319	58902578	.	-	.	ID=ENSMUSG00000026028.257;gene_id=ENSMUSG00000026028;gene_name=Trak2;oligo_id=ENSMUSG00000026028.257;oligo_type=regular_oneexon;Parent=ENSMUSG00000026028.UTR
chr1	mm10	oligo	58902315	58902574	.	-	.	ID=ENSMUSG00000026028.258;gene_id=ENSMUSG00000026028;gene_name=Trak2;oligo_id=ENSMUSG00000026028.258;oligo_type=regular_oneexon;Parent=ENSMUSG00000026028.UTR
chr1	mm10	oligo	58902311	58902570	.	-	.	ID=ENSMUSG00000026028.259;gene_id=ENSMUSG00000026028;gene_name=Trak2;oligo_id=ENSMUSG00000026028.259;oligo_type=regular_oneexon;Parent=ENSMUSG00000026028.UTR
chr1	mm10	oligo	58902307	58902566	.	-	.	ID=ENSMUSG00000026028.260;gene_id=ENSMUSG00000026028;gene_name=Trak2;oligo_id=ENSMUSG00000026028.260;oligo_type=regular_oneexon;Parent=ENSMUSG00000026028.UTR
chr1	mm10	oligo	58902303	58902562	.	-	.	ID=ENSMUSG00000026028.261;gene_id=ENSMUSG00000026028;gene_name=Trak2;oligo_id=ENSMUSG00000026028.261;oligo_type=regular_oneexon;Parent=ENSMUSG00000026028.UTR
chr1	mm10	oligo	58902299	58902558	.	-	.	ID=ENSMUSG00000026028.262;gene_id=ENSMUSG00000026028;gene_name=Trak2;oligo_id=ENSMUSG00000026028.262;oligo_type=regular_oneexon;Parent=ENSMUSG00000026028.UTR
chr1	mm10	oligo	58902295	58902554	.	-	.	ID=ENSMUSG00000026028.263;gene_id=ENSMUSG00000026028;gene_name=Trak2;oligo_id=ENSMUSG00000026028.263;oligo_type=regular_oneexon;Parent=ENSMUSG00000026028.UTR
chr1	mm10	oligo	58902291	58902550	.	-	.	ID=ENSMUSG00000026028.264;gene_id=ENSMUSG00000026028;gene_name=Trak2;oligo_id=ENSMUSG00000026028.264;oligo_type=regular_oneexon;Parent=ENSMUSG00000026028.UTR
chr1	mm10	oligo	58902287	58902546	.	-	.	ID=ENSMUSG00000026028.265;gene_id=ENSMUSG00000026028;gene_name=Trak2;oligo_id=ENSMUSG00000026028.265;oligo_type=regular_oneexon;Parent=ENSMUSG00000026028.UTR
chr1	mm10	oligo	58902283	58902542	.	-	.	ID=ENSMUSG00000026028.266;gene_id=ENSMUSG00000026028;gene_name=Trak2;oligo_id=ENSMUSG00000026028.266;oligo_type=regular_oneexon;Parent=ENSMUSG00000026028.UTR
chr1	mm10	oligo	58902279	58902538	.	-	.	ID=ENSMUSG00000026028.267;gene_id=ENSMUSG00000026028;gene_name=Trak2;oligo_id=ENSMUSG00000026028.267;oligo_type=regular_oneexon;Parent=ENSMUSG00000026028.UTR
chr1	mm10	oligo	58902275	58902534	.	-	.	ID=ENSMUSG00000026028.268;gene_id=ENSMUSG00000026028;gene_name=Trak2;oligo_id=ENSMUSG00000026028.268;oligo_type=regular_oneexon;Parent=ENSMUSG00000026028.UTR
chr1	mm10	oligo	58902271	58902530	.	-	.	ID=ENSMUSG00000026028.269;gene_id=ENSMUSG00000026028;gene_name=Trak2;oligo_id=ENSMUSG00000026028.269;oligo_type=regular_oneexon;Parent=ENSMUSG00000026028.UTR
chr1	mm10	oligo	58902267	58902526	.	-	.	ID=ENSMUSG00000026028.270;gene_id=ENSMUSG00000026028;gene_name=Trak2;oligo_id=ENSMUSG00000026028.270;oligo_type=regular_oneexon;Parent=ENSMUSG00000026028.UTR
chr1	mm10	oligo	58902263	58902522	.	-	.	ID=ENSMUSG00000026028.271;gene_id=ENSMUSG00000026028;gene_name=Trak2;oligo_id=ENSMUSG00000026028.271;oligo_type=regular_oneexon;Parent=ENSMUSG00000026028.UTR
chr1	mm10	oligo	58902259	58902518	.	-	.	ID=ENSMUSG00000026028.272;gene_id=ENSMUSG00000026028;gene_name=Trak2;oligo_id=ENSMUSG00000026028.272;oligo_type=regular_oneexon;Parent=ENSMUSG00000026028.UTR
chr1	mm10	oligo	58902255	58902514	.	-	.	ID=ENSMUSG00000026028.273;gene_id=ENSMUSG00000026028;gene_name=Trak2;oligo_id=ENSMUSG00000026028.273;oligo_type=regular_oneexon;Parent=ENSMUSG00000026028.UTR
chr1	mm10	oligo	58902251	58902510	.	-	.	ID=ENSMUSG00000026028.274;gene_id=ENSMUSG00000026028;gene_name=Trak2;oligo_id=ENSMUSG00000026028.274;oligo_type=regular_oneexon;Parent=ENSMUSG00000026028.UTR
chr1	mm10	oligo	58902247	58902506	.	-	.	ID=ENSMUSG00000026028.275;gene_id=ENSMUSG00000026028;gene_name=Trak2;oligo_id=ENSMUSG00000026028.275;oligo_type=regular_oneexon;Parent=ENSMUSG00000026028.UTR
chr1	mm10	oligo	58902243	58902502	.	-	.	ID=ENSMUSG00000026028.276;gene_id=ENSMUSG00000026028;gene_name=Trak2;oligo_id=ENSMUSG00000026028.276;oligo_type=regular_oneexon;Parent=ENSMUSG00000026028.UTR
chr1	mm10	oligo	58902239	58902498	.	-	.	ID=ENSMUSG00000026028.277;gene_id=ENSMUSG00000026028;gene_name=Trak2;oligo_id=ENSMUSG00000026028.277;oligo_type=regular_oneexon;Parent=ENSMUSG00000026028.UTR
chr1	mm10	oligo	58902235	58902494	.	-	.	ID=ENSMUSG00000026028.278;gene_id=ENSMUSG00000026028;gene_name=Trak2;oligo_id=ENSMUSG00000026028.278;oligo_type=regular_oneexon;Parent=ENSMUSG00000026028.UTR
chr1	mm10	oligo	58902231	58902490	.	-	.	ID=ENSMUSG00000026028.279;gene_id=ENSMUSG00000026028;gene_name=Trak2;oligo_id=ENSMUSG00000026028.279;oligo_type=regular_oneexon;Parent=ENSMUSG00000026028.UTR
chr1	mm10	oligo	58902227	58902486	.	-	.	ID=ENSMUSG00000026028.280;gene_id=ENSMUSG00000026028;gene_name=Trak2;oligo_id=ENSMUSG00000026028.280;oligo_type=regular_oneexon;Parent=ENSMUSG00000026028.UTR
chr1	mm10	oligo	58902223	58902482	.	-	.	ID=ENSMUSG00000026028.281;gene_id=ENSMUSG00000026028;gene_name=Trak2;oligo_id=ENSMUSG00000026028.281;oligo_type=regular_oneexon;Parent=ENSMUSG00000026028.UTR
chr1	mm10	oligo	58902219	58902478	.	-	.	ID=ENSMUSG00000026028.282;gene_id=ENSMUSG00000026028;gene_name=Trak2;oligo_id=ENSMUSG00000026028.282;oligo_type=regular_oneexon;Parent=ENSMUSG00000026028.UTR
chr1	mm10	oligo	58902215	58902474	.	-	.	ID=ENSMUSG00000026028.283;gene_id=ENSMUSG00000026028;gene_name=Trak2;oligo_id=ENSMUSG00000026028.283;oligo_type=regular_oneexon;Parent=ENSMUSG00000026028.UTR
chr1	mm10	oligo	58902211	58902470	.	-	.	ID=ENSMUSG00000026028.284;gene_id=ENSMUSG00000026028;gene_name=Trak2;oligo_id=ENSMUSG00000026028.284;oligo_type=regular_oneexon;Parent=ENSMUSG00000026028.UTR
chr1	mm10	oligo	58902207	58902466	.	-	.	ID=ENSMUSG00000026028.285;gene_id=ENSMUSG00000026028;gene_name=Trak2;oligo_id=ENSMUSG00000026028.285;oligo_type=regular_oneexon;Parent=ENSMUSG00000026028.UTR
chr1	mm10	oligo	58902203	58902462	.	-	.	ID=ENSMUSG00000026028.286;gene_id=ENSMUSG00000026028;gene_name=Trak2;oligo_id=ENSMUSG00000026028.286;oligo_type=regular_oneexon;Parent=ENSMUSG00000026028.UTR
chr1	mm10	oligo	58902199	58902458	.	-	.	ID=ENSMUSG00000026028.287;gene_id=ENSMUSG00000026028;gene_name=Trak2;oligo_id=ENSMUSG00000026028.287;oligo_type=regular_oneexon;Parent=ENSMUSG00000026028.UTR
chr1	mm10	oligo	58902195	58902454	.	-	.	ID=ENSMUSG00000026028.288;gene_id=ENSMUSG00000026028;gene_name=Trak2;oligo_id=ENSMUSG00000026028.288;oligo_type=regular_oneexon;Parent=ENSMUSG00000026028.UTR
chr1	mm10	oligo	58902191	58902450	.	-	.	ID=ENSMUSG00000026028.289;gene_id=ENSMUSG00000026028;gene_name=Trak2;oligo_id=ENSMUSG00000026028.289;oligo_type=regular_oneexon;Parent=ENSMUSG00000026028.UTR
chr1	mm10	oligo	58902187	58902446	.	-	.	ID=ENSMUSG00000026028.290;gene_id=ENSMUSG00000026028;gene_name=Trak2;oligo_id=ENSMUSG00000026028.290;oligo_type=regular_oneexon;Parent=ENSMUSG00000026028.UTR
chr1	mm10	oligo	58902183	58902442	.	-	.	ID=ENSMUSG00000026028.291;gene_id=ENSMUSG00000026028;gene_name=Trak2;oligo_id=ENSMUSG00000026028.291;oligo_type=regular_oneexon;Parent=ENSMUSG00000026028.UTR
chr1	mm10	oligo	58902179	58902438	.	-	.	ID=ENSMUSG00000026028.292;gene_id=ENSMUSG00000026028;gene_name=Trak2;oligo_id=ENSMUSG00000026028.292;oligo_type=regular_oneexon;Parent=ENSMUSG00000026028.UTR
chr1	mm10	oligo	58902175	58902434	.	-	.	ID=ENSMUSG00000026028.293;gene_id=ENSMUSG00000026028;gene_name=Trak2;oligo_id=ENSMUSG00000026028.293;oligo_type=regular_oneexon;Parent=ENSMUSG00000026028.UTR
chr1	mm10	oligo	58902171	58902430	.	-	.	ID=ENSMUSG00000026028.294;gene_id=ENSMUSG00000026028;gene_name=Trak2;oligo_id=ENSMUSG00000026028.294;oligo_type=regular_oneexon;Parent=ENSMUSG00000026028.UTR
chr1	mm10	oligo	58902167	58902426	.	-	.	ID=ENSMUSG00000026028.295;gene_id=ENSMUSG00000026028;gene_name=Trak2;oligo_id=ENSMUSG00000026028.295;oligo_type=regular_oneexon;Parent=ENSMUSG00000026028.UTR
chr1	mm10	oligo	58902163	58902422	.	-	.	ID=ENSMUSG00000026028.296;gene_id=ENSMUSG00000026028;gene_name=Trak2;oligo_id=ENSMUSG00000026028.296;oligo_type=regular_oneexon;Parent=ENSMUSG00000026028.UTR
chr1	mm10	oligo	58902159	58902418	.	-	.	ID=ENSMUSG00000026028.297;gene_id=ENSMUSG00000026028;gene_name=Trak2;oligo_id=ENSMUSG00000026028.297;oligo_type=regular_oneexon;Parent=ENSMUSG00000026028.UTR
chr1	mm10	oligo	58902155	58902414	.	-	.	ID=ENSMUSG00000026028.298;gene_id=ENSMUSG00000026028;gene_name=Trak2;oligo_id=ENSMUSG00000026028.298;oligo_type=regular_oneexon;Parent=ENSMUSG00000026028.UTR
chr1	mm10	oligo	58902151	58902410	.	-	.	ID=ENSMUSG00000026028.299;gene_id=ENSMUSG00000026028;gene_name=Trak2;oligo_id=ENSMUSG00000026028.299;oligo_type=regular_oneexon;Parent=ENSMUSG00000026028.UTR
chr1	mm10	oligo	58902147	58902406	.	-	.	ID=ENSMUSG00000026028.300;gene_id=ENSMUSG00000026028;gene_name=Trak2;oligo_id=ENSMUSG00000026028.300;oligo_type=regular_oneexon;Parent=ENSMUSG00000026028.UTR
chr1	mm10	oligo	58902143	58902402	.	-	.	ID=ENSMUSG00000026028.301;gene_id=ENSMUSG00000026028;gene_name=Trak2;oligo_id=ENSMUSG00000026028.301;oligo_type=regular_oneexon;Parent=ENSMUSG00000026028.UTR
chr1	mm10	oligo	58902139	58902398	.	-	.	ID=ENSMUSG00000026028.302;gene_id=ENSMUSG00000026028;gene_name=Trak2;oligo_id=ENSMUSG00000026028.302;oligo_type=regular_oneexon;Parent=ENSMUSG00000026028.UTR
chr1	mm10	oligo	58902135	58902394	.	-	.	ID=ENSMUSG00000026028.303;gene_id=ENSMUSG00000026028;gene_name=Trak2;oligo_id=ENSMUSG00000026028.303;oligo_type=regular_oneexon;Parent=ENSMUSG00000026028.UTR
chr1	mm10	oligo	58902131	58902390	.	-	.	ID=ENSMUSG00000026028.304;gene_id=ENSMUSG00000026028;gene_name=Trak2;oligo_id=ENSMUSG00000026028.304;oligo_type=regular_oneexon;Parent=ENSMUSG00000026028.UTR
chr1	mm10	oligo	58902127	58902386	.	-	.	ID=ENSMUSG00000026028.305;gene_id=ENSMUSG00000026028;gene_name=Trak2;oligo_id=ENSMUSG00000026028.305;oligo_type=regular_oneexon;Parent=ENSMUSG00000026028.UTR
chr1	mm10	oligo	58902123	58902382	.	-	.	ID=ENSMUSG00000026028.306;gene_id=ENSMUSG00000026028;gene_name=Trak2;oligo_id=ENSMUSG00000026028.306;oligo_type=regular_oneexon;Parent=ENSMUSG00000026028.UTR
chr1	mm10	oligo	58902119	58902378	.	-	.	ID=ENSMUSG00000026028.307;gene_id=ENSMUSG00000026028;gene_name=Trak2;oligo_id=ENSMUSG00000026028.307;oligo_type=regular_oneexon;Parent=ENSMUSG00000026028.UTR
chr1	mm10	oligo	58902115	58902374	.	-	.	ID=ENSMUSG00000026028.308;gene_id=ENSMUSG00000026028;gene_name=Trak2;oligo_id=ENSMUSG00000026028.308;oligo_type=regular_oneexon;Parent=ENSMUSG00000026028.UTR
chr1	mm10	oligo	58902111	58902370	.	-	.	ID=ENSMUSG00000026028.309;gene_id=ENSMUSG00000026028;gene_name=Trak2;oligo_id=ENSMUSG00000026028.309;oligo_type=regular_oneexon;Parent=ENSMUSG00000026028.UTR
chr1	mm10	oligo	58902107	58902366	.	-	.	ID=ENSMUSG00000026028.310;gene_id=ENSMUSG00000026028;gene_name=Trak2;oligo_id=ENSMUSG00000026028.310;oligo_type=regular_oneexon;Parent=ENSMUSG00000026028.UTR
chr1	mm10	oligo	58902103	58902362	.	-	.	ID=ENSMUSG00000026028.311;gene_id=ENSMUSG00000026028;gene_name=Trak2;oligo_id=ENSMUSG00000026028.311;oligo_type=regular_oneexon;Parent=ENSMUSG00000026028.UTR
chr1	mm10	oligo	58902099	58902358	.	-	.	ID=ENSMUSG00000026028.312;gene_id=ENSMUSG00000026028;gene_name=Trak2;oligo_id=ENSMUSG00000026028.312;oligo_type=regular_oneexon;Parent=ENSMUSG00000026028.UTR
chr1	mm10	oligo	58902095	58902354	.	-	.	ID=ENSMUSG00000026028.313;gene_id=ENSMUSG00000026028;gene_name=Trak2;oligo_id=ENSMUSG00000026028.313;oligo_type=regular_oneexon;Parent=ENSMUSG00000026028.UTR
chr1	mm10	oligo	58902091	58902350	.	-	.	ID=ENSMUSG00000026028.314;gene_id=ENSMUSG00000026028;gene_name=Trak2;oligo_id=ENSMUSG00000026028.314;oligo_type=regular_oneexon;Parent=ENSMUSG00000026028.UTR
chr1	mm10	oligo	58902087	58902346	.	-	.	ID=ENSMUSG00000026028.315;gene_id=ENSMUSG00000026028;gene_name=Trak2;oligo_id=ENSMUSG00000026028.315;oligo_type=regular_oneexon;Parent=ENSMUSG00000026028.UTR
chr1	mm10	oligo	58902083	58902342	.	-	.	ID=ENSMUSG00000026028.316;gene_id=ENSMUSG00000026028;gene_name=Trak2;oligo_id=ENSMUSG00000026028.316;oligo_type=regular_oneexon;Parent=ENSMUSG00000026028.UTR
chr1	mm10	oligo	58902079	58902338	.	-	.	ID=ENSMUSG00000026028.317;gene_id=ENSMUSG00000026028;gene_name=Trak2;oligo_id=ENSMUSG00000026028.317;oligo_type=regular_oneexon;Parent=ENSMUSG00000026028.UTR
chr1	mm10	oligo	58902075	58902334	.	-	.	ID=ENSMUSG00000026028.318;gene_id=ENSMUSG00000026028;gene_name=Trak2;oligo_id=ENSMUSG00000026028.318;oligo_type=regular_oneexon;Parent=ENSMUSG00000026028.UTR
chr1	mm10	oligo	58902071	58902330	.	-	.	ID=ENSMUSG00000026028.319;gene_id=ENSMUSG00000026028;gene_name=Trak2;oligo_id=ENSMUSG00000026028.319;oligo_type=regular_oneexon;Parent=ENSMUSG00000026028.UTR
chr1	mm10	oligo	58902067	58902326	.	-	.	ID=ENSMUSG00000026028.320;gene_id=ENSMUSG00000026028;gene_name=Trak2;oligo_id=ENSMUSG00000026028.320;oligo_type=regular_oneexon;Parent=ENSMUSG00000026028.UTR
chr1	mm10	oligo	58902063	58902322	.	-	.	ID=ENSMUSG00000026028.321;gene_id=ENSMUSG00000026028;gene_name=Trak2;oligo_id=ENSMUSG00000026028.321;oligo_type=regular_oneexon;Parent=ENSMUSG00000026028.UTR
chr1	mm10	oligo	58902059	58902318	.	-	.	ID=ENSMUSG00000026028.322;gene_id=ENSMUSG00000026028;gene_name=Trak2;oligo_id=ENSMUSG00000026028.322;oligo_type=regular_oneexon;Parent=ENSMUSG00000026028.UTR
chr1	mm10	oligo	58902055	58902314	.	-	.	ID=ENSMUSG00000026028.323;gene_id=ENSMUSG00000026028;gene_name=Trak2;oligo_id=ENSMUSG00000026028.323;oligo_type=regular_oneexon;Parent=ENSMUSG00000026028.UTR
chr1	mm10	oligo	58902051	58902310	.	-	.	ID=ENSMUSG00000026028.324;gene_id=ENSMUSG00000026028;gene_name=Trak2;oligo_id=ENSMUSG00000026028.324;oligo_type=regular_oneexon;Parent=ENSMUSG00000026028.UTR
chr1	mm10	oligo	58902047	58902306	.	-	.	ID=ENSMUSG00000026028.325;gene_id=ENSMUSG00000026028;gene_name=Trak2;oligo_id=ENSMUSG00000026028.325;oligo_type=regular_oneexon;Parent=ENSMUSG00000026028.UTR
chr1	mm10	oligo	58902043	58902302	.	-	.	ID=ENSMUSG00000026028.326;gene_id=ENSMUSG00000026028;gene_name=Trak2;oligo_id=ENSMUSG00000026028.326;oligo_type=regular_oneexon;Parent=ENSMUSG00000026028.UTR
chr1	mm10	oligo	58902039	58902298	.	-	.	ID=ENSMUSG00000026028.327;gene_id=ENSMUSG00000026028;gene_name=Trak2;oligo_id=ENSMUSG00000026028.327;oligo_type=regular_oneexon;Parent=ENSMUSG00000026028.UTR
chr1	mm10	oligo	58902035	58902294	.	-	.	ID=ENSMUSG00000026028.328;gene_id=ENSMUSG00000026028;gene_name=Trak2;oligo_id=ENSMUSG00000026028.328;oligo_type=regular_oneexon;Parent=ENSMUSG00000026028.UTR
chr1	mm10	oligo	58902031	58902290	.	-	.	ID=ENSMUSG00000026028.329;gene_id=ENSMUSG00000026028;gene_name=Trak2;oligo_id=ENSMUSG00000026028.329;oligo_type=regular_oneexon;Parent=ENSMUSG00000026028.UTR
chr1	mm10	oligo	58902027	58902286	.	-	.	ID=ENSMUSG00000026028.330;gene_id=ENSMUSG00000026028;gene_name=Trak2;oligo_id=ENSMUSG00000026028.330;oligo_type=regular_oneexon;Parent=ENSMUSG00000026028.UTR
chr1	mm10	oligo	58902023	58902282	.	-	.	ID=ENSMUSG00000026028.331;gene_id=ENSMUSG00000026028;gene_name=Trak2;oligo_id=ENSMUSG00000026028.331;oligo_type=regular_oneexon;Parent=ENSMUSG00000026028.UTR
chr1	mm10	oligo	58902019	58902278	.	-	.	ID=ENSMUSG00000026028.332;gene_id=ENSMUSG00000026028;gene_name=Trak2;oligo_id=ENSMUSG00000026028.332;oligo_type=regular_oneexon;Parent=ENSMUSG00000026028.UTR
chr1	mm10	oligo	58902015	58902274	.	-	.	ID=ENSMUSG00000026028.333;gene_id=ENSMUSG00000026028;gene_name=Trak2;oligo_id=ENSMUSG00000026028.333;oligo_type=regular_oneexon;Parent=ENSMUSG00000026028.UTR
chr1	mm10	oligo	58902011	58902270	.	-	.	ID=ENSMUSG00000026028.334;gene_id=ENSMUSG00000026028;gene_name=Trak2;oligo_id=ENSMUSG00000026028.334;oligo_type=regular_oneexon;Parent=ENSMUSG00000026028.UTR
chr1	mm10	oligo	58902007	58902266	.	-	.	ID=ENSMUSG00000026028.335;gene_id=ENSMUSG00000026028;gene_name=Trak2;oligo_id=ENSMUSG00000026028.335;oligo_type=regular_oneexon;Parent=ENSMUSG00000026028.UTR
chr1	mm10	oligo	58902003	58902262	.	-	.	ID=ENSMUSG00000026028.336;gene_id=ENSMUSG00000026028;gene_name=Trak2;oligo_id=ENSMUSG00000026028.336;oligo_type=regular_oneexon;Parent=ENSMUSG00000026028.UTR
chr1	mm10	oligo	58901999	58902258	.	-	.	ID=ENSMUSG00000026028.337;gene_id=ENSMUSG00000026028;gene_name=Trak2;oligo_id=ENSMUSG00000026028.337;oligo_type=regular_oneexon;Parent=ENSMUSG00000026028.UTR
chr1	mm10	oligo	58901995	58902254	.	-	.	ID=ENSMUSG00000026028.338;gene_id=ENSMUSG00000026028;gene_name=Trak2;oligo_id=ENSMUSG00000026028.338;oligo_type=regular_oneexon;Parent=ENSMUSG00000026028.UTR
chr1	mm10	oligo	58901991	58902250	.	-	.	ID=ENSMUSG00000026028.339;gene_id=ENSMUSG00000026028;gene_name=Trak2;oligo_id=ENSMUSG00000026028.339;oligo_type=regular_oneexon;Parent=ENSMUSG00000026028.UTR
chr1	mm10	oligo	58901987	58902246	.	-	.	ID=ENSMUSG00000026028.340;gene_id=ENSMUSG00000026028;gene_name=Trak2;oligo_id=ENSMUSG00000026028.340;oligo_type=regular_oneexon;Parent=ENSMUSG00000026028.UTR
chr1	mm10	oligo	58901983	58902242	.	-	.	ID=ENSMUSG00000026028.341;gene_id=ENSMUSG00000026028;gene_name=Trak2;oligo_id=ENSMUSG00000026028.341;oligo_type=regular_oneexon;Parent=ENSMUSG00000026028.UTR
chr1	mm10	oligo	58901979	58902238	.	-	.	ID=ENSMUSG00000026028.342;gene_id=ENSMUSG00000026028;gene_name=Trak2;oligo_id=ENSMUSG00000026028.342;oligo_type=regular_oneexon;Parent=ENSMUSG00000026028.UTR
chr1	mm10	oligo	58901975	58902234	.	-	.	ID=ENSMUSG00000026028.343;gene_id=ENSMUSG00000026028;gene_name=Trak2;oligo_id=ENSMUSG00000026028.343;oligo_type=regular_oneexon;Parent=ENSMUSG00000026028.UTR
chr1	mm10	oligo	58901971	58902230	.	-	.	ID=ENSMUSG00000026028.344;gene_id=ENSMUSG00000026028;gene_name=Trak2;oligo_id=ENSMUSG00000026028.344;oligo_type=regular_oneexon;Parent=ENSMUSG00000026028.UTR
chr1	mm10	oligo	58901967	58902226	.	-	.	ID=ENSMUSG00000026028.345;gene_id=ENSMUSG00000026028;gene_name=Trak2;oligo_id=ENSMUSG00000026028.345;oligo_type=regular_oneexon;Parent=ENSMUSG00000026028.UTR
chr1	mm10	oligo	58901963	58902222	.	-	.	ID=ENSMUSG00000026028.346;gene_id=ENSMUSG00000026028;gene_name=Trak2;oligo_id=ENSMUSG00000026028.346;oligo_type=regular_oneexon;Parent=ENSMUSG00000026028.UTR
chr1	mm10	oligo	58901959	58902218	.	-	.	ID=ENSMUSG00000026028.347;gene_id=ENSMUSG00000026028;gene_name=Trak2;oligo_id=ENSMUSG00000026028.347;oligo_type=regular_oneexon;Parent=ENSMUSG00000026028.UTR
chr1	mm10	oligo	58901955	58902214	.	-	.	ID=ENSMUSG00000026028.348;gene_id=ENSMUSG00000026028;gene_name=Trak2;oligo_id=ENSMUSG00000026028.348;oligo_type=regular_oneexon;Parent=ENSMUSG00000026028.UTR
chr1	mm10	oligo	58901951	58902210	.	-	.	ID=ENSMUSG00000026028.349;gene_id=ENSMUSG00000026028;gene_name=Trak2;oligo_id=ENSMUSG00000026028.349;oligo_type=regular_oneexon;Parent=ENSMUSG00000026028.UTR
chr1	mm10	oligo	58901947	58902206	.	-	.	ID=ENSMUSG00000026028.350;gene_id=ENSMUSG00000026028;gene_name=Trak2;oligo_id=ENSMUSG00000026028.350;oligo_type=regular_oneexon;Parent=ENSMUSG00000026028.UTR
chr1	mm10	oligo	58901943	58902202	.	-	.	ID=ENSMUSG00000026028.351;gene_id=ENSMUSG00000026028;gene_name=Trak2;oligo_id=ENSMUSG00000026028.351;oligo_type=regular_oneexon;Parent=ENSMUSG00000026028.UTR
chr1	mm10	oligo	58901939	58902198	.	-	.	ID=ENSMUSG00000026028.352;gene_id=ENSMUSG00000026028;gene_name=Trak2;oligo_id=ENSMUSG00000026028.352;oligo_type=regular_oneexon;Parent=ENSMUSG00000026028.UTR
chr1	mm10	oligo	58901935	58902194	.	-	.	ID=ENSMUSG00000026028.353;gene_id=ENSMUSG00000026028;gene_name=Trak2;oligo_id=ENSMUSG00000026028.353;oligo_type=regular_oneexon;Parent=ENSMUSG00000026028.UTR
chr1	mm10	oligo	58901931	58902190	.	-	.	ID=ENSMUSG00000026028.354;gene_id=ENSMUSG00000026028;gene_name=Trak2;oligo_id=ENSMUSG00000026028.354;oligo_type=regular_oneexon;Parent=ENSMUSG00000026028.UTR
chr1	mm10	oligo	58901927	58902186	.	-	.	ID=ENSMUSG00000026028.355;gene_id=ENSMUSG00000026028;gene_name=Trak2;oligo_id=ENSMUSG00000026028.355;oligo_type=regular_oneexon;Parent=ENSMUSG00000026028.UTR
chr1	mm10	oligo	58901923	58902182	.	-	.	ID=ENSMUSG00000026028.356;gene_id=ENSMUSG00000026028;gene_name=Trak2;oligo_id=ENSMUSG00000026028.356;oligo_type=regular_oneexon;Parent=ENSMUSG00000026028.UTR
chr1	mm10	oligo	58901919	58902178	.	-	.	ID=ENSMUSG00000026028.357;gene_id=ENSMUSG00000026028;gene_name=Trak2;oligo_id=ENSMUSG00000026028.357;oligo_type=regular_oneexon;Parent=ENSMUSG00000026028.UTR
chr1	mm10	oligo	58901915	58902174	.	-	.	ID=ENSMUSG00000026028.358;gene_id=ENSMUSG00000026028;gene_name=Trak2;oligo_id=ENSMUSG00000026028.358;oligo_type=regular_oneexon;Parent=ENSMUSG00000026028.UTR
chr1	mm10	oligo	58901911	58902170	.	-	.	ID=ENSMUSG00000026028.359;gene_id=ENSMUSG00000026028;gene_name=Trak2;oligo_id=ENSMUSG00000026028.359;oligo_type=regular_oneexon;Parent=ENSMUSG00000026028.UTR
chr1	mm10	oligo	58901907	58902166	.	-	.	ID=ENSMUSG00000026028.360;gene_id=ENSMUSG00000026028;gene_name=Trak2;oligo_id=ENSMUSG00000026028.360;oligo_type=regular_oneexon;Parent=ENSMUSG00000026028.UTR
chr1	mm10	oligo	58901903	58902162	.	-	.	ID=ENSMUSG00000026028.361;gene_id=ENSMUSG00000026028;gene_name=Trak2;oligo_id=ENSMUSG00000026028.361;oligo_type=regular_oneexon;Parent=ENSMUSG00000026028.UTR
chr1	mm10	oligo	58901899	58902158	.	-	.	ID=ENSMUSG00000026028.362;gene_id=ENSMUSG00000026028;gene_name=Trak2;oligo_id=ENSMUSG00000026028.362;oligo_type=regular_oneexon;Parent=ENSMUSG00000026028.UTR
chr1	mm10	oligo	58901895	58902154	.	-	.	ID=ENSMUSG00000026028.363;gene_id=ENSMUSG00000026028;gene_name=Trak2;oligo_id=ENSMUSG00000026028.363;oligo_type=regular_oneexon;Parent=ENSMUSG00000026028.UTR
chr1	mm10	oligo	58901891	58902150	.	-	.	ID=ENSMUSG00000026028.364;gene_id=ENSMUSG00000026028;gene_name=Trak2;oligo_id=ENSMUSG00000026028.364;oligo_type=regular_oneexon;Parent=ENSMUSG00000026028.UTR
chr1	mm10	oligo	58901887	58902146	.	-	.	ID=ENSMUSG00000026028.365;gene_id=ENSMUSG00000026028;gene_name=Trak2;oligo_id=ENSMUSG00000026028.365;oligo_type=regular_oneexon;Parent=ENSMUSG00000026028.UTR
chr1	mm10	oligo	58901883	58902142	.	-	.	ID=ENSMUSG00000026028.366;gene_id=ENSMUSG00000026028;gene_name=Trak2;oligo_id=ENSMUSG00000026028.366;oligo_type=regular_oneexon;Parent=ENSMUSG00000026028.UTR
chr1	mm10	oligo	58901879	58902138	.	-	.	ID=ENSMUSG00000026028.367;gene_id=ENSMUSG00000026028;gene_name=Trak2;oligo_id=ENSMUSG00000026028.367;oligo_type=regular_oneexon;Parent=ENSMUSG00000026028.UTR
chr1	mm10	oligo	58901875	58902134	.	-	.	ID=ENSMUSG00000026028.368;gene_id=ENSMUSG00000026028;gene_name=Trak2;oligo_id=ENSMUSG00000026028.368;oligo_type=regular_oneexon;Parent=ENSMUSG00000026028.UTR
chr1	mm10	oligo	58901871	58902130	.	-	.	ID=ENSMUSG00000026028.369;gene_id=ENSMUSG00000026028;gene_name=Trak2;oligo_id=ENSMUSG00000026028.369;oligo_type=regular_oneexon;Parent=ENSMUSG00000026028.UTR
chr1	mm10	oligo	58901867	58902126	.	-	.	ID=ENSMUSG00000026028.370;gene_id=ENSMUSG00000026028;gene_name=Trak2;oligo_id=ENSMUSG00000026028.370;oligo_type=regular_oneexon;Parent=ENSMUSG00000026028.UTR
chr1	mm10	oligo	58901863	58902122	.	-	.	ID=ENSMUSG00000026028.371;gene_id=ENSMUSG00000026028;gene_name=Trak2;oligo_id=ENSMUSG00000026028.371;oligo_type=regular_oneexon;Parent=ENSMUSG00000026028.UTR
chr1	mm10	oligo	58901859	58902118	.	-	.	ID=ENSMUSG00000026028.372;gene_id=ENSMUSG00000026028;gene_name=Trak2;oligo_id=ENSMUSG00000026028.372;oligo_type=regular_oneexon;Parent=ENSMUSG00000026028.UTR
chr1	mm10	oligo	58901855	58902114	.	-	.	ID=ENSMUSG00000026028.373;gene_id=ENSMUSG00000026028;gene_name=Trak2;oligo_id=ENSMUSG00000026028.373;oligo_type=regular_oneexon;Parent=ENSMUSG00000026028.UTR
chr1	mm10	oligo	58901851	58902110	.	-	.	ID=ENSMUSG00000026028.374;gene_id=ENSMUSG00000026028;gene_name=Trak2;oligo_id=ENSMUSG00000026028.374;oligo_type=regular_oneexon;Parent=ENSMUSG00000026028.UTR
chr1	mm10	oligo	58901847	58902106	.	-	.	ID=ENSMUSG00000026028.375;gene_id=ENSMUSG00000026028;gene_name=Trak2;oligo_id=ENSMUSG00000026028.375;oligo_type=regular_oneexon;Parent=ENSMUSG00000026028.UTR
chr1	mm10	oligo	58901843	58902102	.	-	.	ID=ENSMUSG00000026028.376;gene_id=ENSMUSG00000026028;gene_name=Trak2;oligo_id=ENSMUSG00000026028.376;oligo_type=regular_oneexon;Parent=ENSMUSG00000026028.UTR
chr1	mm10	oligo	58901839	58902098	.	-	.	ID=ENSMUSG00000026028.377;gene_id=ENSMUSG00000026028;gene_name=Trak2;oligo_id=ENSMUSG00000026028.377;oligo_type=regular_oneexon;Parent=ENSMUSG00000026028.UTR
chr1	mm10	oligo	58901835	58902094	.	-	.	ID=ENSMUSG00000026028.378;gene_id=ENSMUSG00000026028;gene_name=Trak2;oligo_id=ENSMUSG00000026028.378;oligo_type=regular_oneexon;Parent=ENSMUSG00000026028.UTR
chr1	mm10	oligo	58901831	58902090	.	-	.	ID=ENSMUSG00000026028.379;gene_id=ENSMUSG00000026028;gene_name=Trak2;oligo_id=ENSMUSG00000026028.379;oligo_type=regular_oneexon;Parent=ENSMUSG00000026028.UTR
chr1	mm10	oligo	58901827	58902086	.	-	.	ID=ENSMUSG00000026028.380;gene_id=ENSMUSG00000026028;gene_name=Trak2;oligo_id=ENSMUSG00000026028.380;oligo_type=regular_oneexon;Parent=ENSMUSG00000026028.UTR
chr1	mm10	oligo	58901823	58902082	.	-	.	ID=ENSMUSG00000026028.381;gene_id=ENSMUSG00000026028;gene_name=Trak2;oligo_id=ENSMUSG00000026028.381;oligo_type=regular_oneexon;Parent=ENSMUSG00000026028.UTR
chr1	mm10	oligo	58901819	58902078	.	-	.	ID=ENSMUSG00000026028.382;gene_id=ENSMUSG00000026028;gene_name=Trak2;oligo_id=ENSMUSG00000026028.382;oligo_type=regular_oneexon;Parent=ENSMUSG00000026028.UTR
chr1	mm10	oligo	58901815	58902074	.	-	.	ID=ENSMUSG00000026028.383;gene_id=ENSMUSG00000026028;gene_name=Trak2;oligo_id=ENSMUSG00000026028.383;oligo_type=regular_oneexon;Parent=ENSMUSG00000026028.UTR
chr1	mm10	oligo	58901811	58902070	.	-	.	ID=ENSMUSG00000026028.384;gene_id=ENSMUSG00000026028;gene_name=Trak2;oligo_id=ENSMUSG00000026028.384;oligo_type=regular_oneexon;Parent=ENSMUSG00000026028.UTR
chr1	mm10	oligo	58901807	58902066	.	-	.	ID=ENSMUSG00000026028.385;gene_id=ENSMUSG00000026028;gene_name=Trak2;oligo_id=ENSMUSG00000026028.385;oligo_type=regular_oneexon;Parent=ENSMUSG00000026028.UTR
chr1	mm10	oligo	58901803	58902062	.	-	.	ID=ENSMUSG00000026028.386;gene_id=ENSMUSG00000026028;gene_name=Trak2;oligo_id=ENSMUSG00000026028.386;oligo_type=regular_oneexon;Parent=ENSMUSG00000026028.UTR
chr1	mm10	oligo	58901799	58902058	.	-	.	ID=ENSMUSG00000026028.387;gene_id=ENSMUSG00000026028;gene_name=Trak2;oligo_id=ENSMUSG00000026028.387;oligo_type=regular_oneexon;Parent=ENSMUSG00000026028.UTR
chr1	mm10	oligo	58901795	58902054	.	-	.	ID=ENSMUSG00000026028.388;gene_id=ENSMUSG00000026028;gene_name=Trak2;oligo_id=ENSMUSG00000026028.388;oligo_type=regular_oneexon;Parent=ENSMUSG00000026028.UTR
chr1	mm10	oligo	58901791	58902050	.	-	.	ID=ENSMUSG00000026028.389;gene_id=ENSMUSG00000026028;gene_name=Trak2;oligo_id=ENSMUSG00000026028.389;oligo_type=regular_oneexon;Parent=ENSMUSG00000026028.UTR
chr1	mm10	oligo	58901787	58902046	.	-	.	ID=ENSMUSG00000026028.390;gene_id=ENSMUSG00000026028;gene_name=Trak2;oligo_id=ENSMUSG00000026028.390;oligo_type=regular_oneexon;Parent=ENSMUSG00000026028.UTR
chr1	mm10	oligo	58901783	58902042	.	-	.	ID=ENSMUSG00000026028.391;gene_id=ENSMUSG00000026028;gene_name=Trak2;oligo_id=ENSMUSG00000026028.391;oligo_type=regular_oneexon;Parent=ENSMUSG00000026028.UTR
chr1	mm10	oligo	58901779	58902038	.	-	.	ID=ENSMUSG00000026028.392;gene_id=ENSMUSG00000026028;gene_name=Trak2;oligo_id=ENSMUSG00000026028.392;oligo_type=regular_oneexon;Parent=ENSMUSG00000026028.UTR
chr1	mm10	oligo	58901775	58902034	.	-	.	ID=ENSMUSG00000026028.393;gene_id=ENSMUSG00000026028;gene_name=Trak2;oligo_id=ENSMUSG00000026028.393;oligo_type=regular_oneexon;Parent=ENSMUSG00000026028.UTR
chr1	mm10	oligo	58901771	58902030	.	-	.	ID=ENSMUSG00000026028.394;gene_id=ENSMUSG00000026028;gene_name=Trak2;oligo_id=ENSMUSG00000026028.394;oligo_type=regular_oneexon;Parent=ENSMUSG00000026028.UTR
chr1	mm10	oligo	58901767	58902026	.	-	.	ID=ENSMUSG00000026028.395;gene_id=ENSMUSG00000026028;gene_name=Trak2;oligo_id=ENSMUSG00000026028.395;oligo_type=regular_oneexon;Parent=ENSMUSG00000026028.UTR
chr1	mm10	oligo	58901763	58902022	.	-	.	ID=ENSMUSG00000026028.396;gene_id=ENSMUSG00000026028;gene_name=Trak2;oligo_id=ENSMUSG00000026028.396;oligo_type=regular_oneexon;Parent=ENSMUSG00000026028.UTR
chr1	mm10	oligo	58901759	58902018	.	-	.	ID=ENSMUSG00000026028.397;gene_id=ENSMUSG00000026028;gene_name=Trak2;oligo_id=ENSMUSG00000026028.397;oligo_type=regular_oneexon;Parent=ENSMUSG00000026028.UTR
chr1	mm10	oligo	58901755	58902014	.	-	.	ID=ENSMUSG00000026028.398;gene_id=ENSMUSG00000026028;gene_name=Trak2;oligo_id=ENSMUSG00000026028.398;oligo_type=regular_oneexon;Parent=ENSMUSG00000026028.UTR
chr1	mm10	oligo	58901751	58902010	.	-	.	ID=ENSMUSG00000026028.399;gene_id=ENSMUSG00000026028;gene_name=Trak2;oligo_id=ENSMUSG00000026028.399;oligo_type=regular_oneexon;Parent=ENSMUSG00000026028.UTR
chr1	mm10	oligo	58901747	58902006	.	-	.	ID=ENSMUSG00000026028.400;gene_id=ENSMUSG00000026028;gene_name=Trak2;oligo_id=ENSMUSG00000026028.400;oligo_type=regular_oneexon;Parent=ENSMUSG00000026028.UTR
chr1	mm10	oligo	58901743	58902002	.	-	.	ID=ENSMUSG00000026028.401;gene_id=ENSMUSG00000026028;gene_name=Trak2;oligo_id=ENSMUSG00000026028.401;oligo_type=regular_oneexon;Parent=ENSMUSG00000026028.UTR
chr1	mm10	oligo	58901739	58901998	.	-	.	ID=ENSMUSG00000026028.402;gene_id=ENSMUSG00000026028;gene_name=Trak2;oligo_id=ENSMUSG00000026028.402;oligo_type=regular_oneexon;Parent=ENSMUSG00000026028.UTR
chr1	mm10	oligo	58901735	58901994	.	-	.	ID=ENSMUSG00000026028.403;gene_id=ENSMUSG00000026028;gene_name=Trak2;oligo_id=ENSMUSG00000026028.403;oligo_type=regular_oneexon;Parent=ENSMUSG00000026028.UTR
chr1	mm10	oligo	58901731	58901990	.	-	.	ID=ENSMUSG00000026028.404;gene_id=ENSMUSG00000026028;gene_name=Trak2;oligo_id=ENSMUSG00000026028.404;oligo_type=regular_oneexon;Parent=ENSMUSG00000026028.UTR
chr1	mm10	oligo	58901727	58901986	.	-	.	ID=ENSMUSG00000026028.405;gene_id=ENSMUSG00000026028;gene_name=Trak2;oligo_id=ENSMUSG00000026028.405;oligo_type=regular_oneexon;Parent=ENSMUSG00000026028.UTR
chr1	mm10	oligo	58901723	58901982	.	-	.	ID=ENSMUSG00000026028.406;gene_id=ENSMUSG00000026028;gene_name=Trak2;oligo_id=ENSMUSG00000026028.406;oligo_type=regular_oneexon;Parent=ENSMUSG00000026028.UTR
chr1	mm10	oligo	58901719	58901978	.	-	.	ID=ENSMUSG00000026028.407;gene_id=ENSMUSG00000026028;gene_name=Trak2;oligo_id=ENSMUSG00000026028.407;oligo_type=regular_oneexon;Parent=ENSMUSG00000026028.UTR
chr1	mm10	oligo	58901715	58901974	.	-	.	ID=ENSMUSG00000026028.408;gene_id=ENSMUSG00000026028;gene_name=Trak2;oligo_id=ENSMUSG00000026028.408;oligo_type=regular_oneexon;Parent=ENSMUSG00000026028.UTR
chr1	mm10	oligo	58901711	58901970	.	-	.	ID=ENSMUSG00000026028.409;gene_id=ENSMUSG00000026028;gene_name=Trak2;oligo_id=ENSMUSG00000026028.409;oligo_type=regular_oneexon;Parent=ENSMUSG00000026028.UTR
chr1	mm10	oligo	58901707	58901966	.	-	.	ID=ENSMUSG00000026028.410;gene_id=ENSMUSG00000026028;gene_name=Trak2;oligo_id=ENSMUSG00000026028.410;oligo_type=regular_oneexon;Parent=ENSMUSG00000026028.UTR
chr1	mm10	oligo	58901703	58901962	.	-	.	ID=ENSMUSG00000026028.411;gene_id=ENSMUSG00000026028;gene_name=Trak2;oligo_id=ENSMUSG00000026028.411;oligo_type=regular_oneexon;Parent=ENSMUSG00000026028.UTR
chr1	mm10	oligo	58901699	58901958	.	-	.	ID=ENSMUSG00000026028.412;gene_id=ENSMUSG00000026028;gene_name=Trak2;oligo_id=ENSMUSG00000026028.412;oligo_type=regular_oneexon;Parent=ENSMUSG00000026028.UTR
chr1	mm10	oligo	58901695	58901954	.	-	.	ID=ENSMUSG00000026028.413;gene_id=ENSMUSG00000026028;gene_name=Trak2;oligo_id=ENSMUSG00000026028.413;oligo_type=regular_oneexon;Parent=ENSMUSG00000026028.UTR
chr1	mm10	oligo	58901691	58901950	.	-	.	ID=ENSMUSG00000026028.414;gene_id=ENSMUSG00000026028;gene_name=Trak2;oligo_id=ENSMUSG00000026028.414;oligo_type=regular_oneexon;Parent=ENSMUSG00000026028.UTR
chr1	mm10	oligo	58901687	58901946	.	-	.	ID=ENSMUSG00000026028.415;gene_id=ENSMUSG00000026028;gene_name=Trak2;oligo_id=ENSMUSG00000026028.415;oligo_type=regular_oneexon;Parent=ENSMUSG00000026028.UTR
chr1	mm10	oligo	58901683	58901942	.	-	.	ID=ENSMUSG00000026028.416;gene_id=ENSMUSG00000026028;gene_name=Trak2;oligo_id=ENSMUSG00000026028.416;oligo_type=regular_oneexon;Parent=ENSMUSG00000026028.UTR
chr1	mm10	oligo	58901679	58901938	.	-	.	ID=ENSMUSG00000026028.417;gene_id=ENSMUSG00000026028;gene_name=Trak2;oligo_id=ENSMUSG00000026028.417;oligo_type=regular_oneexon;Parent=ENSMUSG00000026028.UTR
chr1	mm10	oligo	58901675	58901934	.	-	.	ID=ENSMUSG00000026028.418;gene_id=ENSMUSG00000026028;gene_name=Trak2;oligo_id=ENSMUSG00000026028.418;oligo_type=regular_oneexon;Parent=ENSMUSG00000026028.UTR
chr1	mm10	oligo	58901671	58901930	.	-	.	ID=ENSMUSG00000026028.419;gene_id=ENSMUSG00000026028;gene_name=Trak2;oligo_id=ENSMUSG00000026028.419;oligo_type=regular_oneexon;Parent=ENSMUSG00000026028.UTR
chr1	mm10	oligo	58901667	58901926	.	-	.	ID=ENSMUSG00000026028.420;gene_id=ENSMUSG00000026028;gene_name=Trak2;oligo_id=ENSMUSG00000026028.420;oligo_type=regular_oneexon;Parent=ENSMUSG00000026028.UTR
chr1	mm10	oligo	58901663	58901922	.	-	.	ID=ENSMUSG00000026028.421;gene_id=ENSMUSG00000026028;gene_name=Trak2;oligo_id=ENSMUSG00000026028.421;oligo_type=regular_oneexon;Parent=ENSMUSG00000026028.UTR
chr1	mm10	oligo	58901659	58901918	.	-	.	ID=ENSMUSG00000026028.422;gene_id=ENSMUSG00000026028;gene_name=Trak2;oligo_id=ENSMUSG00000026028.422;oligo_type=regular_oneexon;Parent=ENSMUSG00000026028.UTR
chr1	mm10	oligo	58901655	58901914	.	-	.	ID=ENSMUSG00000026028.423;gene_id=ENSMUSG00000026028;gene_name=Trak2;oligo_id=ENSMUSG00000026028.423;oligo_type=regular_oneexon;Parent=ENSMUSG00000026028.UTR
chr1	mm10	oligo	58901651	58901910	.	-	.	ID=ENSMUSG00000026028.424;gene_id=ENSMUSG00000026028;gene_name=Trak2;oligo_id=ENSMUSG00000026028.424;oligo_type=regular_oneexon;Parent=ENSMUSG00000026028.UTR
chr1	mm10	oligo	58901647	58901906	.	-	.	ID=ENSMUSG00000026028.425;gene_id=ENSMUSG00000026028;gene_name=Trak2;oligo_id=ENSMUSG00000026028.425;oligo_type=regular_oneexon;Parent=ENSMUSG00000026028.UTR
chr1	mm10	oligo	58901643	58901902	.	-	.	ID=ENSMUSG00000026028.426;gene_id=ENSMUSG00000026028;gene_name=Trak2;oligo_id=ENSMUSG00000026028.426;oligo_type=regular_oneexon;Parent=ENSMUSG00000026028.UTR
chr1	mm10	oligo	58901639	58901898	.	-	.	ID=ENSMUSG00000026028.427;gene_id=ENSMUSG00000026028;gene_name=Trak2;oligo_id=ENSMUSG00000026028.427;oligo_type=regular_oneexon;Parent=ENSMUSG00000026028.UTR
chr1	mm10	oligo	58901635	58901894	.	-	.	ID=ENSMUSG00000026028.428;gene_id=ENSMUSG00000026028;gene_name=Trak2;oligo_id=ENSMUSG00000026028.428;oligo_type=regular_oneexon;Parent=ENSMUSG00000026028.UTR
chr1	mm10	oligo	58901631	58901890	.	-	.	ID=ENSMUSG00000026028.429;gene_id=ENSMUSG00000026028;gene_name=Trak2;oligo_id=ENSMUSG00000026028.429;oligo_type=regular_oneexon;Parent=ENSMUSG00000026028.UTR
chr1	mm10	oligo	58901627	58901886	.	-	.	ID=ENSMUSG00000026028.430;gene_id=ENSMUSG00000026028;gene_name=Trak2;oligo_id=ENSMUSG00000026028.430;oligo_type=regular_oneexon;Parent=ENSMUSG00000026028.UTR
chr1	mm10	oligo	58901623	58901882	.	-	.	ID=ENSMUSG00000026028.431;gene_id=ENSMUSG00000026028;gene_name=Trak2;oligo_id=ENSMUSG00000026028.431;oligo_type=regular_oneexon;Parent=ENSMUSG00000026028.UTR
chr1	mm10	oligo	58901619	58901878	.	-	.	ID=ENSMUSG00000026028.432;gene_id=ENSMUSG00000026028;gene_name=Trak2;oligo_id=ENSMUSG00000026028.432;oligo_type=regular_oneexon;Parent=ENSMUSG00000026028.UTR
chr1	mm10	oligo	58901615	58901874	.	-	.	ID=ENSMUSG00000026028.433;gene_id=ENSMUSG00000026028;gene_name=Trak2;oligo_id=ENSMUSG00000026028.433;oligo_type=regular_oneexon;Parent=ENSMUSG00000026028.UTR
chr1	mm10	oligo	58901611	58901870	.	-	.	ID=ENSMUSG00000026028.434;gene_id=ENSMUSG00000026028;gene_name=Trak2;oligo_id=ENSMUSG00000026028.434;oligo_type=regular_oneexon;Parent=ENSMUSG00000026028.UTR
chr1	mm10	oligo	58901607	58901866	.	-	.	ID=ENSMUSG00000026028.435;gene_id=ENSMUSG00000026028;gene_name=Trak2;oligo_id=ENSMUSG00000026028.435;oligo_type=regular_oneexon;Parent=ENSMUSG00000026028.UTR
chr1	mm10	oligo	58901603	58901862	.	-	.	ID=ENSMUSG00000026028.436;gene_id=ENSMUSG00000026028;gene_name=Trak2;oligo_id=ENSMUSG00000026028.436;oligo_type=regular_oneexon;Parent=ENSMUSG00000026028.UTR
chr1	mm10	oligo	58901599	58901858	.	-	.	ID=ENSMUSG00000026028.437;gene_id=ENSMUSG00000026028;gene_name=Trak2;oligo_id=ENSMUSG00000026028.437;oligo_type=regular_oneexon;Parent=ENSMUSG00000026028.UTR
chr1	mm10	oligo	58901595	58901854	.	-	.	ID=ENSMUSG00000026028.438;gene_id=ENSMUSG00000026028;gene_name=Trak2;oligo_id=ENSMUSG00000026028.438;oligo_type=regular_oneexon;Parent=ENSMUSG00000026028.UTR
chr1	mm10	oligo	58901591	58901850	.	-	.	ID=ENSMUSG00000026028.439;gene_id=ENSMUSG00000026028;gene_name=Trak2;oligo_id=ENSMUSG00000026028.439;oligo_type=regular_oneexon;Parent=ENSMUSG00000026028.UTR
chr1	mm10	oligo	58901587	58901846	.	-	.	ID=ENSMUSG00000026028.440;gene_id=ENSMUSG00000026028;gene_name=Trak2;oligo_id=ENSMUSG00000026028.440;oligo_type=regular_oneexon;Parent=ENSMUSG00000026028.UTR
chr1	mm10	oligo	58901583	58901842	.	-	.	ID=ENSMUSG00000026028.441;gene_id=ENSMUSG00000026028;gene_name=Trak2;oligo_id=ENSMUSG00000026028.441;oligo_type=regular_oneexon;Parent=ENSMUSG00000026028.UTR
chr1	mm10	oligo	58901579	58901838	.	-	.	ID=ENSMUSG00000026028.442;gene_id=ENSMUSG00000026028;gene_name=Trak2;oligo_id=ENSMUSG00000026028.442;oligo_type=regular_oneexon;Parent=ENSMUSG00000026028.UTR
chr1	mm10	oligo	58901575	58901834	.	-	.	ID=ENSMUSG00000026028.443;gene_id=ENSMUSG00000026028;gene_name=Trak2;oligo_id=ENSMUSG00000026028.443;oligo_type=regular_oneexon;Parent=ENSMUSG00000026028.UTR
chr1	mm10	oligo	58901571	58901830	.	-	.	ID=ENSMUSG00000026028.444;gene_id=ENSMUSG00000026028;gene_name=Trak2;oligo_id=ENSMUSG00000026028.444;oligo_type=regular_oneexon;Parent=ENSMUSG00000026028.UTR
chr1	mm10	oligo	58901567	58901826	.	-	.	ID=ENSMUSG00000026028.445;gene_id=ENSMUSG00000026028;gene_name=Trak2;oligo_id=ENSMUSG00000026028.445;oligo_type=regular_oneexon;Parent=ENSMUSG00000026028.UTR
chr1	mm10	oligo	58901563	58901822	.	-	.	ID=ENSMUSG00000026028.446;gene_id=ENSMUSG00000026028;gene_name=Trak2;oligo_id=ENSMUSG00000026028.446;oligo_type=regular_oneexon;Parent=ENSMUSG00000026028.UTR
chr1	mm10	oligo	58901559	58901818	.	-	.	ID=ENSMUSG00000026028.447;gene_id=ENSMUSG00000026028;gene_name=Trak2;oligo_id=ENSMUSG00000026028.447;oligo_type=regular_oneexon;Parent=ENSMUSG00000026028.UTR
chr1	mm10	oligo	58901555	58901814	.	-	.	ID=ENSMUSG00000026028.448;gene_id=ENSMUSG00000026028;gene_name=Trak2;oligo_id=ENSMUSG00000026028.448;oligo_type=regular_oneexon;Parent=ENSMUSG00000026028.UTR
chr1	mm10	oligo	58901551	58901810	.	-	.	ID=ENSMUSG00000026028.449;gene_id=ENSMUSG00000026028;gene_name=Trak2;oligo_id=ENSMUSG00000026028.449;oligo_type=regular_oneexon;Parent=ENSMUSG00000026028.UTR
chr1	mm10	oligo	58901547	58901806	.	-	.	ID=ENSMUSG00000026028.450;gene_id=ENSMUSG00000026028;gene_name=Trak2;oligo_id=ENSMUSG00000026028.450;oligo_type=regular_oneexon;Parent=ENSMUSG00000026028.UTR
chr1	mm10	oligo	58901543	58901802	.	-	.	ID=ENSMUSG00000026028.451;gene_id=ENSMUSG00000026028;gene_name=Trak2;oligo_id=ENSMUSG00000026028.451;oligo_type=regular_oneexon;Parent=ENSMUSG00000026028.UTR
chr1	mm10	oligo	58901539	58901798	.	-	.	ID=ENSMUSG00000026028.452;gene_id=ENSMUSG00000026028;gene_name=Trak2;oligo_id=ENSMUSG00000026028.452;oligo_type=regular_oneexon;Parent=ENSMUSG00000026028.UTR
chr1	mm10	oligo	58901535	58901794	.	-	.	ID=ENSMUSG00000026028.453;gene_id=ENSMUSG00000026028;gene_name=Trak2;oligo_id=ENSMUSG00000026028.453;oligo_type=regular_oneexon;Parent=ENSMUSG00000026028.UTR
chr1	mm10	oligo	58901531	58901790	.	-	.	ID=ENSMUSG00000026028.454;gene_id=ENSMUSG00000026028;gene_name=Trak2;oligo_id=ENSMUSG00000026028.454;oligo_type=regular_oneexon;Parent=ENSMUSG00000026028.UTR
chr1	mm10	oligo	58901527	58901786	.	-	.	ID=ENSMUSG00000026028.455;gene_id=ENSMUSG00000026028;gene_name=Trak2;oligo_id=ENSMUSG00000026028.455;oligo_type=regular_oneexon;Parent=ENSMUSG00000026028.UTR
chr1	mm10	oligo	58901523	58901782	.	-	.	ID=ENSMUSG00000026028.456;gene_id=ENSMUSG00000026028;gene_name=Trak2;oligo_id=ENSMUSG00000026028.456;oligo_type=regular_oneexon;Parent=ENSMUSG00000026028.UTR
chr1	mm10	oligo	58901519	58901778	.	-	.	ID=ENSMUSG00000026028.457;gene_id=ENSMUSG00000026028;gene_name=Trak2;oligo_id=ENSMUSG00000026028.457;oligo_type=regular_oneexon;Parent=ENSMUSG00000026028.UTR
chr1	mm10	oligo	58901515	58901774	.	-	.	ID=ENSMUSG00000026028.458;gene_id=ENSMUSG00000026028;gene_name=Trak2;oligo_id=ENSMUSG00000026028.458;oligo_type=regular_oneexon;Parent=ENSMUSG00000026028.UTR
chr1	mm10	oligo	58901511	58901770	.	-	.	ID=ENSMUSG00000026028.459;gene_id=ENSMUSG00000026028;gene_name=Trak2;oligo_id=ENSMUSG00000026028.459;oligo_type=regular_oneexon;Parent=ENSMUSG00000026028.UTR
chr1	mm10	oligo	58901507	58901766	.	-	.	ID=ENSMUSG00000026028.460;gene_id=ENSMUSG00000026028;gene_name=Trak2;oligo_id=ENSMUSG00000026028.460;oligo_type=regular_oneexon;Parent=ENSMUSG00000026028.UTR
chr1	mm10	oligo	58901503	58901762	.	-	.	ID=ENSMUSG00000026028.461;gene_id=ENSMUSG00000026028;gene_name=Trak2;oligo_id=ENSMUSG00000026028.461;oligo_type=regular_oneexon;Parent=ENSMUSG00000026028.UTR
chr1	mm10	oligo	58901499	58901758	.	-	.	ID=ENSMUSG00000026028.462;gene_id=ENSMUSG00000026028;gene_name=Trak2;oligo_id=ENSMUSG00000026028.462;oligo_type=regular_oneexon;Parent=ENSMUSG00000026028.UTR
chr1	mm10	oligo	58901495	58901754	.	-	.	ID=ENSMUSG00000026028.463;gene_id=ENSMUSG00000026028;gene_name=Trak2;oligo_id=ENSMUSG00000026028.463;oligo_type=regular_oneexon;Parent=ENSMUSG00000026028.UTR
chr1	mm10	oligo	58901491	58901750	.	-	.	ID=ENSMUSG00000026028.464;gene_id=ENSMUSG00000026028;gene_name=Trak2;oligo_id=ENSMUSG00000026028.464;oligo_type=regular_oneexon;Parent=ENSMUSG00000026028.UTR
chr1	mm10	oligo	58901487	58901746	.	-	.	ID=ENSMUSG00000026028.465;gene_id=ENSMUSG00000026028;gene_name=Trak2;oligo_id=ENSMUSG00000026028.465;oligo_type=regular_oneexon;Parent=ENSMUSG00000026028.UTR
chr1	mm10	oligo	58901483	58901742	.	-	.	ID=ENSMUSG00000026028.466;gene_id=ENSMUSG00000026028;gene_name=Trak2;oligo_id=ENSMUSG00000026028.466;oligo_type=regular_oneexon;Parent=ENSMUSG00000026028.UTR
chr1	mm10	oligo	58901479	58901738	.	-	.	ID=ENSMUSG00000026028.467;gene_id=ENSMUSG00000026028;gene_name=Trak2;oligo_id=ENSMUSG00000026028.467;oligo_type=regular_oneexon;Parent=ENSMUSG00000026028.UTR
chr1	mm10	oligo	58901475	58901734	.	-	.	ID=ENSMUSG00000026028.468;gene_id=ENSMUSG00000026028;gene_name=Trak2;oligo_id=ENSMUSG00000026028.468;oligo_type=regular_oneexon;Parent=ENSMUSG00000026028.UTR
chr1	mm10	oligo	58901471	58901730	.	-	.	ID=ENSMUSG00000026028.469;gene_id=ENSMUSG00000026028;gene_name=Trak2;oligo_id=ENSMUSG00000026028.469;oligo_type=regular_oneexon;Parent=ENSMUSG00000026028.UTR
chr1	mm10	oligo	58901467	58901726	.	-	.	ID=ENSMUSG00000026028.470;gene_id=ENSMUSG00000026028;gene_name=Trak2;oligo_id=ENSMUSG00000026028.470;oligo_type=regular_oneexon;Parent=ENSMUSG00000026028.UTR
chr1	mm10	oligo	58901463	58901722	.	-	.	ID=ENSMUSG00000026028.471;gene_id=ENSMUSG00000026028;gene_name=Trak2;oligo_id=ENSMUSG00000026028.471;oligo_type=regular_oneexon;Parent=ENSMUSG00000026028.UTR
chr1	mm10	oligo	58901459	58901718	.	-	.	ID=ENSMUSG00000026028.472;gene_id=ENSMUSG00000026028;gene_name=Trak2;oligo_id=ENSMUSG00000026028.472;oligo_type=regular_oneexon;Parent=ENSMUSG00000026028.UTR
chr1	mm10	oligo	58901455	58901714	.	-	.	ID=ENSMUSG00000026028.473;gene_id=ENSMUSG00000026028;gene_name=Trak2;oligo_id=ENSMUSG00000026028.473;oligo_type=regular_oneexon;Parent=ENSMUSG00000026028.UTR
chr1	mm10	oligo	58901451	58901710	.	-	.	ID=ENSMUSG00000026028.474;gene_id=ENSMUSG00000026028;gene_name=Trak2;oligo_id=ENSMUSG00000026028.474;oligo_type=regular_oneexon;Parent=ENSMUSG00000026028.UTR
chr1	mm10	oligo	58901447	58901706	.	-	.	ID=ENSMUSG00000026028.475;gene_id=ENSMUSG00000026028;gene_name=Trak2;oligo_id=ENSMUSG00000026028.475;oligo_type=regular_oneexon;Parent=ENSMUSG00000026028.UTR
chr1	mm10	oligo	58901443	58901702	.	-	.	ID=ENSMUSG00000026028.476;gene_id=ENSMUSG00000026028;gene_name=Trak2;oligo_id=ENSMUSG00000026028.476;oligo_type=regular_oneexon;Parent=ENSMUSG00000026028.UTR
chr1	mm10	oligo	58901439	58901698	.	-	.	ID=ENSMUSG00000026028.477;gene_id=ENSMUSG00000026028;gene_name=Trak2;oligo_id=ENSMUSG00000026028.477;oligo_type=regular_oneexon;Parent=ENSMUSG00000026028.UTR
chr1	mm10	oligo	58901435	58901694	.	-	.	ID=ENSMUSG00000026028.478;gene_id=ENSMUSG00000026028;gene_name=Trak2;oligo_id=ENSMUSG00000026028.478;oligo_type=regular_oneexon;Parent=ENSMUSG00000026028.UTR
chr1	mm10	oligo	58901431	58901690	.	-	.	ID=ENSMUSG00000026028.479;gene_id=ENSMUSG00000026028;gene_name=Trak2;oligo_id=ENSMUSG00000026028.479;oligo_type=regular_oneexon;Parent=ENSMUSG00000026028.UTR
chr1	mm10	oligo	58901427	58901686	.	-	.	ID=ENSMUSG00000026028.480;gene_id=ENSMUSG00000026028;gene_name=Trak2;oligo_id=ENSMUSG00000026028.480;oligo_type=regular_oneexon;Parent=ENSMUSG00000026028.UTR
chr1	mm10	oligo	58901423	58901682	.	-	.	ID=ENSMUSG00000026028.481;gene_id=ENSMUSG00000026028;gene_name=Trak2;oligo_id=ENSMUSG00000026028.481;oligo_type=regular_oneexon;Parent=ENSMUSG00000026028.UTR
chr1	mm10	oligo	58901419	58901678	.	-	.	ID=ENSMUSG00000026028.482;gene_id=ENSMUSG00000026028;gene_name=Trak2;oligo_id=ENSMUSG00000026028.482;oligo_type=regular_oneexon;Parent=ENSMUSG00000026028.UTR
chr1	mm10	oligo	58901415	58901674	.	-	.	ID=ENSMUSG00000026028.483;gene_id=ENSMUSG00000026028;gene_name=Trak2;oligo_id=ENSMUSG00000026028.483;oligo_type=regular_oneexon;Parent=ENSMUSG00000026028.UTR
chr1	mm10	oligo	58901411	58901670	.	-	.	ID=ENSMUSG00000026028.484;gene_id=ENSMUSG00000026028;gene_name=Trak2;oligo_id=ENSMUSG00000026028.484;oligo_type=regular_oneexon;Parent=ENSMUSG00000026028.UTR
chr1	mm10	oligo	58901407	58901666	.	-	.	ID=ENSMUSG00000026028.485;gene_id=ENSMUSG00000026028;gene_name=Trak2;oligo_id=ENSMUSG00000026028.485;oligo_type=regular_oneexon;Parent=ENSMUSG00000026028.UTR
chr1	mm10	oligo	58901403	58901662	.	-	.	ID=ENSMUSG00000026028.486;gene_id=ENSMUSG00000026028;gene_name=Trak2;oligo_id=ENSMUSG00000026028.486;oligo_type=regular_oneexon;Parent=ENSMUSG00000026028.UTR
chr1	mm10	oligo	58901399	58901658	.	-	.	ID=ENSMUSG00000026028.487;gene_id=ENSMUSG00000026028;gene_name=Trak2;oligo_id=ENSMUSG00000026028.487;oligo_type=regular_oneexon;Parent=ENSMUSG00000026028.UTR
chr1	mm10	oligo	58901395	58901654	.	-	.	ID=ENSMUSG00000026028.488;gene_id=ENSMUSG00000026028;gene_name=Trak2;oligo_id=ENSMUSG00000026028.488;oligo_type=regular_oneexon;Parent=ENSMUSG00000026028.UTR
chr1	mm10	oligo	58901391	58901650	.	-	.	ID=ENSMUSG00000026028.489;gene_id=ENSMUSG00000026028;gene_name=Trak2;oligo_id=ENSMUSG00000026028.489;oligo_type=regular_oneexon;Parent=ENSMUSG00000026028.UTR
chr1	mm10	oligo	58901387	58901646	.	-	.	ID=ENSMUSG00000026028.490;gene_id=ENSMUSG00000026028;gene_name=Trak2;oligo_id=ENSMUSG00000026028.490;oligo_type=regular_oneexon;Parent=ENSMUSG00000026028.UTR
chr1	mm10	oligo	58901383	58901642	.	-	.	ID=ENSMUSG00000026028.491;gene_id=ENSMUSG00000026028;gene_name=Trak2;oligo_id=ENSMUSG00000026028.491;oligo_type=regular_oneexon;Parent=ENSMUSG00000026028.UTR
chr1	mm10	oligo	58901379	58901638	.	-	.	ID=ENSMUSG00000026028.492;gene_id=ENSMUSG00000026028;gene_name=Trak2;oligo_id=ENSMUSG00000026028.492;oligo_type=regular_oneexon;Parent=ENSMUSG00000026028.UTR
chr1	mm10	oligo	58901375	58901634	.	-	.	ID=ENSMUSG00000026028.493;gene_id=ENSMUSG00000026028;gene_name=Trak2;oligo_id=ENSMUSG00000026028.493;oligo_type=regular_oneexon;Parent=ENSMUSG00000026028.UTR
chr1	mm10	oligo	58901371	58901630	.	-	.	ID=ENSMUSG00000026028.494;gene_id=ENSMUSG00000026028;gene_name=Trak2;oligo_id=ENSMUSG00000026028.494;oligo_type=regular_oneexon;Parent=ENSMUSG00000026028.UTR
chr1	mm10	oligo	58901367	58901626	.	-	.	ID=ENSMUSG00000026028.495;gene_id=ENSMUSG00000026028;gene_name=Trak2;oligo_id=ENSMUSG00000026028.495;oligo_type=regular_oneexon;Parent=ENSMUSG00000026028.UTR
chr1	mm10	oligo	58901363	58901622	.	-	.	ID=ENSMUSG00000026028.496;gene_id=ENSMUSG00000026028;gene_name=Trak2;oligo_id=ENSMUSG00000026028.496;oligo_type=regular_oneexon;Parent=ENSMUSG00000026028.UTR
chr1	mm10	oligo	58901359	58901618	.	-	.	ID=ENSMUSG00000026028.497;gene_id=ENSMUSG00000026028;gene_name=Trak2;oligo_id=ENSMUSG00000026028.497;oligo_type=regular_oneexon;Parent=ENSMUSG00000026028.UTR
chr1	mm10	oligo	58901355	58901614	.	-	.	ID=ENSMUSG00000026028.498;gene_id=ENSMUSG00000026028;gene_name=Trak2;oligo_id=ENSMUSG00000026028.498;oligo_type=regular_oneexon;Parent=ENSMUSG00000026028.UTR
chr1	mm10	oligo	58901351	58901610	.	-	.	ID=ENSMUSG00000026028.499;gene_id=ENSMUSG00000026028;gene_name=Trak2;oligo_id=ENSMUSG00000026028.499;oligo_type=regular_oneexon;Parent=ENSMUSG00000026028.UTR
chr1	mm10	oligo	58901347	58901606	.	-	.	ID=ENSMUSG00000026028.500;gene_id=ENSMUSG00000026028;gene_name=Trak2;oligo_id=ENSMUSG00000026028.500;oligo_type=regular_oneexon;Parent=ENSMUSG00000026028.UTR
chr1	mm10	oligo	58901343	58901602	.	-	.	ID=ENSMUSG00000026028.501;gene_id=ENSMUSG00000026028;gene_name=Trak2;oligo_id=ENSMUSG00000026028.501;oligo_type=regular_oneexon;Parent=ENSMUSG00000026028.UTR
chr1	mm10	oligo	58901339	58901598	.	-	.	ID=ENSMUSG00000026028.502;gene_id=ENSMUSG00000026028;gene_name=Trak2;oligo_id=ENSMUSG00000026028.502;oligo_type=regular_oneexon;Parent=ENSMUSG00000026028.UTR
chr1	mm10	oligo	58901335	58901594	.	-	.	ID=ENSMUSG00000026028.503;gene_id=ENSMUSG00000026028;gene_name=Trak2;oligo_id=ENSMUSG00000026028.503;oligo_type=regular_oneexon;Parent=ENSMUSG00000026028.UTR
chr1	mm10	oligo	58901331	58901590	.	-	.	ID=ENSMUSG00000026028.504;gene_id=ENSMUSG00000026028;gene_name=Trak2;oligo_id=ENSMUSG00000026028.504;oligo_type=regular_oneexon;Parent=ENSMUSG00000026028.UTR
chr1	mm10	oligo	58901327	58901586	.	-	.	ID=ENSMUSG00000026028.505;gene_id=ENSMUSG00000026028;gene_name=Trak2;oligo_id=ENSMUSG00000026028.505;oligo_type=regular_oneexon;Parent=ENSMUSG00000026028.UTR
chr1	mm10	oligo	58901323	58901582	.	-	.	ID=ENSMUSG00000026028.506;gene_id=ENSMUSG00000026028;gene_name=Trak2;oligo_id=ENSMUSG00000026028.506;oligo_type=regular_oneexon;Parent=ENSMUSG00000026028.UTR
chr1	mm10	oligo	58901319	58901578	.	-	.	ID=ENSMUSG00000026028.507;gene_id=ENSMUSG00000026028;gene_name=Trak2;oligo_id=ENSMUSG00000026028.507;oligo_type=regular_oneexon;Parent=ENSMUSG00000026028.UTR
chr1	mm10	oligo	58901315	58901574	.	-	.	ID=ENSMUSG00000026028.508;gene_id=ENSMUSG00000026028;gene_name=Trak2;oligo_id=ENSMUSG00000026028.508;oligo_type=regular_oneexon;Parent=ENSMUSG00000026028.UTR
chr1	mm10	oligo	58901311	58901570	.	-	.	ID=ENSMUSG00000026028.509;gene_id=ENSMUSG00000026028;gene_name=Trak2;oligo_id=ENSMUSG00000026028.509;oligo_type=regular_oneexon;Parent=ENSMUSG00000026028.UTR
chr1	mm10	oligo	58901307	58901566	.	-	.	ID=ENSMUSG00000026028.510;gene_id=ENSMUSG00000026028;gene_name=Trak2;oligo_id=ENSMUSG00000026028.510;oligo_type=regular_oneexon;Parent=ENSMUSG00000026028.UTR
chr1	mm10	oligo	58901303	58901562	.	-	.	ID=ENSMUSG00000026028.511;gene_id=ENSMUSG00000026028;gene_name=Trak2;oligo_id=ENSMUSG00000026028.511;oligo_type=regular_oneexon;Parent=ENSMUSG00000026028.UTR
chr1	mm10	oligo	58901299	58901558	.	-	.	ID=ENSMUSG00000026028.512;gene_id=ENSMUSG00000026028;gene_name=Trak2;oligo_id=ENSMUSG00000026028.512;oligo_type=regular_oneexon;Parent=ENSMUSG00000026028.UTR
chr1	mm10	oligo	58901295	58901554	.	-	.	ID=ENSMUSG00000026028.513;gene_id=ENSMUSG00000026028;gene_name=Trak2;oligo_id=ENSMUSG00000026028.513;oligo_type=regular_oneexon;Parent=ENSMUSG00000026028.UTR
chr1	mm10	oligo	58901291	58901550	.	-	.	ID=ENSMUSG00000026028.514;gene_id=ENSMUSG00000026028;gene_name=Trak2;oligo_id=ENSMUSG00000026028.514;oligo_type=regular_oneexon;Parent=ENSMUSG00000026028.UTR
chr1	mm10	oligo	58901287	58901546	.	-	.	ID=ENSMUSG00000026028.515;gene_id=ENSMUSG00000026028;gene_name=Trak2;oligo_id=ENSMUSG00000026028.515;oligo_type=regular_oneexon;Parent=ENSMUSG00000026028.UTR
chr1	mm10	oligo	58901283	58901542	.	-	.	ID=ENSMUSG00000026028.516;gene_id=ENSMUSG00000026028;gene_name=Trak2;oligo_id=ENSMUSG00000026028.516;oligo_type=regular_oneexon;Parent=ENSMUSG00000026028.UTR
chr1	mm10	oligo	58901279	58901538	.	-	.	ID=ENSMUSG00000026028.517;gene_id=ENSMUSG00000026028;gene_name=Trak2;oligo_id=ENSMUSG00000026028.517;oligo_type=regular_oneexon;Parent=ENSMUSG00000026028.UTR
chr1	mm10	oligo	58901275	58901534	.	-	.	ID=ENSMUSG00000026028.518;gene_id=ENSMUSG00000026028;gene_name=Trak2;oligo_id=ENSMUSG00000026028.518;oligo_type=regular_oneexon;Parent=ENSMUSG00000026028.UTR
chr1	mm10	oligo	58901271	58901530	.	-	.	ID=ENSMUSG00000026028.519;gene_id=ENSMUSG00000026028;gene_name=Trak2;oligo_id=ENSMUSG00000026028.519;oligo_type=regular_oneexon;Parent=ENSMUSG00000026028.UTR
chr1	mm10	oligo	58901267	58901526	.	-	.	ID=ENSMUSG00000026028.520;gene_id=ENSMUSG00000026028;gene_name=Trak2;oligo_id=ENSMUSG00000026028.520;oligo_type=regular_oneexon;Parent=ENSMUSG00000026028.UTR
chr1	mm10	oligo	58901263	58901522	.	-	.	ID=ENSMUSG00000026028.521;gene_id=ENSMUSG00000026028;gene_name=Trak2;oligo_id=ENSMUSG00000026028.521;oligo_type=regular_oneexon;Parent=ENSMUSG00000026028.UTR
chr1	mm10	oligo	58901259	58901518	.	-	.	ID=ENSMUSG00000026028.522;gene_id=ENSMUSG00000026028;gene_name=Trak2;oligo_id=ENSMUSG00000026028.522;oligo_type=regular_oneexon;Parent=ENSMUSG00000026028.UTR
chr1	mm10	oligo	58901255	58901514	.	-	.	ID=ENSMUSG00000026028.523;gene_id=ENSMUSG00000026028;gene_name=Trak2;oligo_id=ENSMUSG00000026028.523;oligo_type=regular_oneexon;Parent=ENSMUSG00000026028.UTR
chr1	mm10	oligo	58901251	58901510	.	-	.	ID=ENSMUSG00000026028.524;gene_id=ENSMUSG00000026028;gene_name=Trak2;oligo_id=ENSMUSG00000026028.524;oligo_type=regular_oneexon;Parent=ENSMUSG00000026028.UTR
chr1	mm10	oligo	58901247	58901506	.	-	.	ID=ENSMUSG00000026028.525;gene_id=ENSMUSG00000026028;gene_name=Trak2;oligo_id=ENSMUSG00000026028.525;oligo_type=regular_oneexon;Parent=ENSMUSG00000026028.UTR
chr1	mm10	oligo	58901243	58901502	.	-	.	ID=ENSMUSG00000026028.526;gene_id=ENSMUSG00000026028;gene_name=Trak2;oligo_id=ENSMUSG00000026028.526;oligo_type=regular_oneexon;Parent=ENSMUSG00000026028.UTR
chr1	mm10	oligo	58901239	58901498	.	-	.	ID=ENSMUSG00000026028.527;gene_id=ENSMUSG00000026028;gene_name=Trak2;oligo_id=ENSMUSG00000026028.527;oligo_type=regular_oneexon;Parent=ENSMUSG00000026028.UTR
chr1	mm10	oligo	58901235	58901494	.	-	.	ID=ENSMUSG00000026028.528;gene_id=ENSMUSG00000026028;gene_name=Trak2;oligo_id=ENSMUSG00000026028.528;oligo_type=regular_oneexon;Parent=ENSMUSG00000026028.UTR
chr1	mm10	oligo	58901231	58901490	.	-	.	ID=ENSMUSG00000026028.529;gene_id=ENSMUSG00000026028;gene_name=Trak2;oligo_id=ENSMUSG00000026028.529;oligo_type=regular_oneexon;Parent=ENSMUSG00000026028.UTR
chr1	mm10	oligo	58901227	58901486	.	-	.	ID=ENSMUSG00000026028.530;gene_id=ENSMUSG00000026028;gene_name=Trak2;oligo_id=ENSMUSG00000026028.530;oligo_type=regular_oneexon;Parent=ENSMUSG00000026028.UTR
chr1	mm10	oligo	58901223	58901482	.	-	.	ID=ENSMUSG00000026028.531;gene_id=ENSMUSG00000026028;gene_name=Trak2;oligo_id=ENSMUSG00000026028.531;oligo_type=regular_oneexon;Parent=ENSMUSG00000026028.UTR
chr1	mm10	oligo	58901219	58901478	.	-	.	ID=ENSMUSG00000026028.532;gene_id=ENSMUSG00000026028;gene_name=Trak2;oligo_id=ENSMUSG00000026028.532;oligo_type=regular_oneexon;Parent=ENSMUSG00000026028.UTR
chr1	mm10	oligo	58901215	58901474	.	-	.	ID=ENSMUSG00000026028.533;gene_id=ENSMUSG00000026028;gene_name=Trak2;oligo_id=ENSMUSG00000026028.533;oligo_type=regular_oneexon;Parent=ENSMUSG00000026028.UTR
chr1	mm10	oligo	58901211	58901470	.	-	.	ID=ENSMUSG00000026028.534;gene_id=ENSMUSG00000026028;gene_name=Trak2;oligo_id=ENSMUSG00000026028.534;oligo_type=regular_oneexon;Parent=ENSMUSG00000026028.UTR
chr1	mm10	oligo	58901207	58901466	.	-	.	ID=ENSMUSG00000026028.535;gene_id=ENSMUSG00000026028;gene_name=Trak2;oligo_id=ENSMUSG00000026028.535;oligo_type=regular_oneexon;Parent=ENSMUSG00000026028.UTR
chr1	mm10	oligo	58901203	58901462	.	-	.	ID=ENSMUSG00000026028.536;gene_id=ENSMUSG00000026028;gene_name=Trak2;oligo_id=ENSMUSG00000026028.536;oligo_type=regular_oneexon;Parent=ENSMUSG00000026028.UTR
chr1	mm10	oligo	58901199	58901458	.	-	.	ID=ENSMUSG00000026028.537;gene_id=ENSMUSG00000026028;gene_name=Trak2;oligo_id=ENSMUSG00000026028.537;oligo_type=regular_oneexon;Parent=ENSMUSG00000026028.UTR
chr1	mm10	oligo	58901195	58901454	.	-	.	ID=ENSMUSG00000026028.538;gene_id=ENSMUSG00000026028;gene_name=Trak2;oligo_id=ENSMUSG00000026028.538;oligo_type=regular_oneexon;Parent=ENSMUSG00000026028.UTR
chr1	mm10	oligo	58901191	58901450	.	-	.	ID=ENSMUSG00000026028.539;gene_id=ENSMUSG00000026028;gene_name=Trak2;oligo_id=ENSMUSG00000026028.539;oligo_type=regular_oneexon;Parent=ENSMUSG00000026028.UTR
chr1	mm10	oligo	58901187	58901446	.	-	.	ID=ENSMUSG00000026028.540;gene_id=ENSMUSG00000026028;gene_name=Trak2;oligo_id=ENSMUSG00000026028.540;oligo_type=regular_oneexon;Parent=ENSMUSG00000026028.UTR
chr1	mm10	oligo	58901183	58901442	.	-	.	ID=ENSMUSG00000026028.541;gene_id=ENSMUSG00000026028;gene_name=Trak2;oligo_id=ENSMUSG00000026028.541;oligo_type=regular_oneexon;Parent=ENSMUSG00000026028.UTR
chr1	mm10	oligo	58901179	58901438	.	-	.	ID=ENSMUSG00000026028.542;gene_id=ENSMUSG00000026028;gene_name=Trak2;oligo_id=ENSMUSG00000026028.542;oligo_type=regular_oneexon;Parent=ENSMUSG00000026028.UTR
chr1	mm10	oligo	58901175	58901434	.	-	.	ID=ENSMUSG00000026028.543;gene_id=ENSMUSG00000026028;gene_name=Trak2;oligo_id=ENSMUSG00000026028.543;oligo_type=regular_oneexon;Parent=ENSMUSG00000026028.UTR
chr1	mm10	oligo	58901171	58901430	.	-	.	ID=ENSMUSG00000026028.544;gene_id=ENSMUSG00000026028;gene_name=Trak2;oligo_id=ENSMUSG00000026028.544;oligo_type=regular_oneexon;Parent=ENSMUSG00000026028.UTR
chr1	mm10	oligo	58901167	58901426	.	-	.	ID=ENSMUSG00000026028.545;gene_id=ENSMUSG00000026028;gene_name=Trak2;oligo_id=ENSMUSG00000026028.545;oligo_type=regular_oneexon;Parent=ENSMUSG00000026028.UTR
chr1	mm10	oligo	58901163	58901422	.	-	.	ID=ENSMUSG00000026028.546;gene_id=ENSMUSG00000026028;gene_name=Trak2;oligo_id=ENSMUSG00000026028.546;oligo_type=regular_oneexon;Parent=ENSMUSG00000026028.UTR
chr1	mm10	oligo	58901159	58901418	.	-	.	ID=ENSMUSG00000026028.547;gene_id=ENSMUSG00000026028;gene_name=Trak2;oligo_id=ENSMUSG00000026028.547;oligo_type=regular_oneexon;Parent=ENSMUSG00000026028.UTR
chr1	mm10	oligo	58901155	58901414	.	-	.	ID=ENSMUSG00000026028.548;gene_id=ENSMUSG00000026028;gene_name=Trak2;oligo_id=ENSMUSG00000026028.548;oligo_type=regular_oneexon;Parent=ENSMUSG00000026028.UTR
chr1	mm10	oligo	58901151	58901410	.	-	.	ID=ENSMUSG00000026028.549;gene_id=ENSMUSG00000026028;gene_name=Trak2;oligo_id=ENSMUSG00000026028.549;oligo_type=regular_oneexon;Parent=ENSMUSG00000026028.UTR
chr1	mm10	oligo	58901147	58901406	.	-	.	ID=ENSMUSG00000026028.550;gene_id=ENSMUSG00000026028;gene_name=Trak2;oligo_id=ENSMUSG00000026028.550;oligo_type=regular_oneexon;Parent=ENSMUSG00000026028.UTR
chr1	mm10	oligo	58901143	58901402	.	-	.	ID=ENSMUSG00000026028.551;gene_id=ENSMUSG00000026028;gene_name=Trak2;oligo_id=ENSMUSG00000026028.551;oligo_type=regular_oneexon;Parent=ENSMUSG00000026028.UTR
chr1	mm10	oligo	58901139	58901398	.	-	.	ID=ENSMUSG00000026028.552;gene_id=ENSMUSG00000026028;gene_name=Trak2;oligo_id=ENSMUSG00000026028.552;oligo_type=regular_oneexon;Parent=ENSMUSG00000026028.UTR
chr1	mm10	oligo	58901135	58901394	.	-	.	ID=ENSMUSG00000026028.553;gene_id=ENSMUSG00000026028;gene_name=Trak2;oligo_id=ENSMUSG00000026028.553;oligo_type=regular_oneexon;Parent=ENSMUSG00000026028.UTR
chr1	mm10	oligo	58901131	58901390	.	-	.	ID=ENSMUSG00000026028.554;gene_id=ENSMUSG00000026028;gene_name=Trak2;oligo_id=ENSMUSG00000026028.554;oligo_type=regular_oneexon;Parent=ENSMUSG00000026028.UTR
chr1	mm10	oligo	58901127	58901386	.	-	.	ID=ENSMUSG00000026028.555;gene_id=ENSMUSG00000026028;gene_name=Trak2;oligo_id=ENSMUSG00000026028.555;oligo_type=regular_oneexon;Parent=ENSMUSG00000026028.UTR
chr1	mm10	oligo	58901123	58901382	.	-	.	ID=ENSMUSG00000026028.556;gene_id=ENSMUSG00000026028;gene_name=Trak2;oligo_id=ENSMUSG00000026028.556;oligo_type=regular_oneexon;Parent=ENSMUSG00000026028.UTR
chr1	mm10	oligo	58901119	58901378	.	-	.	ID=ENSMUSG00000026028.557;gene_id=ENSMUSG00000026028;gene_name=Trak2;oligo_id=ENSMUSG00000026028.557;oligo_type=regular_oneexon;Parent=ENSMUSG00000026028.UTR
chr1	mm10	oligo	58901115	58901374	.	-	.	ID=ENSMUSG00000026028.558;gene_id=ENSMUSG00000026028;gene_name=Trak2;oligo_id=ENSMUSG00000026028.558;oligo_type=regular_oneexon;Parent=ENSMUSG00000026028.UTR
chr1	mm10	oligo	58901111	58901370	.	-	.	ID=ENSMUSG00000026028.559;gene_id=ENSMUSG00000026028;gene_name=Trak2;oligo_id=ENSMUSG00000026028.559;oligo_type=regular_oneexon;Parent=ENSMUSG00000026028.UTR
chr1	mm10	oligo	58901107	58901366	.	-	.	ID=ENSMUSG00000026028.560;gene_id=ENSMUSG00000026028;gene_name=Trak2;oligo_id=ENSMUSG00000026028.560;oligo_type=regular_oneexon;Parent=ENSMUSG00000026028.UTR
chr1	mm10	oligo	58901103	58901362	.	-	.	ID=ENSMUSG00000026028.561;gene_id=ENSMUSG00000026028;gene_name=Trak2;oligo_id=ENSMUSG00000026028.561;oligo_type=regular_oneexon;Parent=ENSMUSG00000026028.UTR
chr1	mm10	oligo	58901099	58901358	.	-	.	ID=ENSMUSG00000026028.562;gene_id=ENSMUSG00000026028;gene_name=Trak2;oligo_id=ENSMUSG00000026028.562;oligo_type=regular_oneexon;Parent=ENSMUSG00000026028.UTR
chr1	mm10	oligo	58901095	58901354	.	-	.	ID=ENSMUSG00000026028.563;gene_id=ENSMUSG00000026028;gene_name=Trak2;oligo_id=ENSMUSG00000026028.563;oligo_type=regular_oneexon;Parent=ENSMUSG00000026028.UTR
chr1	mm10	oligo	58901091	58901350	.	-	.	ID=ENSMUSG00000026028.564;gene_id=ENSMUSG00000026028;gene_name=Trak2;oligo_id=ENSMUSG00000026028.564;oligo_type=regular_oneexon;Parent=ENSMUSG00000026028.UTR
chr1	mm10	oligo	58901087	58901346	.	-	.	ID=ENSMUSG00000026028.565;gene_id=ENSMUSG00000026028;gene_name=Trak2;oligo_id=ENSMUSG00000026028.565;oligo_type=regular_oneexon;Parent=ENSMUSG00000026028.UTR
chr1	mm10	oligo	58901083	58901342	.	-	.	ID=ENSMUSG00000026028.566;gene_id=ENSMUSG00000026028;gene_name=Trak2;oligo_id=ENSMUSG00000026028.566;oligo_type=regular_oneexon;Parent=ENSMUSG00000026028.UTR
chr1	mm10	oligo	58901079	58901338	.	-	.	ID=ENSMUSG00000026028.567;gene_id=ENSMUSG00000026028;gene_name=Trak2;oligo_id=ENSMUSG00000026028.567;oligo_type=regular_oneexon;Parent=ENSMUSG00000026028.UTR
chr1	mm10	oligo	58901075	58901334	.	-	.	ID=ENSMUSG00000026028.568;gene_id=ENSMUSG00000026028;gene_name=Trak2;oligo_id=ENSMUSG00000026028.568;oligo_type=regular_oneexon;Parent=ENSMUSG00000026028.UTR
chr1	mm10	oligo	58901071	58901330	.	-	.	ID=ENSMUSG00000026028.569;gene_id=ENSMUSG00000026028;gene_name=Trak2;oligo_id=ENSMUSG00000026028.569;oligo_type=regular_oneexon;Parent=ENSMUSG00000026028.UTR
chr1	mm10	oligo	58901067	58901326	.	-	.	ID=ENSMUSG00000026028.570;gene_id=ENSMUSG00000026028;gene_name=Trak2;oligo_id=ENSMUSG00000026028.570;oligo_type=regular_oneexon;Parent=ENSMUSG00000026028.UTR
chr1	mm10	oligo	58901063	58901322	.	-	.	ID=ENSMUSG00000026028.571;gene_id=ENSMUSG00000026028;gene_name=Trak2;oligo_id=ENSMUSG00000026028.571;oligo_type=regular_oneexon;Parent=ENSMUSG00000026028.UTR
chr1	mm10	oligo	58901059	58901318	.	-	.	ID=ENSMUSG00000026028.572;gene_id=ENSMUSG00000026028;gene_name=Trak2;oligo_id=ENSMUSG00000026028.572;oligo_type=regular_oneexon;Parent=ENSMUSG00000026028.UTR
chr1	mm10	oligo	58901055	58901314	.	-	.	ID=ENSMUSG00000026028.573;gene_id=ENSMUSG00000026028;gene_name=Trak2;oligo_id=ENSMUSG00000026028.573;oligo_type=regular_oneexon;Parent=ENSMUSG00000026028.UTR
chr1	mm10	oligo	58901051	58901310	.	-	.	ID=ENSMUSG00000026028.574;gene_id=ENSMUSG00000026028;gene_name=Trak2;oligo_id=ENSMUSG00000026028.574;oligo_type=regular_oneexon;Parent=ENSMUSG00000026028.UTR
chr1	mm10	oligo	58901047	58901306	.	-	.	ID=ENSMUSG00000026028.575;gene_id=ENSMUSG00000026028;gene_name=Trak2;oligo_id=ENSMUSG00000026028.575;oligo_type=regular_oneexon;Parent=ENSMUSG00000026028.UTR
chr1	mm10	oligo	58901043	58901302	.	-	.	ID=ENSMUSG00000026028.576;gene_id=ENSMUSG00000026028;gene_name=Trak2;oligo_id=ENSMUSG00000026028.576;oligo_type=regular_oneexon;Parent=ENSMUSG00000026028.UTR
chr1	mm10	oligo	58901039	58901298	.	-	.	ID=ENSMUSG00000026028.577;gene_id=ENSMUSG00000026028;gene_name=Trak2;oligo_id=ENSMUSG00000026028.577;oligo_type=regular_oneexon;Parent=ENSMUSG00000026028.UTR
chr1	mm10	oligo	58901035	58901294	.	-	.	ID=ENSMUSG00000026028.578;gene_id=ENSMUSG00000026028;gene_name=Trak2;oligo_id=ENSMUSG00000026028.578;oligo_type=regular_oneexon;Parent=ENSMUSG00000026028.UTR
chr1	mm10	oligo	58901031	58901290	.	-	.	ID=ENSMUSG00000026028.579;gene_id=ENSMUSG00000026028;gene_name=Trak2;oligo_id=ENSMUSG00000026028.579;oligo_type=regular_oneexon;Parent=ENSMUSG00000026028.UTR
chr1	mm10	oligo	58901027	58901286	.	-	.	ID=ENSMUSG00000026028.580;gene_id=ENSMUSG00000026028;gene_name=Trak2;oligo_id=ENSMUSG00000026028.580;oligo_type=regular_oneexon;Parent=ENSMUSG00000026028.UTR
chr1	mm10	oligo	58901023	58901282	.	-	.	ID=ENSMUSG00000026028.581;gene_id=ENSMUSG00000026028;gene_name=Trak2;oligo_id=ENSMUSG00000026028.581;oligo_type=regular_oneexon;Parent=ENSMUSG00000026028.UTR
chr1	mm10	oligo	58901019	58901278	.	-	.	ID=ENSMUSG00000026028.582;gene_id=ENSMUSG00000026028;gene_name=Trak2;oligo_id=ENSMUSG00000026028.582;oligo_type=regular_oneexon;Parent=ENSMUSG00000026028.UTR
chr1	mm10	oligo	58901015	58901274	.	-	.	ID=ENSMUSG00000026028.583;gene_id=ENSMUSG00000026028;gene_name=Trak2;oligo_id=ENSMUSG00000026028.583;oligo_type=regular_oneexon;Parent=ENSMUSG00000026028.UTR
chr1	mm10	oligo	58901011	58901270	.	-	.	ID=ENSMUSG00000026028.584;gene_id=ENSMUSG00000026028;gene_name=Trak2;oligo_id=ENSMUSG00000026028.584;oligo_type=regular_oneexon;Parent=ENSMUSG00000026028.UTR
chr1	mm10	oligo	58901007	58901266	.	-	.	ID=ENSMUSG00000026028.585;gene_id=ENSMUSG00000026028;gene_name=Trak2;oligo_id=ENSMUSG00000026028.585;oligo_type=regular_oneexon;Parent=ENSMUSG00000026028.UTR
chr1	mm10	oligo	58901003	58901262	.	-	.	ID=ENSMUSG00000026028.586;gene_id=ENSMUSG00000026028;gene_name=Trak2;oligo_id=ENSMUSG00000026028.586;oligo_type=regular_oneexon;Parent=ENSMUSG00000026028.UTR
chr1	mm10	oligo	58900999	58901258	.	-	.	ID=ENSMUSG00000026028.587;gene_id=ENSMUSG00000026028;gene_name=Trak2;oligo_id=ENSMUSG00000026028.587;oligo_type=regular_oneexon;Parent=ENSMUSG00000026028.UTR
chr1	mm10	oligo	58900995	58901254	.	-	.	ID=ENSMUSG00000026028.588;gene_id=ENSMUSG00000026028;gene_name=Trak2;oligo_id=ENSMUSG00000026028.588;oligo_type=regular_oneexon;Parent=ENSMUSG00000026028.UTR
chr1	mm10	oligo	58900991	58901250	.	-	.	ID=ENSMUSG00000026028.589;gene_id=ENSMUSG00000026028;gene_name=Trak2;oligo_id=ENSMUSG00000026028.589;oligo_type=regular_oneexon;Parent=ENSMUSG00000026028.UTR
chr1	mm10	oligo	58900987	58901246	.	-	.	ID=ENSMUSG00000026028.590;gene_id=ENSMUSG00000026028;gene_name=Trak2;oligo_id=ENSMUSG00000026028.590;oligo_type=regular_oneexon;Parent=ENSMUSG00000026028.UTR
chr1	mm10	oligo	58900983	58901242	.	-	.	ID=ENSMUSG00000026028.591;gene_id=ENSMUSG00000026028;gene_name=Trak2;oligo_id=ENSMUSG00000026028.591;oligo_type=regular_oneexon;Parent=ENSMUSG00000026028.UTR
chr1	mm10	oligo	58900979	58901238	.	-	.	ID=ENSMUSG00000026028.592;gene_id=ENSMUSG00000026028;gene_name=Trak2;oligo_id=ENSMUSG00000026028.592;oligo_type=regular_oneexon;Parent=ENSMUSG00000026028.UTR
chr1	mm10	oligo	58900975	58901234	.	-	.	ID=ENSMUSG00000026028.593;gene_id=ENSMUSG00000026028;gene_name=Trak2;oligo_id=ENSMUSG00000026028.593;oligo_type=regular_oneexon;Parent=ENSMUSG00000026028.UTR
chr1	mm10	oligo	58900971	58901230	.	-	.	ID=ENSMUSG00000026028.594;gene_id=ENSMUSG00000026028;gene_name=Trak2;oligo_id=ENSMUSG00000026028.594;oligo_type=regular_oneexon;Parent=ENSMUSG00000026028.UTR
chr1	mm10	oligo	58900967	58901226	.	-	.	ID=ENSMUSG00000026028.595;gene_id=ENSMUSG00000026028;gene_name=Trak2;oligo_id=ENSMUSG00000026028.595;oligo_type=regular_oneexon;Parent=ENSMUSG00000026028.UTR
chr1	mm10	oligo	58900963	58901222	.	-	.	ID=ENSMUSG00000026028.596;gene_id=ENSMUSG00000026028;gene_name=Trak2;oligo_id=ENSMUSG00000026028.596;oligo_type=regular_oneexon;Parent=ENSMUSG00000026028.UTR
chr1	mm10	oligo	58900959	58901218	.	-	.	ID=ENSMUSG00000026028.597;gene_id=ENSMUSG00000026028;gene_name=Trak2;oligo_id=ENSMUSG00000026028.597;oligo_type=regular_oneexon;Parent=ENSMUSG00000026028.UTR
chr1	mm10	oligo	58900955	58901214	.	-	.	ID=ENSMUSG00000026028.598;gene_id=ENSMUSG00000026028;gene_name=Trak2;oligo_id=ENSMUSG00000026028.598;oligo_type=regular_oneexon;Parent=ENSMUSG00000026028.UTR
chr1	mm10	oligo	58900951	58901210	.	-	.	ID=ENSMUSG00000026028.599;gene_id=ENSMUSG00000026028;gene_name=Trak2;oligo_id=ENSMUSG00000026028.599;oligo_type=regular_oneexon;Parent=ENSMUSG00000026028.UTR
chr1	mm10	oligo	58900947	58901206	.	-	.	ID=ENSMUSG00000026028.600;gene_id=ENSMUSG00000026028;gene_name=Trak2;oligo_id=ENSMUSG00000026028.600;oligo_type=regular_oneexon;Parent=ENSMUSG00000026028.UTR
chr1	mm10	oligo	58900943	58901202	.	-	.	ID=ENSMUSG00000026028.601;gene_id=ENSMUSG00000026028;gene_name=Trak2;oligo_id=ENSMUSG00000026028.601;oligo_type=regular_oneexon;Parent=ENSMUSG00000026028.UTR
chr1	mm10	oligo	58900939	58901198	.	-	.	ID=ENSMUSG00000026028.602;gene_id=ENSMUSG00000026028;gene_name=Trak2;oligo_id=ENSMUSG00000026028.602;oligo_type=regular_oneexon;Parent=ENSMUSG00000026028.UTR
chr1	mm10	oligo	58900935	58901194	.	-	.	ID=ENSMUSG00000026028.603;gene_id=ENSMUSG00000026028;gene_name=Trak2;oligo_id=ENSMUSG00000026028.603;oligo_type=regular_oneexon;Parent=ENSMUSG00000026028.UTR
chr1	mm10	oligo	58900931	58901190	.	-	.	ID=ENSMUSG00000026028.604;gene_id=ENSMUSG00000026028;gene_name=Trak2;oligo_id=ENSMUSG00000026028.604;oligo_type=regular_oneexon;Parent=ENSMUSG00000026028.UTR
chr1	mm10	oligo	58900927	58901186	.	-	.	ID=ENSMUSG00000026028.605;gene_id=ENSMUSG00000026028;gene_name=Trak2;oligo_id=ENSMUSG00000026028.605;oligo_type=regular_oneexon;Parent=ENSMUSG00000026028.UTR
chr1	mm10	oligo	58900923	58901182	.	-	.	ID=ENSMUSG00000026028.606;gene_id=ENSMUSG00000026028;gene_name=Trak2;oligo_id=ENSMUSG00000026028.606;oligo_type=regular_oneexon;Parent=ENSMUSG00000026028.UTR
chr1	mm10	oligo	58900919	58901178	.	-	.	ID=ENSMUSG00000026028.607;gene_id=ENSMUSG00000026028;gene_name=Trak2;oligo_id=ENSMUSG00000026028.607;oligo_type=regular_oneexon;Parent=ENSMUSG00000026028.UTR
chr1	mm10	oligo	58900915	58901174	.	-	.	ID=ENSMUSG00000026028.608;gene_id=ENSMUSG00000026028;gene_name=Trak2;oligo_id=ENSMUSG00000026028.608;oligo_type=regular_oneexon;Parent=ENSMUSG00000026028.UTR
chr1	mm10	oligo	58900911	58901170	.	-	.	ID=ENSMUSG00000026028.609;gene_id=ENSMUSG00000026028;gene_name=Trak2;oligo_id=ENSMUSG00000026028.609;oligo_type=regular_oneexon;Parent=ENSMUSG00000026028.UTR
chr1	mm10	oligo	58900907	58901166	.	-	.	ID=ENSMUSG00000026028.610;gene_id=ENSMUSG00000026028;gene_name=Trak2;oligo_id=ENSMUSG00000026028.610;oligo_type=regular_oneexon;Parent=ENSMUSG00000026028.UTR
chr1	mm10	oligo	58900903	58901162	.	-	.	ID=ENSMUSG00000026028.611;gene_id=ENSMUSG00000026028;gene_name=Trak2;oligo_id=ENSMUSG00000026028.611;oligo_type=regular_oneexon;Parent=ENSMUSG00000026028.UTR
chr1	mm10	oligo	58900899	58901158	.	-	.	ID=ENSMUSG00000026028.612;gene_id=ENSMUSG00000026028;gene_name=Trak2;oligo_id=ENSMUSG00000026028.612;oligo_type=regular_oneexon;Parent=ENSMUSG00000026028.UTR
chr1	mm10	oligo	58900895	58901154	.	-	.	ID=ENSMUSG00000026028.613;gene_id=ENSMUSG00000026028;gene_name=Trak2;oligo_id=ENSMUSG00000026028.613;oligo_type=regular_oneexon;Parent=ENSMUSG00000026028.UTR
chr1	mm10	oligo	58900891	58901150	.	-	.	ID=ENSMUSG00000026028.614;gene_id=ENSMUSG00000026028;gene_name=Trak2;oligo_id=ENSMUSG00000026028.614;oligo_type=regular_oneexon;Parent=ENSMUSG00000026028.UTR
chr1	mm10	oligo	58900887	58901146	.	-	.	ID=ENSMUSG00000026028.615;gene_id=ENSMUSG00000026028;gene_name=Trak2;oligo_id=ENSMUSG00000026028.615;oligo_type=regular_oneexon;Parent=ENSMUSG00000026028.UTR
chr1	mm10	oligo	58900883	58901142	.	-	.	ID=ENSMUSG00000026028.616;gene_id=ENSMUSG00000026028;gene_name=Trak2;oligo_id=ENSMUSG00000026028.616;oligo_type=regular_oneexon;Parent=ENSMUSG00000026028.UTR
chr1	mm10	oligo	58900879	58901138	.	-	.	ID=ENSMUSG00000026028.617;gene_id=ENSMUSG00000026028;gene_name=Trak2;oligo_id=ENSMUSG00000026028.617;oligo_type=regular_oneexon;Parent=ENSMUSG00000026028.UTR
chr1	mm10	oligo	58900875	58901134	.	-	.	ID=ENSMUSG00000026028.618;gene_id=ENSMUSG00000026028;gene_name=Trak2;oligo_id=ENSMUSG00000026028.618;oligo_type=regular_oneexon;Parent=ENSMUSG00000026028.UTR
chr1	mm10	oligo	58900871	58901130	.	-	.	ID=ENSMUSG00000026028.619;gene_id=ENSMUSG00000026028;gene_name=Trak2;oligo_id=ENSMUSG00000026028.619;oligo_type=regular_oneexon;Parent=ENSMUSG00000026028.UTR
chr1	mm10	oligo	58900867	58901126	.	-	.	ID=ENSMUSG00000026028.620;gene_id=ENSMUSG00000026028;gene_name=Trak2;oligo_id=ENSMUSG00000026028.620;oligo_type=regular_oneexon;Parent=ENSMUSG00000026028.UTR
chr1	mm10	oligo	58900863	58901122	.	-	.	ID=ENSMUSG00000026028.621;gene_id=ENSMUSG00000026028;gene_name=Trak2;oligo_id=ENSMUSG00000026028.621;oligo_type=regular_oneexon;Parent=ENSMUSG00000026028.UTR
chr1	mm10	oligo	58900859	58901118	.	-	.	ID=ENSMUSG00000026028.622;gene_id=ENSMUSG00000026028;gene_name=Trak2;oligo_id=ENSMUSG00000026028.622;oligo_type=regular_oneexon;Parent=ENSMUSG00000026028.UTR
chr1	mm10	oligo	58900855	58901114	.	-	.	ID=ENSMUSG00000026028.623;gene_id=ENSMUSG00000026028;gene_name=Trak2;oligo_id=ENSMUSG00000026028.623;oligo_type=regular_oneexon;Parent=ENSMUSG00000026028.UTR
chr1	mm10	oligo	58900851	58901110	.	-	.	ID=ENSMUSG00000026028.624;gene_id=ENSMUSG00000026028;gene_name=Trak2;oligo_id=ENSMUSG00000026028.624;oligo_type=regular_oneexon;Parent=ENSMUSG00000026028.UTR
chr1	mm10	oligo	58900847	58901106	.	-	.	ID=ENSMUSG00000026028.625;gene_id=ENSMUSG00000026028;gene_name=Trak2;oligo_id=ENSMUSG00000026028.625;oligo_type=regular_oneexon;Parent=ENSMUSG00000026028.UTR
chr1	mm10	oligo	58900843	58901102	.	-	.	ID=ENSMUSG00000026028.626;gene_id=ENSMUSG00000026028;gene_name=Trak2;oligo_id=ENSMUSG00000026028.626;oligo_type=regular_oneexon;Parent=ENSMUSG00000026028.UTR
chr1	mm10	oligo	58900839	58901098	.	-	.	ID=ENSMUSG00000026028.627;gene_id=ENSMUSG00000026028;gene_name=Trak2;oligo_id=ENSMUSG00000026028.627;oligo_type=regular_oneexon;Parent=ENSMUSG00000026028.UTR
chr1	mm10	oligo	58900835	58901094	.	-	.	ID=ENSMUSG00000026028.628;gene_id=ENSMUSG00000026028;gene_name=Trak2;oligo_id=ENSMUSG00000026028.628;oligo_type=regular_oneexon;Parent=ENSMUSG00000026028.UTR
chr1	mm10	oligo	58900831	58901090	.	-	.	ID=ENSMUSG00000026028.629;gene_id=ENSMUSG00000026028;gene_name=Trak2;oligo_id=ENSMUSG00000026028.629;oligo_type=regular_oneexon;Parent=ENSMUSG00000026028.UTR
chr1	mm10	oligo	58900827	58901086	.	-	.	ID=ENSMUSG00000026028.630;gene_id=ENSMUSG00000026028;gene_name=Trak2;oligo_id=ENSMUSG00000026028.630;oligo_type=regular_oneexon;Parent=ENSMUSG00000026028.UTR
chr1	mm10	oligo	58900823	58901082	.	-	.	ID=ENSMUSG00000026028.631;gene_id=ENSMUSG00000026028;gene_name=Trak2;oligo_id=ENSMUSG00000026028.631;oligo_type=regular_oneexon;Parent=ENSMUSG00000026028.UTR
chr1	mm10	oligo	58900819	58901078	.	-	.	ID=ENSMUSG00000026028.632;gene_id=ENSMUSG00000026028;gene_name=Trak2;oligo_id=ENSMUSG00000026028.632;oligo_type=regular_oneexon;Parent=ENSMUSG00000026028.UTR
chr1	mm10	oligo	58900815	58901074	.	-	.	ID=ENSMUSG00000026028.633;gene_id=ENSMUSG00000026028;gene_name=Trak2;oligo_id=ENSMUSG00000026028.633;oligo_type=regular_oneexon;Parent=ENSMUSG00000026028.UTR
chr1	mm10	oligo	58900811	58901070	.	-	.	ID=ENSMUSG00000026028.634;gene_id=ENSMUSG00000026028;gene_name=Trak2;oligo_id=ENSMUSG00000026028.634;oligo_type=regular_oneexon;Parent=ENSMUSG00000026028.UTR
chr1	mm10	oligo	58900807	58901066	.	-	.	ID=ENSMUSG00000026028.635;gene_id=ENSMUSG00000026028;gene_name=Trak2;oligo_id=ENSMUSG00000026028.635;oligo_type=regular_oneexon;Parent=ENSMUSG00000026028.UTR
chr1	mm10	oligo	58900803	58901062	.	-	.	ID=ENSMUSG00000026028.636;gene_id=ENSMUSG00000026028;gene_name=Trak2;oligo_id=ENSMUSG00000026028.636;oligo_type=regular_oneexon;Parent=ENSMUSG00000026028.UTR
chr1	mm10	oligo	58900799	58901058	.	-	.	ID=ENSMUSG00000026028.637;gene_id=ENSMUSG00000026028;gene_name=Trak2;oligo_id=ENSMUSG00000026028.637;oligo_type=regular_oneexon;Parent=ENSMUSG00000026028.UTR
chr1	mm10	oligo	58900795	58901054	.	-	.	ID=ENSMUSG00000026028.638;gene_id=ENSMUSG00000026028;gene_name=Trak2;oligo_id=ENSMUSG00000026028.638;oligo_type=regular_oneexon;Parent=ENSMUSG00000026028.UTR
chr1	mm10	oligo	58900791	58901050	.	-	.	ID=ENSMUSG00000026028.639;gene_id=ENSMUSG00000026028;gene_name=Trak2;oligo_id=ENSMUSG00000026028.639;oligo_type=regular_oneexon;Parent=ENSMUSG00000026028.UTR
chr1	mm10	oligo	58900787	58901046	.	-	.	ID=ENSMUSG00000026028.640;gene_id=ENSMUSG00000026028;gene_name=Trak2;oligo_id=ENSMUSG00000026028.640;oligo_type=regular_oneexon;Parent=ENSMUSG00000026028.UTR
chr1	mm10	oligo	58900783	58901042	.	-	.	ID=ENSMUSG00000026028.641;gene_id=ENSMUSG00000026028;gene_name=Trak2;oligo_id=ENSMUSG00000026028.641;oligo_type=regular_oneexon;Parent=ENSMUSG00000026028.UTR
chr1	mm10	oligo	58900779	58901038	.	-	.	ID=ENSMUSG00000026028.642;gene_id=ENSMUSG00000026028;gene_name=Trak2;oligo_id=ENSMUSG00000026028.642;oligo_type=regular_oneexon;Parent=ENSMUSG00000026028.UTR
chr1	mm10	oligo	58900775	58901034	.	-	.	ID=ENSMUSG00000026028.643;gene_id=ENSMUSG00000026028;gene_name=Trak2;oligo_id=ENSMUSG00000026028.643;oligo_type=regular_oneexon;Parent=ENSMUSG00000026028.UTR
chr1	mm10	oligo	58900771	58901030	.	-	.	ID=ENSMUSG00000026028.644;gene_id=ENSMUSG00000026028;gene_name=Trak2;oligo_id=ENSMUSG00000026028.644;oligo_type=regular_oneexon;Parent=ENSMUSG00000026028.UTR
chr1	mm10	oligo	58900767	58901026	.	-	.	ID=ENSMUSG00000026028.645;gene_id=ENSMUSG00000026028;gene_name=Trak2;oligo_id=ENSMUSG00000026028.645;oligo_type=regular_oneexon;Parent=ENSMUSG00000026028.UTR
chr1	mm10	oligo	58900763	58901022	.	-	.	ID=ENSMUSG00000026028.646;gene_id=ENSMUSG00000026028;gene_name=Trak2;oligo_id=ENSMUSG00000026028.646;oligo_type=regular_oneexon;Parent=ENSMUSG00000026028.UTR
chr1	mm10	oligo	58900759	58901018	.	-	.	ID=ENSMUSG00000026028.647;gene_id=ENSMUSG00000026028;gene_name=Trak2;oligo_id=ENSMUSG00000026028.647;oligo_type=regular_oneexon;Parent=ENSMUSG00000026028.UTR
chr1	mm10	oligo	58900755	58901014	.	-	.	ID=ENSMUSG00000026028.648;gene_id=ENSMUSG00000026028;gene_name=Trak2;oligo_id=ENSMUSG00000026028.648;oligo_type=regular_oneexon;Parent=ENSMUSG00000026028.UTR
chr1	mm10	oligo	58900751	58901010	.	-	.	ID=ENSMUSG00000026028.649;gene_id=ENSMUSG00000026028;gene_name=Trak2;oligo_id=ENSMUSG00000026028.649;oligo_type=regular_oneexon;Parent=ENSMUSG00000026028.UTR
chr1	mm10	oligo	58900747	58901006	.	-	.	ID=ENSMUSG00000026028.650;gene_id=ENSMUSG00000026028;gene_name=Trak2;oligo_id=ENSMUSG00000026028.650;oligo_type=regular_oneexon;Parent=ENSMUSG00000026028.UTR
chr1	mm10	oligo	58900743	58901002	.	-	.	ID=ENSMUSG00000026028.651;gene_id=ENSMUSG00000026028;gene_name=Trak2;oligo_id=ENSMUSG00000026028.651;oligo_type=regular_oneexon;Parent=ENSMUSG00000026028.UTR
chr1	mm10	oligo	58900739	58900998	.	-	.	ID=ENSMUSG00000026028.652;gene_id=ENSMUSG00000026028;gene_name=Trak2;oligo_id=ENSMUSG00000026028.652;oligo_type=regular_oneexon;Parent=ENSMUSG00000026028.UTR
chr1	mm10	oligo	58900735	58900994	.	-	.	ID=ENSMUSG00000026028.653;gene_id=ENSMUSG00000026028;gene_name=Trak2;oligo_id=ENSMUSG00000026028.653;oligo_type=regular_oneexon;Parent=ENSMUSG00000026028.UTR
chr1	mm10	oligo	58900731	58900990	.	-	.	ID=ENSMUSG00000026028.654;gene_id=ENSMUSG00000026028;gene_name=Trak2;oligo_id=ENSMUSG00000026028.654;oligo_type=regular_oneexon;Parent=ENSMUSG00000026028.UTR
chr1	mm10	oligo	58900727	58900986	.	-	.	ID=ENSMUSG00000026028.655;gene_id=ENSMUSG00000026028;gene_name=Trak2;oligo_id=ENSMUSG00000026028.655;oligo_type=regular_oneexon;Parent=ENSMUSG00000026028.UTR
chr1	mm10	oligo	58900723	58900982	.	-	.	ID=ENSMUSG00000026028.656;gene_id=ENSMUSG00000026028;gene_name=Trak2;oligo_id=ENSMUSG00000026028.656;oligo_type=regular_oneexon;Parent=ENSMUSG00000026028.UTR
chr1	mm10	oligo	58900719	58900978	.	-	.	ID=ENSMUSG00000026028.657;gene_id=ENSMUSG00000026028;gene_name=Trak2;oligo_id=ENSMUSG00000026028.657;oligo_type=regular_oneexon;Parent=ENSMUSG00000026028.UTR
chr1	mm10	oligo	58900715	58900974	.	-	.	ID=ENSMUSG00000026028.658;gene_id=ENSMUSG00000026028;gene_name=Trak2;oligo_id=ENSMUSG00000026028.658;oligo_type=regular_oneexon;Parent=ENSMUSG00000026028.UTR
chr1	mm10	oligo	58900711	58900970	.	-	.	ID=ENSMUSG00000026028.659;gene_id=ENSMUSG00000026028;gene_name=Trak2;oligo_id=ENSMUSG00000026028.659;oligo_type=regular_oneexon;Parent=ENSMUSG00000026028.UTR
chr1	mm10	oligo	58900707	58900966	.	-	.	ID=ENSMUSG00000026028.660;gene_id=ENSMUSG00000026028;gene_name=Trak2;oligo_id=ENSMUSG00000026028.660;oligo_type=regular_oneexon;Parent=ENSMUSG00000026028.UTR
chr1	mm10	oligo	58900703	58900962	.	-	.	ID=ENSMUSG00000026028.661;gene_id=ENSMUSG00000026028;gene_name=Trak2;oligo_id=ENSMUSG00000026028.661;oligo_type=regular_oneexon;Parent=ENSMUSG00000026028.UTR
chr1	mm10	oligo	58900699	58900958	.	-	.	ID=ENSMUSG00000026028.662;gene_id=ENSMUSG00000026028;gene_name=Trak2;oligo_id=ENSMUSG00000026028.662;oligo_type=regular_oneexon;Parent=ENSMUSG00000026028.UTR
chr1	mm10	oligo	58900695	58900954	.	-	.	ID=ENSMUSG00000026028.663;gene_id=ENSMUSG00000026028;gene_name=Trak2;oligo_id=ENSMUSG00000026028.663;oligo_type=regular_oneexon;Parent=ENSMUSG00000026028.UTR
chr1	mm10	oligo	58900691	58900950	.	-	.	ID=ENSMUSG00000026028.664;gene_id=ENSMUSG00000026028;gene_name=Trak2;oligo_id=ENSMUSG00000026028.664;oligo_type=regular_oneexon;Parent=ENSMUSG00000026028.UTR
chr1	mm10	oligo	58900687	58900946	.	-	.	ID=ENSMUSG00000026028.665;gene_id=ENSMUSG00000026028;gene_name=Trak2;oligo_id=ENSMUSG00000026028.665;oligo_type=regular_oneexon;Parent=ENSMUSG00000026028.UTR
chr1	mm10	oligo	58900683	58900942	.	-	.	ID=ENSMUSG00000026028.666;gene_id=ENSMUSG00000026028;gene_name=Trak2;oligo_id=ENSMUSG00000026028.666;oligo_type=regular_oneexon;Parent=ENSMUSG00000026028.UTR
chr1	mm10	oligo	58900679	58900938	.	-	.	ID=ENSMUSG00000026028.667;gene_id=ENSMUSG00000026028;gene_name=Trak2;oligo_id=ENSMUSG00000026028.667;oligo_type=regular_oneexon;Parent=ENSMUSG00000026028.UTR
chr1	mm10	oligo	58900675	58900934	.	-	.	ID=ENSMUSG00000026028.668;gene_id=ENSMUSG00000026028;gene_name=Trak2;oligo_id=ENSMUSG00000026028.668;oligo_type=regular_oneexon;Parent=ENSMUSG00000026028.UTR
chr1	mm10	oligo	58900671	58900930	.	-	.	ID=ENSMUSG00000026028.669;gene_id=ENSMUSG00000026028;gene_name=Trak2;oligo_id=ENSMUSG00000026028.669;oligo_type=regular_oneexon;Parent=ENSMUSG00000026028.UTR
chr1	mm10	oligo	58900667	58900926	.	-	.	ID=ENSMUSG00000026028.670;gene_id=ENSMUSG00000026028;gene_name=Trak2;oligo_id=ENSMUSG00000026028.670;oligo_type=regular_oneexon;Parent=ENSMUSG00000026028.UTR
chr1	mm10	oligo	58900663	58900922	.	-	.	ID=ENSMUSG00000026028.671;gene_id=ENSMUSG00000026028;gene_name=Trak2;oligo_id=ENSMUSG00000026028.671;oligo_type=regular_oneexon;Parent=ENSMUSG00000026028.UTR
chr1	mm10	oligo	58900659	58900918	.	-	.	ID=ENSMUSG00000026028.672;gene_id=ENSMUSG00000026028;gene_name=Trak2;oligo_id=ENSMUSG00000026028.672;oligo_type=regular_oneexon;Parent=ENSMUSG00000026028.UTR
chr1	mm10	oligo	58900655	58900914	.	-	.	ID=ENSMUSG00000026028.673;gene_id=ENSMUSG00000026028;gene_name=Trak2;oligo_id=ENSMUSG00000026028.673;oligo_type=regular_oneexon;Parent=ENSMUSG00000026028.UTR
chr1	mm10	oligo	58900651	58900910	.	-	.	ID=ENSMUSG00000026028.674;gene_id=ENSMUSG00000026028;gene_name=Trak2;oligo_id=ENSMUSG00000026028.674;oligo_type=regular_oneexon;Parent=ENSMUSG00000026028.UTR
chr1	mm10	oligo	58900647	58900906	.	-	.	ID=ENSMUSG00000026028.675;gene_id=ENSMUSG00000026028;gene_name=Trak2;oligo_id=ENSMUSG00000026028.675;oligo_type=regular_oneexon;Parent=ENSMUSG00000026028.UTR
chr1	mm10	oligo	58900643	58900902	.	-	.	ID=ENSMUSG00000026028.676;gene_id=ENSMUSG00000026028;gene_name=Trak2;oligo_id=ENSMUSG00000026028.676;oligo_type=regular_oneexon;Parent=ENSMUSG00000026028.UTR
chr1	mm10	oligo	58900639	58900898	.	-	.	ID=ENSMUSG00000026028.677;gene_id=ENSMUSG00000026028;gene_name=Trak2;oligo_id=ENSMUSG00000026028.677;oligo_type=regular_oneexon;Parent=ENSMUSG00000026028.UTR
chr1	mm10	oligo	58900635	58900894	.	-	.	ID=ENSMUSG00000026028.678;gene_id=ENSMUSG00000026028;gene_name=Trak2;oligo_id=ENSMUSG00000026028.678;oligo_type=regular_oneexon;Parent=ENSMUSG00000026028.UTR
chr1	mm10	oligo	58900631	58900890	.	-	.	ID=ENSMUSG00000026028.679;gene_id=ENSMUSG00000026028;gene_name=Trak2;oligo_id=ENSMUSG00000026028.679;oligo_type=regular_oneexon;Parent=ENSMUSG00000026028.UTR
chr1	mm10	oligo	58900627	58900886	.	-	.	ID=ENSMUSG00000026028.680;gene_id=ENSMUSG00000026028;gene_name=Trak2;oligo_id=ENSMUSG00000026028.680;oligo_type=regular_oneexon;Parent=ENSMUSG00000026028.UTR
chr1	mm10	oligo	58900623	58900882	.	-	.	ID=ENSMUSG00000026028.681;gene_id=ENSMUSG00000026028;gene_name=Trak2;oligo_id=ENSMUSG00000026028.681;oligo_type=regular_oneexon;Parent=ENSMUSG00000026028.UTR
chr1	mm10	oligo	58900619	58900878	.	-	.	ID=ENSMUSG00000026028.682;gene_id=ENSMUSG00000026028;gene_name=Trak2;oligo_id=ENSMUSG00000026028.682;oligo_type=regular_oneexon;Parent=ENSMUSG00000026028.UTR
chr1	mm10	oligo	58900615	58900874	.	-	.	ID=ENSMUSG00000026028.683;gene_id=ENSMUSG00000026028;gene_name=Trak2;oligo_id=ENSMUSG00000026028.683;oligo_type=regular_oneexon;Parent=ENSMUSG00000026028.UTR
chr1	mm10	oligo	58900611	58900870	.	-	.	ID=ENSMUSG00000026028.684;gene_id=ENSMUSG00000026028;gene_name=Trak2;oligo_id=ENSMUSG00000026028.684;oligo_type=regular_oneexon;Parent=ENSMUSG00000026028.UTR
chr1	mm10	oligo	58900607	58900866	.	-	.	ID=ENSMUSG00000026028.685;gene_id=ENSMUSG00000026028;gene_name=Trak2;oligo_id=ENSMUSG00000026028.685;oligo_type=regular_oneexon;Parent=ENSMUSG00000026028.UTR
chr1	mm10	oligo	58900603	58900862	.	-	.	ID=ENSMUSG00000026028.686;gene_id=ENSMUSG00000026028;gene_name=Trak2;oligo_id=ENSMUSG00000026028.686;oligo_type=regular_oneexon;Parent=ENSMUSG00000026028.UTR
chr1	mm10	oligo	58900599	58900858	.	-	.	ID=ENSMUSG00000026028.687;gene_id=ENSMUSG00000026028;gene_name=Trak2;oligo_id=ENSMUSG00000026028.687;oligo_type=regular_oneexon;Parent=ENSMUSG00000026028.UTR
chr1	mm10	oligo	58900595	58900854	.	-	.	ID=ENSMUSG00000026028.688;gene_id=ENSMUSG00000026028;gene_name=Trak2;oligo_id=ENSMUSG00000026028.688;oligo_type=regular_oneexon;Parent=ENSMUSG00000026028.UTR
chr1	mm10	oligo	58900591	58900850	.	-	.	ID=ENSMUSG00000026028.689;gene_id=ENSMUSG00000026028;gene_name=Trak2;oligo_id=ENSMUSG00000026028.689;oligo_type=regular_oneexon;Parent=ENSMUSG00000026028.UTR
chr1	mm10	oligo	58900587	58900846	.	-	.	ID=ENSMUSG00000026028.690;gene_id=ENSMUSG00000026028;gene_name=Trak2;oligo_id=ENSMUSG00000026028.690;oligo_type=regular_oneexon;Parent=ENSMUSG00000026028.UTR
chr1	mm10	oligo	58900583	58900842	.	-	.	ID=ENSMUSG00000026028.691;gene_id=ENSMUSG00000026028;gene_name=Trak2;oligo_id=ENSMUSG00000026028.691;oligo_type=regular_oneexon;Parent=ENSMUSG00000026028.UTR
chr1	mm10	oligo	58900579	58900838	.	-	.	ID=ENSMUSG00000026028.692;gene_id=ENSMUSG00000026028;gene_name=Trak2;oligo_id=ENSMUSG00000026028.692;oligo_type=regular_oneexon;Parent=ENSMUSG00000026028.UTR
chr1	mm10	oligo	58900575	58900834	.	-	.	ID=ENSMUSG00000026028.693;gene_id=ENSMUSG00000026028;gene_name=Trak2;oligo_id=ENSMUSG00000026028.693;oligo_type=regular_oneexon;Parent=ENSMUSG00000026028.UTR
chr1	mm10	oligo	58900571	58900830	.	-	.	ID=ENSMUSG00000026028.694;gene_id=ENSMUSG00000026028;gene_name=Trak2;oligo_id=ENSMUSG00000026028.694;oligo_type=regular_oneexon;Parent=ENSMUSG00000026028.UTR
chr1	mm10	oligo	58900567	58900826	.	-	.	ID=ENSMUSG00000026028.695;gene_id=ENSMUSG00000026028;gene_name=Trak2;oligo_id=ENSMUSG00000026028.695;oligo_type=regular_oneexon;Parent=ENSMUSG00000026028.UTR
chr1	mm10	oligo	58900563	58900822	.	-	.	ID=ENSMUSG00000026028.696;gene_id=ENSMUSG00000026028;gene_name=Trak2;oligo_id=ENSMUSG00000026028.696;oligo_type=regular_oneexon;Parent=ENSMUSG00000026028.UTR
chr1	mm10	oligo	58900559	58900818	.	-	.	ID=ENSMUSG00000026028.697;gene_id=ENSMUSG00000026028;gene_name=Trak2;oligo_id=ENSMUSG00000026028.697;oligo_type=regular_oneexon;Parent=ENSMUSG00000026028.UTR
chr1	mm10	oligo	58900555	58900814	.	-	.	ID=ENSMUSG00000026028.698;gene_id=ENSMUSG00000026028;gene_name=Trak2;oligo_id=ENSMUSG00000026028.698;oligo_type=regular_oneexon;Parent=ENSMUSG00000026028.UTR
chr1	mm10	oligo	58900551	58900810	.	-	.	ID=ENSMUSG00000026028.699;gene_id=ENSMUSG00000026028;gene_name=Trak2;oligo_id=ENSMUSG00000026028.699;oligo_type=regular_oneexon;Parent=ENSMUSG00000026028.UTR
chr1	mm10	oligo	58900547	58900806	.	-	.	ID=ENSMUSG00000026028.700;gene_id=ENSMUSG00000026028;gene_name=Trak2;oligo_id=ENSMUSG00000026028.700;oligo_type=regular_oneexon;Parent=ENSMUSG00000026028.UTR
chr1	mm10	oligo	58900543	58900802	.	-	.	ID=ENSMUSG00000026028.701;gene_id=ENSMUSG00000026028;gene_name=Trak2;oligo_id=ENSMUSG00000026028.701;oligo_type=regular_oneexon;Parent=ENSMUSG00000026028.UTR
chr1	mm10	oligo	58900539	58900798	.	-	.	ID=ENSMUSG00000026028.702;gene_id=ENSMUSG00000026028;gene_name=Trak2;oligo_id=ENSMUSG00000026028.702;oligo_type=regular_oneexon;Parent=ENSMUSG00000026028.UTR
chr1	mm10	oligo	58900535	58900794	.	-	.	ID=ENSMUSG00000026028.703;gene_id=ENSMUSG00000026028;gene_name=Trak2;oligo_id=ENSMUSG00000026028.703;oligo_type=regular_oneexon;Parent=ENSMUSG00000026028.UTR
chr1	mm10	oligo	58900531	58900790	.	-	.	ID=ENSMUSG00000026028.704;gene_id=ENSMUSG00000026028;gene_name=Trak2;oligo_id=ENSMUSG00000026028.704;oligo_type=regular_oneexon;Parent=ENSMUSG00000026028.UTR
chr1	mm10	oligo	58900527	58900786	.	-	.	ID=ENSMUSG00000026028.705;gene_id=ENSMUSG00000026028;gene_name=Trak2;oligo_id=ENSMUSG00000026028.705;oligo_type=regular_oneexon;Parent=ENSMUSG00000026028.UTR
chr1	mm10	oligo	58900523	58900782	.	-	.	ID=ENSMUSG00000026028.706;gene_id=ENSMUSG00000026028;gene_name=Trak2;oligo_id=ENSMUSG00000026028.706;oligo_type=regular_oneexon;Parent=ENSMUSG00000026028.UTR
chr1	mm10	oligo	58900519	58900778	.	-	.	ID=ENSMUSG00000026028.707;gene_id=ENSMUSG00000026028;gene_name=Trak2;oligo_id=ENSMUSG00000026028.707;oligo_type=regular_oneexon;Parent=ENSMUSG00000026028.UTR
chr1	mm10	oligo	58900515	58900774	.	-	.	ID=ENSMUSG00000026028.708;gene_id=ENSMUSG00000026028;gene_name=Trak2;oligo_id=ENSMUSG00000026028.708;oligo_type=regular_oneexon;Parent=ENSMUSG00000026028.UTR
chr1	mm10	oligo	58900511	58900770	.	-	.	ID=ENSMUSG00000026028.709;gene_id=ENSMUSG00000026028;gene_name=Trak2;oligo_id=ENSMUSG00000026028.709;oligo_type=regular_oneexon;Parent=ENSMUSG00000026028.UTR
chr1	mm10	oligo	58900507	58900766	.	-	.	ID=ENSMUSG00000026028.710;gene_id=ENSMUSG00000026028;gene_name=Trak2;oligo_id=ENSMUSG00000026028.710;oligo_type=regular_oneexon;Parent=ENSMUSG00000026028.UTR
chr1	mm10	oligo	58900503	58900762	.	-	.	ID=ENSMUSG00000026028.711;gene_id=ENSMUSG00000026028;gene_name=Trak2;oligo_id=ENSMUSG00000026028.711;oligo_type=regular_oneexon;Parent=ENSMUSG00000026028.UTR
chr1	mm10	oligo	58900499	58900758	.	-	.	ID=ENSMUSG00000026028.712;gene_id=ENSMUSG00000026028;gene_name=Trak2;oligo_id=ENSMUSG00000026028.712;oligo_type=regular_oneexon;Parent=ENSMUSG00000026028.UTR
chr1	mm10	oligo	58900495	58900754	.	-	.	ID=ENSMUSG00000026028.713;gene_id=ENSMUSG00000026028;gene_name=Trak2;oligo_id=ENSMUSG00000026028.713;oligo_type=regular_oneexon;Parent=ENSMUSG00000026028.UTR
chr1	mm10	oligo	58900491	58900750	.	-	.	ID=ENSMUSG00000026028.714;gene_id=ENSMUSG00000026028;gene_name=Trak2;oligo_id=ENSMUSG00000026028.714;oligo_type=regular_oneexon;Parent=ENSMUSG00000026028.UTR
chr1	mm10	oligo	58900487	58900746	.	-	.	ID=ENSMUSG00000026028.715;gene_id=ENSMUSG00000026028;gene_name=Trak2;oligo_id=ENSMUSG00000026028.715;oligo_type=regular_oneexon;Parent=ENSMUSG00000026028.UTR
chr1	mm10	oligo	58900483	58900742	.	-	.	ID=ENSMUSG00000026028.716;gene_id=ENSMUSG00000026028;gene_name=Trak2;oligo_id=ENSMUSG00000026028.716;oligo_type=regular_oneexon;Parent=ENSMUSG00000026028.UTR
chr1	mm10	oligo	58900479	58900738	.	-	.	ID=ENSMUSG00000026028.717;gene_id=ENSMUSG00000026028;gene_name=Trak2;oligo_id=ENSMUSG00000026028.717;oligo_type=regular_oneexon;Parent=ENSMUSG00000026028.UTR
chr1	mm10	oligo	58900475	58900734	.	-	.	ID=ENSMUSG00000026028.718;gene_id=ENSMUSG00000026028;gene_name=Trak2;oligo_id=ENSMUSG00000026028.718;oligo_type=regular_oneexon;Parent=ENSMUSG00000026028.UTR
chr1	mm10	oligo	58900471	58900730	.	-	.	ID=ENSMUSG00000026028.719;gene_id=ENSMUSG00000026028;gene_name=Trak2;oligo_id=ENSMUSG00000026028.719;oligo_type=regular_oneexon;Parent=ENSMUSG00000026028.UTR
chr1	mm10	oligo	58900467	58900726	.	-	.	ID=ENSMUSG00000026028.720;gene_id=ENSMUSG00000026028;gene_name=Trak2;oligo_id=ENSMUSG00000026028.720;oligo_type=regular_oneexon;Parent=ENSMUSG00000026028.UTR
chr1	mm10	oligo	58900463	58900722	.	-	.	ID=ENSMUSG00000026028.721;gene_id=ENSMUSG00000026028;gene_name=Trak2;oligo_id=ENSMUSG00000026028.721;oligo_type=regular_oneexon;Parent=ENSMUSG00000026028.UTR
chr1	mm10	oligo	58900459	58900718	.	-	.	ID=ENSMUSG00000026028.722;gene_id=ENSMUSG00000026028;gene_name=Trak2;oligo_id=ENSMUSG00000026028.722;oligo_type=regular_oneexon;Parent=ENSMUSG00000026028.UTR
chr1	mm10	oligo	58900455	58900714	.	-	.	ID=ENSMUSG00000026028.723;gene_id=ENSMUSG00000026028;gene_name=Trak2;oligo_id=ENSMUSG00000026028.723;oligo_type=regular_oneexon;Parent=ENSMUSG00000026028.UTR
chr1	mm10	oligo	58900451	58900710	.	-	.	ID=ENSMUSG00000026028.724;gene_id=ENSMUSG00000026028;gene_name=Trak2;oligo_id=ENSMUSG00000026028.724;oligo_type=regular_oneexon;Parent=ENSMUSG00000026028.UTR
chr1	mm10	oligo	58900447	58900706	.	-	.	ID=ENSMUSG00000026028.725;gene_id=ENSMUSG00000026028;gene_name=Trak2;oligo_id=ENSMUSG00000026028.725;oligo_type=regular_oneexon;Parent=ENSMUSG00000026028.UTR
chr1	mm10	oligo	58900443	58900702	.	-	.	ID=ENSMUSG00000026028.726;gene_id=ENSMUSG00000026028;gene_name=Trak2;oligo_id=ENSMUSG00000026028.726;oligo_type=regular_oneexon;Parent=ENSMUSG00000026028.UTR
chr1	mm10	oligo	58900439	58900698	.	-	.	ID=ENSMUSG00000026028.727;gene_id=ENSMUSG00000026028;gene_name=Trak2;oligo_id=ENSMUSG00000026028.727;oligo_type=regular_oneexon;Parent=ENSMUSG00000026028.UTR
chr1	mm10	oligo	58900435	58900694	.	-	.	ID=ENSMUSG00000026028.728;gene_id=ENSMUSG00000026028;gene_name=Trak2;oligo_id=ENSMUSG00000026028.728;oligo_type=regular_oneexon;Parent=ENSMUSG00000026028.UTR
chr1	mm10	oligo	58900431	58900690	.	-	.	ID=ENSMUSG00000026028.729;gene_id=ENSMUSG00000026028;gene_name=Trak2;oligo_id=ENSMUSG00000026028.729;oligo_type=regular_oneexon;Parent=ENSMUSG00000026028.UTR
chr1	mm10	oligo	58900427	58900686	.	-	.	ID=ENSMUSG00000026028.730;gene_id=ENSMUSG00000026028;gene_name=Trak2;oligo_id=ENSMUSG00000026028.730;oligo_type=regular_oneexon;Parent=ENSMUSG00000026028.UTR
chr1	mm10	oligo	58900423	58900682	.	-	.	ID=ENSMUSG00000026028.731;gene_id=ENSMUSG00000026028;gene_name=Trak2;oligo_id=ENSMUSG00000026028.731;oligo_type=regular_oneexon;Parent=ENSMUSG00000026028.UTR
chr1	mm10	oligo	58900419	58900678	.	-	.	ID=ENSMUSG00000026028.732;gene_id=ENSMUSG00000026028;gene_name=Trak2;oligo_id=ENSMUSG00000026028.732;oligo_type=regular_oneexon;Parent=ENSMUSG00000026028.UTR
chr1	mm10	oligo	58900415	58900674	.	-	.	ID=ENSMUSG00000026028.733;gene_id=ENSMUSG00000026028;gene_name=Trak2;oligo_id=ENSMUSG00000026028.733;oligo_type=regular_oneexon;Parent=ENSMUSG00000026028.UTR
chr1	mm10	oligo	58900411	58900670	.	-	.	ID=ENSMUSG00000026028.734;gene_id=ENSMUSG00000026028;gene_name=Trak2;oligo_id=ENSMUSG00000026028.734;oligo_type=regular_oneexon;Parent=ENSMUSG00000026028.UTR
chr1	mm10	oligo	58900407	58900666	.	-	.	ID=ENSMUSG00000026028.735;gene_id=ENSMUSG00000026028;gene_name=Trak2;oligo_id=ENSMUSG00000026028.735;oligo_type=regular_oneexon;Parent=ENSMUSG00000026028.UTR
chr1	mm10	oligo	58900403	58900662	.	-	.	ID=ENSMUSG00000026028.736;gene_id=ENSMUSG00000026028;gene_name=Trak2;oligo_id=ENSMUSG00000026028.736;oligo_type=regular_oneexon;Parent=ENSMUSG00000026028.UTR
chr1	mm10	oligo	58900399	58900658	.	-	.	ID=ENSMUSG00000026028.737;gene_id=ENSMUSG00000026028;gene_name=Trak2;oligo_id=ENSMUSG00000026028.737;oligo_type=regular_oneexon;Parent=ENSMUSG00000026028.UTR
chr1	mm10	oligo	58900395	58900654	.	-	.	ID=ENSMUSG00000026028.738;gene_id=ENSMUSG00000026028;gene_name=Trak2;oligo_id=ENSMUSG00000026028.738;oligo_type=regular_oneexon;Parent=ENSMUSG00000026028.UTR
chr1	mm10	oligo	58900391	58900650	.	-	.	ID=ENSMUSG00000026028.739;gene_id=ENSMUSG00000026028;gene_name=Trak2;oligo_id=ENSMUSG00000026028.739;oligo_type=regular_oneexon;Parent=ENSMUSG00000026028.UTR
chr1	mm10	oligo	58900387	58900646	.	-	.	ID=ENSMUSG00000026028.740;gene_id=ENSMUSG00000026028;gene_name=Trak2;oligo_id=ENSMUSG00000026028.740;oligo_type=regular_oneexon;Parent=ENSMUSG00000026028.UTR
chr1	mm10	oligo	58900383	58900642	.	-	.	ID=ENSMUSG00000026028.741;gene_id=ENSMUSG00000026028;gene_name=Trak2;oligo_id=ENSMUSG00000026028.741;oligo_type=regular_oneexon;Parent=ENSMUSG00000026028.UTR
chr1	mm10	oligo	58900379	58900638	.	-	.	ID=ENSMUSG00000026028.742;gene_id=ENSMUSG00000026028;gene_name=Trak2;oligo_id=ENSMUSG00000026028.742;oligo_type=regular_oneexon;Parent=ENSMUSG00000026028.UTR
chr1	mm10	oligo	58900375	58900634	.	-	.	ID=ENSMUSG00000026028.743;gene_id=ENSMUSG00000026028;gene_name=Trak2;oligo_id=ENSMUSG00000026028.743;oligo_type=regular_oneexon;Parent=ENSMUSG00000026028.UTR
chr1	mm10	oligo	58900371	58900630	.	-	.	ID=ENSMUSG00000026028.744;gene_id=ENSMUSG00000026028;gene_name=Trak2;oligo_id=ENSMUSG00000026028.744;oligo_type=regular_oneexon;Parent=ENSMUSG00000026028.UTR
chr1	mm10	oligo	58900367	58900626	.	-	.	ID=ENSMUSG00000026028.745;gene_id=ENSMUSG00000026028;gene_name=Trak2;oligo_id=ENSMUSG00000026028.745;oligo_type=regular_oneexon;Parent=ENSMUSG00000026028.UTR
chr1	mm10	oligo	58900363	58900622	.	-	.	ID=ENSMUSG00000026028.746;gene_id=ENSMUSG00000026028;gene_name=Trak2;oligo_id=ENSMUSG00000026028.746;oligo_type=regular_oneexon;Parent=ENSMUSG00000026028.UTR
chr1	mm10	oligo	58900359	58900618	.	-	.	ID=ENSMUSG00000026028.747;gene_id=ENSMUSG00000026028;gene_name=Trak2;oligo_id=ENSMUSG00000026028.747;oligo_type=regular_oneexon;Parent=ENSMUSG00000026028.UTR
chr1	mm10	oligo	58900355	58900614	.	-	.	ID=ENSMUSG00000026028.748;gene_id=ENSMUSG00000026028;gene_name=Trak2;oligo_id=ENSMUSG00000026028.748;oligo_type=regular_oneexon;Parent=ENSMUSG00000026028.UTR
chr1	mm10	oligo	58900351	58900610	.	-	.	ID=ENSMUSG00000026028.749;gene_id=ENSMUSG00000026028;gene_name=Trak2;oligo_id=ENSMUSG00000026028.749;oligo_type=regular_oneexon;Parent=ENSMUSG00000026028.UTR
chr2	mm10	UTR	90779561	90781120	.	+	.	gene_id=ENSMUSG00000008200;gene_name=Fnbp4;number_of_oligos=326;ID=ENSMUSG00000008200.UTR
chr2	mm10	oligo	90779561	90779820	.	+	.	ID=ENSMUSG00000008200.1;gene_id=ENSMUSG00000008200;gene_name=Fnbp4;oligo_id=ENSMUSG00000008200.1;oligo_type=regular_oneexon;Parent=ENSMUSG00000008200.UTR
chr2	mm10	oligo	90779565	90779824	.	+	.	ID=ENSMUSG00000008200.2;gene_id=ENSMUSG00000008200;gene_name=Fnbp4;oligo_id=ENSMUSG00000008200.2;oligo_type=regular_oneexon;Parent=ENSMUSG00000008200.UTR
chr2	mm10	oligo	90779569	90779828	.	+	.	ID=ENSMUSG00000008200.3;gene_id=ENSMUSG00000008200;gene_name=Fnbp4;oligo_id=ENSMUSG00000008200.3;oligo_type=regular_oneexon;Parent=ENSMUSG00000008200.UTR
chr2	mm10	oligo	90779573	90779832	.	+	.	ID=ENSMUSG00000008200.4;gene_id=ENSMUSG00000008200;gene_name=Fnbp4;oligo_id=ENSMUSG00000008200.4;oligo_type=regular_oneexon;Parent=ENSMUSG00000008200.UTR
chr2	mm10	oligo	90779577	90779836	.	+	.	ID=ENSMUSG00000008200.5;gene_id=ENSMUSG00000008200;gene_name=Fnbp4;oligo_id=ENSMUSG00000008200.5;oligo_type=regular_oneexon;Parent=ENSMUSG00000008200.UTR
chr2	mm10	oligo	90779581	90779840	.	+	.	ID=ENSMUSG00000008200.6;gene_id=ENSMUSG00000008200;gene_name=Fnbp4;oligo_id=ENSMUSG00000008200.6;oligo_type=regular_oneexon;Parent=ENSMUSG00000008200.UTR
chr2	mm10	oligo	90779585	90779844	.	+	.	ID=ENSMUSG00000008200.7;gene_id=ENSMUSG00000008200;gene_name=Fnbp4;oligo_id=ENSMUSG00000008200.7;oligo_type=regular_oneexon;Parent=ENSMUSG00000008200.UTR
chr2	mm10	oligo	90779589	90779848	.	+	.	ID=ENSMUSG00000008200.8;gene_id=ENSMUSG00000008200;gene_name=Fnbp4;oligo_id=ENSMUSG00000008200.8;oligo_type=regular_oneexon;Parent=ENSMUSG00000008200.UTR
chr2	mm10	oligo	90779593	90779852	.	+	.	ID=ENSMUSG00000008200.9;gene_id=ENSMUSG00000008200;gene_name=Fnbp4;oligo_id=ENSMUSG00000008200.9;oligo_type=regular_oneexon;Parent=ENSMUSG00000008200.UTR
chr2	mm10	oligo	90779597	90779856	.	+	.	ID=ENSMUSG00000008200.10;gene_id=ENSMUSG00000008200;gene_name=Fnbp4;oligo_id=ENSMUSG00000008200.10;oligo_type=regular_oneexon;Parent=ENSMUSG00000008200.UTR
chr2	mm10	oligo	90779601	90779860	.	+	.	ID=ENSMUSG00000008200.11;gene_id=ENSMUSG00000008200;gene_name=Fnbp4;oligo_id=ENSMUSG00000008200.11;oligo_type=regular_oneexon;Parent=ENSMUSG00000008200.UTR
chr2	mm10	oligo	90779605	90779864	.	+	.	ID=ENSMUSG00000008200.12;gene_id=ENSMUSG00000008200;gene_name=Fnbp4;oligo_id=ENSMUSG00000008200.12;oligo_type=regular_oneexon;Parent=ENSMUSG00000008200.UTR
chr2	mm10	oligo	90779609	90779868	.	+	.	ID=ENSMUSG00000008200.13;gene_id=ENSMUSG00000008200;gene_name=Fnbp4;oligo_id=ENSMUSG00000008200.13;oligo_type=regular_oneexon;Parent=ENSMUSG00000008200.UTR
chr2	mm10	oligo	90779613	90779872	.	+	.	ID=ENSMUSG00000008200.14;gene_id=ENSMUSG00000008200;gene_name=Fnbp4;oligo_id=ENSMUSG00000008200.14;oligo_type=regular_oneexon;Parent=ENSMUSG00000008200.UTR
chr2	mm10	oligo	90779617	90779876	.	+	.	ID=ENSMUSG00000008200.15;gene_id=ENSMUSG00000008200;gene_name=Fnbp4;oligo_id=ENSMUSG00000008200.15;oligo_type=regular_oneexon;Parent=ENSMUSG00000008200.UTR
chr2	mm10	oligo	90779621	90779880	.	+	.	ID=ENSMUSG00000008200.16;gene_id=ENSMUSG00000008200;gene_name=Fnbp4;oligo_id=ENSMUSG00000008200.16;oligo_type=regular_oneexon;Parent=ENSMUSG00000008200.UTR
chr2	mm10	oligo	90779625	90779884	.	+	.	ID=ENSMUSG00000008200.17;gene_id=ENSMUSG00000008200;gene_name=Fnbp4;oligo_id=ENSMUSG00000008200.17;oligo_type=regular_oneexon;Parent=ENSMUSG00000008200.UTR
chr2	mm10	oligo	90779629	90779888	.	+	.	ID=ENSMUSG00000008200.18;gene_id=ENSMUSG00000008200;gene_name=Fnbp4;oligo_id=ENSMUSG00000008200.18;oligo_type=regular_oneexon;Parent=ENSMUSG00000008200.UTR
chr2	mm10	oligo	90779633	90779892	.	+	.	ID=ENSMUSG00000008200.19;gene_id=ENSMUSG00000008200;gene_name=Fnbp4;oligo_id=ENSMUSG00000008200.19;oligo_type=regular_oneexon;Parent=ENSMUSG00000008200.UTR
chr2	mm10	oligo	90779637	90779896	.	+	.	ID=ENSMUSG00000008200.20;gene_id=ENSMUSG00000008200;gene_name=Fnbp4;oligo_id=ENSMUSG00000008200.20;oligo_type=regular_oneexon;Parent=ENSMUSG00000008200.UTR
chr2	mm10	oligo	90779641	90779900	.	+	.	ID=ENSMUSG00000008200.21;gene_id=ENSMUSG00000008200;gene_name=Fnbp4;oligo_id=ENSMUSG00000008200.21;oligo_type=regular_oneexon;Parent=ENSMUSG00000008200.UTR
chr2	mm10	oligo	90779645	90779904	.	+	.	ID=ENSMUSG00000008200.22;gene_id=ENSMUSG00000008200;gene_name=Fnbp4;oligo_id=ENSMUSG00000008200.22;oligo_type=regular_oneexon;Parent=ENSMUSG00000008200.UTR
chr2	mm10	oligo	90779649	90779908	.	+	.	ID=ENSMUSG00000008200.23;gene_id=ENSMUSG00000008200;gene_name=Fnbp4;oligo_id=ENSMUSG00000008200.23;oligo_type=regular_oneexon;Parent=ENSMUSG00000008200.UTR
chr2	mm10	oligo	90779653	90779912	.	+	.	ID=ENSMUSG00000008200.24;gene_id=ENSMUSG00000008200;gene_name=Fnbp4;oligo_id=ENSMUSG00000008200.24;oligo_type=regular_oneexon;Parent=ENSMUSG00000008200.UTR
chr2	mm10	oligo	90779657	90779916	.	+	.	ID=ENSMUSG00000008200.25;gene_id=ENSMUSG00000008200;gene_name=Fnbp4;oligo_id=ENSMUSG00000008200.25;oligo_type=regular_oneexon;Parent=ENSMUSG00000008200.UTR
chr2	mm10	oligo	90779661	90779920	.	+	.	ID=ENSMUSG00000008200.26;gene_id=ENSMUSG00000008200;gene_name=Fnbp4;oligo_id=ENSMUSG00000008200.26;oligo_type=regular_oneexon;Parent=ENSMUSG00000008200.UTR
chr2	mm10	oligo	90779665	90779924	.	+	.	ID=ENSMUSG00000008200.27;gene_id=ENSMUSG00000008200;gene_name=Fnbp4;oligo_id=ENSMUSG00000008200.27;oligo_type=regular_oneexon;Parent=ENSMUSG00000008200.UTR
chr2	mm10	oligo	90779669	90779928	.	+	.	ID=ENSMUSG00000008200.28;gene_id=ENSMUSG00000008200;gene_name=Fnbp4;oligo_id=ENSMUSG00000008200.28;oligo_type=regular_oneexon;Parent=ENSMUSG00000008200.UTR
chr2	mm10	oligo	90779673	90779932	.	+	.	ID=ENSMUSG00000008200.29;gene_id=ENSMUSG00000008200;gene_name=Fnbp4;oligo_id=ENSMUSG00000008200.29;oligo_type=regular_oneexon;Parent=ENSMUSG00000008200.UTR
chr2	mm10	oligo	90779677	90779936	.	+	.	ID=ENSMUSG00000008200.30;gene_id=ENSMUSG00000008200;gene_name=Fnbp4;oligo_id=ENSMUSG00000008200.30;oligo_type=regular_oneexon;Parent=ENSMUSG00000008200.UTR
chr2	mm10	oligo	90779681	90779940	.	+	.	ID=ENSMUSG00000008200.31;gene_id=ENSMUSG00000008200;gene_name=Fnbp4;oligo_id=ENSMUSG00000008200.31;oligo_type=regular_oneexon;Parent=ENSMUSG00000008200.UTR
chr2	mm10	oligo	90779685	90779944	.	+	.	ID=ENSMUSG00000008200.32;gene_id=ENSMUSG00000008200;gene_name=Fnbp4;oligo_id=ENSMUSG00000008200.32;oligo_type=regular_oneexon;Parent=ENSMUSG00000008200.UTR
chr2	mm10	oligo	90779689	90779948	.	+	.	ID=ENSMUSG00000008200.33;gene_id=ENSMUSG00000008200;gene_name=Fnbp4;oligo_id=ENSMUSG00000008200.33;oligo_type=regular_oneexon;Parent=ENSMUSG00000008200.UTR
chr2	mm10	oligo	90779693	90779952	.	+	.	ID=ENSMUSG00000008200.34;gene_id=ENSMUSG00000008200;gene_name=Fnbp4;oligo_id=ENSMUSG00000008200.34;oligo_type=regular_oneexon;Parent=ENSMUSG00000008200.UTR
chr2	mm10	oligo	90779697	90779956	.	+	.	ID=ENSMUSG00000008200.35;gene_id=ENSMUSG00000008200;gene_name=Fnbp4;oligo_id=ENSMUSG00000008200.35;oligo_type=regular_oneexon;Parent=ENSMUSG00000008200.UTR
chr2	mm10	oligo	90779701	90779960	.	+	.	ID=ENSMUSG00000008200.36;gene_id=ENSMUSG00000008200;gene_name=Fnbp4;oligo_id=ENSMUSG00000008200.36;oligo_type=regular_oneexon;Parent=ENSMUSG00000008200.UTR
chr2	mm10	oligo	90779705	90779964	.	+	.	ID=ENSMUSG00000008200.37;gene_id=ENSMUSG00000008200;gene_name=Fnbp4;oligo_id=ENSMUSG00000008200.37;oligo_type=regular_oneexon;Parent=ENSMUSG00000008200.UTR
chr2	mm10	oligo	90779709	90779968	.	+	.	ID=ENSMUSG00000008200.38;gene_id=ENSMUSG00000008200;gene_name=Fnbp4;oligo_id=ENSMUSG00000008200.38;oligo_type=regular_oneexon;Parent=ENSMUSG00000008200.UTR
chr2	mm10	oligo	90779713	90779972	.	+	.	ID=ENSMUSG00000008200.39;gene_id=ENSMUSG00000008200;gene_name=Fnbp4;oligo_id=ENSMUSG00000008200.39;oligo_type=regular_oneexon;Parent=ENSMUSG00000008200.UTR
chr2	mm10	oligo	90779717	90779976	.	+	.	ID=ENSMUSG00000008200.40;gene_id=ENSMUSG00000008200;gene_name=Fnbp4;oligo_id=ENSMUSG00000008200.40;oligo_type=regular_oneexon;Parent=ENSMUSG00000008200.UTR
chr2	mm10	oligo	90779721	90779980	.	+	.	ID=ENSMUSG00000008200.41;gene_id=ENSMUSG00000008200;gene_name=Fnbp4;oligo_id=ENSMUSG00000008200.41;oligo_type=regular_oneexon;Parent=ENSMUSG00000008200.UTR
chr2	mm10	oligo	90779725	90779984	.	+	.	ID=ENSMUSG00000008200.42;gene_id=ENSMUSG00000008200;gene_name=Fnbp4;oligo_id=ENSMUSG00000008200.42;oligo_type=regular_oneexon;Parent=ENSMUSG00000008200.UTR
chr2	mm10	oligo	90779729	90779988	.	+	.	ID=ENSMUSG00000008200.43;gene_id=ENSMUSG00000008200;gene_name=Fnbp4;oligo_id=ENSMUSG00000008200.43;oligo_type=regular_oneexon;Parent=ENSMUSG00000008200.UTR
chr2	mm10	oligo	90779733	90779992	.	+	.	ID=ENSMUSG00000008200.44;gene_id=ENSMUSG00000008200;gene_name=Fnbp4;oligo_id=ENSMUSG00000008200.44;oligo_type=regular_oneexon;Parent=ENSMUSG00000008200.UTR
chr2	mm10	oligo	90779737	90779996	.	+	.	ID=ENSMUSG00000008200.45;gene_id=ENSMUSG00000008200;gene_name=Fnbp4;oligo_id=ENSMUSG00000008200.45;oligo_type=regular_oneexon;Parent=ENSMUSG00000008200.UTR
chr2	mm10	oligo	90779741	90780000	.	+	.	ID=ENSMUSG00000008200.46;gene_id=ENSMUSG00000008200;gene_name=Fnbp4;oligo_id=ENSMUSG00000008200.46;oligo_type=regular_oneexon;Parent=ENSMUSG00000008200.UTR
chr2	mm10	oligo	90779745	90780004	.	+	.	ID=ENSMUSG00000008200.47;gene_id=ENSMUSG00000008200;gene_name=Fnbp4;oligo_id=ENSMUSG00000008200.47;oligo_type=regular_oneexon;Parent=ENSMUSG00000008200.UTR
chr2	mm10	oligo	90779749	90780008	.	+	.	ID=ENSMUSG00000008200.48;gene_id=ENSMUSG00000008200;gene_name=Fnbp4;oligo_id=ENSMUSG00000008200.48;oligo_type=regular_oneexon;Parent=ENSMUSG00000008200.UTR
chr2	mm10	oligo	90779753	90780012	.	+	.	ID=ENSMUSG00000008200.49;gene_id=ENSMUSG00000008200;gene_name=Fnbp4;oligo_id=ENSMUSG00000008200.49;oligo_type=regular_oneexon;Parent=ENSMUSG00000008200.UTR
chr2	mm10	oligo	90779757	90780016	.	+	.	ID=ENSMUSG00000008200.50;gene_id=ENSMUSG00000008200;gene_name=Fnbp4;oligo_id=ENSMUSG00000008200.50;oligo_type=regular_oneexon;Parent=ENSMUSG00000008200.UTR
chr2	mm10	oligo	90779761	90780020	.	+	.	ID=ENSMUSG00000008200.51;gene_id=ENSMUSG00000008200;gene_name=Fnbp4;oligo_id=ENSMUSG00000008200.51;oligo_type=regular_oneexon;Parent=ENSMUSG00000008200.UTR
chr2	mm10	oligo	90779765	90780024	.	+	.	ID=ENSMUSG00000008200.52;gene_id=ENSMUSG00000008200;gene_name=Fnbp4;oligo_id=ENSMUSG00000008200.52;oligo_type=regular_oneexon;Parent=ENSMUSG00000008200.UTR
chr2	mm10	oligo	90779769	90780028	.	+	.	ID=ENSMUSG00000008200.53;gene_id=ENSMUSG00000008200;gene_name=Fnbp4;oligo_id=ENSMUSG00000008200.53;oligo_type=regular_oneexon;Parent=ENSMUSG00000008200.UTR
chr2	mm10	oligo	90779773	90780032	.	+	.	ID=ENSMUSG00000008200.54;gene_id=ENSMUSG00000008200;gene_name=Fnbp4;oligo_id=ENSMUSG00000008200.54;oligo_type=regular_oneexon;Parent=ENSMUSG00000008200.UTR
chr2	mm10	oligo	90779777	90780036	.	+	.	ID=ENSMUSG00000008200.55;gene_id=ENSMUSG00000008200;gene_name=Fnbp4;oligo_id=ENSMUSG00000008200.55;oligo_type=regular_oneexon;Parent=ENSMUSG00000008200.UTR
chr2	mm10	oligo	90779781	90780040	.	+	.	ID=ENSMUSG00000008200.56;gene_id=ENSMUSG00000008200;gene_name=Fnbp4;oligo_id=ENSMUSG00000008200.56;oligo_type=regular_oneexon;Parent=ENSMUSG00000008200.UTR
chr2	mm10	oligo	90779785	90780044	.	+	.	ID=ENSMUSG00000008200.57;gene_id=ENSMUSG00000008200;gene_name=Fnbp4;oligo_id=ENSMUSG00000008200.57;oligo_type=regular_oneexon;Parent=ENSMUSG00000008200.UTR
chr2	mm10	oligo	90779789	90780048	.	+	.	ID=ENSMUSG00000008200.58;gene_id=ENSMUSG00000008200;gene_name=Fnbp4;oligo_id=ENSMUSG00000008200.58;oligo_type=regular_oneexon;Parent=ENSMUSG00000008200.UTR
chr2	mm10	oligo	90779793	90780052	.	+	.	ID=ENSMUSG00000008200.59;gene_id=ENSMUSG00000008200;gene_name=Fnbp4;oligo_id=ENSMUSG00000008200.59;oligo_type=regular_oneexon;Parent=ENSMUSG00000008200.UTR
chr2	mm10	oligo	90779797	90780056	.	+	.	ID=ENSMUSG00000008200.60;gene_id=ENSMUSG00000008200;gene_name=Fnbp4;oligo_id=ENSMUSG00000008200.60;oligo_type=regular_oneexon;Parent=ENSMUSG00000008200.UTR
chr2	mm10	oligo	90779801	90780060	.	+	.	ID=ENSMUSG00000008200.61;gene_id=ENSMUSG00000008200;gene_name=Fnbp4;oligo_id=ENSMUSG00000008200.61;oligo_type=regular_oneexon;Parent=ENSMUSG00000008200.UTR
chr2	mm10	oligo	90779805	90780064	.	+	.	ID=ENSMUSG00000008200.62;gene_id=ENSMUSG00000008200;gene_name=Fnbp4;oligo_id=ENSMUSG00000008200.62;oligo_type=regular_oneexon;Parent=ENSMUSG00000008200.UTR
chr2	mm10	oligo	90779809	90780068	.	+	.	ID=ENSMUSG00000008200.63;gene_id=ENSMUSG00000008200;gene_name=Fnbp4;oligo_id=ENSMUSG00000008200.63;oligo_type=regular_oneexon;Parent=ENSMUSG00000008200.UTR
chr2	mm10	oligo	90779813	90780072	.	+	.	ID=ENSMUSG00000008200.64;gene_id=ENSMUSG00000008200;gene_name=Fnbp4;oligo_id=ENSMUSG00000008200.64;oligo_type=regular_oneexon;Parent=ENSMUSG00000008200.UTR
chr2	mm10	oligo	90779817	90780076	.	+	.	ID=ENSMUSG00000008200.65;gene_id=ENSMUSG00000008200;gene_name=Fnbp4;oligo_id=ENSMUSG00000008200.65;oligo_type=regular_oneexon;Parent=ENSMUSG00000008200.UTR
chr2	mm10	oligo	90779821	90780080	.	+	.	ID=ENSMUSG00000008200.66;gene_id=ENSMUSG00000008200;gene_name=Fnbp4;oligo_id=ENSMUSG00000008200.66;oligo_type=regular_oneexon;Parent=ENSMUSG00000008200.UTR
chr2	mm10	oligo	90779825	90780084	.	+	.	ID=ENSMUSG00000008200.67;gene_id=ENSMUSG00000008200;gene_name=Fnbp4;oligo_id=ENSMUSG00000008200.67;oligo_type=regular_oneexon;Parent=ENSMUSG00000008200.UTR
chr2	mm10	oligo	90779829	90780088	.	+	.	ID=ENSMUSG00000008200.68;gene_id=ENSMUSG00000008200;gene_name=Fnbp4;oligo_id=ENSMUSG00000008200.68;oligo_type=regular_oneexon;Parent=ENSMUSG00000008200.UTR
chr2	mm10	oligo	90779833	90780092	.	+	.	ID=ENSMUSG00000008200.69;gene_id=ENSMUSG00000008200;gene_name=Fnbp4;oligo_id=ENSMUSG00000008200.69;oligo_type=regular_oneexon;Parent=ENSMUSG00000008200.UTR
chr2	mm10	oligo	90779837	90780096	.	+	.	ID=ENSMUSG00000008200.70;gene_id=ENSMUSG00000008200;gene_name=Fnbp4;oligo_id=ENSMUSG00000008200.70;oligo_type=regular_oneexon;Parent=ENSMUSG00000008200.UTR
chr2	mm10	oligo	90779841	90780100	.	+	.	ID=ENSMUSG00000008200.71;gene_id=ENSMUSG00000008200;gene_name=Fnbp4;oligo_id=ENSMUSG00000008200.71;oligo_type=regular_oneexon;Parent=ENSMUSG00000008200.UTR
chr2	mm10	oligo	90779845	90780104	.	+	.	ID=ENSMUSG00000008200.72;gene_id=ENSMUSG00000008200;gene_name=Fnbp4;oligo_id=ENSMUSG00000008200.72;oligo_type=regular_oneexon;Parent=ENSMUSG00000008200.UTR
chr2	mm10	oligo	90779849	90780108	.	+	.	ID=ENSMUSG00000008200.73;gene_id=ENSMUSG00000008200;gene_name=Fnbp4;oligo_id=ENSMUSG00000008200.73;oligo_type=regular_oneexon;Parent=ENSMUSG00000008200.UTR
chr2	mm10	oligo	90779853	90780112	.	+	.	ID=ENSMUSG00000008200.74;gene_id=ENSMUSG00000008200;gene_name=Fnbp4;oligo_id=ENSMUSG00000008200.74;oligo_type=regular_oneexon;Parent=ENSMUSG00000008200.UTR
chr2	mm10	oligo	90779857	90780116	.	+	.	ID=ENSMUSG00000008200.75;gene_id=ENSMUSG00000008200;gene_name=Fnbp4;oligo_id=ENSMUSG00000008200.75;oligo_type=regular_oneexon;Parent=ENSMUSG00000008200.UTR
chr2	mm10	oligo	90779861	90780120	.	+	.	ID=ENSMUSG00000008200.76;gene_id=ENSMUSG00000008200;gene_name=Fnbp4;oligo_id=ENSMUSG00000008200.76;oligo_type=regular_oneexon;Parent=ENSMUSG00000008200.UTR
chr2	mm10	oligo	90779865	90780124	.	+	.	ID=ENSMUSG00000008200.77;gene_id=ENSMUSG00000008200;gene_name=Fnbp4;oligo_id=ENSMUSG00000008200.77;oligo_type=regular_oneexon;Parent=ENSMUSG00000008200.UTR
chr2	mm10	oligo	90779869	90780128	.	+	.	ID=ENSMUSG00000008200.78;gene_id=ENSMUSG00000008200;gene_name=Fnbp4;oligo_id=ENSMUSG00000008200.78;oligo_type=regular_oneexon;Parent=ENSMUSG00000008200.UTR
chr2	mm10	oligo	90779873	90780132	.	+	.	ID=ENSMUSG00000008200.79;gene_id=ENSMUSG00000008200;gene_name=Fnbp4;oligo_id=ENSMUSG00000008200.79;oligo_type=regular_oneexon;Parent=ENSMUSG00000008200.UTR
chr2	mm10	oligo	90779877	90780136	.	+	.	ID=ENSMUSG00000008200.80;gene_id=ENSMUSG00000008200;gene_name=Fnbp4;oligo_id=ENSMUSG00000008200.80;oligo_type=regular_oneexon;Parent=ENSMUSG00000008200.UTR
chr2	mm10	oligo	90779881	90780140	.	+	.	ID=ENSMUSG00000008200.81;gene_id=ENSMUSG00000008200;gene_name=Fnbp4;oligo_id=ENSMUSG00000008200.81;oligo_type=regular_oneexon;Parent=ENSMUSG00000008200.UTR
chr2	mm10	oligo	90779885	90780144	.	+	.	ID=ENSMUSG00000008200.82;gene_id=ENSMUSG00000008200;gene_name=Fnbp4;oligo_id=ENSMUSG00000008200.82;oligo_type=regular_oneexon;Parent=ENSMUSG00000008200.UTR
chr2	mm10	oligo	90779889	90780148	.	+	.	ID=ENSMUSG00000008200.83;gene_id=ENSMUSG00000008200;gene_name=Fnbp4;oligo_id=ENSMUSG00000008200.83;oligo_type=regular_oneexon;Parent=ENSMUSG00000008200.UTR
chr2	mm10	oligo	90779893	90780152	.	+	.	ID=ENSMUSG00000008200.84;gene_id=ENSMUSG00000008200;gene_name=Fnbp4;oligo_id=ENSMUSG00000008200.84;oligo_type=regular_oneexon;Parent=ENSMUSG00000008200.UTR
chr2	mm10	oligo	90779897	90780156	.	+	.	ID=ENSMUSG00000008200.85;gene_id=ENSMUSG00000008200;gene_name=Fnbp4;oligo_id=ENSMUSG00000008200.85;oligo_type=regular_oneexon;Parent=ENSMUSG00000008200.UTR
chr2	mm10	oligo	90779901	90780160	.	+	.	ID=ENSMUSG00000008200.86;gene_id=ENSMUSG00000008200;gene_name=Fnbp4;oligo_id=ENSMUSG00000008200.86;oligo_type=regular_oneexon;Parent=ENSMUSG00000008200.UTR
chr2	mm10	oligo	90779905	90780164	.	+	.	ID=ENSMUSG00000008200.87;gene_id=ENSMUSG00000008200;gene_name=Fnbp4;oligo_id=ENSMUSG00000008200.87;oligo_type=regular_oneexon;Parent=ENSMUSG00000008200.UTR
chr2	mm10	oligo	90779909	90780168	.	+	.	ID=ENSMUSG00000008200.88;gene_id=ENSMUSG00000008200;gene_name=Fnbp4;oligo_id=ENSMUSG00000008200.88;oligo_type=regular_oneexon;Parent=ENSMUSG00000008200.UTR
chr2	mm10	oligo	90779913	90780172	.	+	.	ID=ENSMUSG00000008200.89;gene_id=ENSMUSG00000008200;gene_name=Fnbp4;oligo_id=ENSMUSG00000008200.89;oligo_type=regular_oneexon;Parent=ENSMUSG00000008200.UTR
chr2	mm10	oligo	90779917	90780176	.	+	.	ID=ENSMUSG00000008200.90;gene_id=ENSMUSG00000008200;gene_name=Fnbp4;oligo_id=ENSMUSG00000008200.90;oligo_type=regular_oneexon;Parent=ENSMUSG00000008200.UTR
chr2	mm10	oligo	90779921	90780180	.	+	.	ID=ENSMUSG00000008200.91;gene_id=ENSMUSG00000008200;gene_name=Fnbp4;oligo_id=ENSMUSG00000008200.91;oligo_type=regular_oneexon;Parent=ENSMUSG00000008200.UTR
chr2	mm10	oligo	90779925	90780184	.	+	.	ID=ENSMUSG00000008200.92;gene_id=ENSMUSG00000008200;gene_name=Fnbp4;oligo_id=ENSMUSG00000008200.92;oligo_type=regular_oneexon;Parent=ENSMUSG00000008200.UTR
chr2	mm10	oligo	90779929	90780188	.	+	.	ID=ENSMUSG00000008200.93;gene_id=ENSMUSG00000008200;gene_name=Fnbp4;oligo_id=ENSMUSG00000008200.93;oligo_type=regular_oneexon;Parent=ENSMUSG00000008200.UTR
chr2	mm10	oligo	90779933	90780192	.	+	.	ID=ENSMUSG00000008200.94;gene_id=ENSMUSG00000008200;gene_name=Fnbp4;oligo_id=ENSMUSG00000008200.94;oligo_type=regular_oneexon;Parent=ENSMUSG00000008200.UTR
chr2	mm10	oligo	90779937	90780196	.	+	.	ID=ENSMUSG00000008200.95;gene_id=ENSMUSG00000008200;gene_name=Fnbp4;oligo_id=ENSMUSG00000008200.95;oligo_type=regular_oneexon;Parent=ENSMUSG00000008200.UTR
chr2	mm10	oligo	90779941	90780200	.	+	.	ID=ENSMUSG00000008200.96;gene_id=ENSMUSG00000008200;gene_name=Fnbp4;oligo_id=ENSMUSG00000008200.96;oligo_type=regular_oneexon;Parent=ENSMUSG00000008200.UTR
chr2	mm10	oligo	90779945	90780204	.	+	.	ID=ENSMUSG00000008200.97;gene_id=ENSMUSG00000008200;gene_name=Fnbp4;oligo_id=ENSMUSG00000008200.97;oligo_type=regular_oneexon;Parent=ENSMUSG00000008200.UTR
chr2	mm10	oligo	90779949	90780208	.	+	.	ID=ENSMUSG00000008200.98;gene_id=ENSMUSG00000008200;gene_name=Fnbp4;oligo_id=ENSMUSG00000008200.98;oligo_type=regular_oneexon;Parent=ENSMUSG00000008200.UTR
chr2	mm10	oligo	90779953	90780212	.	+	.	ID=ENSMUSG00000008200.99;gene_id=ENSMUSG00000008200;gene_name=Fnbp4;oligo_id=ENSMUSG00000008200.99;oligo_type=regular_oneexon;Parent=ENSMUSG00000008200.UTR
chr2	mm10	oligo	90779957	90780216	.	+	.	ID=ENSMUSG00000008200.100;gene_id=ENSMUSG00000008200;gene_name=Fnbp4;oligo_id=ENSMUSG00000008200.100;oligo_type=regular_oneexon;Parent=ENSMUSG00000008200.UTR
chr2	mm10	oligo	90779961	90780220	.	+	.	ID=ENSMUSG00000008200.101;gene_id=ENSMUSG00000008200;gene_name=Fnbp4;oligo_id=ENSMUSG00000008200.101;oligo_type=regular_oneexon;Parent=ENSMUSG00000008200.UTR
chr2	mm10	oligo	90779965	90780224	.	+	.	ID=ENSMUSG00000008200.102;gene_id=ENSMUSG00000008200;gene_name=Fnbp4;oligo_id=ENSMUSG00000008200.102;oligo_type=regular_oneexon;Parent=ENSMUSG00000008200.UTR
chr2	mm10	oligo	90779969	90780228	.	+	.	ID=ENSMUSG00000008200.103;gene_id=ENSMUSG00000008200;gene_name=Fnbp4;oligo_id=ENSMUSG00000008200.103;oligo_type=regular_oneexon;Parent=ENSMUSG00000008200.UTR
chr2	mm10	oligo	90779973	90780232	.	+	.	ID=ENSMUSG00000008200.104;gene_id=ENSMUSG00000008200;gene_name=Fnbp4;oligo_id=ENSMUSG00000008200.104;oligo_type=regular_oneexon;Parent=ENSMUSG00000008200.UTR
chr2	mm10	oligo	90779977	90780236	.	+	.	ID=ENSMUSG00000008200.105;gene_id=ENSMUSG00000008200;gene_name=Fnbp4;oligo_id=ENSMUSG00000008200.105;oligo_type=regular_oneexon;Parent=ENSMUSG00000008200.UTR
chr2	mm10	oligo	90779981	90780240	.	+	.	ID=ENSMUSG00000008200.106;gene_id=ENSMUSG00000008200;gene_name=Fnbp4;oligo_id=ENSMUSG00000008200.106;oligo_type=regular_oneexon;Parent=ENSMUSG00000008200.UTR
chr2	mm10	oligo	90779985	90780244	.	+	.	ID=ENSMUSG00000008200.107;gene_id=ENSMUSG00000008200;gene_name=Fnbp4;oligo_id=ENSMUSG00000008200.107;oligo_type=regular_oneexon;Parent=ENSMUSG00000008200.UTR
chr2	mm10	oligo	90779989	90780248	.	+	.	ID=ENSMUSG00000008200.108;gene_id=ENSMUSG00000008200;gene_name=Fnbp4;oligo_id=ENSMUSG00000008200.108;oligo_type=regular_oneexon;Parent=ENSMUSG00000008200.UTR
chr2	mm10	oligo	90779993	90780252	.	+	.	ID=ENSMUSG00000008200.109;gene_id=ENSMUSG00000008200;gene_name=Fnbp4;oligo_id=ENSMUSG00000008200.109;oligo_type=regular_oneexon;Parent=ENSMUSG00000008200.UTR
chr2	mm10	oligo	90779997	90780256	.	+	.	ID=ENSMUSG00000008200.110;gene_id=ENSMUSG00000008200;gene_name=Fnbp4;oligo_id=ENSMUSG00000008200.110;oligo_type=regular_oneexon;Parent=ENSMUSG00000008200.UTR
chr2	mm10	oligo	90780001	90780260	.	+	.	ID=ENSMUSG00000008200.111;gene_id=ENSMUSG00000008200;gene_name=Fnbp4;oligo_id=ENSMUSG00000008200.111;oligo_type=regular_oneexon;Parent=ENSMUSG00000008200.UTR
chr2	mm10	oligo	90780005	90780264	.	+	.	ID=ENSMUSG00000008200.112;gene_id=ENSMUSG00000008200;gene_name=Fnbp4;oligo_id=ENSMUSG00000008200.112;oligo_type=regular_oneexon;Parent=ENSMUSG00000008200.UTR
chr2	mm10	oligo	90780009	90780268	.	+	.	ID=ENSMUSG00000008200.113;gene_id=ENSMUSG00000008200;gene_name=Fnbp4;oligo_id=ENSMUSG00000008200.113;oligo_type=regular_oneexon;Parent=ENSMUSG00000008200.UTR
chr2	mm10	oligo	90780013	90780272	.	+	.	ID=ENSMUSG00000008200.114;gene_id=ENSMUSG00000008200;gene_name=Fnbp4;oligo_id=ENSMUSG00000008200.114;oligo_type=regular_oneexon;Parent=ENSMUSG00000008200.UTR
chr2	mm10	oligo	90780017	90780276	.	+	.	ID=ENSMUSG00000008200.115;gene_id=ENSMUSG00000008200;gene_name=Fnbp4;oligo_id=ENSMUSG00000008200.115;oligo_type=regular_oneexon;Parent=ENSMUSG00000008200.UTR
chr2	mm10	oligo	90780021	90780280	.	+	.	ID=ENSMUSG00000008200.116;gene_id=ENSMUSG00000008200;gene_name=Fnbp4;oligo_id=ENSMUSG00000008200.116;oligo_type=regular_oneexon;Parent=ENSMUSG00000008200.UTR
chr2	mm10	oligo	90780025	90780284	.	+	.	ID=ENSMUSG00000008200.117;gene_id=ENSMUSG00000008200;gene_name=Fnbp4;oligo_id=ENSMUSG00000008200.117;oligo_type=regular_oneexon;Parent=ENSMUSG00000008200.UTR
chr2	mm10	oligo	90780029	90780288	.	+	.	ID=ENSMUSG00000008200.118;gene_id=ENSMUSG00000008200;gene_name=Fnbp4;oligo_id=ENSMUSG00000008200.118;oligo_type=regular_oneexon;Parent=ENSMUSG00000008200.UTR
chr2	mm10	oligo	90780033	90780292	.	+	.	ID=ENSMUSG00000008200.119;gene_id=ENSMUSG00000008200;gene_name=Fnbp4;oligo_id=ENSMUSG00000008200.119;oligo_type=regular_oneexon;Parent=ENSMUSG00000008200.UTR
chr2	mm10	oligo	90780037	90780296	.	+	.	ID=ENSMUSG00000008200.120;gene_id=ENSMUSG00000008200;gene_name=Fnbp4;oligo_id=ENSMUSG00000008200.120;oligo_type=regular_oneexon;Parent=ENSMUSG00000008200.UTR
chr2	mm10	oligo	90780041	90780300	.	+	.	ID=ENSMUSG00000008200.121;gene_id=ENSMUSG00000008200;gene_name=Fnbp4;oligo_id=ENSMUSG00000008200.121;oligo_type=regular_oneexon;Parent=ENSMUSG00000008200.UTR
chr2	mm10	oligo	90780045	90780304	.	+	.	ID=ENSMUSG00000008200.122;gene_id=ENSMUSG00000008200;gene_name=Fnbp4;oligo_id=ENSMUSG00000008200.122;oligo_type=regular_oneexon;Parent=ENSMUSG00000008200.UTR
chr2	mm10	oligo	90780049	90780308	.	+	.	ID=ENSMUSG00000008200.123;gene_id=ENSMUSG00000008200;gene_name=Fnbp4;oligo_id=ENSMUSG00000008200.123;oligo_type=regular_oneexon;Parent=ENSMUSG00000008200.UTR
chr2	mm10	oligo	90780053	90780312	.	+	.	ID=ENSMUSG00000008200.124;gene_id=ENSMUSG00000008200;gene_name=Fnbp4;oligo_id=ENSMUSG00000008200.124;oligo_type=regular_oneexon;Parent=ENSMUSG00000008200.UTR
chr2	mm10	oligo	90780057	90780316	.	+	.	ID=ENSMUSG00000008200.125;gene_id=ENSMUSG00000008200;gene_name=Fnbp4;oligo_id=ENSMUSG00000008200.125;oligo_type=regular_oneexon;Parent=ENSMUSG00000008200.UTR
chr2	mm10	oligo	90780061	90780320	.	+	.	ID=ENSMUSG00000008200.126;gene_id=ENSMUSG00000008200;gene_name=Fnbp4;oligo_id=ENSMUSG00000008200.126;oligo_type=regular_oneexon;Parent=ENSMUSG00000008200.UTR
chr2	mm10	oligo	90780065	90780324	.	+	.	ID=ENSMUSG00000008200.127;gene_id=ENSMUSG00000008200;gene_name=Fnbp4;oligo_id=ENSMUSG00000008200.127;oligo_type=regular_oneexon;Parent=ENSMUSG00000008200.UTR
chr2	mm10	oligo	90780069	90780328	.	+	.	ID=ENSMUSG00000008200.128;gene_id=ENSMUSG00000008200;gene_name=Fnbp4;oligo_id=ENSMUSG00000008200.128;oligo_type=regular_oneexon;Parent=ENSMUSG00000008200.UTR
chr2	mm10	oligo	90780073	90780332	.	+	.	ID=ENSMUSG00000008200.129;gene_id=ENSMUSG00000008200;gene_name=Fnbp4;oligo_id=ENSMUSG00000008200.129;oligo_type=regular_oneexon;Parent=ENSMUSG00000008200.UTR
chr2	mm10	oligo	90780077	90780336	.	+	.	ID=ENSMUSG00000008200.130;gene_id=ENSMUSG00000008200;gene_name=Fnbp4;oligo_id=ENSMUSG00000008200.130;oligo_type=regular_oneexon;Parent=ENSMUSG00000008200.UTR
chr2	mm10	oligo	90780081	90780340	.	+	.	ID=ENSMUSG00000008200.131;gene_id=ENSMUSG00000008200;gene_name=Fnbp4;oligo_id=ENSMUSG00000008200.131;oligo_type=regular_oneexon;Parent=ENSMUSG00000008200.UTR
chr2	mm10	oligo	90780085	90780344	.	+	.	ID=ENSMUSG00000008200.132;gene_id=ENSMUSG00000008200;gene_name=Fnbp4;oligo_id=ENSMUSG00000008200.132;oligo_type=regular_oneexon;Parent=ENSMUSG00000008200.UTR
chr2	mm10	oligo	90780089	90780348	.	+	.	ID=ENSMUSG00000008200.133;gene_id=ENSMUSG00000008200;gene_name=Fnbp4;oligo_id=ENSMUSG00000008200.133;oligo_type=regular_oneexon;Parent=ENSMUSG00000008200.UTR
chr2	mm10	oligo	90780093	90780352	.	+	.	ID=ENSMUSG00000008200.134;gene_id=ENSMUSG00000008200;gene_name=Fnbp4;oligo_id=ENSMUSG00000008200.134;oligo_type=regular_oneexon;Parent=ENSMUSG00000008200.UTR
chr2	mm10	oligo	90780097	90780356	.	+	.	ID=ENSMUSG00000008200.135;gene_id=ENSMUSG00000008200;gene_name=Fnbp4;oligo_id=ENSMUSG00000008200.135;oligo_type=regular_oneexon;Parent=ENSMUSG00000008200.UTR
chr2	mm10	oligo	90780101	90780360	.	+	.	ID=ENSMUSG00000008200.136;gene_id=ENSMUSG00000008200;gene_name=Fnbp4;oligo_id=ENSMUSG00000008200.136;oligo_type=regular_oneexon;Parent=ENSMUSG00000008200.UTR
chr2	mm10	oligo	90780105	90780364	.	+	.	ID=ENSMUSG00000008200.137;gene_id=ENSMUSG00000008200;gene_name=Fnbp4;oligo_id=ENSMUSG00000008200.137;oligo_type=regular_oneexon;Parent=ENSMUSG00000008200.UTR
chr2	mm10	oligo	90780109	90780368	.	+	.	ID=ENSMUSG00000008200.138;gene_id=ENSMUSG00000008200;gene_name=Fnbp4;oligo_id=ENSMUSG00000008200.138;oligo_type=regular_oneexon;Parent=ENSMUSG00000008200.UTR
chr2	mm10	oligo	90780113	90780372	.	+	.	ID=ENSMUSG00000008200.139;gene_id=ENSMUSG00000008200;gene_name=Fnbp4;oligo_id=ENSMUSG00000008200.139;oligo_type=regular_oneexon;Parent=ENSMUSG00000008200.UTR
chr2	mm10	oligo	90780117	90780376	.	+	.	ID=ENSMUSG00000008200.140;gene_id=ENSMUSG00000008200;gene_name=Fnbp4;oligo_id=ENSMUSG00000008200.140;oligo_type=regular_oneexon;Parent=ENSMUSG00000008200.UTR
chr2	mm10	oligo	90780121	90780380	.	+	.	ID=ENSMUSG00000008200.141;gene_id=ENSMUSG00000008200;gene_name=Fnbp4;oligo_id=ENSMUSG00000008200.141;oligo_type=regular_oneexon;Parent=ENSMUSG00000008200.UTR
chr2	mm10	oligo	90780125	90780384	.	+	.	ID=ENSMUSG00000008200.142;gene_id=ENSMUSG00000008200;gene_name=Fnbp4;oligo_id=ENSMUSG00000008200.142;oligo_type=regular_oneexon;Parent=ENSMUSG00000008200.UTR
chr2	mm10	oligo	90780129	90780388	.	+	.	ID=ENSMUSG00000008200.143;gene_id=ENSMUSG00000008200;gene_name=Fnbp4;oligo_id=ENSMUSG00000008200.143;oligo_type=regular_oneexon;Parent=ENSMUSG00000008200.UTR
chr2	mm10	oligo	90780133	90780392	.	+	.	ID=ENSMUSG00000008200.144;gene_id=ENSMUSG00000008200;gene_name=Fnbp4;oligo_id=ENSMUSG00000008200.144;oligo_type=regular_oneexon;Parent=ENSMUSG00000008200.UTR
chr2	mm10	oligo	90780137	90780396	.	+	.	ID=ENSMUSG00000008200.145;gene_id=ENSMUSG00000008200;gene_name=Fnbp4;oligo_id=ENSMUSG00000008200.145;oligo_type=regular_oneexon;Parent=ENSMUSG00000008200.UTR
chr2	mm10	oligo	90780141	90780400	.	+	.	ID=ENSMUSG00000008200.146;gene_id=ENSMUSG00000008200;gene_name=Fnbp4;oligo_id=ENSMUSG00000008200.146;oligo_type=regular_oneexon;Parent=ENSMUSG00000008200.UTR
chr2	mm10	oligo	90780145	90780404	.	+	.	ID=ENSMUSG00000008200.147;gene_id=ENSMUSG00000008200;gene_name=Fnbp4;oligo_id=ENSMUSG00000008200.147;oligo_type=regular_oneexon;Parent=ENSMUSG00000008200.UTR
chr2	mm10	oligo	90780149	90780408	.	+	.	ID=ENSMUSG00000008200.148;gene_id=ENSMUSG00000008200;gene_name=Fnbp4;oligo_id=ENSMUSG00000008200.148;oligo_type=regular_oneexon;Parent=ENSMUSG00000008200.UTR
chr2	mm10	oligo	90780153	90780412	.	+	.	ID=ENSMUSG00000008200.149;gene_id=ENSMUSG00000008200;gene_name=Fnbp4;oligo_id=ENSMUSG00000008200.149;oligo_type=regular_oneexon;Parent=ENSMUSG00000008200.UTR
chr2	mm10	oligo	90780157	90780416	.	+	.	ID=ENSMUSG00000008200.150;gene_id=ENSMUSG00000008200;gene_name=Fnbp4;oligo_id=ENSMUSG00000008200.150;oligo_type=regular_oneexon;Parent=ENSMUSG00000008200.UTR
chr2	mm10	oligo	90780161	90780420	.	+	.	ID=ENSMUSG00000008200.151;gene_id=ENSMUSG00000008200;gene_name=Fnbp4;oligo_id=ENSMUSG00000008200.151;oligo_type=regular_oneexon;Parent=ENSMUSG00000008200.UTR
chr2	mm10	oligo	90780165	90780424	.	+	.	ID=ENSMUSG00000008200.152;gene_id=ENSMUSG00000008200;gene_name=Fnbp4;oligo_id=ENSMUSG00000008200.152;oligo_type=regular_oneexon;Parent=ENSMUSG00000008200.UTR
chr2	mm10	oligo	90780169	90780428	.	+	.	ID=ENSMUSG00000008200.153;gene_id=ENSMUSG00000008200;gene_name=Fnbp4;oligo_id=ENSMUSG00000008200.153;oligo_type=regular_oneexon;Parent=ENSMUSG00000008200.UTR
chr2	mm10	oligo	90780173	90780432	.	+	.	ID=ENSMUSG00000008200.154;gene_id=ENSMUSG00000008200;gene_name=Fnbp4;oligo_id=ENSMUSG00000008200.154;oligo_type=regular_oneexon;Parent=ENSMUSG00000008200.UTR
chr2	mm10	oligo	90780177	90780436	.	+	.	ID=ENSMUSG00000008200.155;gene_id=ENSMUSG00000008200;gene_name=Fnbp4;oligo_id=ENSMUSG00000008200.155;oligo_type=regular_oneexon;Parent=ENSMUSG00000008200.UTR
chr2	mm10	oligo	90780181	90780440	.	+	.	ID=ENSMUSG00000008200.156;gene_id=ENSMUSG00000008200;gene_name=Fnbp4;oligo_id=ENSMUSG00000008200.156;oligo_type=regular_oneexon;Parent=ENSMUSG00000008200.UTR
chr2	mm10	oligo	90780185	90780444	.	+	.	ID=ENSMUSG00000008200.157;gene_id=ENSMUSG00000008200;gene_name=Fnbp4;oligo_id=ENSMUSG00000008200.157;oligo_type=regular_oneexon;Parent=ENSMUSG00000008200.UTR
chr2	mm10	oligo	90780189	90780448	.	+	.	ID=ENSMUSG00000008200.158;gene_id=ENSMUSG00000008200;gene_name=Fnbp4;oligo_id=ENSMUSG00000008200.158;oligo_type=regular_oneexon;Parent=ENSMUSG00000008200.UTR
chr2	mm10	oligo	90780193	90780452	.	+	.	ID=ENSMUSG00000008200.159;gene_id=ENSMUSG00000008200;gene_name=Fnbp4;oligo_id=ENSMUSG00000008200.159;oligo_type=regular_oneexon;Parent=ENSMUSG00000008200.UTR
chr2	mm10	oligo	90780197	90780456	.	+	.	ID=ENSMUSG00000008200.160;gene_id=ENSMUSG00000008200;gene_name=Fnbp4;oligo_id=ENSMUSG00000008200.160;oligo_type=regular_oneexon;Parent=ENSMUSG00000008200.UTR
chr2	mm10	oligo	90780201	90780460	.	+	.	ID=ENSMUSG00000008200.161;gene_id=ENSMUSG00000008200;gene_name=Fnbp4;oligo_id=ENSMUSG00000008200.161;oligo_type=regular_oneexon;Parent=ENSMUSG00000008200.UTR
chr2	mm10	oligo	90780205	90780464	.	+	.	ID=ENSMUSG00000008200.162;gene_id=ENSMUSG00000008200;gene_name=Fnbp4;oligo_id=ENSMUSG00000008200.162;oligo_type=regular_oneexon;Parent=ENSMUSG00000008200.UTR
chr2	mm10	oligo	90780209	90780468	.	+	.	ID=ENSMUSG00000008200.163;gene_id=ENSMUSG00000008200;gene_name=Fnbp4;oligo_id=ENSMUSG00000008200.163;oligo_type=regular_oneexon;Parent=ENSMUSG00000008200.UTR
chr2	mm10	oligo	90780213	90780472	.	+	.	ID=ENSMUSG00000008200.164;gene_id=ENSMUSG00000008200;gene_name=Fnbp4;oligo_id=ENSMUSG00000008200.164;oligo_type=regular_oneexon;Parent=ENSMUSG00000008200.UTR
chr2	mm10	oligo	90780217	90780476	.	+	.	ID=ENSMUSG00000008200.165;gene_id=ENSMUSG00000008200;gene_name=Fnbp4;oligo_id=ENSMUSG00000008200.165;oligo_type=regular_oneexon;Parent=ENSMUSG00000008200.UTR
chr2	mm10	oligo	90780221	90780480	.	+	.	ID=ENSMUSG00000008200.166;gene_id=ENSMUSG00000008200;gene_name=Fnbp4;oligo_id=ENSMUSG00000008200.166;oligo_type=regular_oneexon;Parent=ENSMUSG00000008200.UTR
chr2	mm10	oligo	90780225	90780484	.	+	.	ID=ENSMUSG00000008200.167;gene_id=ENSMUSG00000008200;gene_name=Fnbp4;oligo_id=ENSMUSG00000008200.167;oligo_type=regular_oneexon;Parent=ENSMUSG00000008200.UTR
chr2	mm10	oligo	90780229	90780488	.	+	.	ID=ENSMUSG00000008200.168;gene_id=ENSMUSG00000008200;gene_name=Fnbp4;oligo_id=ENSMUSG00000008200.168;oligo_type=regular_oneexon;Parent=ENSMUSG00000008200.UTR
chr2	mm10	oligo	90780233	90780492	.	+	.	ID=ENSMUSG00000008200.169;gene_id=ENSMUSG00000008200;gene_name=Fnbp4;oligo_id=ENSMUSG00000008200.169;oligo_type=regular_oneexon;Parent=ENSMUSG00000008200.UTR
chr2	mm10	oligo	90780237	90780496	.	+	.	ID=ENSMUSG00000008200.170;gene_id=ENSMUSG00000008200;gene_name=Fnbp4;oligo_id=ENSMUSG00000008200.170;oligo_type=regular_oneexon;Parent=ENSMUSG00000008200.UTR
chr2	mm10	oligo	90780241	90780500	.	+	.	ID=ENSMUSG00000008200.171;gene_id=ENSMUSG00000008200;gene_name=Fnbp4;oligo_id=ENSMUSG00000008200.171;oligo_type=regular_oneexon;Parent=ENSMUSG00000008200.UTR
chr2	mm10	oligo	90780245	90780504	.	+	.	ID=ENSMUSG00000008200.172;gene_id=ENSMUSG00000008200;gene_name=Fnbp4;oligo_id=ENSMUSG00000008200.172;oligo_type=regular_oneexon;Parent=ENSMUSG00000008200.UTR
chr2	mm10	oligo	90780249	90780508	.	+	.	ID=ENSMUSG00000008200.173;gene_id=ENSMUSG00000008200;gene_name=Fnbp4;oligo_id=ENSMUSG00000008200.173;oligo_type=regular_oneexon;Parent=ENSMUSG00000008200.UTR
chr2	mm10	oligo	90780253	90780512	.	+	.	ID=ENSMUSG00000008200.174;gene_id=ENSMUSG00000008200;gene_name=Fnbp4;oligo_id=ENSMUSG00000008200.174;oligo_type=regular_oneexon;Parent=ENSMUSG00000008200.UTR
chr2	mm10	oligo	90780257	90780516	.	+	.	ID=ENSMUSG00000008200.175;gene_id=ENSMUSG00000008200;gene_name=Fnbp4;oligo_id=ENSMUSG00000008200.175;oligo_type=regular_oneexon;Parent=ENSMUSG00000008200.UTR
chr2	mm10	oligo	90780261	90780520	.	+	.	ID=ENSMUSG00000008200.176;gene_id=ENSMUSG00000008200;gene_name=Fnbp4;oligo_id=ENSMUSG00000008200.176;oligo_type=regular_oneexon;Parent=ENSMUSG00000008200.UTR
chr2	mm10	oligo	90780265	90780524	.	+	.	ID=ENSMUSG00000008200.177;gene_id=ENSMUSG00000008200;gene_name=Fnbp4;oligo_id=ENSMUSG00000008200.177;oligo_type=regular_oneexon;Parent=ENSMUSG00000008200.UTR
chr2	mm10	oligo	90780269	90780528	.	+	.	ID=ENSMUSG00000008200.178;gene_id=ENSMUSG00000008200;gene_name=Fnbp4;oligo_id=ENSMUSG00000008200.178;oligo_type=regular_oneexon;Parent=ENSMUSG00000008200.UTR
chr2	mm10	oligo	90780273	90780532	.	+	.	ID=ENSMUSG00000008200.179;gene_id=ENSMUSG00000008200;gene_name=Fnbp4;oligo_id=ENSMUSG00000008200.179;oligo_type=regular_oneexon;Parent=ENSMUSG00000008200.UTR
chr2	mm10	oligo	90780277	90780536	.	+	.	ID=ENSMUSG00000008200.180;gene_id=ENSMUSG00000008200;gene_name=Fnbp4;oligo_id=ENSMUSG00000008200.180;oligo_type=regular_oneexon;Parent=ENSMUSG00000008200.UTR
chr2	mm10	oligo	90780281	90780540	.	+	.	ID=ENSMUSG00000008200.181;gene_id=ENSMUSG00000008200;gene_name=Fnbp4;oligo_id=ENSMUSG00000008200.181;oligo_type=regular_oneexon;Parent=ENSMUSG00000008200.UTR
chr2	mm10	oligo	90780285	90780544	.	+	.	ID=ENSMUSG00000008200.182;gene_id=ENSMUSG00000008200;gene_name=Fnbp4;oligo_id=ENSMUSG00000008200.182;oligo_type=regular_oneexon;Parent=ENSMUSG00000008200.UTR
chr2	mm10	oligo	90780289	90780548	.	+	.	ID=ENSMUSG00000008200.183;gene_id=ENSMUSG00000008200;gene_name=Fnbp4;oligo_id=ENSMUSG00000008200.183;oligo_type=regular_oneexon;Parent=ENSMUSG00000008200.UTR
chr2	mm10	oligo	90780293	90780552	.	+	.	ID=ENSMUSG00000008200.184;gene_id=ENSMUSG00000008200;gene_name=Fnbp4;oligo_id=ENSMUSG00000008200.184;oligo_type=regular_oneexon;Parent=ENSMUSG00000008200.UTR
chr2	mm10	oligo	90780297	90780556	.	+	.	ID=ENSMUSG00000008200.185;gene_id=ENSMUSG00000008200;gene_name=Fnbp4;oligo_id=ENSMUSG00000008200.185;oligo_type=regular_oneexon;Parent=ENSMUSG00000008200.UTR
chr2	mm10	oligo	90780301	90780560	.	+	.	ID=ENSMUSG00000008200.186;gene_id=ENSMUSG00000008200;gene_name=Fnbp4;oligo_id=ENSMUSG00000008200.186;oligo_type=regular_oneexon;Parent=ENSMUSG00000008200.UTR
chr2	mm10	oligo	90780305	90780564	.	+	.	ID=ENSMUSG00000008200.187;gene_id=ENSMUSG00000008200;gene_name=Fnbp4;oligo_id=ENSMUSG00000008200.187;oligo_type=regular_oneexon;Parent=ENSMUSG00000008200.UTR
chr2	mm10	oligo	90780309	90780568	.	+	.	ID=ENSMUSG00000008200.188;gene_id=ENSMUSG00000008200;gene_name=Fnbp4;oligo_id=ENSMUSG00000008200.188;oligo_type=regular_oneexon;Parent=ENSMUSG00000008200.UTR
chr2	mm10	oligo	90780313	90780572	.	+	.	ID=ENSMUSG00000008200.189;gene_id=ENSMUSG00000008200;gene_name=Fnbp4;oligo_id=ENSMUSG00000008200.189;oligo_type=regular_oneexon;Parent=ENSMUSG00000008200.UTR
chr2	mm10	oligo	90780317	90780576	.	+	.	ID=ENSMUSG00000008200.190;gene_id=ENSMUSG00000008200;gene_name=Fnbp4;oligo_id=ENSMUSG00000008200.190;oligo_type=regular_oneexon;Parent=ENSMUSG00000008200.UTR
chr2	mm10	oligo	90780321	90780580	.	+	.	ID=ENSMUSG00000008200.191;gene_id=ENSMUSG00000008200;gene_name=Fnbp4;oligo_id=ENSMUSG00000008200.191;oligo_type=regular_oneexon;Parent=ENSMUSG00000008200.UTR
chr2	mm10	oligo	90780325	90780584	.	+	.	ID=ENSMUSG00000008200.192;gene_id=ENSMUSG00000008200;gene_name=Fnbp4;oligo_id=ENSMUSG00000008200.192;oligo_type=regular_oneexon;Parent=ENSMUSG00000008200.UTR
chr2	mm10	oligo	90780329	90780588	.	+	.	ID=ENSMUSG00000008200.193;gene_id=ENSMUSG00000008200;gene_name=Fnbp4;oligo_id=ENSMUSG00000008200.193;oligo_type=regular_oneexon;Parent=ENSMUSG00000008200.UTR
chr2	mm10	oligo	90780333	90780592	.	+	.	ID=ENSMUSG00000008200.194;gene_id=ENSMUSG00000008200;gene_name=Fnbp4;oligo_id=ENSMUSG00000008200.194;oligo_type=regular_oneexon;Parent=ENSMUSG00000008200.UTR
chr2	mm10	oligo	90780337	90780596	.	+	.	ID=ENSMUSG00000008200.195;gene_id=ENSMUSG00000008200;gene_name=Fnbp4;oligo_id=ENSMUSG00000008200.195;oligo_type=regular_oneexon;Parent=ENSMUSG00000008200.UTR
chr2	mm10	oligo	90780341	90780600	.	+	.	ID=ENSMUSG00000008200.196;gene_id=ENSMUSG00000008200;gene_name=Fnbp4;oligo_id=ENSMUSG00000008200.196;oligo_type=regular_oneexon;Parent=ENSMUSG00000008200.UTR
chr2	mm10	oligo	90780345	90780604	.	+	.	ID=ENSMUSG00000008200.197;gene_id=ENSMUSG00000008200;gene_name=Fnbp4;oligo_id=ENSMUSG00000008200.197;oligo_type=regular_oneexon;Parent=ENSMUSG00000008200.UTR
chr2	mm10	oligo	90780349	90780608	.	+	.	ID=ENSMUSG00000008200.198;gene_id=ENSMUSG00000008200;gene_name=Fnbp4;oligo_id=ENSMUSG00000008200.198;oligo_type=regular_oneexon;Parent=ENSMUSG00000008200.UTR
chr2	mm10	oligo	90780353	90780612	.	+	.	ID=ENSMUSG00000008200.199;gene_id=ENSMUSG00000008200;gene_name=Fnbp4;oligo_id=ENSMUSG00000008200.199;oligo_type=regular_oneexon;Parent=ENSMUSG00000008200.UTR
chr2	mm10	oligo	90780357	90780616	.	+	.	ID=ENSMUSG00000008200.200;gene_id=ENSMUSG00000008200;gene_name=Fnbp4;oligo_id=ENSMUSG00000008200.200;oligo_type=regular_oneexon;Parent=ENSMUSG00000008200.UTR
chr2	mm10	oligo	90780361	90780620	.	+	.	ID=ENSMUSG00000008200.201;gene_id=ENSMUSG00000008200;gene_name=Fnbp4;oligo_id=ENSMUSG00000008200.201;oligo_type=regular_oneexon;Parent=ENSMUSG00000008200.UTR
chr2	mm10	oligo	90780365	90780624	.	+	.	ID=ENSMUSG00000008200.202;gene_id=ENSMUSG00000008200;gene_name=Fnbp4;oligo_id=ENSMUSG00000008200.202;oligo_type=regular_oneexon;Parent=ENSMUSG00000008200.UTR
chr2	mm10	oligo	90780369	90780628	.	+	.	ID=ENSMUSG00000008200.203;gene_id=ENSMUSG00000008200;gene_name=Fnbp4;oligo_id=ENSMUSG00000008200.203;oligo_type=regular_oneexon;Parent=ENSMUSG00000008200.UTR
chr2	mm10	oligo	90780373	90780632	.	+	.	ID=ENSMUSG00000008200.204;gene_id=ENSMUSG00000008200;gene_name=Fnbp4;oligo_id=ENSMUSG00000008200.204;oligo_type=regular_oneexon;Parent=ENSMUSG00000008200.UTR
chr2	mm10	oligo	90780377	90780636	.	+	.	ID=ENSMUSG00000008200.205;gene_id=ENSMUSG00000008200;gene_name=Fnbp4;oligo_id=ENSMUSG00000008200.205;oligo_type=regular_oneexon;Parent=ENSMUSG00000008200.UTR
chr2	mm10	oligo	90780381	90780640	.	+	.	ID=ENSMUSG00000008200.206;gene_id=ENSMUSG00000008200;gene_name=Fnbp4;oligo_id=ENSMUSG00000008200.206;oligo_type=regular_oneexon;Parent=ENSMUSG00000008200.UTR
chr2	mm10	oligo	90780385	90780644	.	+	.	ID=ENSMUSG00000008200.207;gene_id=ENSMUSG00000008200;gene_name=Fnbp4;oligo_id=ENSMUSG00000008200.207;oligo_type=regular_oneexon;Parent=ENSMUSG00000008200.UTR
chr2	mm10	oligo	90780389	90780648	.	+	.	ID=ENSMUSG00000008200.208;gene_id=ENSMUSG00000008200;gene_name=Fnbp4;oligo_id=ENSMUSG00000008200.208;oligo_type=regular_oneexon;Parent=ENSMUSG00000008200.UTR
chr2	mm10	oligo	90780393	90780652	.	+	.	ID=ENSMUSG00000008200.209;gene_id=ENSMUSG00000008200;gene_name=Fnbp4;oligo_id=ENSMUSG00000008200.209;oligo_type=regular_oneexon;Parent=ENSMUSG00000008200.UTR
chr2	mm10	oligo	90780397	90780656	.	+	.	ID=ENSMUSG00000008200.210;gene_id=ENSMUSG00000008200;gene_name=Fnbp4;oligo_id=ENSMUSG00000008200.210;oligo_type=regular_oneexon;Parent=ENSMUSG00000008200.UTR
chr2	mm10	oligo	90780401	90780660	.	+	.	ID=ENSMUSG00000008200.211;gene_id=ENSMUSG00000008200;gene_name=Fnbp4;oligo_id=ENSMUSG00000008200.211;oligo_type=regular_oneexon;Parent=ENSMUSG00000008200.UTR
chr2	mm10	oligo	90780405	90780664	.	+	.	ID=ENSMUSG00000008200.212;gene_id=ENSMUSG00000008200;gene_name=Fnbp4;oligo_id=ENSMUSG00000008200.212;oligo_type=regular_oneexon;Parent=ENSMUSG00000008200.UTR
chr2	mm10	oligo	90780409	90780668	.	+	.	ID=ENSMUSG00000008200.213;gene_id=ENSMUSG00000008200;gene_name=Fnbp4;oligo_id=ENSMUSG00000008200.213;oligo_type=regular_oneexon;Parent=ENSMUSG00000008200.UTR
chr2	mm10	oligo	90780413	90780672	.	+	.	ID=ENSMUSG00000008200.214;gene_id=ENSMUSG00000008200;gene_name=Fnbp4;oligo_id=ENSMUSG00000008200.214;oligo_type=regular_oneexon;Parent=ENSMUSG00000008200.UTR
chr2	mm10	oligo	90780417	90780676	.	+	.	ID=ENSMUSG00000008200.215;gene_id=ENSMUSG00000008200;gene_name=Fnbp4;oligo_id=ENSMUSG00000008200.215;oligo_type=regular_oneexon;Parent=ENSMUSG00000008200.UTR
chr2	mm10	oligo	90780421	90780680	.	+	.	ID=ENSMUSG00000008200.216;gene_id=ENSMUSG00000008200;gene_name=Fnbp4;oligo_id=ENSMUSG00000008200.216;oligo_type=regular_oneexon;Parent=ENSMUSG00000008200.UTR
chr2	mm10	oligo	90780425	90780684	.	+	.	ID=ENSMUSG00000008200.217;gene_id=ENSMUSG00000008200;gene_name=Fnbp4;oligo_id=ENSMUSG00000008200.217;oligo_type=regular_oneexon;Parent=ENSMUSG00000008200.UTR
chr2	mm10	oligo	90780429	90780688	.	+	.	ID=ENSMUSG00000008200.218;gene_id=ENSMUSG00000008200;gene_name=Fnbp4;oligo_id=ENSMUSG00000008200.218;oligo_type=regular_oneexon;Parent=ENSMUSG00000008200.UTR
chr2	mm10	oligo	90780433	90780692	.	+	.	ID=ENSMUSG00000008200.219;gene_id=ENSMUSG00000008200;gene_name=Fnbp4;oligo_id=ENSMUSG00000008200.219;oligo_type=regular_oneexon;Parent=ENSMUSG00000008200.UTR
chr2	mm10	oligo	90780437	90780696	.	+	.	ID=ENSMUSG00000008200.220;gene_id=ENSMUSG00000008200;gene_name=Fnbp4;oligo_id=ENSMUSG00000008200.220;oligo_type=regular_oneexon;Parent=ENSMUSG00000008200.UTR
chr2	mm10	oligo	90780441	90780700	.	+	.	ID=ENSMUSG00000008200.221;gene_id=ENSMUSG00000008200;gene_name=Fnbp4;oligo_id=ENSMUSG00000008200.221;oligo_type=regular_oneexon;Parent=ENSMUSG00000008200.UTR
chr2	mm10	oligo	90780445	90780704	.	+	.	ID=ENSMUSG00000008200.222;gene_id=ENSMUSG00000008200;gene_name=Fnbp4;oligo_id=ENSMUSG00000008200.222;oligo_type=regular_oneexon;Parent=ENSMUSG00000008200.UTR
chr2	mm10	oligo	90780449	90780708	.	+	.	ID=ENSMUSG00000008200.223;gene_id=ENSMUSG00000008200;gene_name=Fnbp4;oligo_id=ENSMUSG00000008200.223;oligo_type=regular_oneexon;Parent=ENSMUSG00000008200.UTR
chr2	mm10	oligo	90780453	90780712	.	+	.	ID=ENSMUSG00000008200.224;gene_id=ENSMUSG00000008200;gene_name=Fnbp4;oligo_id=ENSMUSG00000008200.224;oligo_type=regular_oneexon;Parent=ENSMUSG00000008200.UTR
chr2	mm10	oligo	90780457	90780716	.	+	.	ID=ENSMUSG00000008200.225;gene_id=ENSMUSG00000008200;gene_name=Fnbp4;oligo_id=ENSMUSG00000008200.225;oligo_type=regular_oneexon;Parent=ENSMUSG00000008200.UTR
chr2	mm10	oligo	90780461	90780720	.	+	.	ID=ENSMUSG00000008200.226;gene_id=ENSMUSG00000008200;gene_name=Fnbp4;oligo_id=ENSMUSG00000008200.226;oligo_type=regular_oneexon;Parent=ENSMUSG00000008200.UTR
chr2	mm10	oligo	90780465	90780724	.	+	.	ID=ENSMUSG00000008200.227;gene_id=ENSMUSG00000008200;gene_name=Fnbp4;oligo_id=ENSMUSG00000008200.227;oligo_type=regular_oneexon;Parent=ENSMUSG00000008200.UTR
chr2	mm10	oligo	90780469	90780728	.	+	.	ID=ENSMUSG00000008200.228;gene_id=ENSMUSG00000008200;gene_name=Fnbp4;oligo_id=ENSMUSG00000008200.228;oligo_type=regular_oneexon;Parent=ENSMUSG00000008200.UTR
chr2	mm10	oligo	90780473	90780732	.	+	.	ID=ENSMUSG00000008200.229;gene_id=ENSMUSG00000008200;gene_name=Fnbp4;oligo_id=ENSMUSG00000008200.229;oligo_type=regular_oneexon;Parent=ENSMUSG00000008200.UTR
chr2	mm10	oligo	90780477	90780736	.	+	.	ID=ENSMUSG00000008200.230;gene_id=ENSMUSG00000008200;gene_name=Fnbp4;oligo_id=ENSMUSG00000008200.230;oligo_type=regular_oneexon;Parent=ENSMUSG00000008200.UTR
chr2	mm10	oligo	90780481	90780740	.	+	.	ID=ENSMUSG00000008200.231;gene_id=ENSMUSG00000008200;gene_name=Fnbp4;oligo_id=ENSMUSG00000008200.231;oligo_type=regular_oneexon;Parent=ENSMUSG00000008200.UTR
chr2	mm10	oligo	90780485	90780744	.	+	.	ID=ENSMUSG00000008200.232;gene_id=ENSMUSG00000008200;gene_name=Fnbp4;oligo_id=ENSMUSG00000008200.232;oligo_type=regular_oneexon;Parent=ENSMUSG00000008200.UTR
chr2	mm10	oligo	90780489	90780748	.	+	.	ID=ENSMUSG00000008200.233;gene_id=ENSMUSG00000008200;gene_name=Fnbp4;oligo_id=ENSMUSG00000008200.233;oligo_type=regular_oneexon;Parent=ENSMUSG00000008200.UTR
chr2	mm10	oligo	90780493	90780752	.	+	.	ID=ENSMUSG00000008200.234;gene_id=ENSMUSG00000008200;gene_name=Fnbp4;oligo_id=ENSMUSG00000008200.234;oligo_type=regular_oneexon;Parent=ENSMUSG00000008200.UTR
chr2	mm10	oligo	90780497	90780756	.	+	.	ID=ENSMUSG00000008200.235;gene_id=ENSMUSG00000008200;gene_name=Fnbp4;oligo_id=ENSMUSG00000008200.235;oligo_type=regular_oneexon;Parent=ENSMUSG00000008200.UTR
chr2	mm10	oligo	90780501	90780760	.	+	.	ID=ENSMUSG00000008200.236;gene_id=ENSMUSG00000008200;gene_name=Fnbp4;oligo_id=ENSMUSG00000008200.236;oligo_type=regular_oneexon;Parent=ENSMUSG00000008200.UTR
chr2	mm10	oligo	90780505	90780764	.	+	.	ID=ENSMUSG00000008200.237;gene_id=ENSMUSG00000008200;gene_name=Fnbp4;oligo_id=ENSMUSG00000008200.237;oligo_type=regular_oneexon;Parent=ENSMUSG00000008200.UTR
chr2	mm10	oligo	90780509	90780768	.	+	.	ID=ENSMUSG00000008200.238;gene_id=ENSMUSG00000008200;gene_name=Fnbp4;oligo_id=ENSMUSG00000008200.238;oligo_type=regular_oneexon;Parent=ENSMUSG00000008200.UTR
chr2	mm10	oligo	90780513	90780772	.	+	.	ID=ENSMUSG00000008200.239;gene_id=ENSMUSG00000008200;gene_name=Fnbp4;oligo_id=ENSMUSG00000008200.239;oligo_type=regular_oneexon;Parent=ENSMUSG00000008200.UTR
chr2	mm10	oligo	90780517	90780776	.	+	.	ID=ENSMUSG00000008200.240;gene_id=ENSMUSG00000008200;gene_name=Fnbp4;oligo_id=ENSMUSG00000008200.240;oligo_type=regular_oneexon;Parent=ENSMUSG00000008200.UTR
chr2	mm10	oligo	90780521	90780780	.	+	.	ID=ENSMUSG00000008200.241;gene_id=ENSMUSG00000008200;gene_name=Fnbp4;oligo_id=ENSMUSG00000008200.241;oligo_type=regular_oneexon;Parent=ENSMUSG00000008200.UTR
chr2	mm10	oligo	90780525	90780784	.	+	.	ID=ENSMUSG00000008200.242;gene_id=ENSMUSG00000008200;gene_name=Fnbp4;oligo_id=ENSMUSG00000008200.242;oligo_type=regular_oneexon;Parent=ENSMUSG00000008200.UTR
chr2	mm10	oligo	90780529	90780788	.	+	.	ID=ENSMUSG00000008200.243;gene_id=ENSMUSG00000008200;gene_name=Fnbp4;oligo_id=ENSMUSG00000008200.243;oligo_type=regular_oneexon;Parent=ENSMUSG00000008200.UTR
chr2	mm10	oligo	90780533	90780792	.	+	.	ID=ENSMUSG00000008200.244;gene_id=ENSMUSG00000008200;gene_name=Fnbp4;oligo_id=ENSMUSG00000008200.244;oligo_type=regular_oneexon;Parent=ENSMUSG00000008200.UTR
chr2	mm10	oligo	90780537	90780796	.	+	.	ID=ENSMUSG00000008200.245;gene_id=ENSMUSG00000008200;gene_name=Fnbp4;oligo_id=ENSMUSG00000008200.245;oligo_type=regular_oneexon;Parent=ENSMUSG00000008200.UTR
chr2	mm10	oligo	90780541	90780800	.	+	.	ID=ENSMUSG00000008200.246;gene_id=ENSMUSG00000008200;gene_name=Fnbp4;oligo_id=ENSMUSG00000008200.246;oligo_type=regular_oneexon;Parent=ENSMUSG00000008200.UTR
chr2	mm10	oligo	90780545	90780804	.	+	.	ID=ENSMUSG00000008200.247;gene_id=ENSMUSG00000008200;gene_name=Fnbp4;oligo_id=ENSMUSG00000008200.247;oligo_type=regular_oneexon;Parent=ENSMUSG00000008200.UTR
chr2	mm10	oligo	90780549	90780808	.	+	.	ID=ENSMUSG00000008200.248;gene_id=ENSMUSG00000008200;gene_name=Fnbp4;oligo_id=ENSMUSG00000008200.248;oligo_type=regular_oneexon;Parent=ENSMUSG00000008200.UTR
chr2	mm10	oligo	90780553	90780812	.	+	.	ID=ENSMUSG00000008200.249;gene_id=ENSMUSG00000008200;gene_name=Fnbp4;oligo_id=ENSMUSG00000008200.249;oligo_type=regular_oneexon;Parent=ENSMUSG00000008200.UTR
chr2	mm10	oligo	90780557	90780816	.	+	.	ID=ENSMUSG00000008200.250;gene_id=ENSMUSG00000008200;gene_name=Fnbp4;oligo_id=ENSMUSG00000008200.250;oligo_type=regular_oneexon;Parent=ENSMUSG00000008200.UTR
chr2	mm10	oligo	90780561	90780820	.	+	.	ID=ENSMUSG00000008200.251;gene_id=ENSMUSG00000008200;gene_name=Fnbp4;oligo_id=ENSMUSG00000008200.251;oligo_type=regular_oneexon;Parent=ENSMUSG00000008200.UTR
chr2	mm10	oligo	90780565	90780824	.	+	.	ID=ENSMUSG00000008200.252;gene_id=ENSMUSG00000008200;gene_name=Fnbp4;oligo_id=ENSMUSG00000008200.252;oligo_type=regular_oneexon;Parent=ENSMUSG00000008200.UTR
chr2	mm10	oligo	90780569	90780828	.	+	.	ID=ENSMUSG00000008200.253;gene_id=ENSMUSG00000008200;gene_name=Fnbp4;oligo_id=ENSMUSG00000008200.253;oligo_type=regular_oneexon;Parent=ENSMUSG00000008200.UTR
chr2	mm10	oligo	90780573	90780832	.	+	.	ID=ENSMUSG00000008200.254;gene_id=ENSMUSG00000008200;gene_name=Fnbp4;oligo_id=ENSMUSG00000008200.254;oligo_type=regular_oneexon;Parent=ENSMUSG00000008200.UTR
chr2	mm10	oligo	90780577	90780836	.	+	.	ID=ENSMUSG00000008200.255;gene_id=ENSMUSG00000008200;gene_name=Fnbp4;oligo_id=ENSMUSG00000008200.255;oligo_type=regular_oneexon;Parent=ENSMUSG00000008200.UTR
chr2	mm10	oligo	90780581	90780840	.	+	.	ID=ENSMUSG00000008200.256;gene_id=ENSMUSG00000008200;gene_name=Fnbp4;oligo_id=ENSMUSG00000008200.256;oligo_type=regular_oneexon;Parent=ENSMUSG00000008200.UTR
chr2	mm10	oligo	90780585	90780844	.	+	.	ID=ENSMUSG00000008200.257;gene_id=ENSMUSG00000008200;gene_name=Fnbp4;oligo_id=ENSMUSG00000008200.257;oligo_type=regular_oneexon;Parent=ENSMUSG00000008200.UTR
chr2	mm10	oligo	90780589	90780848	.	+	.	ID=ENSMUSG00000008200.258;gene_id=ENSMUSG00000008200;gene_name=Fnbp4;oligo_id=ENSMUSG00000008200.258;oligo_type=regular_oneexon;Parent=ENSMUSG00000008200.UTR
chr2	mm10	oligo	90780593	90780852	.	+	.	ID=ENSMUSG00000008200.259;gene_id=ENSMUSG00000008200;gene_name=Fnbp4;oligo_id=ENSMUSG00000008200.259;oligo_type=regular_oneexon;Parent=ENSMUSG00000008200.UTR
chr2	mm10	oligo	90780597	90780856	.	+	.	ID=ENSMUSG00000008200.260;gene_id=ENSMUSG00000008200;gene_name=Fnbp4;oligo_id=ENSMUSG00000008200.260;oligo_type=regular_oneexon;Parent=ENSMUSG00000008200.UTR
chr2	mm10	oligo	90780601	90780860	.	+	.	ID=ENSMUSG00000008200.261;gene_id=ENSMUSG00000008200;gene_name=Fnbp4;oligo_id=ENSMUSG00000008200.261;oligo_type=regular_oneexon;Parent=ENSMUSG00000008200.UTR
chr2	mm10	oligo	90780605	90780864	.	+	.	ID=ENSMUSG00000008200.262;gene_id=ENSMUSG00000008200;gene_name=Fnbp4;oligo_id=ENSMUSG00000008200.262;oligo_type=regular_oneexon;Parent=ENSMUSG00000008200.UTR
chr2	mm10	oligo	90780609	90780868	.	+	.	ID=ENSMUSG00000008200.263;gene_id=ENSMUSG00000008200;gene_name=Fnbp4;oligo_id=ENSMUSG00000008200.263;oligo_type=regular_oneexon;Parent=ENSMUSG00000008200.UTR
chr2	mm10	oligo	90780613	90780872	.	+	.	ID=ENSMUSG00000008200.264;gene_id=ENSMUSG00000008200;gene_name=Fnbp4;oligo_id=ENSMUSG00000008200.264;oligo_type=regular_oneexon;Parent=ENSMUSG00000008200.UTR
chr2	mm10	oligo	90780617	90780876	.	+	.	ID=ENSMUSG00000008200.265;gene_id=ENSMUSG00000008200;gene_name=Fnbp4;oligo_id=ENSMUSG00000008200.265;oligo_type=regular_oneexon;Parent=ENSMUSG00000008200.UTR
chr2	mm10	oligo	90780621	90780880	.	+	.	ID=ENSMUSG00000008200.266;gene_id=ENSMUSG00000008200;gene_name=Fnbp4;oligo_id=ENSMUSG00000008200.266;oligo_type=regular_oneexon;Parent=ENSMUSG00000008200.UTR
chr2	mm10	oligo	90780625	90780884	.	+	.	ID=ENSMUSG00000008200.267;gene_id=ENSMUSG00000008200;gene_name=Fnbp4;oligo_id=ENSMUSG00000008200.267;oligo_type=regular_oneexon;Parent=ENSMUSG00000008200.UTR
chr2	mm10	oligo	90780629	90780888	.	+	.	ID=ENSMUSG00000008200.268;gene_id=ENSMUSG00000008200;gene_name=Fnbp4;oligo_id=ENSMUSG00000008200.268;oligo_type=regular_oneexon;Parent=ENSMUSG00000008200.UTR
chr2	mm10	oligo	90780633	90780892	.	+	.	ID=ENSMUSG00000008200.269;gene_id=ENSMUSG00000008200;gene_name=Fnbp4;oligo_id=ENSMUSG00000008200.269;oligo_type=regular_oneexon;Parent=ENSMUSG00000008200.UTR
chr2	mm10	oligo	90780637	90780896	.	+	.	ID=ENSMUSG00000008200.270;gene_id=ENSMUSG00000008200;gene_name=Fnbp4;oligo_id=ENSMUSG00000008200.270;oligo_type=regular_oneexon;Parent=ENSMUSG00000008200.UTR
chr2	mm10	oligo	90780641	90780900	.	+	.	ID=ENSMUSG00000008200.271;gene_id=ENSMUSG00000008200;gene_name=Fnbp4;oligo_id=ENSMUSG00000008200.271;oligo_type=regular_oneexon;Parent=ENSMUSG00000008200.UTR
chr2	mm10	oligo	90780645	90780904	.	+	.	ID=ENSMUSG00000008200.272;gene_id=ENSMUSG00000008200;gene_name=Fnbp4;oligo_id=ENSMUSG00000008200.272;oligo_type=regular_oneexon;Parent=ENSMUSG00000008200.UTR
chr2	mm10	oligo	90780649	90780908	.	+	.	ID=ENSMUSG00000008200.273;gene_id=ENSMUSG00000008200;gene_name=Fnbp4;oligo_id=ENSMUSG00000008200.273;oligo_type=regular_oneexon;Parent=ENSMUSG00000008200.UTR
chr2	mm10	oligo	90780653	90780912	.	+	.	ID=ENSMUSG00000008200.274;gene_id=ENSMUSG00000008200;gene_name=Fnbp4;oligo_id=ENSMUSG00000008200.274;oligo_type=regular_oneexon;Parent=ENSMUSG00000008200.UTR
chr2	mm10	oligo	90780657	90780916	.	+	.	ID=ENSMUSG00000008200.275;gene_id=ENSMUSG00000008200;gene_name=Fnbp4;oligo_id=ENSMUSG00000008200.275;oligo_type=regular_oneexon;Parent=ENSMUSG00000008200.UTR
chr2	mm10	oligo	90780661	90780920	.	+	.	ID=ENSMUSG00000008200.276;gene_id=ENSMUSG00000008200;gene_name=Fnbp4;oligo_id=ENSMUSG00000008200.276;oligo_type=regular_oneexon;Parent=ENSMUSG00000008200.UTR
chr2	mm10	oligo	90780665	90780924	.	+	.	ID=ENSMUSG00000008200.277;gene_id=ENSMUSG00000008200;gene_name=Fnbp4;oligo_id=ENSMUSG00000008200.277;oligo_type=regular_oneexon;Parent=ENSMUSG00000008200.UTR
chr2	mm10	oligo	90780669	90780928	.	+	.	ID=ENSMUSG00000008200.278;gene_id=ENSMUSG00000008200;gene_name=Fnbp4;oligo_id=ENSMUSG00000008200.278;oligo_type=regular_oneexon;Parent=ENSMUSG00000008200.UTR
chr2	mm10	oligo	90780673	90780932	.	+	.	ID=ENSMUSG00000008200.279;gene_id=ENSMUSG00000008200;gene_name=Fnbp4;oligo_id=ENSMUSG00000008200.279;oligo_type=regular_oneexon;Parent=ENSMUSG00000008200.UTR
chr2	mm10	oligo	90780677	90780936	.	+	.	ID=ENSMUSG00000008200.280;gene_id=ENSMUSG00000008200;gene_name=Fnbp4;oligo_id=ENSMUSG00000008200.280;oligo_type=regular_oneexon;Parent=ENSMUSG00000008200.UTR
chr2	mm10	oligo	90780681	90780940	.	+	.	ID=ENSMUSG00000008200.281;gene_id=ENSMUSG00000008200;gene_name=Fnbp4;oligo_id=ENSMUSG00000008200.281;oligo_type=regular_oneexon;Parent=ENSMUSG00000008200.UTR
chr2	mm10	oligo	90780685	90780944	.	+	.	ID=ENSMUSG00000008200.282;gene_id=ENSMUSG00000008200;gene_name=Fnbp4;oligo_id=ENSMUSG00000008200.282;oligo_type=regular_oneexon;Parent=ENSMUSG00000008200.UTR
chr2	mm10	oligo	90780689	90780948	.	+	.	ID=ENSMUSG00000008200.283;gene_id=ENSMUSG00000008200;gene_name=Fnbp4;oligo_id=ENSMUSG00000008200.283;oligo_type=regular_oneexon;Parent=ENSMUSG00000008200.UTR
chr2	mm10	oligo	90780693	90780952	.	+	.	ID=ENSMUSG00000008200.284;gene_id=ENSMUSG00000008200;gene_name=Fnbp4;oligo_id=ENSMUSG00000008200.284;oligo_type=regular_oneexon;Parent=ENSMUSG00000008200.UTR
chr2	mm10	oligo	90780697	90780956	.	+	.	ID=ENSMUSG00000008200.285;gene_id=ENSMUSG00000008200;gene_name=Fnbp4;oligo_id=ENSMUSG00000008200.285;oligo_type=regular_oneexon;Parent=ENSMUSG00000008200.UTR
chr2	mm10	oligo	90780701	90780960	.	+	.	ID=ENSMUSG00000008200.286;gene_id=ENSMUSG00000008200;gene_name=Fnbp4;oligo_id=ENSMUSG00000008200.286;oligo_type=regular_oneexon;Parent=ENSMUSG00000008200.UTR
chr2	mm10	oligo	90780705	90780964	.	+	.	ID=ENSMUSG00000008200.287;gene_id=ENSMUSG00000008200;gene_name=Fnbp4;oligo_id=ENSMUSG00000008200.287;oligo_type=regular_oneexon;Parent=ENSMUSG00000008200.UTR
chr2	mm10	oligo	90780709	90780968	.	+	.	ID=ENSMUSG00000008200.288;gene_id=ENSMUSG00000008200;gene_name=Fnbp4;oligo_id=ENSMUSG00000008200.288;oligo_type=regular_oneexon;Parent=ENSMUSG00000008200.UTR
chr2	mm10	oligo	90780713	90780972	.	+	.	ID=ENSMUSG00000008200.289;gene_id=ENSMUSG00000008200;gene_name=Fnbp4;oligo_id=ENSMUSG00000008200.289;oligo_type=regular_oneexon;Parent=ENSMUSG00000008200.UTR
chr2	mm10	oligo	90780717	90780976	.	+	.	ID=ENSMUSG00000008200.290;gene_id=ENSMUSG00000008200;gene_name=Fnbp4;oligo_id=ENSMUSG00000008200.290;oligo_type=regular_oneexon;Parent=ENSMUSG00000008200.UTR
chr2	mm10	oligo	90780721	90780980	.	+	.	ID=ENSMUSG00000008200.291;gene_id=ENSMUSG00000008200;gene_name=Fnbp4;oligo_id=ENSMUSG00000008200.291;oligo_type=regular_oneexon;Parent=ENSMUSG00000008200.UTR
chr2	mm10	oligo	90780725	90780984	.	+	.	ID=ENSMUSG00000008200.292;gene_id=ENSMUSG00000008200;gene_name=Fnbp4;oligo_id=ENSMUSG00000008200.292;oligo_type=regular_oneexon;Parent=ENSMUSG00000008200.UTR
chr2	mm10	oligo	90780729	90780988	.	+	.	ID=ENSMUSG00000008200.293;gene_id=ENSMUSG00000008200;gene_name=Fnbp4;oligo_id=ENSMUSG00000008200.293;oligo_type=regular_oneexon;Parent=ENSMUSG00000008200.UTR
chr2	mm10	oligo	90780733	90780992	.	+	.	ID=ENSMUSG00000008200.294;gene_id=ENSMUSG00000008200;gene_name=Fnbp4;oligo_id=ENSMUSG00000008200.294;oligo_type=regular_oneexon;Parent=ENSMUSG00000008200.UTR
chr2	mm10	oligo	90780737	90780996	.	+	.	ID=ENSMUSG00000008200.295;gene_id=ENSMUSG00000008200;gene_name=Fnbp4;oligo_id=ENSMUSG00000008200.295;oligo_type=regular_oneexon;Parent=ENSMUSG00000008200.UTR
chr2	mm10	oligo	90780741	90781000	.	+	.	ID=ENSMUSG00000008200.296;gene_id=ENSMUSG00000008200;gene_name=Fnbp4;oligo_id=ENSMUSG00000008200.296;oligo_type=regular_oneexon;Parent=ENSMUSG00000008200.UTR
chr2	mm10	oligo	90780745	90781004	.	+	.	ID=ENSMUSG00000008200.297;gene_id=ENSMUSG00000008200;gene_name=Fnbp4;oligo_id=ENSMUSG00000008200.297;oligo_type=regular_oneexon;Parent=ENSMUSG00000008200.UTR
chr2	mm10	oligo	90780749	90781008	.	+	.	ID=ENSMUSG00000008200.298;gene_id=ENSMUSG00000008200;gene_name=Fnbp4;oligo_id=ENSMUSG00000008200.298;oligo_type=regular_oneexon;Parent=ENSMUSG00000008200.UTR
chr2	mm10	oligo	90780753	90781012	.	+	.	ID=ENSMUSG00000008200.299;gene_id=ENSMUSG00000008200;gene_name=Fnbp4;oligo_id=ENSMUSG00000008200.299;oligo_type=regular_oneexon;Parent=ENSMUSG00000008200.UTR
chr2	mm10	oligo	90780757	90781016	.	+	.	ID=ENSMUSG00000008200.300;gene_id=ENSMUSG00000008200;gene_name=Fnbp4;oligo_id=ENSMUSG00000008200.300;oligo_type=regular_oneexon;Parent=ENSMUSG00000008200.UTR
chr2	mm10	oligo	90780761	90781020	.	+	.	ID=ENSMUSG00000008200.301;gene_id=ENSMUSG00000008200;gene_name=Fnbp4;oligo_id=ENSMUSG00000008200.301;oligo_type=regular_oneexon;Parent=ENSMUSG00000008200.UTR
chr2	mm10	oligo	90780765	90781024	.	+	.	ID=ENSMUSG00000008200.302;gene_id=ENSMUSG00000008200;gene_name=Fnbp4;oligo_id=ENSMUSG00000008200.302;oligo_type=regular_oneexon;Parent=ENSMUSG00000008200.UTR
chr2	mm10	oligo	90780769	90781028	.	+	.	ID=ENSMUSG00000008200.303;gene_id=ENSMUSG00000008200;gene_name=Fnbp4;oligo_id=ENSMUSG00000008200.303;oligo_type=regular_oneexon;Parent=ENSMUSG00000008200.UTR
chr2	mm10	oligo	90780773	90781032	.	+	.	ID=ENSMUSG00000008200.304;gene_id=ENSMUSG00000008200;gene_name=Fnbp4;oligo_id=ENSMUSG00000008200.304;oligo_type=regular_oneexon;Parent=ENSMUSG00000008200.UTR
chr2	mm10	oligo	90780777	90781036	.	+	.	ID=ENSMUSG00000008200.305;gene_id=ENSMUSG00000008200;gene_name=Fnbp4;oligo_id=ENSMUSG00000008200.305;oligo_type=regular_oneexon;Parent=ENSMUSG00000008200.UTR
chr2	mm10	oligo	90780781	90781040	.	+	.	ID=ENSMUSG00000008200.306;gene_id=ENSMUSG00000008200;gene_name=Fnbp4;oligo_id=ENSMUSG00000008200.306;oligo_type=regular_oneexon;Parent=ENSMUSG00000008200.UTR
chr2	mm10	oligo	90780785	90781044	.	+	.	ID=ENSMUSG00000008200.307;gene_id=ENSMUSG00000008200;gene_name=Fnbp4;oligo_id=ENSMUSG00000008200.307;oligo_type=regular_oneexon;Parent=ENSMUSG00000008200.UTR
chr2	mm10	oligo	90780789	90781048	.	+	.	ID=ENSMUSG00000008200.308;gene_id=ENSMUSG00000008200;gene_name=Fnbp4;oligo_id=ENSMUSG00000008200.308;oligo_type=regular_oneexon;Parent=ENSMUSG00000008200.UTR
chr2	mm10	oligo	90780793	90781052	.	+	.	ID=ENSMUSG00000008200.309;gene_id=ENSMUSG00000008200;gene_name=Fnbp4;oligo_id=ENSMUSG00000008200.309;oligo_type=regular_oneexon;Parent=ENSMUSG00000008200.UTR
chr2	mm10	oligo	90780797	90781056	.	+	.	ID=ENSMUSG00000008200.310;gene_id=ENSMUSG00000008200;gene_name=Fnbp4;oligo_id=ENSMUSG00000008200.310;oligo_type=regular_oneexon;Parent=ENSMUSG00000008200.UTR
chr2	mm10	oligo	90780801	90781060	.	+	.	ID=ENSMUSG00000008200.311;gene_id=ENSMUSG00000008200;gene_name=Fnbp4;oligo_id=ENSMUSG00000008200.311;oligo_type=regular_oneexon;Parent=ENSMUSG00000008200.UTR
chr2	mm10	oligo	90780805	90781064	.	+	.	ID=ENSMUSG00000008200.312;gene_id=ENSMUSG00000008200;gene_name=Fnbp4;oligo_id=ENSMUSG00000008200.312;oligo_type=regular_oneexon;Parent=ENSMUSG00000008200.UTR
chr2	mm10	oligo	90780809	90781068	.	+	.	ID=ENSMUSG00000008200.313;gene_id=ENSMUSG00000008200;gene_name=Fnbp4;oligo_id=ENSMUSG00000008200.313;oligo_type=regular_oneexon;Parent=ENSMUSG00000008200.UTR
chr2	mm10	oligo	90780813	90781072	.	+	.	ID=ENSMUSG00000008200.314;gene_id=ENSMUSG00000008200;gene_name=Fnbp4;oligo_id=ENSMUSG00000008200.314;oligo_type=regular_oneexon;Parent=ENSMUSG00000008200.UTR
chr2	mm10	oligo	90780817	90781076	.	+	.	ID=ENSMUSG00000008200.315;gene_id=ENSMUSG00000008200;gene_name=Fnbp4;oligo_id=ENSMUSG00000008200.315;oligo_type=regular_oneexon;Parent=ENSMUSG00000008200.UTR
chr2	mm10	oligo	90780821	90781080	.	+	.	ID=ENSMUSG00000008200.316;gene_id=ENSMUSG00000008200;gene_name=Fnbp4;oligo_id=ENSMUSG00000008200.316;oligo_type=regular_oneexon;Parent=ENSMUSG00000008200.UTR
chr2	mm10	oligo	90780825	90781084	.	+	.	ID=ENSMUSG00000008200.317;gene_id=ENSMUSG00000008200;gene_name=Fnbp4;oligo_id=ENSMUSG00000008200.317;oligo_type=regular_oneexon;Parent=ENSMUSG00000008200.UTR
chr2	mm10	oligo	90780829	90781088	.	+	.	ID=ENSMUSG00000008200.318;gene_id=ENSMUSG00000008200;gene_name=Fnbp4;oligo_id=ENSMUSG00000008200.318;oligo_type=regular_oneexon;Parent=ENSMUSG00000008200.UTR
chr2	mm10	oligo	90780833	90781092	.	+	.	ID=ENSMUSG00000008200.319;gene_id=ENSMUSG00000008200;gene_name=Fnbp4;oligo_id=ENSMUSG00000008200.319;oligo_type=regular_oneexon;Parent=ENSMUSG00000008200.UTR
chr2	mm10	oligo	90780837	90781096	.	+	.	ID=ENSMUSG00000008200.320;gene_id=ENSMUSG00000008200;gene_name=Fnbp4;oligo_id=ENSMUSG00000008200.320;oligo_type=regular_oneexon;Parent=ENSMUSG00000008200.UTR
chr2	mm10	oligo	90780841	90781100	.	+	.	ID=ENSMUSG00000008200.321;gene_id=ENSMUSG00000008200;gene_name=Fnbp4;oligo_id=ENSMUSG00000008200.321;oligo_type=regular_oneexon;Parent=ENSMUSG00000008200.UTR
chr2	mm10	oligo	90780845	90781104	.	+	.	ID=ENSMUSG00000008200.322;gene_id=ENSMUSG00000008200;gene_name=Fnbp4;oligo_id=ENSMUSG00000008200.322;oligo_type=regular_oneexon;Parent=ENSMUSG00000008200.UTR
chr2	mm10	oligo	90780849	90781108	.	+	.	ID=ENSMUSG00000008200.323;gene_id=ENSMUSG00000008200;gene_name=Fnbp4;oligo_id=ENSMUSG00000008200.323;oligo_type=regular_oneexon;Parent=ENSMUSG00000008200.UTR
chr2	mm10	oligo	90780853	90781112	.	+	.	ID=ENSMUSG00000008200.324;gene_id=ENSMUSG00000008200;gene_name=Fnbp4;oligo_id=ENSMUSG00000008200.324;oligo_type=regular_oneexon;Parent=ENSMUSG00000008200.UTR
chr2	mm10	oligo	90780857	90781116	.	+	.	ID=ENSMUSG00000008200.325;gene_id=ENSMUSG00000008200;gene_name=Fnbp4;oligo_id=ENSMUSG00000008200.325;oligo_type=regular_oneexon;Parent=ENSMUSG00000008200.UTR
chr2	mm10	oligo	90780861	90781120	.	+	.	ID=ENSMUSG00000008200.326;gene_id=ENSMUSG00000008200;gene_name=Fnbp4;oligo_id=ENSMUSG00000008200.326;oligo_type=regular_oneexon;Parent=ENSMUSG00000008200.UTR
chr3	mm10	UTR	90225509	90226484	.	+	.	gene_id=ENSMUSG00000027935;gene_name=Rab13;number_of_oligos=180;ID=ENSMUSG00000027935.UTR
chr3	mm10	oligo	90225509	90225768	.	+	.	ID=ENSMUSG00000027935.1;gene_id=ENSMUSG00000027935;gene_name=Rab13;oligo_id=ENSMUSG00000027935.1;oligo_type=regular_oneexon;Parent=ENSMUSG00000027935.UTR
chr3	mm10	oligo	90225513	90225772	.	+	.	ID=ENSMUSG00000027935.2;gene_id=ENSMUSG00000027935;gene_name=Rab13;oligo_id=ENSMUSG00000027935.2;oligo_type=regular_oneexon;Parent=ENSMUSG00000027935.UTR
chr3	mm10	oligo	90225517	90225776	.	+	.	ID=ENSMUSG00000027935.3;gene_id=ENSMUSG00000027935;gene_name=Rab13;oligo_id=ENSMUSG00000027935.3;oligo_type=regular_oneexon;Parent=ENSMUSG00000027935.UTR
chr3	mm10	oligo	90225521	90225780	.	+	.	ID=ENSMUSG00000027935.4;gene_id=ENSMUSG00000027935;gene_name=Rab13;oligo_id=ENSMUSG00000027935.4;oligo_type=regular_oneexon;Parent=ENSMUSG00000027935.UTR
chr3	mm10	oligo	90225525	90225784	.	+	.	ID=ENSMUSG00000027935.5;gene_id=ENSMUSG00000027935;gene_name=Rab13;oligo_id=ENSMUSG00000027935.5;oligo_type=regular_oneexon;Parent=ENSMUSG00000027935.UTR
chr3	mm10	oligo	90225529	90225788	.	+	.	ID=ENSMUSG00000027935.6;gene_id=ENSMUSG00000027935;gene_name=Rab13;oligo_id=ENSMUSG00000027935.6;oligo_type=regular_oneexon;Parent=ENSMUSG00000027935.UTR
chr3	mm10	oligo	90225533	90225792	.	+	.	ID=ENSMUSG00000027935.7;gene_id=ENSMUSG00000027935;gene_name=Rab13;oligo_id=ENSMUSG00000027935.7;oligo_type=regular_oneexon;Parent=ENSMUSG00000027935.UTR
chr3	mm10	oligo	90225537	90225796	.	+	.	ID=ENSMUSG00000027935.8;gene_id=ENSMUSG00000027935;gene_name=Rab13;oligo_id=ENSMUSG00000027935.8;oligo_type=regular_oneexon;Parent=ENSMUSG00000027935.UTR
chr3	mm10	oligo	90225541	90225800	.	+	.	ID=ENSMUSG00000027935.9;gene_id=ENSMUSG00000027935;gene_name=Rab13;oligo_id=ENSMUSG00000027935.9;oligo_type=regular_oneexon;Parent=ENSMUSG00000027935.UTR
chr3	mm10	oligo	90225545	90225804	.	+	.	ID=ENSMUSG00000027935.10;gene_id=ENSMUSG00000027935;gene_name=Rab13;oligo_id=ENSMUSG00000027935.10;oligo_type=regular_oneexon;Parent=ENSMUSG00000027935.UTR
chr3	mm10	oligo	90225549	90225808	.	+	.	ID=ENSMUSG00000027935.11;gene_id=ENSMUSG00000027935;gene_name=Rab13;oligo_id=ENSMUSG00000027935.11;oligo_type=regular_oneexon;Parent=ENSMUSG00000027935.UTR
chr3	mm10	oligo	90225553	90225812	.	+	.	ID=ENSMUSG00000027935.12;gene_id=ENSMUSG00000027935;gene_name=Rab13;oligo_id=ENSMUSG00000027935.12;oligo_type=regular_oneexon;Parent=ENSMUSG00000027935.UTR
chr3	mm10	oligo	90225557	90225816	.	+	.	ID=ENSMUSG00000027935.13;gene_id=ENSMUSG00000027935;gene_name=Rab13;oligo_id=ENSMUSG00000027935.13;oligo_type=regular_oneexon;Parent=ENSMUSG00000027935.UTR
chr3	mm10	oligo	90225561	90225820	.	+	.	ID=ENSMUSG00000027935.14;gene_id=ENSMUSG00000027935;gene_name=Rab13;oligo_id=ENSMUSG00000027935.14;oligo_type=regular_oneexon;Parent=ENSMUSG00000027935.UTR
chr3	mm10	oligo	90225565	90225824	.	+	.	ID=ENSMUSG00000027935.15;gene_id=ENSMUSG00000027935;gene_name=Rab13;oligo_id=ENSMUSG00000027935.15;oligo_type=regular_oneexon;Parent=ENSMUSG00000027935.UTR
chr3	mm10	oligo	90225569	90225828	.	+	.	ID=ENSMUSG00000027935.16;gene_id=ENSMUSG00000027935;gene_name=Rab13;oligo_id=ENSMUSG00000027935.16;oligo_type=regular_oneexon;Parent=ENSMUSG00000027935.UTR
chr3	mm10	oligo	90225573	90225832	.	+	.	ID=ENSMUSG00000027935.17;gene_id=ENSMUSG00000027935;gene_name=Rab13;oligo_id=ENSMUSG00000027935.17;oligo_type=regular_oneexon;Parent=ENSMUSG00000027935.UTR
chr3	mm10	oligo	90225577	90225836	.	+	.	ID=ENSMUSG00000027935.18;gene_id=ENSMUSG00000027935;gene_name=Rab13;oligo_id=ENSMUSG00000027935.18;oligo_type=regular_oneexon;Parent=ENSMUSG00000027935.UTR
chr3	mm10	oligo	90225581	90225840	.	+	.	ID=ENSMUSG00000027935.19;gene_id=ENSMUSG00000027935;gene_name=Rab13;oligo_id=ENSMUSG00000027935.19;oligo_type=regular_oneexon;Parent=ENSMUSG00000027935.UTR
chr3	mm10	oligo	90225585	90225844	.	+	.	ID=ENSMUSG00000027935.20;gene_id=ENSMUSG00000027935;gene_name=Rab13;oligo_id=ENSMUSG00000027935.20;oligo_type=regular_oneexon;Parent=ENSMUSG00000027935.UTR
chr3	mm10	oligo	90225589	90225848	.	+	.	ID=ENSMUSG00000027935.21;gene_id=ENSMUSG00000027935;gene_name=Rab13;oligo_id=ENSMUSG00000027935.21;oligo_type=regular_oneexon;Parent=ENSMUSG00000027935.UTR
chr3	mm10	oligo	90225593	90225852	.	+	.	ID=ENSMUSG00000027935.22;gene_id=ENSMUSG00000027935;gene_name=Rab13;oligo_id=ENSMUSG00000027935.22;oligo_type=regular_oneexon;Parent=ENSMUSG00000027935.UTR
chr3	mm10	oligo	90225597	90225856	.	+	.	ID=ENSMUSG00000027935.23;gene_id=ENSMUSG00000027935;gene_name=Rab13;oligo_id=ENSMUSG00000027935.23;oligo_type=regular_oneexon;Parent=ENSMUSG00000027935.UTR
chr3	mm10	oligo	90225601	90225860	.	+	.	ID=ENSMUSG00000027935.24;gene_id=ENSMUSG00000027935;gene_name=Rab13;oligo_id=ENSMUSG00000027935.24;oligo_type=regular_oneexon;Parent=ENSMUSG00000027935.UTR
chr3	mm10	oligo	90225605	90225864	.	+	.	ID=ENSMUSG00000027935.25;gene_id=ENSMUSG00000027935;gene_name=Rab13;oligo_id=ENSMUSG00000027935.25;oligo_type=regular_oneexon;Parent=ENSMUSG00000027935.UTR
chr3	mm10	oligo	90225609	90225868	.	+	.	ID=ENSMUSG00000027935.26;gene_id=ENSMUSG00000027935;gene_name=Rab13;oligo_id=ENSMUSG00000027935.26;oligo_type=regular_oneexon;Parent=ENSMUSG00000027935.UTR
chr3	mm10	oligo	90225613	90225872	.	+	.	ID=ENSMUSG00000027935.27;gene_id=ENSMUSG00000027935;gene_name=Rab13;oligo_id=ENSMUSG00000027935.27;oligo_type=regular_oneexon;Parent=ENSMUSG00000027935.UTR
chr3	mm10	oligo	90225617	90225876	.	+	.	ID=ENSMUSG00000027935.28;gene_id=ENSMUSG00000027935;gene_name=Rab13;oligo_id=ENSMUSG00000027935.28;oligo_type=regular_oneexon;Parent=ENSMUSG00000027935.UTR
chr3	mm10	oligo	90225621	90225880	.	+	.	ID=ENSMUSG00000027935.29;gene_id=ENSMUSG00000027935;gene_name=Rab13;oligo_id=ENSMUSG00000027935.29;oligo_type=regular_oneexon;Parent=ENSMUSG00000027935.UTR
chr3	mm10	oligo	90225625	90225884	.	+	.	ID=ENSMUSG00000027935.30;gene_id=ENSMUSG00000027935;gene_name=Rab13;oligo_id=ENSMUSG00000027935.30;oligo_type=regular_oneexon;Parent=ENSMUSG00000027935.UTR
chr3	mm10	oligo	90225629	90225888	.	+	.	ID=ENSMUSG00000027935.31;gene_id=ENSMUSG00000027935;gene_name=Rab13;oligo_id=ENSMUSG00000027935.31;oligo_type=regular_oneexon;Parent=ENSMUSG00000027935.UTR
chr3	mm10	oligo	90225633	90225892	.	+	.	ID=ENSMUSG00000027935.32;gene_id=ENSMUSG00000027935;gene_name=Rab13;oligo_id=ENSMUSG00000027935.32;oligo_type=regular_oneexon;Parent=ENSMUSG00000027935.UTR
chr3	mm10	oligo	90225637	90225896	.	+	.	ID=ENSMUSG00000027935.33;gene_id=ENSMUSG00000027935;gene_name=Rab13;oligo_id=ENSMUSG00000027935.33;oligo_type=regular_oneexon;Parent=ENSMUSG00000027935.UTR
chr3	mm10	oligo	90225641	90225900	.	+	.	ID=ENSMUSG00000027935.34;gene_id=ENSMUSG00000027935;gene_name=Rab13;oligo_id=ENSMUSG00000027935.34;oligo_type=regular_oneexon;Parent=ENSMUSG00000027935.UTR
chr3	mm10	oligo	90225645	90225904	.	+	.	ID=ENSMUSG00000027935.35;gene_id=ENSMUSG00000027935;gene_name=Rab13;oligo_id=ENSMUSG00000027935.35;oligo_type=regular_oneexon;Parent=ENSMUSG00000027935.UTR
chr3	mm10	oligo	90225649	90225908	.	+	.	ID=ENSMUSG00000027935.36;gene_id=ENSMUSG00000027935;gene_name=Rab13;oligo_id=ENSMUSG00000027935.36;oligo_type=regular_oneexon;Parent=ENSMUSG00000027935.UTR
chr3	mm10	oligo	90225653	90225912	.	+	.	ID=ENSMUSG00000027935.37;gene_id=ENSMUSG00000027935;gene_name=Rab13;oligo_id=ENSMUSG00000027935.37;oligo_type=regular_oneexon;Parent=ENSMUSG00000027935.UTR
chr3	mm10	oligo	90225657	90225916	.	+	.	ID=ENSMUSG00000027935.38;gene_id=ENSMUSG00000027935;gene_name=Rab13;oligo_id=ENSMUSG00000027935.38;oligo_type=regular_oneexon;Parent=ENSMUSG00000027935.UTR
chr3	mm10	oligo	90225661	90225920	.	+	.	ID=ENSMUSG00000027935.39;gene_id=ENSMUSG00000027935;gene_name=Rab13;oligo_id=ENSMUSG00000027935.39;oligo_type=regular_oneexon;Parent=ENSMUSG00000027935.UTR
chr3	mm10	oligo	90225665	90225924	.	+	.	ID=ENSMUSG00000027935.40;gene_id=ENSMUSG00000027935;gene_name=Rab13;oligo_id=ENSMUSG00000027935.40;oligo_type=regular_oneexon;Parent=ENSMUSG00000027935.UTR
chr3	mm10	oligo	90225669	90225928	.	+	.	ID=ENSMUSG00000027935.41;gene_id=ENSMUSG00000027935;gene_name=Rab13;oligo_id=ENSMUSG00000027935.41;oligo_type=regular_oneexon;Parent=ENSMUSG00000027935.UTR
chr3	mm10	oligo	90225673	90225932	.	+	.	ID=ENSMUSG00000027935.42;gene_id=ENSMUSG00000027935;gene_name=Rab13;oligo_id=ENSMUSG00000027935.42;oligo_type=regular_oneexon;Parent=ENSMUSG00000027935.UTR
chr3	mm10	oligo	90225677	90225936	.	+	.	ID=ENSMUSG00000027935.43;gene_id=ENSMUSG00000027935;gene_name=Rab13;oligo_id=ENSMUSG00000027935.43;oligo_type=regular_oneexon;Parent=ENSMUSG00000027935.UTR
chr3	mm10	oligo	90225681	90225940	.	+	.	ID=ENSMUSG00000027935.44;gene_id=ENSMUSG00000027935;gene_name=Rab13;oligo_id=ENSMUSG00000027935.44;oligo_type=regular_oneexon;Parent=ENSMUSG00000027935.UTR
chr3	mm10	oligo	90225685	90225944	.	+	.	ID=ENSMUSG00000027935.45;gene_id=ENSMUSG00000027935;gene_name=Rab13;oligo_id=ENSMUSG00000027935.45;oligo_type=regular_oneexon;Parent=ENSMUSG00000027935.UTR
chr3	mm10	oligo	90225689	90225948	.	+	.	ID=ENSMUSG00000027935.46;gene_id=ENSMUSG00000027935;gene_name=Rab13;oligo_id=ENSMUSG00000027935.46;oligo_type=regular_oneexon;Parent=ENSMUSG00000027935.UTR
chr3	mm10	oligo	90225693	90225952	.	+	.	ID=ENSMUSG00000027935.47;gene_id=ENSMUSG00000027935;gene_name=Rab13;oligo_id=ENSMUSG00000027935.47;oligo_type=regular_oneexon;Parent=ENSMUSG00000027935.UTR
chr3	mm10	oligo	90225697	90225956	.	+	.	ID=ENSMUSG00000027935.48;gene_id=ENSMUSG00000027935;gene_name=Rab13;oligo_id=ENSMUSG00000027935.48;oligo_type=regular_oneexon;Parent=ENSMUSG00000027935.UTR
chr3	mm10	oligo	90225701	90225960	.	+	.	ID=ENSMUSG00000027935.49;gene_id=ENSMUSG00000027935;gene_name=Rab13;oligo_id=ENSMUSG00000027935.49;oligo_type=regular_oneexon;Parent=ENSMUSG00000027935.UTR
chr3	mm10	oligo	90225705	90225964	.	+	.	ID=ENSMUSG00000027935.50;gene_id=ENSMUSG00000027935;gene_name=Rab13;oligo_id=ENSMUSG00000027935.50;oligo_type=regular_oneexon;Parent=ENSMUSG00000027935.UTR
chr3	mm10	oligo	90225709	90225968	.	+	.	ID=ENSMUSG00000027935.51;gene_id=ENSMUSG00000027935;gene_name=Rab13;oligo_id=ENSMUSG00000027935.51;oligo_type=regular_oneexon;Parent=ENSMUSG00000027935.UTR
chr3	mm10	oligo	90225713	90225972	.	+	.	ID=ENSMUSG00000027935.52;gene_id=ENSMUSG00000027935;gene_name=Rab13;oligo_id=ENSMUSG00000027935.52;oligo_type=regular_oneexon;Parent=ENSMUSG00000027935.UTR
chr3	mm10	oligo	90225717	90225976	.	+	.	ID=ENSMUSG00000027935.53;gene_id=ENSMUSG00000027935;gene_name=Rab13;oligo_id=ENSMUSG00000027935.53;oligo_type=regular_oneexon;Parent=ENSMUSG00000027935.UTR
chr3	mm10	oligo	90225721	90225980	.	+	.	ID=ENSMUSG00000027935.54;gene_id=ENSMUSG00000027935;gene_name=Rab13;oligo_id=ENSMUSG00000027935.54;oligo_type=regular_oneexon;Parent=ENSMUSG00000027935.UTR
chr3	mm10	oligo	90225725	90225984	.	+	.	ID=ENSMUSG00000027935.55;gene_id=ENSMUSG00000027935;gene_name=Rab13;oligo_id=ENSMUSG00000027935.55;oligo_type=regular_oneexon;Parent=ENSMUSG00000027935.UTR
chr3	mm10	oligo	90225729	90225988	.	+	.	ID=ENSMUSG00000027935.56;gene_id=ENSMUSG00000027935;gene_name=Rab13;oligo_id=ENSMUSG00000027935.56;oligo_type=regular_oneexon;Parent=ENSMUSG00000027935.UTR
chr3	mm10	oligo	90225733	90225992	.	+	.	ID=ENSMUSG00000027935.57;gene_id=ENSMUSG00000027935;gene_name=Rab13;oligo_id=ENSMUSG00000027935.57;oligo_type=regular_oneexon;Parent=ENSMUSG00000027935.UTR
chr3	mm10	oligo	90225737	90225996	.	+	.	ID=ENSMUSG00000027935.58;gene_id=ENSMUSG00000027935;gene_name=Rab13;oligo_id=ENSMUSG00000027935.58;oligo_type=regular_oneexon;Parent=ENSMUSG00000027935.UTR
chr3	mm10	oligo	90225741	90226000	.	+	.	ID=ENSMUSG00000027935.59;gene_id=ENSMUSG00000027935;gene_name=Rab13;oligo_id=ENSMUSG00000027935.59;oligo_type=regular_oneexon;Parent=ENSMUSG00000027935.UTR
chr3	mm10	oligo	90225745	90226004	.	+	.	ID=ENSMUSG00000027935.60;gene_id=ENSMUSG00000027935;gene_name=Rab13;oligo_id=ENSMUSG00000027935.60;oligo_type=regular_oneexon;Parent=ENSMUSG00000027935.UTR
chr3	mm10	oligo	90225749	90226008	.	+	.	ID=ENSMUSG00000027935.61;gene_id=ENSMUSG00000027935;gene_name=Rab13;oligo_id=ENSMUSG00000027935.61;oligo_type=regular_oneexon;Parent=ENSMUSG00000027935.UTR
chr3	mm10	oligo	90225753	90226012	.	+	.	ID=ENSMUSG00000027935.62;gene_id=ENSMUSG00000027935;gene_name=Rab13;oligo_id=ENSMUSG00000027935.62;oligo_type=regular_oneexon;Parent=ENSMUSG00000027935.UTR
chr3	mm10	oligo	90225757	90226016	.	+	.	ID=ENSMUSG00000027935.63;gene_id=ENSMUSG00000027935;gene_name=Rab13;oligo_id=ENSMUSG00000027935.63;oligo_type=regular_oneexon;Parent=ENSMUSG00000027935.UTR
chr3	mm10	oligo	90225761	90226020	.	+	.	ID=ENSMUSG00000027935.64;gene_id=ENSMUSG00000027935;gene_name=Rab13;oligo_id=ENSMUSG00000027935.64;oligo_type=regular_oneexon;Parent=ENSMUSG00000027935.UTR
chr3	mm10	oligo	90225765	90226024	.	+	.	ID=ENSMUSG00000027935.65;gene_id=ENSMUSG00000027935;gene_name=Rab13;oligo_id=ENSMUSG00000027935.65;oligo_type=regular_oneexon;Parent=ENSMUSG00000027935.UTR
chr3	mm10	oligo	90225769	90226028	.	+	.	ID=ENSMUSG00000027935.66;gene_id=ENSMUSG00000027935;gene_name=Rab13;oligo_id=ENSMUSG00000027935.66;oligo_type=regular_oneexon;Parent=ENSMUSG00000027935.UTR
chr3	mm10	oligo	90225773	90226032	.	+	.	ID=ENSMUSG00000027935.67;gene_id=ENSMUSG00000027935;gene_name=Rab13;oligo_id=ENSMUSG00000027935.67;oligo_type=regular_oneexon;Parent=ENSMUSG00000027935.UTR
chr3	mm10	oligo	90225777	90226036	.	+	.	ID=ENSMUSG00000027935.68;gene_id=ENSMUSG00000027935;gene_name=Rab13;oligo_id=ENSMUSG00000027935.68;oligo_type=regular_oneexon;Parent=ENSMUSG00000027935.UTR
chr3	mm10	oligo	90225781	90226040	.	+	.	ID=ENSMUSG00000027935.69;gene_id=ENSMUSG00000027935;gene_name=Rab13;oligo_id=ENSMUSG00000027935.69;oligo_type=regular_oneexon;Parent=ENSMUSG00000027935.UTR
chr3	mm10	oligo	90225785	90226044	.	+	.	ID=ENSMUSG00000027935.70;gene_id=ENSMUSG00000027935;gene_name=Rab13;oligo_id=ENSMUSG00000027935.70;oligo_type=regular_oneexon;Parent=ENSMUSG00000027935.UTR
chr3	mm10	oligo	90225789	90226048	.	+	.	ID=ENSMUSG00000027935.71;gene_id=ENSMUSG00000027935;gene_name=Rab13;oligo_id=ENSMUSG00000027935.71;oligo_type=regular_oneexon;Parent=ENSMUSG00000027935.UTR
chr3	mm10	oligo	90225793	90226052	.	+	.	ID=ENSMUSG00000027935.72;gene_id=ENSMUSG00000027935;gene_name=Rab13;oligo_id=ENSMUSG00000027935.72;oligo_type=regular_oneexon;Parent=ENSMUSG00000027935.UTR
chr3	mm10	oligo	90225797	90226056	.	+	.	ID=ENSMUSG00000027935.73;gene_id=ENSMUSG00000027935;gene_name=Rab13;oligo_id=ENSMUSG00000027935.73;oligo_type=regular_oneexon;Parent=ENSMUSG00000027935.UTR
chr3	mm10	oligo	90225801	90226060	.	+	.	ID=ENSMUSG00000027935.74;gene_id=ENSMUSG00000027935;gene_name=Rab13;oligo_id=ENSMUSG00000027935.74;oligo_type=regular_oneexon;Parent=ENSMUSG00000027935.UTR
chr3	mm10	oligo	90225805	90226064	.	+	.	ID=ENSMUSG00000027935.75;gene_id=ENSMUSG00000027935;gene_name=Rab13;oligo_id=ENSMUSG00000027935.75;oligo_type=regular_oneexon;Parent=ENSMUSG00000027935.UTR
chr3	mm10	oligo	90225809	90226068	.	+	.	ID=ENSMUSG00000027935.76;gene_id=ENSMUSG00000027935;gene_name=Rab13;oligo_id=ENSMUSG00000027935.76;oligo_type=regular_oneexon;Parent=ENSMUSG00000027935.UTR
chr3	mm10	oligo	90225813	90226072	.	+	.	ID=ENSMUSG00000027935.77;gene_id=ENSMUSG00000027935;gene_name=Rab13;oligo_id=ENSMUSG00000027935.77;oligo_type=regular_oneexon;Parent=ENSMUSG00000027935.UTR
chr3	mm10	oligo	90225817	90226076	.	+	.	ID=ENSMUSG00000027935.78;gene_id=ENSMUSG00000027935;gene_name=Rab13;oligo_id=ENSMUSG00000027935.78;oligo_type=regular_oneexon;Parent=ENSMUSG00000027935.UTR
chr3	mm10	oligo	90225821	90226080	.	+	.	ID=ENSMUSG00000027935.79;gene_id=ENSMUSG00000027935;gene_name=Rab13;oligo_id=ENSMUSG00000027935.79;oligo_type=regular_oneexon;Parent=ENSMUSG00000027935.UTR
chr3	mm10	oligo	90225825	90226084	.	+	.	ID=ENSMUSG00000027935.80;gene_id=ENSMUSG00000027935;gene_name=Rab13;oligo_id=ENSMUSG00000027935.80;oligo_type=regular_oneexon;Parent=ENSMUSG00000027935.UTR
chr3	mm10	oligo	90225829	90226088	.	+	.	ID=ENSMUSG00000027935.81;gene_id=ENSMUSG00000027935;gene_name=Rab13;oligo_id=ENSMUSG00000027935.81;oligo_type=regular_oneexon;Parent=ENSMUSG00000027935.UTR
chr3	mm10	oligo	90225833	90226092	.	+	.	ID=ENSMUSG00000027935.82;gene_id=ENSMUSG00000027935;gene_name=Rab13;oligo_id=ENSMUSG00000027935.82;oligo_type=regular_oneexon;Parent=ENSMUSG00000027935.UTR
chr3	mm10	oligo	90225837	90226096	.	+	.	ID=ENSMUSG00000027935.83;gene_id=ENSMUSG00000027935;gene_name=Rab13;oligo_id=ENSMUSG00000027935.83;oligo_type=regular_oneexon;Parent=ENSMUSG00000027935.UTR
chr3	mm10	oligo	90225841	90226100	.	+	.	ID=ENSMUSG00000027935.84;gene_id=ENSMUSG00000027935;gene_name=Rab13;oligo_id=ENSMUSG00000027935.84;oligo_type=regular_oneexon;Parent=ENSMUSG00000027935.UTR
chr3	mm10	oligo	90225845	90226104	.	+	.	ID=ENSMUSG00000027935.85;gene_id=ENSMUSG00000027935;gene_name=Rab13;oligo_id=ENSMUSG00000027935.85;oligo_type=regular_oneexon;Parent=ENSMUSG00000027935.UTR
chr3	mm10	oligo	90225849	90226108	.	+	.	ID=ENSMUSG00000027935.86;gene_id=ENSMUSG00000027935;gene_name=Rab13;oligo_id=ENSMUSG00000027935.86;oligo_type=regular_oneexon;Parent=ENSMUSG00000027935.UTR
chr3	mm10	oligo	90225853	90226112	.	+	.	ID=ENSMUSG00000027935.87;gene_id=ENSMUSG00000027935;gene_name=Rab13;oligo_id=ENSMUSG00000027935.87;oligo_type=regular_oneexon;Parent=ENSMUSG00000027935.UTR
chr3	mm10	oligo	90225857	90226116	.	+	.	ID=ENSMUSG00000027935.88;gene_id=ENSMUSG00000027935;gene_name=Rab13;oligo_id=ENSMUSG00000027935.88;oligo_type=regular_oneexon;Parent=ENSMUSG00000027935.UTR
chr3	mm10	oligo	90225861	90226120	.	+	.	ID=ENSMUSG00000027935.89;gene_id=ENSMUSG00000027935;gene_name=Rab13;oligo_id=ENSMUSG00000027935.89;oligo_type=regular_oneexon;Parent=ENSMUSG00000027935.UTR
chr3	mm10	oligo	90225865	90226124	.	+	.	ID=ENSMUSG00000027935.90;gene_id=ENSMUSG00000027935;gene_name=Rab13;oligo_id=ENSMUSG00000027935.90;oligo_type=regular_oneexon;Parent=ENSMUSG00000027935.UTR
chr3	mm10	oligo	90225869	90226128	.	+	.	ID=ENSMUSG00000027935.91;gene_id=ENSMUSG00000027935;gene_name=Rab13;oligo_id=ENSMUSG00000027935.91;oligo_type=regular_oneexon;Parent=ENSMUSG00000027935.UTR
chr3	mm10	oligo	90225873	90226132	.	+	.	ID=ENSMUSG00000027935.92;gene_id=ENSMUSG00000027935;gene_name=Rab13;oligo_id=ENSMUSG00000027935.92;oligo_type=regular_oneexon;Parent=ENSMUSG00000027935.UTR
chr3	mm10	oligo	90225877	90226136	.	+	.	ID=ENSMUSG00000027935.93;gene_id=ENSMUSG00000027935;gene_name=Rab13;oligo_id=ENSMUSG00000027935.93;oligo_type=regular_oneexon;Parent=ENSMUSG00000027935.UTR
chr3	mm10	oligo	90225881	90226140	.	+	.	ID=ENSMUSG00000027935.94;gene_id=ENSMUSG00000027935;gene_name=Rab13;oligo_id=ENSMUSG00000027935.94;oligo_type=regular_oneexon;Parent=ENSMUSG00000027935.UTR
chr3	mm10	oligo	90225885	90226144	.	+	.	ID=ENSMUSG00000027935.95;gene_id=ENSMUSG00000027935;gene_name=Rab13;oligo_id=ENSMUSG00000027935.95;oligo_type=regular_oneexon;Parent=ENSMUSG00000027935.UTR
chr3	mm10	oligo	90225889	90226148	.	+	.	ID=ENSMUSG00000027935.96;gene_id=ENSMUSG00000027935;gene_name=Rab13;oligo_id=ENSMUSG00000027935.96;oligo_type=regular_oneexon;Parent=ENSMUSG00000027935.UTR
chr3	mm10	oligo	90225893	90226152	.	+	.	ID=ENSMUSG00000027935.97;gene_id=ENSMUSG00000027935;gene_name=Rab13;oligo_id=ENSMUSG00000027935.97;oligo_type=regular_oneexon;Parent=ENSMUSG00000027935.UTR
chr3	mm10	oligo	90225897	90226156	.	+	.	ID=ENSMUSG00000027935.98;gene_id=ENSMUSG00000027935;gene_name=Rab13;oligo_id=ENSMUSG00000027935.98;oligo_type=regular_oneexon;Parent=ENSMUSG00000027935.UTR
chr3	mm10	oligo	90225901	90226160	.	+	.	ID=ENSMUSG00000027935.99;gene_id=ENSMUSG00000027935;gene_name=Rab13;oligo_id=ENSMUSG00000027935.99;oligo_type=regular_oneexon;Parent=ENSMUSG00000027935.UTR
chr3	mm10	oligo	90225905	90226164	.	+	.	ID=ENSMUSG00000027935.100;gene_id=ENSMUSG00000027935;gene_name=Rab13;oligo_id=ENSMUSG00000027935.100;oligo_type=regular_oneexon;Parent=ENSMUSG00000027935.UTR
chr3	mm10	oligo	90225909	90226168	.	+	.	ID=ENSMUSG00000027935.101;gene_id=ENSMUSG00000027935;gene_name=Rab13;oligo_id=ENSMUSG00000027935.101;oligo_type=regular_oneexon;Parent=ENSMUSG00000027935.UTR
chr3	mm10	oligo	90225913	90226172	.	+	.	ID=ENSMUSG00000027935.102;gene_id=ENSMUSG00000027935;gene_name=Rab13;oligo_id=ENSMUSG00000027935.102;oligo_type=regular_oneexon;Parent=ENSMUSG00000027935.UTR
chr3	mm10	oligo	90225917	90226176	.	+	.	ID=ENSMUSG00000027935.103;gene_id=ENSMUSG00000027935;gene_name=Rab13;oligo_id=ENSMUSG00000027935.103;oligo_type=regular_oneexon;Parent=ENSMUSG00000027935.UTR
chr3	mm10	oligo	90225921	90226180	.	+	.	ID=ENSMUSG00000027935.104;gene_id=ENSMUSG00000027935;gene_name=Rab13;oligo_id=ENSMUSG00000027935.104;oligo_type=regular_oneexon;Parent=ENSMUSG00000027935.UTR
chr3	mm10	oligo	90225925	90226184	.	+	.	ID=ENSMUSG00000027935.105;gene_id=ENSMUSG00000027935;gene_name=Rab13;oligo_id=ENSMUSG00000027935.105;oligo_type=regular_oneexon;Parent=ENSMUSG00000027935.UTR
chr3	mm10	oligo	90225929	90226188	.	+	.	ID=ENSMUSG00000027935.106;gene_id=ENSMUSG00000027935;gene_name=Rab13;oligo_id=ENSMUSG00000027935.106;oligo_type=regular_oneexon;Parent=ENSMUSG00000027935.UTR
chr3	mm10	oligo	90225933	90226192	.	+	.	ID=ENSMUSG00000027935.107;gene_id=ENSMUSG00000027935;gene_name=Rab13;oligo_id=ENSMUSG00000027935.107;oligo_type=regular_oneexon;Parent=ENSMUSG00000027935.UTR
chr3	mm10	oligo	90225937	90226196	.	+	.	ID=ENSMUSG00000027935.108;gene_id=ENSMUSG00000027935;gene_name=Rab13;oligo_id=ENSMUSG00000027935.108;oligo_type=regular_oneexon;Parent=ENSMUSG00000027935.UTR
chr3	mm10	oligo	90225941	90226200	.	+	.	ID=ENSMUSG00000027935.109;gene_id=ENSMUSG00000027935;gene_name=Rab13;oligo_id=ENSMUSG00000027935.109;oligo_type=regular_oneexon;Parent=ENSMUSG00000027935.UTR
chr3	mm10	oligo	90225945	90226204	.	+	.	ID=ENSMUSG00000027935.110;gene_id=ENSMUSG00000027935;gene_name=Rab13;oligo_id=ENSMUSG00000027935.110;oligo_type=regular_oneexon;Parent=ENSMUSG00000027935.UTR
chr3	mm10	oligo	90225949	90226208	.	+	.	ID=ENSMUSG00000027935.111;gene_id=ENSMUSG00000027935;gene_name=Rab13;oligo_id=ENSMUSG00000027935.111;oligo_type=regular_oneexon;Parent=ENSMUSG00000027935.UTR
chr3	mm10	oligo	90225953	90226212	.	+	.	ID=ENSMUSG00000027935.112;gene_id=ENSMUSG00000027935;gene_name=Rab13;oligo_id=ENSMUSG00000027935.112;oligo_type=regular_oneexon;Parent=ENSMUSG00000027935.UTR
chr3	mm10	oligo	90225957	90226216	.	+	.	ID=ENSMUSG00000027935.113;gene_id=ENSMUSG00000027935;gene_name=Rab13;oligo_id=ENSMUSG00000027935.113;oligo_type=regular_oneexon;Parent=ENSMUSG00000027935.UTR
chr3	mm10	oligo	90225961	90226220	.	+	.	ID=ENSMUSG00000027935.114;gene_id=ENSMUSG00000027935;gene_name=Rab13;oligo_id=ENSMUSG00000027935.114;oligo_type=regular_oneexon;Parent=ENSMUSG00000027935.UTR
chr3	mm10	oligo	90225965	90226224	.	+	.	ID=ENSMUSG00000027935.115;gene_id=ENSMUSG00000027935;gene_name=Rab13;oligo_id=ENSMUSG00000027935.115;oligo_type=regular_oneexon;Parent=ENSMUSG00000027935.UTR
chr3	mm10	oligo	90225969	90226228	.	+	.	ID=ENSMUSG00000027935.116;gene_id=ENSMUSG00000027935;gene_name=Rab13;oligo_id=ENSMUSG00000027935.116;oligo_type=regular_oneexon;Parent=ENSMUSG00000027935.UTR
chr3	mm10	oligo	90225973	90226232	.	+	.	ID=ENSMUSG00000027935.117;gene_id=ENSMUSG00000027935;gene_name=Rab13;oligo_id=ENSMUSG00000027935.117;oligo_type=regular_oneexon;Parent=ENSMUSG00000027935.UTR
chr3	mm10	oligo	90225977	90226236	.	+	.	ID=ENSMUSG00000027935.118;gene_id=ENSMUSG00000027935;gene_name=Rab13;oligo_id=ENSMUSG00000027935.118;oligo_type=regular_oneexon;Parent=ENSMUSG00000027935.UTR
chr3	mm10	oligo	90225981	90226240	.	+	.	ID=ENSMUSG00000027935.119;gene_id=ENSMUSG00000027935;gene_name=Rab13;oligo_id=ENSMUSG00000027935.119;oligo_type=regular_oneexon;Parent=ENSMUSG00000027935.UTR
chr3	mm10	oligo	90225985	90226244	.	+	.	ID=ENSMUSG00000027935.120;gene_id=ENSMUSG00000027935;gene_name=Rab13;oligo_id=ENSMUSG00000027935.120;oligo_type=regular_oneexon;Parent=ENSMUSG00000027935.UTR
chr3	mm10	oligo	90225989	90226248	.	+	.	ID=ENSMUSG00000027935.121;gene_id=ENSMUSG00000027935;gene_name=Rab13;oligo_id=ENSMUSG00000027935.121;oligo_type=regular_oneexon;Parent=ENSMUSG00000027935.UTR
chr3	mm10	oligo	90225993	90226252	.	+	.	ID=ENSMUSG00000027935.122;gene_id=ENSMUSG00000027935;gene_name=Rab13;oligo_id=ENSMUSG00000027935.122;oligo_type=regular_oneexon;Parent=ENSMUSG00000027935.UTR
chr3	mm10	oligo	90225997	90226256	.	+	.	ID=ENSMUSG00000027935.123;gene_id=ENSMUSG00000027935;gene_name=Rab13;oligo_id=ENSMUSG00000027935.123;oligo_type=regular_oneexon;Parent=ENSMUSG00000027935.UTR
chr3	mm10	oligo	90226001	90226260	.	+	.	ID=ENSMUSG00000027935.124;gene_id=ENSMUSG00000027935;gene_name=Rab13;oligo_id=ENSMUSG00000027935.124;oligo_type=regular_oneexon;Parent=ENSMUSG00000027935.UTR
chr3	mm10	oligo	90226005	90226264	.	+	.	ID=ENSMUSG00000027935.125;gene_id=ENSMUSG00000027935;gene_name=Rab13;oligo_id=ENSMUSG00000027935.125;oligo_type=regular_oneexon;Parent=ENSMUSG00000027935.UTR
chr3	mm10	oligo	90226009	90226268	.	+	.	ID=ENSMUSG00000027935.126;gene_id=ENSMUSG00000027935;gene_name=Rab13;oligo_id=ENSMUSG00000027935.126;oligo_type=regular_oneexon;Parent=ENSMUSG00000027935.UTR
chr3	mm10	oligo	90226013	90226272	.	+	.	ID=ENSMUSG00000027935.127;gene_id=ENSMUSG00000027935;gene_name=Rab13;oligo_id=ENSMUSG00000027935.127;oligo_type=regular_oneexon;Parent=ENSMUSG00000027935.UTR
chr3	mm10	oligo	90226017	90226276	.	+	.	ID=ENSMUSG00000027935.128;gene_id=ENSMUSG00000027935;gene_name=Rab13;oligo_id=ENSMUSG00000027935.128;oligo_type=regular_oneexon;Parent=ENSMUSG00000027935.UTR
chr3	mm10	oligo	90226021	90226280	.	+	.	ID=ENSMUSG00000027935.129;gene_id=ENSMUSG00000027935;gene_name=Rab13;oligo_id=ENSMUSG00000027935.129;oligo_type=regular_oneexon;Parent=ENSMUSG00000027935.UTR
chr3	mm10	oligo	90226025	90226284	.	+	.	ID=ENSMUSG00000027935.130;gene_id=ENSMUSG00000027935;gene_name=Rab13;oligo_id=ENSMUSG00000027935.130;oligo_type=regular_oneexon;Parent=ENSMUSG00000027935.UTR
chr3	mm10	oligo	90226029	90226288	.	+	.	ID=ENSMUSG00000027935.131;gene_id=ENSMUSG00000027935;gene_name=Rab13;oligo_id=ENSMUSG00000027935.131;oligo_type=regular_oneexon;Parent=ENSMUSG00000027935.UTR
chr3	mm10	oligo	90226033	90226292	.	+	.	ID=ENSMUSG00000027935.132;gene_id=ENSMUSG00000027935;gene_name=Rab13;oligo_id=ENSMUSG00000027935.132;oligo_type=regular_oneexon;Parent=ENSMUSG00000027935.UTR
chr3	mm10	oligo	90226037	90226296	.	+	.	ID=ENSMUSG00000027935.133;gene_id=ENSMUSG00000027935;gene_name=Rab13;oligo_id=ENSMUSG00000027935.133;oligo_type=regular_oneexon;Parent=ENSMUSG00000027935.UTR
chr3	mm10	oligo	90226041	90226300	.	+	.	ID=ENSMUSG00000027935.134;gene_id=ENSMUSG00000027935;gene_name=Rab13;oligo_id=ENSMUSG00000027935.134;oligo_type=regular_oneexon;Parent=ENSMUSG00000027935.UTR
chr3	mm10	oligo	90226045	90226304	.	+	.	ID=ENSMUSG00000027935.135;gene_id=ENSMUSG00000027935;gene_name=Rab13;oligo_id=ENSMUSG00000027935.135;oligo_type=regular_oneexon;Parent=ENSMUSG00000027935.UTR
chr3	mm10	oligo	90226049	90226308	.	+	.	ID=ENSMUSG00000027935.136;gene_id=ENSMUSG00000027935;gene_name=Rab13;oligo_id=ENSMUSG00000027935.136;oligo_type=regular_oneexon;Parent=ENSMUSG00000027935.UTR
chr3	mm10	oligo	90226053	90226312	.	+	.	ID=ENSMUSG00000027935.137;gene_id=ENSMUSG00000027935;gene_name=Rab13;oligo_id=ENSMUSG00000027935.137;oligo_type=regular_oneexon;Parent=ENSMUSG00000027935.UTR
chr3	mm10	oligo	90226057	90226316	.	+	.	ID=ENSMUSG00000027935.138;gene_id=ENSMUSG00000027935;gene_name=Rab13;oligo_id=ENSMUSG00000027935.138;oligo_type=regular_oneexon;Parent=ENSMUSG00000027935.UTR
chr3	mm10	oligo	90226061	90226320	.	+	.	ID=ENSMUSG00000027935.139;gene_id=ENSMUSG00000027935;gene_name=Rab13;oligo_id=ENSMUSG00000027935.139;oligo_type=regular_oneexon;Parent=ENSMUSG00000027935.UTR
chr3	mm10	oligo	90226065	90226324	.	+	.	ID=ENSMUSG00000027935.140;gene_id=ENSMUSG00000027935;gene_name=Rab13;oligo_id=ENSMUSG00000027935.140;oligo_type=regular_oneexon;Parent=ENSMUSG00000027935.UTR
chr3	mm10	oligo	90226069	90226328	.	+	.	ID=ENSMUSG00000027935.141;gene_id=ENSMUSG00000027935;gene_name=Rab13;oligo_id=ENSMUSG00000027935.141;oligo_type=regular_oneexon;Parent=ENSMUSG00000027935.UTR
chr3	mm10	oligo	90226073	90226332	.	+	.	ID=ENSMUSG00000027935.142;gene_id=ENSMUSG00000027935;gene_name=Rab13;oligo_id=ENSMUSG00000027935.142;oligo_type=regular_oneexon;Parent=ENSMUSG00000027935.UTR
chr3	mm10	oligo	90226077	90226336	.	+	.	ID=ENSMUSG00000027935.143;gene_id=ENSMUSG00000027935;gene_name=Rab13;oligo_id=ENSMUSG00000027935.143;oligo_type=regular_oneexon;Parent=ENSMUSG00000027935.UTR
chr3	mm10	oligo	90226081	90226340	.	+	.	ID=ENSMUSG00000027935.144;gene_id=ENSMUSG00000027935;gene_name=Rab13;oligo_id=ENSMUSG00000027935.144;oligo_type=regular_oneexon;Parent=ENSMUSG00000027935.UTR
chr3	mm10	oligo	90226085	90226344	.	+	.	ID=ENSMUSG00000027935.145;gene_id=ENSMUSG00000027935;gene_name=Rab13;oligo_id=ENSMUSG00000027935.145;oligo_type=regular_oneexon;Parent=ENSMUSG00000027935.UTR
chr3	mm10	oligo	90226089	90226348	.	+	.	ID=ENSMUSG00000027935.146;gene_id=ENSMUSG00000027935;gene_name=Rab13;oligo_id=ENSMUSG00000027935.146;oligo_type=regular_oneexon;Parent=ENSMUSG00000027935.UTR
chr3	mm10	oligo	90226093	90226352	.	+	.	ID=ENSMUSG00000027935.147;gene_id=ENSMUSG00000027935;gene_name=Rab13;oligo_id=ENSMUSG00000027935.147;oligo_type=regular_oneexon;Parent=ENSMUSG00000027935.UTR
chr3	mm10	oligo	90226097	90226356	.	+	.	ID=ENSMUSG00000027935.148;gene_id=ENSMUSG00000027935;gene_name=Rab13;oligo_id=ENSMUSG00000027935.148;oligo_type=regular_oneexon;Parent=ENSMUSG00000027935.UTR
chr3	mm10	oligo	90226101	90226360	.	+	.	ID=ENSMUSG00000027935.149;gene_id=ENSMUSG00000027935;gene_name=Rab13;oligo_id=ENSMUSG00000027935.149;oligo_type=regular_oneexon;Parent=ENSMUSG00000027935.UTR
chr3	mm10	oligo	90226105	90226364	.	+	.	ID=ENSMUSG00000027935.150;gene_id=ENSMUSG00000027935;gene_name=Rab13;oligo_id=ENSMUSG00000027935.150;oligo_type=regular_oneexon;Parent=ENSMUSG00000027935.UTR
chr3	mm10	oligo	90226109	90226368	.	+	.	ID=ENSMUSG00000027935.151;gene_id=ENSMUSG00000027935;gene_name=Rab13;oligo_id=ENSMUSG00000027935.151;oligo_type=regular_oneexon;Parent=ENSMUSG00000027935.UTR
chr3	mm10	oligo	90226113	90226372	.	+	.	ID=ENSMUSG00000027935.152;gene_id=ENSMUSG00000027935;gene_name=Rab13;oligo_id=ENSMUSG00000027935.152;oligo_type=regular_oneexon;Parent=ENSMUSG00000027935.UTR
chr3	mm10	oligo	90226117	90226376	.	+	.	ID=ENSMUSG00000027935.153;gene_id=ENSMUSG00000027935;gene_name=Rab13;oligo_id=ENSMUSG00000027935.153;oligo_type=regular_oneexon;Parent=ENSMUSG00000027935.UTR
chr3	mm10	oligo	90226121	90226380	.	+	.	ID=ENSMUSG00000027935.154;gene_id=ENSMUSG00000027935;gene_name=Rab13;oligo_id=ENSMUSG00000027935.154;oligo_type=regular_oneexon;Parent=ENSMUSG00000027935.UTR
chr3	mm10	oligo	90226125	90226384	.	+	.	ID=ENSMUSG00000027935.155;gene_id=ENSMUSG00000027935;gene_name=Rab13;oligo_id=ENSMUSG00000027935.155;oligo_type=regular_oneexon;Parent=ENSMUSG00000027935.UTR
chr3	mm10	oligo	90226129	90226388	.	+	.	ID=ENSMUSG00000027935.156;gene_id=ENSMUSG00000027935;gene_name=Rab13;oligo_id=ENSMUSG00000027935.156;oligo_type=regular_oneexon;Parent=ENSMUSG00000027935.UTR
chr3	mm10	oligo	90226133	90226392	.	+	.	ID=ENSMUSG00000027935.157;gene_id=ENSMUSG00000027935;gene_name=Rab13;oligo_id=ENSMUSG00000027935.157;oligo_type=regular_oneexon;Parent=ENSMUSG00000027935.UTR
chr3	mm10	oligo	90226137	90226396	.	+	.	ID=ENSMUSG00000027935.158;gene_id=ENSMUSG00000027935;gene_name=Rab13;oligo_id=ENSMUSG00000027935.158;oligo_type=regular_oneexon;Parent=ENSMUSG00000027935.UTR
chr3	mm10	oligo	90226141	90226400	.	+	.	ID=ENSMUSG00000027935.159;gene_id=ENSMUSG00000027935;gene_name=Rab13;oligo_id=ENSMUSG00000027935.159;oligo_type=regular_oneexon;Parent=ENSMUSG00000027935.UTR
chr3	mm10	oligo	90226145	90226404	.	+	.	ID=ENSMUSG00000027935.160;gene_id=ENSMUSG00000027935;gene_name=Rab13;oligo_id=ENSMUSG00000027935.160;oligo_type=regular_oneexon;Parent=ENSMUSG00000027935.UTR
chr3	mm10	oligo	90226149	90226408	.	+	.	ID=ENSMUSG00000027935.161;gene_id=ENSMUSG00000027935;gene_name=Rab13;oligo_id=ENSMUSG00000027935.161;oligo_type=regular_oneexon;Parent=ENSMUSG00000027935.UTR
chr3	mm10	oligo	90226153	90226412	.	+	.	ID=ENSMUSG00000027935.162;gene_id=ENSMUSG00000027935;gene_name=Rab13;oligo_id=ENSMUSG00000027935.162;oligo_type=regular_oneexon;Parent=ENSMUSG00000027935.UTR
chr3	mm10	oligo	90226157	90226416	.	+	.	ID=ENSMUSG00000027935.163;gene_id=ENSMUSG00000027935;gene_name=Rab13;oligo_id=ENSMUSG00000027935.163;oligo_type=regular_oneexon;Parent=ENSMUSG00000027935.UTR
chr3	mm10	oligo	90226161	90226420	.	+	.	ID=ENSMUSG00000027935.164;gene_id=ENSMUSG00000027935;gene_name=Rab13;oligo_id=ENSMUSG00000027935.164;oligo_type=regular_oneexon;Parent=ENSMUSG00000027935.UTR
chr3	mm10	oligo	90226165	90226424	.	+	.	ID=ENSMUSG00000027935.165;gene_id=ENSMUSG00000027935;gene_name=Rab13;oligo_id=ENSMUSG00000027935.165;oligo_type=regular_oneexon;Parent=ENSMUSG00000027935.UTR
chr3	mm10	oligo	90226169	90226428	.	+	.	ID=ENSMUSG00000027935.166;gene_id=ENSMUSG00000027935;gene_name=Rab13;oligo_id=ENSMUSG00000027935.166;oligo_type=regular_oneexon;Parent=ENSMUSG00000027935.UTR
chr3	mm10	oligo	90226173	90226432	.	+	.	ID=ENSMUSG00000027935.167;gene_id=ENSMUSG00000027935;gene_name=Rab13;oligo_id=ENSMUSG00000027935.167;oligo_type=regular_oneexon;Parent=ENSMUSG00000027935.UTR
chr3	mm10	oligo	90226177	90226436	.	+	.	ID=ENSMUSG00000027935.168;gene_id=ENSMUSG00000027935;gene_name=Rab13;oligo_id=ENSMUSG00000027935.168;oligo_type=regular_oneexon;Parent=ENSMUSG00000027935.UTR
chr3	mm10	oligo	90226181	90226440	.	+	.	ID=ENSMUSG00000027935.169;gene_id=ENSMUSG00000027935;gene_name=Rab13;oligo_id=ENSMUSG00000027935.169;oligo_type=regular_oneexon;Parent=ENSMUSG00000027935.UTR
chr3	mm10	oligo	90226185	90226444	.	+	.	ID=ENSMUSG00000027935.170;gene_id=ENSMUSG00000027935;gene_name=Rab13;oligo_id=ENSMUSG00000027935.170;oligo_type=regular_oneexon;Parent=ENSMUSG00000027935.UTR
chr3	mm10	oligo	90226189	90226448	.	+	.	ID=ENSMUSG00000027935.171;gene_id=ENSMUSG00000027935;gene_name=Rab13;oligo_id=ENSMUSG00000027935.171;oligo_type=regular_oneexon;Parent=ENSMUSG00000027935.UTR
chr3	mm10	oligo	90226193	90226452	.	+	.	ID=ENSMUSG00000027935.172;gene_id=ENSMUSG00000027935;gene_name=Rab13;oligo_id=ENSMUSG00000027935.172;oligo_type=regular_oneexon;Parent=ENSMUSG00000027935.UTR
chr3	mm10	oligo	90226197	90226456	.	+	.	ID=ENSMUSG00000027935.173;gene_id=ENSMUSG00000027935;gene_name=Rab13;oligo_id=ENSMUSG00000027935.173;oligo_type=regular_oneexon;Parent=ENSMUSG00000027935.UTR
chr3	mm10	oligo	90226201	90226460	.	+	.	ID=ENSMUSG00000027935.174;gene_id=ENSMUSG00000027935;gene_name=Rab13;oligo_id=ENSMUSG00000027935.174;oligo_type=regular_oneexon;Parent=ENSMUSG00000027935.UTR
chr3	mm10	oligo	90226205	90226464	.	+	.	ID=ENSMUSG00000027935.175;gene_id=ENSMUSG00000027935;gene_name=Rab13;oligo_id=ENSMUSG00000027935.175;oligo_type=regular_oneexon;Parent=ENSMUSG00000027935.UTR
chr3	mm10	oligo	90226209	90226468	.	+	.	ID=ENSMUSG00000027935.176;gene_id=ENSMUSG00000027935;gene_name=Rab13;oligo_id=ENSMUSG00000027935.176;oligo_type=regular_oneexon;Parent=ENSMUSG00000027935.UTR
chr3	mm10	oligo	90226213	90226472	.	+	.	ID=ENSMUSG00000027935.177;gene_id=ENSMUSG00000027935;gene_name=Rab13;oligo_id=ENSMUSG00000027935.177;oligo_type=regular_oneexon;Parent=ENSMUSG00000027935.UTR
chr3	mm10	oligo	90226217	90226476	.	+	.	ID=ENSMUSG00000027935.178;gene_id=ENSMUSG00000027935;gene_name=Rab13;oligo_id=ENSMUSG00000027935.178;oligo_type=regular_oneexon;Parent=ENSMUSG00000027935.UTR
chr3	mm10	oligo	90226221	90226480	.	+	.	ID=ENSMUSG00000027935.179;gene_id=ENSMUSG00000027935;gene_name=Rab13;oligo_id=ENSMUSG00000027935.179;oligo_type=regular_oneexon;Parent=ENSMUSG00000027935.UTR
chr3	mm10	oligo	90226225	90226484	.	+	.	ID=ENSMUSG00000027935.180;gene_id=ENSMUSG00000027935;gene_name=Rab13;oligo_id=ENSMUSG00000027935.180;oligo_type=regular_oneexon;Parent=ENSMUSG00000027935.UTR
chr10	mm10	UTR	4358478	4359569	.	+	.	gene_id=ENSMUSG00000038587;gene_name=Akap12;number_of_oligos=273;ID=ENSMUSG00000038587.UTR
chr10	mm10	oligo	4357684	4358481	.	+	.	ID=ENSMUSG00000038587.1;gene_id=ENSMUSG00000038587;gene_name=Akap12;oligo_id=ENSMUSG00000038587.1;oligo_type=junction;Parent=ENSMUSG00000038587.UTR
chr10	mm10	junctionpiece	4357684	4357939	.	+	.	ID=ENSMUSG00000038587.1.1;gene_id=ENSMUSG00000038587;gene_name=Akap12;oligo_id=ENSMUSG00000038587.1;oligo_typejunction;Parent=ENSMUSG00000038587.1
chr10	mm10	junctionpiece	4358478	4358481	.	+	.	ID=ENSMUSG00000038587.1.2;gene_id=ENSMUSG00000038587;gene_name=Akap12;oligo_id=ENSMUSG00000038587.1;oligo_typejunction;Parent=ENSMUSG00000038587.1
chr10	mm10	oligo	4357688	4358485	.	+	.	ID=ENSMUSG00000038587.2;gene_id=ENSMUSG00000038587;gene_name=Akap12;oligo_id=ENSMUSG00000038587.2;oligo_type=junction;Parent=ENSMUSG00000038587.UTR
chr10	mm10	junctionpiece	4357688	4357939	.	+	.	ID=ENSMUSG00000038587.2.1;gene_id=ENSMUSG00000038587;gene_name=Akap12;oligo_id=ENSMUSG00000038587.2;oligo_typejunction;Parent=ENSMUSG00000038587.2
chr10	mm10	junctionpiece	4358478	4358485	.	+	.	ID=ENSMUSG00000038587.2.2;gene_id=ENSMUSG00000038587;gene_name=Akap12;oligo_id=ENSMUSG00000038587.2;oligo_typejunction;Parent=ENSMUSG00000038587.2
chr10	mm10	oligo	4357692	4358489	.	+	.	ID=ENSMUSG00000038587.3;gene_id=ENSMUSG00000038587;gene_name=Akap12;oligo_id=ENSMUSG00000038587.3;oligo_type=junction;Parent=ENSMUSG00000038587.UTR
chr10	mm10	junctionpiece	4357692	4357939	.	+	.	ID=ENSMUSG00000038587.3.1;gene_id=ENSMUSG00000038587;gene_name=Akap12;oligo_id=ENSMUSG00000038587.3;oligo_typejunction;Parent=ENSMUSG00000038587.3
chr10	mm10	junctionpiece	4358478	4358489	.	+	.	ID=ENSMUSG00000038587.3.2;gene_id=ENSMUSG00000038587;gene_name=Akap12;oligo_id=ENSMUSG00000038587.3;oligo_typejunction;Parent=ENSMUSG00000038587.3
chr10	mm10	oligo	4357696	4358493	.	+	.	ID=ENSMUSG00000038587.4;gene_id=ENSMUSG00000038587;gene_name=Akap12;oligo_id=ENSMUSG00000038587.4;oligo_type=junction;Parent=ENSMUSG00000038587.UTR
chr10	mm10	junctionpiece	4357696	4357939	.	+	.	ID=ENSMUSG00000038587.4.1;gene_id=ENSMUSG00000038587;gene_name=Akap12;oligo_id=ENSMUSG00000038587.4;oligo_typejunction;Parent=ENSMUSG00000038587.4
chr10	mm10	junctionpiece	4358478	4358493	.	+	.	ID=ENSMUSG00000038587.4.2;gene_id=ENSMUSG00000038587;gene_name=Akap12;oligo_id=ENSMUSG00000038587.4;oligo_typejunction;Parent=ENSMUSG00000038587.4
chr10	mm10	oligo	4357700	4358497	.	+	.	ID=ENSMUSG00000038587.5;gene_id=ENSMUSG00000038587;gene_name=Akap12;oligo_id=ENSMUSG00000038587.5;oligo_type=junction;Parent=ENSMUSG00000038587.UTR
chr10	mm10	junctionpiece	4357700	4357939	.	+	.	ID=ENSMUSG00000038587.5.1;gene_id=ENSMUSG00000038587;gene_name=Akap12;oligo_id=ENSMUSG00000038587.5;oligo_typejunction;Parent=ENSMUSG00000038587.5
chr10	mm10	junctionpiece	4358478	4358497	.	+	.	ID=ENSMUSG00000038587.5.2;gene_id=ENSMUSG00000038587;gene_name=Akap12;oligo_id=ENSMUSG00000038587.5;oligo_typejunction;Parent=ENSMUSG00000038587.5
chr10	mm10	oligo	4357704	4358501	.	+	.	ID=ENSMUSG00000038587.6;gene_id=ENSMUSG00000038587;gene_name=Akap12;oligo_id=ENSMUSG00000038587.6;oligo_type=junction;Parent=ENSMUSG00000038587.UTR
chr10	mm10	junctionpiece	4357704	4357939	.	+	.	ID=ENSMUSG00000038587.6.1;gene_id=ENSMUSG00000038587;gene_name=Akap12;oligo_id=ENSMUSG00000038587.6;oligo_typejunction;Parent=ENSMUSG00000038587.6
chr10	mm10	junctionpiece	4358478	4358501	.	+	.	ID=ENSMUSG00000038587.6.2;gene_id=ENSMUSG00000038587;gene_name=Akap12;oligo_id=ENSMUSG00000038587.6;oligo_typejunction;Parent=ENSMUSG00000038587.6
chr10	mm10	oligo	4357708	4358505	.	+	.	ID=ENSMUSG00000038587.7;gene_id=ENSMUSG00000038587;gene_name=Akap12;oligo_id=ENSMUSG00000038587.7;oligo_type=junction;Parent=ENSMUSG00000038587.UTR
chr10	mm10	junctionpiece	4357708	4357939	.	+	.	ID=ENSMUSG00000038587.7.1;gene_id=ENSMUSG00000038587;gene_name=Akap12;oligo_id=ENSMUSG00000038587.7;oligo_typejunction;Parent=ENSMUSG00000038587.7
chr10	mm10	junctionpiece	4358478	4358505	.	+	.	ID=ENSMUSG00000038587.7.2;gene_id=ENSMUSG00000038587;gene_name=Akap12;oligo_id=ENSMUSG00000038587.7;oligo_typejunction;Parent=ENSMUSG00000038587.7
chr10	mm10	oligo	4357712	4358509	.	+	.	ID=ENSMUSG00000038587.8;gene_id=ENSMUSG00000038587;gene_name=Akap12;oligo_id=ENSMUSG00000038587.8;oligo_type=junction;Parent=ENSMUSG00000038587.UTR
chr10	mm10	junctionpiece	4357712	4357939	.	+	.	ID=ENSMUSG00000038587.8.1;gene_id=ENSMUSG00000038587;gene_name=Akap12;oligo_id=ENSMUSG00000038587.8;oligo_typejunction;Parent=ENSMUSG00000038587.8
chr10	mm10	junctionpiece	4358478	4358509	.	+	.	ID=ENSMUSG00000038587.8.2;gene_id=ENSMUSG00000038587;gene_name=Akap12;oligo_id=ENSMUSG00000038587.8;oligo_typejunction;Parent=ENSMUSG00000038587.8
chr10	mm10	oligo	4357716	4358513	.	+	.	ID=ENSMUSG00000038587.9;gene_id=ENSMUSG00000038587;gene_name=Akap12;oligo_id=ENSMUSG00000038587.9;oligo_type=junction;Parent=ENSMUSG00000038587.UTR
chr10	mm10	junctionpiece	4357716	4357939	.	+	.	ID=ENSMUSG00000038587.9.1;gene_id=ENSMUSG00000038587;gene_name=Akap12;oligo_id=ENSMUSG00000038587.9;oligo_typejunction;Parent=ENSMUSG00000038587.9
chr10	mm10	junctionpiece	4358478	4358513	.	+	.	ID=ENSMUSG00000038587.9.2;gene_id=ENSMUSG00000038587;gene_name=Akap12;oligo_id=ENSMUSG00000038587.9;oligo_typejunction;Parent=ENSMUSG00000038587.9
chr10	mm10	oligo	4357720	4358517	.	+	.	ID=ENSMUSG00000038587.10;gene_id=ENSMUSG00000038587;gene_name=Akap12;oligo_id=ENSMUSG00000038587.10;oligo_type=junction;Parent=ENSMUSG00000038587.UTR
chr10	mm10	junctionpiece	4357720	4357939	.	+	.	ID=ENSMUSG00000038587.10.1;gene_id=ENSMUSG00000038587;gene_name=Akap12;oligo_id=ENSMUSG00000038587.10;oligo_typejunction;Parent=ENSMUSG00000038587.10
chr10	mm10	junctionpiece	4358478	4358517	.	+	.	ID=ENSMUSG00000038587.10.2;gene_id=ENSMUSG00000038587;gene_name=Akap12;oligo_id=ENSMUSG00000038587.10;oligo_typejunction;Parent=ENSMUSG00000038587.10
chr10	mm10	oligo	4357724	4358521	.	+	.	ID=ENSMUSG00000038587.11;gene_id=ENSMUSG00000038587;gene_name=Akap12;oligo_id=ENSMUSG00000038587.11;oligo_type=junction;Parent=ENSMUSG00000038587.UTR
chr10	mm10	junctionpiece	4357724	4357939	.	+	.	ID=ENSMUSG00000038587.11.1;gene_id=ENSMUSG00000038587;gene_name=Akap12;oligo_id=ENSMUSG00000038587.11;oligo_typejunction;Parent=ENSMUSG00000038587.11
chr10	mm10	junctionpiece	4358478	4358521	.	+	.	ID=ENSMUSG00000038587.11.2;gene_id=ENSMUSG00000038587;gene_name=Akap12;oligo_id=ENSMUSG00000038587.11;oligo_typejunction;Parent=ENSMUSG00000038587.11
chr10	mm10	oligo	4357728	4358525	.	+	.	ID=ENSMUSG00000038587.12;gene_id=ENSMUSG00000038587;gene_name=Akap12;oligo_id=ENSMUSG00000038587.12;oligo_type=junction;Parent=ENSMUSG00000038587.UTR
chr10	mm10	junctionpiece	4357728	4357939	.	+	.	ID=ENSMUSG00000038587.12.1;gene_id=ENSMUSG00000038587;gene_name=Akap12;oligo_id=ENSMUSG00000038587.12;oligo_typejunction;Parent=ENSMUSG00000038587.12
chr10	mm10	junctionpiece	4358478	4358525	.	+	.	ID=ENSMUSG00000038587.12.2;gene_id=ENSMUSG00000038587;gene_name=Akap12;oligo_id=ENSMUSG00000038587.12;oligo_typejunction;Parent=ENSMUSG00000038587.12
chr10	mm10	oligo	4357732	4358529	.	+	.	ID=ENSMUSG00000038587.13;gene_id=ENSMUSG00000038587;gene_name=Akap12;oligo_id=ENSMUSG00000038587.13;oligo_type=junction;Parent=ENSMUSG00000038587.UTR
chr10	mm10	junctionpiece	4357732	4357939	.	+	.	ID=ENSMUSG00000038587.13.1;gene_id=ENSMUSG00000038587;gene_name=Akap12;oligo_id=ENSMUSG00000038587.13;oligo_typejunction;Parent=ENSMUSG00000038587.13
chr10	mm10	junctionpiece	4358478	4358529	.	+	.	ID=ENSMUSG00000038587.13.2;gene_id=ENSMUSG00000038587;gene_name=Akap12;oligo_id=ENSMUSG00000038587.13;oligo_typejunction;Parent=ENSMUSG00000038587.13
chr10	mm10	oligo	4357736	4358533	.	+	.	ID=ENSMUSG00000038587.14;gene_id=ENSMUSG00000038587;gene_name=Akap12;oligo_id=ENSMUSG00000038587.14;oligo_type=junction;Parent=ENSMUSG00000038587.UTR
chr10	mm10	junctionpiece	4357736	4357939	.	+	.	ID=ENSMUSG00000038587.14.1;gene_id=ENSMUSG00000038587;gene_name=Akap12;oligo_id=ENSMUSG00000038587.14;oligo_typejunction;Parent=ENSMUSG00000038587.14
chr10	mm10	junctionpiece	4358478	4358533	.	+	.	ID=ENSMUSG00000038587.14.2;gene_id=ENSMUSG00000038587;gene_name=Akap12;oligo_id=ENSMUSG00000038587.14;oligo_typejunction;Parent=ENSMUSG00000038587.14
chr10	mm10	oligo	4357740	4358537	.	+	.	ID=ENSMUSG00000038587.15;gene_id=ENSMUSG00000038587;gene_name=Akap12;oligo_id=ENSMUSG00000038587.15;oligo_type=junction;Parent=ENSMUSG00000038587.UTR
chr10	mm10	junctionpiece	4357740	4357939	.	+	.	ID=ENSMUSG00000038587.15.1;gene_id=ENSMUSG00000038587;gene_name=Akap12;oligo_id=ENSMUSG00000038587.15;oligo_typejunction;Parent=ENSMUSG00000038587.15
chr10	mm10	junctionpiece	4358478	4358537	.	+	.	ID=ENSMUSG00000038587.15.2;gene_id=ENSMUSG00000038587;gene_name=Akap12;oligo_id=ENSMUSG00000038587.15;oligo_typejunction;Parent=ENSMUSG00000038587.15
chr10	mm10	oligo	4357744	4358541	.	+	.	ID=ENSMUSG00000038587.16;gene_id=ENSMUSG00000038587;gene_name=Akap12;oligo_id=ENSMUSG00000038587.16;oligo_type=junction;Parent=ENSMUSG00000038587.UTR
chr10	mm10	junctionpiece	4357744	4357939	.	+	.	ID=ENSMUSG00000038587.16.1;gene_id=ENSMUSG00000038587;gene_name=Akap12;oligo_id=ENSMUSG00000038587.16;oligo_typejunction;Parent=ENSMUSG00000038587.16
chr10	mm10	junctionpiece	4358478	4358541	.	+	.	ID=ENSMUSG00000038587.16.2;gene_id=ENSMUSG00000038587;gene_name=Akap12;oligo_id=ENSMUSG00000038587.16;oligo_typejunction;Parent=ENSMUSG00000038587.16
chr10	mm10	oligo	4357748	4358545	.	+	.	ID=ENSMUSG00000038587.17;gene_id=ENSMUSG00000038587;gene_name=Akap12;oligo_id=ENSMUSG00000038587.17;oligo_type=junction;Parent=ENSMUSG00000038587.UTR
chr10	mm10	junctionpiece	4357748	4357939	.	+	.	ID=ENSMUSG00000038587.17.1;gene_id=ENSMUSG00000038587;gene_name=Akap12;oligo_id=ENSMUSG00000038587.17;oligo_typejunction;Parent=ENSMUSG00000038587.17
chr10	mm10	junctionpiece	4358478	4358545	.	+	.	ID=ENSMUSG00000038587.17.2;gene_id=ENSMUSG00000038587;gene_name=Akap12;oligo_id=ENSMUSG00000038587.17;oligo_typejunction;Parent=ENSMUSG00000038587.17
chr10	mm10	oligo	4357752	4358549	.	+	.	ID=ENSMUSG00000038587.18;gene_id=ENSMUSG00000038587;gene_name=Akap12;oligo_id=ENSMUSG00000038587.18;oligo_type=junction;Parent=ENSMUSG00000038587.UTR
chr10	mm10	junctionpiece	4357752	4357939	.	+	.	ID=ENSMUSG00000038587.18.1;gene_id=ENSMUSG00000038587;gene_name=Akap12;oligo_id=ENSMUSG00000038587.18;oligo_typejunction;Parent=ENSMUSG00000038587.18
chr10	mm10	junctionpiece	4358478	4358549	.	+	.	ID=ENSMUSG00000038587.18.2;gene_id=ENSMUSG00000038587;gene_name=Akap12;oligo_id=ENSMUSG00000038587.18;oligo_typejunction;Parent=ENSMUSG00000038587.18
chr10	mm10	oligo	4357756	4358553	.	+	.	ID=ENSMUSG00000038587.19;gene_id=ENSMUSG00000038587;gene_name=Akap12;oligo_id=ENSMUSG00000038587.19;oligo_type=junction;Parent=ENSMUSG00000038587.UTR
chr10	mm10	junctionpiece	4357756	4357939	.	+	.	ID=ENSMUSG00000038587.19.1;gene_id=ENSMUSG00000038587;gene_name=Akap12;oligo_id=ENSMUSG00000038587.19;oligo_typejunction;Parent=ENSMUSG00000038587.19
chr10	mm10	junctionpiece	4358478	4358553	.	+	.	ID=ENSMUSG00000038587.19.2;gene_id=ENSMUSG00000038587;gene_name=Akap12;oligo_id=ENSMUSG00000038587.19;oligo_typejunction;Parent=ENSMUSG00000038587.19
chr10	mm10	oligo	4357760	4358557	.	+	.	ID=ENSMUSG00000038587.20;gene_id=ENSMUSG00000038587;gene_name=Akap12;oligo_id=ENSMUSG00000038587.20;oligo_type=junction;Parent=ENSMUSG00000038587.UTR
chr10	mm10	junctionpiece	4357760	4357939	.	+	.	ID=ENSMUSG00000038587.20.1;gene_id=ENSMUSG00000038587;gene_name=Akap12;oligo_id=ENSMUSG00000038587.20;oligo_typejunction;Parent=ENSMUSG00000038587.20
chr10	mm10	junctionpiece	4358478	4358557	.	+	.	ID=ENSMUSG00000038587.20.2;gene_id=ENSMUSG00000038587;gene_name=Akap12;oligo_id=ENSMUSG00000038587.20;oligo_typejunction;Parent=ENSMUSG00000038587.20
chr10	mm10	oligo	4357764	4358561	.	+	.	ID=ENSMUSG00000038587.21;gene_id=ENSMUSG00000038587;gene_name=Akap12;oligo_id=ENSMUSG00000038587.21;oligo_type=junction;Parent=ENSMUSG00000038587.UTR
chr10	mm10	junctionpiece	4357764	4357939	.	+	.	ID=ENSMUSG00000038587.21.1;gene_id=ENSMUSG00000038587;gene_name=Akap12;oligo_id=ENSMUSG00000038587.21;oligo_typejunction;Parent=ENSMUSG00000038587.21
chr10	mm10	junctionpiece	4358478	4358561	.	+	.	ID=ENSMUSG00000038587.21.2;gene_id=ENSMUSG00000038587;gene_name=Akap12;oligo_id=ENSMUSG00000038587.21;oligo_typejunction;Parent=ENSMUSG00000038587.21
chr10	mm10	oligo	4357768	4358565	.	+	.	ID=ENSMUSG00000038587.22;gene_id=ENSMUSG00000038587;gene_name=Akap12;oligo_id=ENSMUSG00000038587.22;oligo_type=junction;Parent=ENSMUSG00000038587.UTR
chr10	mm10	junctionpiece	4357768	4357939	.	+	.	ID=ENSMUSG00000038587.22.1;gene_id=ENSMUSG00000038587;gene_name=Akap12;oligo_id=ENSMUSG00000038587.22;oligo_typejunction;Parent=ENSMUSG00000038587.22
chr10	mm10	junctionpiece	4358478	4358565	.	+	.	ID=ENSMUSG00000038587.22.2;gene_id=ENSMUSG00000038587;gene_name=Akap12;oligo_id=ENSMUSG00000038587.22;oligo_typejunction;Parent=ENSMUSG00000038587.22
chr10	mm10	oligo	4357772	4358569	.	+	.	ID=ENSMUSG00000038587.23;gene_id=ENSMUSG00000038587;gene_name=Akap12;oligo_id=ENSMUSG00000038587.23;oligo_type=junction;Parent=ENSMUSG00000038587.UTR
chr10	mm10	junctionpiece	4357772	4357939	.	+	.	ID=ENSMUSG00000038587.23.1;gene_id=ENSMUSG00000038587;gene_name=Akap12;oligo_id=ENSMUSG00000038587.23;oligo_typejunction;Parent=ENSMUSG00000038587.23
chr10	mm10	junctionpiece	4358478	4358569	.	+	.	ID=ENSMUSG00000038587.23.2;gene_id=ENSMUSG00000038587;gene_name=Akap12;oligo_id=ENSMUSG00000038587.23;oligo_typejunction;Parent=ENSMUSG00000038587.23
chr10	mm10	oligo	4357776	4358573	.	+	.	ID=ENSMUSG00000038587.24;gene_id=ENSMUSG00000038587;gene_name=Akap12;oligo_id=ENSMUSG00000038587.24;oligo_type=junction;Parent=ENSMUSG00000038587.UTR
chr10	mm10	junctionpiece	4357776	4357939	.	+	.	ID=ENSMUSG00000038587.24.1;gene_id=ENSMUSG00000038587;gene_name=Akap12;oligo_id=ENSMUSG00000038587.24;oligo_typejunction;Parent=ENSMUSG00000038587.24
chr10	mm10	junctionpiece	4358478	4358573	.	+	.	ID=ENSMUSG00000038587.24.2;gene_id=ENSMUSG00000038587;gene_name=Akap12;oligo_id=ENSMUSG00000038587.24;oligo_typejunction;Parent=ENSMUSG00000038587.24
chr10	mm10	oligo	4357780	4358577	.	+	.	ID=ENSMUSG00000038587.25;gene_id=ENSMUSG00000038587;gene_name=Akap12;oligo_id=ENSMUSG00000038587.25;oligo_type=junction;Parent=ENSMUSG00000038587.UTR
chr10	mm10	junctionpiece	4357780	4357939	.	+	.	ID=ENSMUSG00000038587.25.1;gene_id=ENSMUSG00000038587;gene_name=Akap12;oligo_id=ENSMUSG00000038587.25;oligo_typejunction;Parent=ENSMUSG00000038587.25
chr10	mm10	junctionpiece	4358478	4358577	.	+	.	ID=ENSMUSG00000038587.25.2;gene_id=ENSMUSG00000038587;gene_name=Akap12;oligo_id=ENSMUSG00000038587.25;oligo_typejunction;Parent=ENSMUSG00000038587.25
chr10	mm10	oligo	4357784	4358581	.	+	.	ID=ENSMUSG00000038587.26;gene_id=ENSMUSG00000038587;gene_name=Akap12;oligo_id=ENSMUSG00000038587.26;oligo_type=junction;Parent=ENSMUSG00000038587.UTR
chr10	mm10	junctionpiece	4357784	4357939	.	+	.	ID=ENSMUSG00000038587.26.1;gene_id=ENSMUSG00000038587;gene_name=Akap12;oligo_id=ENSMUSG00000038587.26;oligo_typejunction;Parent=ENSMUSG00000038587.26
chr10	mm10	junctionpiece	4358478	4358581	.	+	.	ID=ENSMUSG00000038587.26.2;gene_id=ENSMUSG00000038587;gene_name=Akap12;oligo_id=ENSMUSG00000038587.26;oligo_typejunction;Parent=ENSMUSG00000038587.26
chr10	mm10	oligo	4357788	4358585	.	+	.	ID=ENSMUSG00000038587.27;gene_id=ENSMUSG00000038587;gene_name=Akap12;oligo_id=ENSMUSG00000038587.27;oligo_type=junction;Parent=ENSMUSG00000038587.UTR
chr10	mm10	junctionpiece	4357788	4357939	.	+	.	ID=ENSMUSG00000038587.27.1;gene_id=ENSMUSG00000038587;gene_name=Akap12;oligo_id=ENSMUSG00000038587.27;oligo_typejunction;Parent=ENSMUSG00000038587.27
chr10	mm10	junctionpiece	4358478	4358585	.	+	.	ID=ENSMUSG00000038587.27.2;gene_id=ENSMUSG00000038587;gene_name=Akap12;oligo_id=ENSMUSG00000038587.27;oligo_typejunction;Parent=ENSMUSG00000038587.27
chr10	mm10	oligo	4357792	4358589	.	+	.	ID=ENSMUSG00000038587.28;gene_id=ENSMUSG00000038587;gene_name=Akap12;oligo_id=ENSMUSG00000038587.28;oligo_type=junction;Parent=ENSMUSG00000038587.UTR
chr10	mm10	junctionpiece	4357792	4357939	.	+	.	ID=ENSMUSG00000038587.28.1;gene_id=ENSMUSG00000038587;gene_name=Akap12;oligo_id=ENSMUSG00000038587.28;oligo_typejunction;Parent=ENSMUSG00000038587.28
chr10	mm10	junctionpiece	4358478	4358589	.	+	.	ID=ENSMUSG00000038587.28.2;gene_id=ENSMUSG00000038587;gene_name=Akap12;oligo_id=ENSMUSG00000038587.28;oligo_typejunction;Parent=ENSMUSG00000038587.28
chr10	mm10	oligo	4357796	4358593	.	+	.	ID=ENSMUSG00000038587.29;gene_id=ENSMUSG00000038587;gene_name=Akap12;oligo_id=ENSMUSG00000038587.29;oligo_type=junction;Parent=ENSMUSG00000038587.UTR
chr10	mm10	junctionpiece	4357796	4357939	.	+	.	ID=ENSMUSG00000038587.29.1;gene_id=ENSMUSG00000038587;gene_name=Akap12;oligo_id=ENSMUSG00000038587.29;oligo_typejunction;Parent=ENSMUSG00000038587.29
chr10	mm10	junctionpiece	4358478	4358593	.	+	.	ID=ENSMUSG00000038587.29.2;gene_id=ENSMUSG00000038587;gene_name=Akap12;oligo_id=ENSMUSG00000038587.29;oligo_typejunction;Parent=ENSMUSG00000038587.29
chr10	mm10	oligo	4357800	4358597	.	+	.	ID=ENSMUSG00000038587.30;gene_id=ENSMUSG00000038587;gene_name=Akap12;oligo_id=ENSMUSG00000038587.30;oligo_type=junction;Parent=ENSMUSG00000038587.UTR
chr10	mm10	junctionpiece	4357800	4357939	.	+	.	ID=ENSMUSG00000038587.30.1;gene_id=ENSMUSG00000038587;gene_name=Akap12;oligo_id=ENSMUSG00000038587.30;oligo_typejunction;Parent=ENSMUSG00000038587.30
chr10	mm10	junctionpiece	4358478	4358597	.	+	.	ID=ENSMUSG00000038587.30.2;gene_id=ENSMUSG00000038587;gene_name=Akap12;oligo_id=ENSMUSG00000038587.30;oligo_typejunction;Parent=ENSMUSG00000038587.30
chr10	mm10	oligo	4357804	4358601	.	+	.	ID=ENSMUSG00000038587.31;gene_id=ENSMUSG00000038587;gene_name=Akap12;oligo_id=ENSMUSG00000038587.31;oligo_type=junction;Parent=ENSMUSG00000038587.UTR
chr10	mm10	junctionpiece	4357804	4357939	.	+	.	ID=ENSMUSG00000038587.31.1;gene_id=ENSMUSG00000038587;gene_name=Akap12;oligo_id=ENSMUSG00000038587.31;oligo_typejunction;Parent=ENSMUSG00000038587.31
chr10	mm10	junctionpiece	4358478	4358601	.	+	.	ID=ENSMUSG00000038587.31.2;gene_id=ENSMUSG00000038587;gene_name=Akap12;oligo_id=ENSMUSG00000038587.31;oligo_typejunction;Parent=ENSMUSG00000038587.31
chr10	mm10	oligo	4357808	4358605	.	+	.	ID=ENSMUSG00000038587.32;gene_id=ENSMUSG00000038587;gene_name=Akap12;oligo_id=ENSMUSG00000038587.32;oligo_type=junction;Parent=ENSMUSG00000038587.UTR
chr10	mm10	junctionpiece	4357808	4357939	.	+	.	ID=ENSMUSG00000038587.32.1;gene_id=ENSMUSG00000038587;gene_name=Akap12;oligo_id=ENSMUSG00000038587.32;oligo_typejunction;Parent=ENSMUSG00000038587.32
chr10	mm10	junctionpiece	4358478	4358605	.	+	.	ID=ENSMUSG00000038587.32.2;gene_id=ENSMUSG00000038587;gene_name=Akap12;oligo_id=ENSMUSG00000038587.32;oligo_typejunction;Parent=ENSMUSG00000038587.32
chr10	mm10	oligo	4357812	4358609	.	+	.	ID=ENSMUSG00000038587.33;gene_id=ENSMUSG00000038587;gene_name=Akap12;oligo_id=ENSMUSG00000038587.33;oligo_type=junction;Parent=ENSMUSG00000038587.UTR
chr10	mm10	junctionpiece	4357812	4357939	.	+	.	ID=ENSMUSG00000038587.33.1;gene_id=ENSMUSG00000038587;gene_name=Akap12;oligo_id=ENSMUSG00000038587.33;oligo_typejunction;Parent=ENSMUSG00000038587.33
chr10	mm10	junctionpiece	4358478	4358609	.	+	.	ID=ENSMUSG00000038587.33.2;gene_id=ENSMUSG00000038587;gene_name=Akap12;oligo_id=ENSMUSG00000038587.33;oligo_typejunction;Parent=ENSMUSG00000038587.33
chr10	mm10	oligo	4357816	4358613	.	+	.	ID=ENSMUSG00000038587.34;gene_id=ENSMUSG00000038587;gene_name=Akap12;oligo_id=ENSMUSG00000038587.34;oligo_type=junction;Parent=ENSMUSG00000038587.UTR
chr10	mm10	junctionpiece	4357816	4357939	.	+	.	ID=ENSMUSG00000038587.34.1;gene_id=ENSMUSG00000038587;gene_name=Akap12;oligo_id=ENSMUSG00000038587.34;oligo_typejunction;Parent=ENSMUSG00000038587.34
chr10	mm10	junctionpiece	4358478	4358613	.	+	.	ID=ENSMUSG00000038587.34.2;gene_id=ENSMUSG00000038587;gene_name=Akap12;oligo_id=ENSMUSG00000038587.34;oligo_typejunction;Parent=ENSMUSG00000038587.34
chr10	mm10	oligo	4357820	4358617	.	+	.	ID=ENSMUSG00000038587.35;gene_id=ENSMUSG00000038587;gene_name=Akap12;oligo_id=ENSMUSG00000038587.35;oligo_type=junction;Parent=ENSMUSG00000038587.UTR
chr10	mm10	junctionpiece	4357820	4357939	.	+	.	ID=ENSMUSG00000038587.35.1;gene_id=ENSMUSG00000038587;gene_name=Akap12;oligo_id=ENSMUSG00000038587.35;oligo_typejunction;Parent=ENSMUSG00000038587.35
chr10	mm10	junctionpiece	4358478	4358617	.	+	.	ID=ENSMUSG00000038587.35.2;gene_id=ENSMUSG00000038587;gene_name=Akap12;oligo_id=ENSMUSG00000038587.35;oligo_typejunction;Parent=ENSMUSG00000038587.35
chr10	mm10	oligo	4357824	4358621	.	+	.	ID=ENSMUSG00000038587.36;gene_id=ENSMUSG00000038587;gene_name=Akap12;oligo_id=ENSMUSG00000038587.36;oligo_type=junction;Parent=ENSMUSG00000038587.UTR
chr10	mm10	junctionpiece	4357824	4357939	.	+	.	ID=ENSMUSG00000038587.36.1;gene_id=ENSMUSG00000038587;gene_name=Akap12;oligo_id=ENSMUSG00000038587.36;oligo_typejunction;Parent=ENSMUSG00000038587.36
chr10	mm10	junctionpiece	4358478	4358621	.	+	.	ID=ENSMUSG00000038587.36.2;gene_id=ENSMUSG00000038587;gene_name=Akap12;oligo_id=ENSMUSG00000038587.36;oligo_typejunction;Parent=ENSMUSG00000038587.36
chr10	mm10	oligo	4357828	4358625	.	+	.	ID=ENSMUSG00000038587.37;gene_id=ENSMUSG00000038587;gene_name=Akap12;oligo_id=ENSMUSG00000038587.37;oligo_type=junction;Parent=ENSMUSG00000038587.UTR
chr10	mm10	junctionpiece	4357828	4357939	.	+	.	ID=ENSMUSG00000038587.37.1;gene_id=ENSMUSG00000038587;gene_name=Akap12;oligo_id=ENSMUSG00000038587.37;oligo_typejunction;Parent=ENSMUSG00000038587.37
chr10	mm10	junctionpiece	4358478	4358625	.	+	.	ID=ENSMUSG00000038587.37.2;gene_id=ENSMUSG00000038587;gene_name=Akap12;oligo_id=ENSMUSG00000038587.37;oligo_typejunction;Parent=ENSMUSG00000038587.37
chr10	mm10	oligo	4357832	4358629	.	+	.	ID=ENSMUSG00000038587.38;gene_id=ENSMUSG00000038587;gene_name=Akap12;oligo_id=ENSMUSG00000038587.38;oligo_type=junction;Parent=ENSMUSG00000038587.UTR
chr10	mm10	junctionpiece	4357832	4357939	.	+	.	ID=ENSMUSG00000038587.38.1;gene_id=ENSMUSG00000038587;gene_name=Akap12;oligo_id=ENSMUSG00000038587.38;oligo_typejunction;Parent=ENSMUSG00000038587.38
chr10	mm10	junctionpiece	4358478	4358629	.	+	.	ID=ENSMUSG00000038587.38.2;gene_id=ENSMUSG00000038587;gene_name=Akap12;oligo_id=ENSMUSG00000038587.38;oligo_typejunction;Parent=ENSMUSG00000038587.38
chr10	mm10	oligo	4357836	4358633	.	+	.	ID=ENSMUSG00000038587.39;gene_id=ENSMUSG00000038587;gene_name=Akap12;oligo_id=ENSMUSG00000038587.39;oligo_type=junction;Parent=ENSMUSG00000038587.UTR
chr10	mm10	junctionpiece	4357836	4357939	.	+	.	ID=ENSMUSG00000038587.39.1;gene_id=ENSMUSG00000038587;gene_name=Akap12;oligo_id=ENSMUSG00000038587.39;oligo_typejunction;Parent=ENSMUSG00000038587.39
chr10	mm10	junctionpiece	4358478	4358633	.	+	.	ID=ENSMUSG00000038587.39.2;gene_id=ENSMUSG00000038587;gene_name=Akap12;oligo_id=ENSMUSG00000038587.39;oligo_typejunction;Parent=ENSMUSG00000038587.39
chr10	mm10	oligo	4357840	4358637	.	+	.	ID=ENSMUSG00000038587.40;gene_id=ENSMUSG00000038587;gene_name=Akap12;oligo_id=ENSMUSG00000038587.40;oligo_type=junction;Parent=ENSMUSG00000038587.UTR
chr10	mm10	junctionpiece	4357840	4357939	.	+	.	ID=ENSMUSG00000038587.40.1;gene_id=ENSMUSG00000038587;gene_name=Akap12;oligo_id=ENSMUSG00000038587.40;oligo_typejunction;Parent=ENSMUSG00000038587.40
chr10	mm10	junctionpiece	4358478	4358637	.	+	.	ID=ENSMUSG00000038587.40.2;gene_id=ENSMUSG00000038587;gene_name=Akap12;oligo_id=ENSMUSG00000038587.40;oligo_typejunction;Parent=ENSMUSG00000038587.40
chr10	mm10	oligo	4357844	4358641	.	+	.	ID=ENSMUSG00000038587.41;gene_id=ENSMUSG00000038587;gene_name=Akap12;oligo_id=ENSMUSG00000038587.41;oligo_type=junction;Parent=ENSMUSG00000038587.UTR
chr10	mm10	junctionpiece	4357844	4357939	.	+	.	ID=ENSMUSG00000038587.41.1;gene_id=ENSMUSG00000038587;gene_name=Akap12;oligo_id=ENSMUSG00000038587.41;oligo_typejunction;Parent=ENSMUSG00000038587.41
chr10	mm10	junctionpiece	4358478	4358641	.	+	.	ID=ENSMUSG00000038587.41.2;gene_id=ENSMUSG00000038587;gene_name=Akap12;oligo_id=ENSMUSG00000038587.41;oligo_typejunction;Parent=ENSMUSG00000038587.41
chr10	mm10	oligo	4357848	4358645	.	+	.	ID=ENSMUSG00000038587.42;gene_id=ENSMUSG00000038587;gene_name=Akap12;oligo_id=ENSMUSG00000038587.42;oligo_type=junction;Parent=ENSMUSG00000038587.UTR
chr10	mm10	junctionpiece	4357848	4357939	.	+	.	ID=ENSMUSG00000038587.42.1;gene_id=ENSMUSG00000038587;gene_name=Akap12;oligo_id=ENSMUSG00000038587.42;oligo_typejunction;Parent=ENSMUSG00000038587.42
chr10	mm10	junctionpiece	4358478	4358645	.	+	.	ID=ENSMUSG00000038587.42.2;gene_id=ENSMUSG00000038587;gene_name=Akap12;oligo_id=ENSMUSG00000038587.42;oligo_typejunction;Parent=ENSMUSG00000038587.42
chr10	mm10	oligo	4357852	4358649	.	+	.	ID=ENSMUSG00000038587.43;gene_id=ENSMUSG00000038587;gene_name=Akap12;oligo_id=ENSMUSG00000038587.43;oligo_type=junction;Parent=ENSMUSG00000038587.UTR
chr10	mm10	junctionpiece	4357852	4357939	.	+	.	ID=ENSMUSG00000038587.43.1;gene_id=ENSMUSG00000038587;gene_name=Akap12;oligo_id=ENSMUSG00000038587.43;oligo_typejunction;Parent=ENSMUSG00000038587.43
chr10	mm10	junctionpiece	4358478	4358649	.	+	.	ID=ENSMUSG00000038587.43.2;gene_id=ENSMUSG00000038587;gene_name=Akap12;oligo_id=ENSMUSG00000038587.43;oligo_typejunction;Parent=ENSMUSG00000038587.43
chr10	mm10	oligo	4357856	4358653	.	+	.	ID=ENSMUSG00000038587.44;gene_id=ENSMUSG00000038587;gene_name=Akap12;oligo_id=ENSMUSG00000038587.44;oligo_type=junction;Parent=ENSMUSG00000038587.UTR
chr10	mm10	junctionpiece	4357856	4357939	.	+	.	ID=ENSMUSG00000038587.44.1;gene_id=ENSMUSG00000038587;gene_name=Akap12;oligo_id=ENSMUSG00000038587.44;oligo_typejunction;Parent=ENSMUSG00000038587.44
chr10	mm10	junctionpiece	4358478	4358653	.	+	.	ID=ENSMUSG00000038587.44.2;gene_id=ENSMUSG00000038587;gene_name=Akap12;oligo_id=ENSMUSG00000038587.44;oligo_typejunction;Parent=ENSMUSG00000038587.44
chr10	mm10	oligo	4357860	4358657	.	+	.	ID=ENSMUSG00000038587.45;gene_id=ENSMUSG00000038587;gene_name=Akap12;oligo_id=ENSMUSG00000038587.45;oligo_type=junction;Parent=ENSMUSG00000038587.UTR
chr10	mm10	junctionpiece	4357860	4357939	.	+	.	ID=ENSMUSG00000038587.45.1;gene_id=ENSMUSG00000038587;gene_name=Akap12;oligo_id=ENSMUSG00000038587.45;oligo_typejunction;Parent=ENSMUSG00000038587.45
chr10	mm10	junctionpiece	4358478	4358657	.	+	.	ID=ENSMUSG00000038587.45.2;gene_id=ENSMUSG00000038587;gene_name=Akap12;oligo_id=ENSMUSG00000038587.45;oligo_typejunction;Parent=ENSMUSG00000038587.45
chr10	mm10	oligo	4357864	4358661	.	+	.	ID=ENSMUSG00000038587.46;gene_id=ENSMUSG00000038587;gene_name=Akap12;oligo_id=ENSMUSG00000038587.46;oligo_type=junction;Parent=ENSMUSG00000038587.UTR
chr10	mm10	junctionpiece	4357864	4357939	.	+	.	ID=ENSMUSG00000038587.46.1;gene_id=ENSMUSG00000038587;gene_name=Akap12;oligo_id=ENSMUSG00000038587.46;oligo_typejunction;Parent=ENSMUSG00000038587.46
chr10	mm10	junctionpiece	4358478	4358661	.	+	.	ID=ENSMUSG00000038587.46.2;gene_id=ENSMUSG00000038587;gene_name=Akap12;oligo_id=ENSMUSG00000038587.46;oligo_typejunction;Parent=ENSMUSG00000038587.46
chr10	mm10	oligo	4357868	4358665	.	+	.	ID=ENSMUSG00000038587.47;gene_id=ENSMUSG00000038587;gene_name=Akap12;oligo_id=ENSMUSG00000038587.47;oligo_type=junction;Parent=ENSMUSG00000038587.UTR
chr10	mm10	junctionpiece	4357868	4357939	.	+	.	ID=ENSMUSG00000038587.47.1;gene_id=ENSMUSG00000038587;gene_name=Akap12;oligo_id=ENSMUSG00000038587.47;oligo_typejunction;Parent=ENSMUSG00000038587.47
chr10	mm10	junctionpiece	4358478	4358665	.	+	.	ID=ENSMUSG00000038587.47.2;gene_id=ENSMUSG00000038587;gene_name=Akap12;oligo_id=ENSMUSG00000038587.47;oligo_typejunction;Parent=ENSMUSG00000038587.47
chr10	mm10	oligo	4357872	4358669	.	+	.	ID=ENSMUSG00000038587.48;gene_id=ENSMUSG00000038587;gene_name=Akap12;oligo_id=ENSMUSG00000038587.48;oligo_type=junction;Parent=ENSMUSG00000038587.UTR
chr10	mm10	junctionpiece	4357872	4357939	.	+	.	ID=ENSMUSG00000038587.48.1;gene_id=ENSMUSG00000038587;gene_name=Akap12;oligo_id=ENSMUSG00000038587.48;oligo_typejunction;Parent=ENSMUSG00000038587.48
chr10	mm10	junctionpiece	4358478	4358669	.	+	.	ID=ENSMUSG00000038587.48.2;gene_id=ENSMUSG00000038587;gene_name=Akap12;oligo_id=ENSMUSG00000038587.48;oligo_typejunction;Parent=ENSMUSG00000038587.48
chr10	mm10	oligo	4357876	4358673	.	+	.	ID=ENSMUSG00000038587.49;gene_id=ENSMUSG00000038587;gene_name=Akap12;oligo_id=ENSMUSG00000038587.49;oligo_type=junction;Parent=ENSMUSG00000038587.UTR
chr10	mm10	junctionpiece	4357876	4357939	.	+	.	ID=ENSMUSG00000038587.49.1;gene_id=ENSMUSG00000038587;gene_name=Akap12;oligo_id=ENSMUSG00000038587.49;oligo_typejunction;Parent=ENSMUSG00000038587.49
chr10	mm10	junctionpiece	4358478	4358673	.	+	.	ID=ENSMUSG00000038587.49.2;gene_id=ENSMUSG00000038587;gene_name=Akap12;oligo_id=ENSMUSG00000038587.49;oligo_typejunction;Parent=ENSMUSG00000038587.49
chr10	mm10	oligo	4357880	4358677	.	+	.	ID=ENSMUSG00000038587.50;gene_id=ENSMUSG00000038587;gene_name=Akap12;oligo_id=ENSMUSG00000038587.50;oligo_type=junction;Parent=ENSMUSG00000038587.UTR
chr10	mm10	junctionpiece	4357880	4357939	.	+	.	ID=ENSMUSG00000038587.50.1;gene_id=ENSMUSG00000038587;gene_name=Akap12;oligo_id=ENSMUSG00000038587.50;oligo_typejunction;Parent=ENSMUSG00000038587.50
chr10	mm10	junctionpiece	4358478	4358677	.	+	.	ID=ENSMUSG00000038587.50.2;gene_id=ENSMUSG00000038587;gene_name=Akap12;oligo_id=ENSMUSG00000038587.50;oligo_typejunction;Parent=ENSMUSG00000038587.50
chr10	mm10	oligo	4357884	4358681	.	+	.	ID=ENSMUSG00000038587.51;gene_id=ENSMUSG00000038587;gene_name=Akap12;oligo_id=ENSMUSG00000038587.51;oligo_type=junction;Parent=ENSMUSG00000038587.UTR
chr10	mm10	junctionpiece	4357884	4357939	.	+	.	ID=ENSMUSG00000038587.51.1;gene_id=ENSMUSG00000038587;gene_name=Akap12;oligo_id=ENSMUSG00000038587.51;oligo_typejunction;Parent=ENSMUSG00000038587.51
chr10	mm10	junctionpiece	4358478	4358681	.	+	.	ID=ENSMUSG00000038587.51.2;gene_id=ENSMUSG00000038587;gene_name=Akap12;oligo_id=ENSMUSG00000038587.51;oligo_typejunction;Parent=ENSMUSG00000038587.51
chr10	mm10	oligo	4357888	4358685	.	+	.	ID=ENSMUSG00000038587.52;gene_id=ENSMUSG00000038587;gene_name=Akap12;oligo_id=ENSMUSG00000038587.52;oligo_type=junction;Parent=ENSMUSG00000038587.UTR
chr10	mm10	junctionpiece	4357888	4357939	.	+	.	ID=ENSMUSG00000038587.52.1;gene_id=ENSMUSG00000038587;gene_name=Akap12;oligo_id=ENSMUSG00000038587.52;oligo_typejunction;Parent=ENSMUSG00000038587.52
chr10	mm10	junctionpiece	4358478	4358685	.	+	.	ID=ENSMUSG00000038587.52.2;gene_id=ENSMUSG00000038587;gene_name=Akap12;oligo_id=ENSMUSG00000038587.52;oligo_typejunction;Parent=ENSMUSG00000038587.52
chr10	mm10	oligo	4357892	4358689	.	+	.	ID=ENSMUSG00000038587.53;gene_id=ENSMUSG00000038587;gene_name=Akap12;oligo_id=ENSMUSG00000038587.53;oligo_type=junction;Parent=ENSMUSG00000038587.UTR
chr10	mm10	junctionpiece	4357892	4357939	.	+	.	ID=ENSMUSG00000038587.53.1;gene_id=ENSMUSG00000038587;gene_name=Akap12;oligo_id=ENSMUSG00000038587.53;oligo_typejunction;Parent=ENSMUSG00000038587.53
chr10	mm10	junctionpiece	4358478	4358689	.	+	.	ID=ENSMUSG00000038587.53.2;gene_id=ENSMUSG00000038587;gene_name=Akap12;oligo_id=ENSMUSG00000038587.53;oligo_typejunction;Parent=ENSMUSG00000038587.53
chr10	mm10	oligo	4357896	4358693	.	+	.	ID=ENSMUSG00000038587.54;gene_id=ENSMUSG00000038587;gene_name=Akap12;oligo_id=ENSMUSG00000038587.54;oligo_type=junction;Parent=ENSMUSG00000038587.UTR
chr10	mm10	junctionpiece	4357896	4357939	.	+	.	ID=ENSMUSG00000038587.54.1;gene_id=ENSMUSG00000038587;gene_name=Akap12;oligo_id=ENSMUSG00000038587.54;oligo_typejunction;Parent=ENSMUSG00000038587.54
chr10	mm10	junctionpiece	4358478	4358693	.	+	.	ID=ENSMUSG00000038587.54.2;gene_id=ENSMUSG00000038587;gene_name=Akap12;oligo_id=ENSMUSG00000038587.54;oligo_typejunction;Parent=ENSMUSG00000038587.54
chr10	mm10	oligo	4357900	4358697	.	+	.	ID=ENSMUSG00000038587.55;gene_id=ENSMUSG00000038587;gene_name=Akap12;oligo_id=ENSMUSG00000038587.55;oligo_type=junction;Parent=ENSMUSG00000038587.UTR
chr10	mm10	junctionpiece	4357900	4357939	.	+	.	ID=ENSMUSG00000038587.55.1;gene_id=ENSMUSG00000038587;gene_name=Akap12;oligo_id=ENSMUSG00000038587.55;oligo_typejunction;Parent=ENSMUSG00000038587.55
chr10	mm10	junctionpiece	4358478	4358697	.	+	.	ID=ENSMUSG00000038587.55.2;gene_id=ENSMUSG00000038587;gene_name=Akap12;oligo_id=ENSMUSG00000038587.55;oligo_typejunction;Parent=ENSMUSG00000038587.55
chr10	mm10	oligo	4357904	4358701	.	+	.	ID=ENSMUSG00000038587.56;gene_id=ENSMUSG00000038587;gene_name=Akap12;oligo_id=ENSMUSG00000038587.56;oligo_type=junction;Parent=ENSMUSG00000038587.UTR
chr10	mm10	junctionpiece	4357904	4357939	.	+	.	ID=ENSMUSG00000038587.56.1;gene_id=ENSMUSG00000038587;gene_name=Akap12;oligo_id=ENSMUSG00000038587.56;oligo_typejunction;Parent=ENSMUSG00000038587.56
chr10	mm10	junctionpiece	4358478	4358701	.	+	.	ID=ENSMUSG00000038587.56.2;gene_id=ENSMUSG00000038587;gene_name=Akap12;oligo_id=ENSMUSG00000038587.56;oligo_typejunction;Parent=ENSMUSG00000038587.56
chr10	mm10	oligo	4357908	4358705	.	+	.	ID=ENSMUSG00000038587.57;gene_id=ENSMUSG00000038587;gene_name=Akap12;oligo_id=ENSMUSG00000038587.57;oligo_type=junction;Parent=ENSMUSG00000038587.UTR
chr10	mm10	junctionpiece	4357908	4357939	.	+	.	ID=ENSMUSG00000038587.57.1;gene_id=ENSMUSG00000038587;gene_name=Akap12;oligo_id=ENSMUSG00000038587.57;oligo_typejunction;Parent=ENSMUSG00000038587.57
chr10	mm10	junctionpiece	4358478	4358705	.	+	.	ID=ENSMUSG00000038587.57.2;gene_id=ENSMUSG00000038587;gene_name=Akap12;oligo_id=ENSMUSG00000038587.57;oligo_typejunction;Parent=ENSMUSG00000038587.57
chr10	mm10	oligo	4357912	4358709	.	+	.	ID=ENSMUSG00000038587.58;gene_id=ENSMUSG00000038587;gene_name=Akap12;oligo_id=ENSMUSG00000038587.58;oligo_type=junction;Parent=ENSMUSG00000038587.UTR
chr10	mm10	junctionpiece	4357912	4357939	.	+	.	ID=ENSMUSG00000038587.58.1;gene_id=ENSMUSG00000038587;gene_name=Akap12;oligo_id=ENSMUSG00000038587.58;oligo_typejunction;Parent=ENSMUSG00000038587.58
chr10	mm10	junctionpiece	4358478	4358709	.	+	.	ID=ENSMUSG00000038587.58.2;gene_id=ENSMUSG00000038587;gene_name=Akap12;oligo_id=ENSMUSG00000038587.58;oligo_typejunction;Parent=ENSMUSG00000038587.58
chr10	mm10	oligo	4357916	4358713	.	+	.	ID=ENSMUSG00000038587.59;gene_id=ENSMUSG00000038587;gene_name=Akap12;oligo_id=ENSMUSG00000038587.59;oligo_type=junction;Parent=ENSMUSG00000038587.UTR
chr10	mm10	junctionpiece	4357916	4357939	.	+	.	ID=ENSMUSG00000038587.59.1;gene_id=ENSMUSG00000038587;gene_name=Akap12;oligo_id=ENSMUSG00000038587.59;oligo_typejunction;Parent=ENSMUSG00000038587.59
chr10	mm10	junctionpiece	4358478	4358713	.	+	.	ID=ENSMUSG00000038587.59.2;gene_id=ENSMUSG00000038587;gene_name=Akap12;oligo_id=ENSMUSG00000038587.59;oligo_typejunction;Parent=ENSMUSG00000038587.59
chr10	mm10	oligo	4357920	4358717	.	+	.	ID=ENSMUSG00000038587.60;gene_id=ENSMUSG00000038587;gene_name=Akap12;oligo_id=ENSMUSG00000038587.60;oligo_type=junction;Parent=ENSMUSG00000038587.UTR
chr10	mm10	junctionpiece	4357920	4357939	.	+	.	ID=ENSMUSG00000038587.60.1;gene_id=ENSMUSG00000038587;gene_name=Akap12;oligo_id=ENSMUSG00000038587.60;oligo_typejunction;Parent=ENSMUSG00000038587.60
chr10	mm10	junctionpiece	4358478	4358717	.	+	.	ID=ENSMUSG00000038587.60.2;gene_id=ENSMUSG00000038587;gene_name=Akap12;oligo_id=ENSMUSG00000038587.60;oligo_typejunction;Parent=ENSMUSG00000038587.60
chr10	mm10	oligo	4357924	4358721	.	+	.	ID=ENSMUSG00000038587.61;gene_id=ENSMUSG00000038587;gene_name=Akap12;oligo_id=ENSMUSG00000038587.61;oligo_type=junction;Parent=ENSMUSG00000038587.UTR
chr10	mm10	junctionpiece	4357924	4357939	.	+	.	ID=ENSMUSG00000038587.61.1;gene_id=ENSMUSG00000038587;gene_name=Akap12;oligo_id=ENSMUSG00000038587.61;oligo_typejunction;Parent=ENSMUSG00000038587.61
chr10	mm10	junctionpiece	4358478	4358721	.	+	.	ID=ENSMUSG00000038587.61.2;gene_id=ENSMUSG00000038587;gene_name=Akap12;oligo_id=ENSMUSG00000038587.61;oligo_typejunction;Parent=ENSMUSG00000038587.61
chr10	mm10	oligo	4357928	4358725	.	+	.	ID=ENSMUSG00000038587.62;gene_id=ENSMUSG00000038587;gene_name=Akap12;oligo_id=ENSMUSG00000038587.62;oligo_type=junction;Parent=ENSMUSG00000038587.UTR
chr10	mm10	junctionpiece	4357928	4357939	.	+	.	ID=ENSMUSG00000038587.62.1;gene_id=ENSMUSG00000038587;gene_name=Akap12;oligo_id=ENSMUSG00000038587.62;oligo_typejunction;Parent=ENSMUSG00000038587.62
chr10	mm10	junctionpiece	4358478	4358725	.	+	.	ID=ENSMUSG00000038587.62.2;gene_id=ENSMUSG00000038587;gene_name=Akap12;oligo_id=ENSMUSG00000038587.62;oligo_typejunction;Parent=ENSMUSG00000038587.62
chr10	mm10	oligo	4357932	4358729	.	+	.	ID=ENSMUSG00000038587.63;gene_id=ENSMUSG00000038587;gene_name=Akap12;oligo_id=ENSMUSG00000038587.63;oligo_type=junction;Parent=ENSMUSG00000038587.UTR
chr10	mm10	junctionpiece	4357932	4357939	.	+	.	ID=ENSMUSG00000038587.63.1;gene_id=ENSMUSG00000038587;gene_name=Akap12;oligo_id=ENSMUSG00000038587.63;oligo_typejunction;Parent=ENSMUSG00000038587.63
chr10	mm10	junctionpiece	4358478	4358729	.	+	.	ID=ENSMUSG00000038587.63.2;gene_id=ENSMUSG00000038587;gene_name=Akap12;oligo_id=ENSMUSG00000038587.63;oligo_typejunction;Parent=ENSMUSG00000038587.63
chr10	mm10	oligo	4357936	4358733	.	+	.	ID=ENSMUSG00000038587.64;gene_id=ENSMUSG00000038587;gene_name=Akap12;oligo_id=ENSMUSG00000038587.64;oligo_type=junction;Parent=ENSMUSG00000038587.UTR
chr10	mm10	junctionpiece	4357936	4357939	.	+	.	ID=ENSMUSG00000038587.64.1;gene_id=ENSMUSG00000038587;gene_name=Akap12;oligo_id=ENSMUSG00000038587.64;oligo_typejunction;Parent=ENSMUSG00000038587.64
chr10	mm10	junctionpiece	4358478	4358733	.	+	.	ID=ENSMUSG00000038587.64.2;gene_id=ENSMUSG00000038587;gene_name=Akap12;oligo_id=ENSMUSG00000038587.64;oligo_typejunction;Parent=ENSMUSG00000038587.64
chr10	mm10	oligo	4358478	4358737	.	+	.	ID=ENSMUSG00000038587.65;gene_id=ENSMUSG00000038587;gene_name=Akap12;oligo_id=ENSMUSG00000038587.65;oligo_type=regular_oneexon;Parent=ENSMUSG00000038587.UTR
chr10	mm10	oligo	4358482	4358741	.	+	.	ID=ENSMUSG00000038587.66;gene_id=ENSMUSG00000038587;gene_name=Akap12;oligo_id=ENSMUSG00000038587.66;oligo_type=regular_oneexon;Parent=ENSMUSG00000038587.UTR
chr10	mm10	oligo	4358486	4358745	.	+	.	ID=ENSMUSG00000038587.67;gene_id=ENSMUSG00000038587;gene_name=Akap12;oligo_id=ENSMUSG00000038587.67;oligo_type=regular_oneexon;Parent=ENSMUSG00000038587.UTR
chr10	mm10	oligo	4358490	4358749	.	+	.	ID=ENSMUSG00000038587.68;gene_id=ENSMUSG00000038587;gene_name=Akap12;oligo_id=ENSMUSG00000038587.68;oligo_type=regular_oneexon;Parent=ENSMUSG00000038587.UTR
chr10	mm10	oligo	4358494	4358753	.	+	.	ID=ENSMUSG00000038587.69;gene_id=ENSMUSG00000038587;gene_name=Akap12;oligo_id=ENSMUSG00000038587.69;oligo_type=regular_oneexon;Parent=ENSMUSG00000038587.UTR
chr10	mm10	oligo	4358498	4358757	.	+	.	ID=ENSMUSG00000038587.70;gene_id=ENSMUSG00000038587;gene_name=Akap12;oligo_id=ENSMUSG00000038587.70;oligo_type=regular_oneexon;Parent=ENSMUSG00000038587.UTR
chr10	mm10	oligo	4358502	4358761	.	+	.	ID=ENSMUSG00000038587.71;gene_id=ENSMUSG00000038587;gene_name=Akap12;oligo_id=ENSMUSG00000038587.71;oligo_type=regular_oneexon;Parent=ENSMUSG00000038587.UTR
chr10	mm10	oligo	4358506	4358765	.	+	.	ID=ENSMUSG00000038587.72;gene_id=ENSMUSG00000038587;gene_name=Akap12;oligo_id=ENSMUSG00000038587.72;oligo_type=regular_oneexon;Parent=ENSMUSG00000038587.UTR
chr10	mm10	oligo	4358510	4358769	.	+	.	ID=ENSMUSG00000038587.73;gene_id=ENSMUSG00000038587;gene_name=Akap12;oligo_id=ENSMUSG00000038587.73;oligo_type=regular_oneexon;Parent=ENSMUSG00000038587.UTR
chr10	mm10	oligo	4358514	4358773	.	+	.	ID=ENSMUSG00000038587.74;gene_id=ENSMUSG00000038587;gene_name=Akap12;oligo_id=ENSMUSG00000038587.74;oligo_type=regular_oneexon;Parent=ENSMUSG00000038587.UTR
chr10	mm10	oligo	4358518	4358777	.	+	.	ID=ENSMUSG00000038587.75;gene_id=ENSMUSG00000038587;gene_name=Akap12;oligo_id=ENSMUSG00000038587.75;oligo_type=regular_oneexon;Parent=ENSMUSG00000038587.UTR
chr10	mm10	oligo	4358522	4358781	.	+	.	ID=ENSMUSG00000038587.76;gene_id=ENSMUSG00000038587;gene_name=Akap12;oligo_id=ENSMUSG00000038587.76;oligo_type=regular_oneexon;Parent=ENSMUSG00000038587.UTR
chr10	mm10	oligo	4358526	4358785	.	+	.	ID=ENSMUSG00000038587.77;gene_id=ENSMUSG00000038587;gene_name=Akap12;oligo_id=ENSMUSG00000038587.77;oligo_type=regular_oneexon;Parent=ENSMUSG00000038587.UTR
chr10	mm10	oligo	4358530	4358789	.	+	.	ID=ENSMUSG00000038587.78;gene_id=ENSMUSG00000038587;gene_name=Akap12;oligo_id=ENSMUSG00000038587.78;oligo_type=regular_oneexon;Parent=ENSMUSG00000038587.UTR
chr10	mm10	oligo	4358534	4358793	.	+	.	ID=ENSMUSG00000038587.79;gene_id=ENSMUSG00000038587;gene_name=Akap12;oligo_id=ENSMUSG00000038587.79;oligo_type=regular_oneexon;Parent=ENSMUSG00000038587.UTR
chr10	mm10	oligo	4358538	4358797	.	+	.	ID=ENSMUSG00000038587.80;gene_id=ENSMUSG00000038587;gene_name=Akap12;oligo_id=ENSMUSG00000038587.80;oligo_type=regular_oneexon;Parent=ENSMUSG00000038587.UTR
chr10	mm10	oligo	4358542	4358801	.	+	.	ID=ENSMUSG00000038587.81;gene_id=ENSMUSG00000038587;gene_name=Akap12;oligo_id=ENSMUSG00000038587.81;oligo_type=regular_oneexon;Parent=ENSMUSG00000038587.UTR
chr10	mm10	oligo	4358546	4358805	.	+	.	ID=ENSMUSG00000038587.82;gene_id=ENSMUSG00000038587;gene_name=Akap12;oligo_id=ENSMUSG00000038587.82;oligo_type=regular_oneexon;Parent=ENSMUSG00000038587.UTR
chr10	mm10	oligo	4358550	4358809	.	+	.	ID=ENSMUSG00000038587.83;gene_id=ENSMUSG00000038587;gene_name=Akap12;oligo_id=ENSMUSG00000038587.83;oligo_type=regular_oneexon;Parent=ENSMUSG00000038587.UTR
chr10	mm10	oligo	4358554	4358813	.	+	.	ID=ENSMUSG00000038587.84;gene_id=ENSMUSG00000038587;gene_name=Akap12;oligo_id=ENSMUSG00000038587.84;oligo_type=regular_oneexon;Parent=ENSMUSG00000038587.UTR
chr10	mm10	oligo	4358558	4358817	.	+	.	ID=ENSMUSG00000038587.85;gene_id=ENSMUSG00000038587;gene_name=Akap12;oligo_id=ENSMUSG00000038587.85;oligo_type=regular_oneexon;Parent=ENSMUSG00000038587.UTR
chr10	mm10	oligo	4358562	4358821	.	+	.	ID=ENSMUSG00000038587.86;gene_id=ENSMUSG00000038587;gene_name=Akap12;oligo_id=ENSMUSG00000038587.86;oligo_type=regular_oneexon;Parent=ENSMUSG00000038587.UTR
chr10	mm10	oligo	4358566	4358825	.	+	.	ID=ENSMUSG00000038587.87;gene_id=ENSMUSG00000038587;gene_name=Akap12;oligo_id=ENSMUSG00000038587.87;oligo_type=regular_oneexon;Parent=ENSMUSG00000038587.UTR
chr10	mm10	oligo	4358570	4358829	.	+	.	ID=ENSMUSG00000038587.88;gene_id=ENSMUSG00000038587;gene_name=Akap12;oligo_id=ENSMUSG00000038587.88;oligo_type=regular_oneexon;Parent=ENSMUSG00000038587.UTR
chr10	mm10	oligo	4358574	4358833	.	+	.	ID=ENSMUSG00000038587.89;gene_id=ENSMUSG00000038587;gene_name=Akap12;oligo_id=ENSMUSG00000038587.89;oligo_type=regular_oneexon;Parent=ENSMUSG00000038587.UTR
chr10	mm10	oligo	4358578	4358837	.	+	.	ID=ENSMUSG00000038587.90;gene_id=ENSMUSG00000038587;gene_name=Akap12;oligo_id=ENSMUSG00000038587.90;oligo_type=regular_oneexon;Parent=ENSMUSG00000038587.UTR
chr10	mm10	oligo	4358582	4358841	.	+	.	ID=ENSMUSG00000038587.91;gene_id=ENSMUSG00000038587;gene_name=Akap12;oligo_id=ENSMUSG00000038587.91;oligo_type=regular_oneexon;Parent=ENSMUSG00000038587.UTR
chr10	mm10	oligo	4358586	4358845	.	+	.	ID=ENSMUSG00000038587.92;gene_id=ENSMUSG00000038587;gene_name=Akap12;oligo_id=ENSMUSG00000038587.92;oligo_type=regular_oneexon;Parent=ENSMUSG00000038587.UTR
chr10	mm10	oligo	4358590	4358849	.	+	.	ID=ENSMUSG00000038587.93;gene_id=ENSMUSG00000038587;gene_name=Akap12;oligo_id=ENSMUSG00000038587.93;oligo_type=regular_oneexon;Parent=ENSMUSG00000038587.UTR
chr10	mm10	oligo	4358594	4358853	.	+	.	ID=ENSMUSG00000038587.94;gene_id=ENSMUSG00000038587;gene_name=Akap12;oligo_id=ENSMUSG00000038587.94;oligo_type=regular_oneexon;Parent=ENSMUSG00000038587.UTR
chr10	mm10	oligo	4358598	4358857	.	+	.	ID=ENSMUSG00000038587.95;gene_id=ENSMUSG00000038587;gene_name=Akap12;oligo_id=ENSMUSG00000038587.95;oligo_type=regular_oneexon;Parent=ENSMUSG00000038587.UTR
chr10	mm10	oligo	4358602	4358861	.	+	.	ID=ENSMUSG00000038587.96;gene_id=ENSMUSG00000038587;gene_name=Akap12;oligo_id=ENSMUSG00000038587.96;oligo_type=regular_oneexon;Parent=ENSMUSG00000038587.UTR
chr10	mm10	oligo	4358606	4358865	.	+	.	ID=ENSMUSG00000038587.97;gene_id=ENSMUSG00000038587;gene_name=Akap12;oligo_id=ENSMUSG00000038587.97;oligo_type=regular_oneexon;Parent=ENSMUSG00000038587.UTR
chr10	mm10	oligo	4358610	4358869	.	+	.	ID=ENSMUSG00000038587.98;gene_id=ENSMUSG00000038587;gene_name=Akap12;oligo_id=ENSMUSG00000038587.98;oligo_type=regular_oneexon;Parent=ENSMUSG00000038587.UTR
chr10	mm10	oligo	4358614	4358873	.	+	.	ID=ENSMUSG00000038587.99;gene_id=ENSMUSG00000038587;gene_name=Akap12;oligo_id=ENSMUSG00000038587.99;oligo_type=regular_oneexon;Parent=ENSMUSG00000038587.UTR
chr10	mm10	oligo	4358618	4358877	.	+	.	ID=ENSMUSG00000038587.100;gene_id=ENSMUSG00000038587;gene_name=Akap12;oligo_id=ENSMUSG00000038587.100;oligo_type=regular_oneexon;Parent=ENSMUSG00000038587.UTR
chr10	mm10	oligo	4358622	4358881	.	+	.	ID=ENSMUSG00000038587.101;gene_id=ENSMUSG00000038587;gene_name=Akap12;oligo_id=ENSMUSG00000038587.101;oligo_type=regular_oneexon;Parent=ENSMUSG00000038587.UTR
chr10	mm10	oligo	4358626	4358885	.	+	.	ID=ENSMUSG00000038587.102;gene_id=ENSMUSG00000038587;gene_name=Akap12;oligo_id=ENSMUSG00000038587.102;oligo_type=regular_oneexon;Parent=ENSMUSG00000038587.UTR
chr10	mm10	oligo	4358630	4358889	.	+	.	ID=ENSMUSG00000038587.103;gene_id=ENSMUSG00000038587;gene_name=Akap12;oligo_id=ENSMUSG00000038587.103;oligo_type=regular_oneexon;Parent=ENSMUSG00000038587.UTR
chr10	mm10	oligo	4358634	4358893	.	+	.	ID=ENSMUSG00000038587.104;gene_id=ENSMUSG00000038587;gene_name=Akap12;oligo_id=ENSMUSG00000038587.104;oligo_type=regular_oneexon;Parent=ENSMUSG00000038587.UTR
chr10	mm10	oligo	4358638	4358897	.	+	.	ID=ENSMUSG00000038587.105;gene_id=ENSMUSG00000038587;gene_name=Akap12;oligo_id=ENSMUSG00000038587.105;oligo_type=regular_oneexon;Parent=ENSMUSG00000038587.UTR
chr10	mm10	oligo	4358642	4358901	.	+	.	ID=ENSMUSG00000038587.106;gene_id=ENSMUSG00000038587;gene_name=Akap12;oligo_id=ENSMUSG00000038587.106;oligo_type=regular_oneexon;Parent=ENSMUSG00000038587.UTR
chr10	mm10	oligo	4358646	4358905	.	+	.	ID=ENSMUSG00000038587.107;gene_id=ENSMUSG00000038587;gene_name=Akap12;oligo_id=ENSMUSG00000038587.107;oligo_type=regular_oneexon;Parent=ENSMUSG00000038587.UTR
chr10	mm10	oligo	4358650	4358909	.	+	.	ID=ENSMUSG00000038587.108;gene_id=ENSMUSG00000038587;gene_name=Akap12;oligo_id=ENSMUSG00000038587.108;oligo_type=regular_oneexon;Parent=ENSMUSG00000038587.UTR
chr10	mm10	oligo	4358654	4358913	.	+	.	ID=ENSMUSG00000038587.109;gene_id=ENSMUSG00000038587;gene_name=Akap12;oligo_id=ENSMUSG00000038587.109;oligo_type=regular_oneexon;Parent=ENSMUSG00000038587.UTR
chr10	mm10	oligo	4358658	4358917	.	+	.	ID=ENSMUSG00000038587.110;gene_id=ENSMUSG00000038587;gene_name=Akap12;oligo_id=ENSMUSG00000038587.110;oligo_type=regular_oneexon;Parent=ENSMUSG00000038587.UTR
chr10	mm10	oligo	4358662	4358921	.	+	.	ID=ENSMUSG00000038587.111;gene_id=ENSMUSG00000038587;gene_name=Akap12;oligo_id=ENSMUSG00000038587.111;oligo_type=regular_oneexon;Parent=ENSMUSG00000038587.UTR
chr10	mm10	oligo	4358666	4358925	.	+	.	ID=ENSMUSG00000038587.112;gene_id=ENSMUSG00000038587;gene_name=Akap12;oligo_id=ENSMUSG00000038587.112;oligo_type=regular_oneexon;Parent=ENSMUSG00000038587.UTR
chr10	mm10	oligo	4358670	4358929	.	+	.	ID=ENSMUSG00000038587.113;gene_id=ENSMUSG00000038587;gene_name=Akap12;oligo_id=ENSMUSG00000038587.113;oligo_type=regular_oneexon;Parent=ENSMUSG00000038587.UTR
chr10	mm10	oligo	4358674	4358933	.	+	.	ID=ENSMUSG00000038587.114;gene_id=ENSMUSG00000038587;gene_name=Akap12;oligo_id=ENSMUSG00000038587.114;oligo_type=regular_oneexon;Parent=ENSMUSG00000038587.UTR
chr10	mm10	oligo	4358678	4358937	.	+	.	ID=ENSMUSG00000038587.115;gene_id=ENSMUSG00000038587;gene_name=Akap12;oligo_id=ENSMUSG00000038587.115;oligo_type=regular_oneexon;Parent=ENSMUSG00000038587.UTR
chr10	mm10	oligo	4358682	4358941	.	+	.	ID=ENSMUSG00000038587.116;gene_id=ENSMUSG00000038587;gene_name=Akap12;oligo_id=ENSMUSG00000038587.116;oligo_type=regular_oneexon;Parent=ENSMUSG00000038587.UTR
chr10	mm10	oligo	4358686	4358945	.	+	.	ID=ENSMUSG00000038587.117;gene_id=ENSMUSG00000038587;gene_name=Akap12;oligo_id=ENSMUSG00000038587.117;oligo_type=regular_oneexon;Parent=ENSMUSG00000038587.UTR
chr10	mm10	oligo	4358690	4358949	.	+	.	ID=ENSMUSG00000038587.118;gene_id=ENSMUSG00000038587;gene_name=Akap12;oligo_id=ENSMUSG00000038587.118;oligo_type=regular_oneexon;Parent=ENSMUSG00000038587.UTR
chr10	mm10	oligo	4358694	4358953	.	+	.	ID=ENSMUSG00000038587.119;gene_id=ENSMUSG00000038587;gene_name=Akap12;oligo_id=ENSMUSG00000038587.119;oligo_type=regular_oneexon;Parent=ENSMUSG00000038587.UTR
chr10	mm10	oligo	4358698	4358957	.	+	.	ID=ENSMUSG00000038587.120;gene_id=ENSMUSG00000038587;gene_name=Akap12;oligo_id=ENSMUSG00000038587.120;oligo_type=regular_oneexon;Parent=ENSMUSG00000038587.UTR
chr10	mm10	oligo	4358702	4358961	.	+	.	ID=ENSMUSG00000038587.121;gene_id=ENSMUSG00000038587;gene_name=Akap12;oligo_id=ENSMUSG00000038587.121;oligo_type=regular_oneexon;Parent=ENSMUSG00000038587.UTR
chr10	mm10	oligo	4358706	4358965	.	+	.	ID=ENSMUSG00000038587.122;gene_id=ENSMUSG00000038587;gene_name=Akap12;oligo_id=ENSMUSG00000038587.122;oligo_type=regular_oneexon;Parent=ENSMUSG00000038587.UTR
chr10	mm10	oligo	4358710	4358969	.	+	.	ID=ENSMUSG00000038587.123;gene_id=ENSMUSG00000038587;gene_name=Akap12;oligo_id=ENSMUSG00000038587.123;oligo_type=regular_oneexon;Parent=ENSMUSG00000038587.UTR
chr10	mm10	oligo	4358714	4358973	.	+	.	ID=ENSMUSG00000038587.124;gene_id=ENSMUSG00000038587;gene_name=Akap12;oligo_id=ENSMUSG00000038587.124;oligo_type=regular_oneexon;Parent=ENSMUSG00000038587.UTR
chr10	mm10	oligo	4358718	4358977	.	+	.	ID=ENSMUSG00000038587.125;gene_id=ENSMUSG00000038587;gene_name=Akap12;oligo_id=ENSMUSG00000038587.125;oligo_type=regular_oneexon;Parent=ENSMUSG00000038587.UTR
chr10	mm10	oligo	4358722	4358981	.	+	.	ID=ENSMUSG00000038587.126;gene_id=ENSMUSG00000038587;gene_name=Akap12;oligo_id=ENSMUSG00000038587.126;oligo_type=regular_oneexon;Parent=ENSMUSG00000038587.UTR
chr10	mm10	oligo	4358726	4358985	.	+	.	ID=ENSMUSG00000038587.127;gene_id=ENSMUSG00000038587;gene_name=Akap12;oligo_id=ENSMUSG00000038587.127;oligo_type=regular_oneexon;Parent=ENSMUSG00000038587.UTR
chr10	mm10	oligo	4358730	4358989	.	+	.	ID=ENSMUSG00000038587.128;gene_id=ENSMUSG00000038587;gene_name=Akap12;oligo_id=ENSMUSG00000038587.128;oligo_type=regular_oneexon;Parent=ENSMUSG00000038587.UTR
chr10	mm10	oligo	4358734	4358993	.	+	.	ID=ENSMUSG00000038587.129;gene_id=ENSMUSG00000038587;gene_name=Akap12;oligo_id=ENSMUSG00000038587.129;oligo_type=regular_oneexon;Parent=ENSMUSG00000038587.UTR
chr10	mm10	oligo	4358738	4358997	.	+	.	ID=ENSMUSG00000038587.130;gene_id=ENSMUSG00000038587;gene_name=Akap12;oligo_id=ENSMUSG00000038587.130;oligo_type=regular_oneexon;Parent=ENSMUSG00000038587.UTR
chr10	mm10	oligo	4358742	4359001	.	+	.	ID=ENSMUSG00000038587.131;gene_id=ENSMUSG00000038587;gene_name=Akap12;oligo_id=ENSMUSG00000038587.131;oligo_type=regular_oneexon;Parent=ENSMUSG00000038587.UTR
chr10	mm10	oligo	4358746	4359005	.	+	.	ID=ENSMUSG00000038587.132;gene_id=ENSMUSG00000038587;gene_name=Akap12;oligo_id=ENSMUSG00000038587.132;oligo_type=regular_oneexon;Parent=ENSMUSG00000038587.UTR
chr10	mm10	oligo	4358750	4359009	.	+	.	ID=ENSMUSG00000038587.133;gene_id=ENSMUSG00000038587;gene_name=Akap12;oligo_id=ENSMUSG00000038587.133;oligo_type=regular_oneexon;Parent=ENSMUSG00000038587.UTR
chr10	mm10	oligo	4358754	4359013	.	+	.	ID=ENSMUSG00000038587.134;gene_id=ENSMUSG00000038587;gene_name=Akap12;oligo_id=ENSMUSG00000038587.134;oligo_type=regular_oneexon;Parent=ENSMUSG00000038587.UTR
chr10	mm10	oligo	4358758	4359017	.	+	.	ID=ENSMUSG00000038587.135;gene_id=ENSMUSG00000038587;gene_name=Akap12;oligo_id=ENSMUSG00000038587.135;oligo_type=regular_oneexon;Parent=ENSMUSG00000038587.UTR
chr10	mm10	oligo	4358762	4359021	.	+	.	ID=ENSMUSG00000038587.136;gene_id=ENSMUSG00000038587;gene_name=Akap12;oligo_id=ENSMUSG00000038587.136;oligo_type=regular_oneexon;Parent=ENSMUSG00000038587.UTR
chr10	mm10	oligo	4358766	4359025	.	+	.	ID=ENSMUSG00000038587.137;gene_id=ENSMUSG00000038587;gene_name=Akap12;oligo_id=ENSMUSG00000038587.137;oligo_type=regular_oneexon;Parent=ENSMUSG00000038587.UTR
chr10	mm10	oligo	4358770	4359029	.	+	.	ID=ENSMUSG00000038587.138;gene_id=ENSMUSG00000038587;gene_name=Akap12;oligo_id=ENSMUSG00000038587.138;oligo_type=regular_oneexon;Parent=ENSMUSG00000038587.UTR
chr10	mm10	oligo	4358774	4359033	.	+	.	ID=ENSMUSG00000038587.139;gene_id=ENSMUSG00000038587;gene_name=Akap12;oligo_id=ENSMUSG00000038587.139;oligo_type=regular_oneexon;Parent=ENSMUSG00000038587.UTR
chr10	mm10	oligo	4358778	4359037	.	+	.	ID=ENSMUSG00000038587.140;gene_id=ENSMUSG00000038587;gene_name=Akap12;oligo_id=ENSMUSG00000038587.140;oligo_type=regular_oneexon;Parent=ENSMUSG00000038587.UTR
chr10	mm10	oligo	4358782	4359041	.	+	.	ID=ENSMUSG00000038587.141;gene_id=ENSMUSG00000038587;gene_name=Akap12;oligo_id=ENSMUSG00000038587.141;oligo_type=regular_oneexon;Parent=ENSMUSG00000038587.UTR
chr10	mm10	oligo	4358786	4359045	.	+	.	ID=ENSMUSG00000038587.142;gene_id=ENSMUSG00000038587;gene_name=Akap12;oligo_id=ENSMUSG00000038587.142;oligo_type=regular_oneexon;Parent=ENSMUSG00000038587.UTR
chr10	mm10	oligo	4358790	4359049	.	+	.	ID=ENSMUSG00000038587.143;gene_id=ENSMUSG00000038587;gene_name=Akap12;oligo_id=ENSMUSG00000038587.143;oligo_type=regular_oneexon;Parent=ENSMUSG00000038587.UTR
chr10	mm10	oligo	4358794	4359053	.	+	.	ID=ENSMUSG00000038587.144;gene_id=ENSMUSG00000038587;gene_name=Akap12;oligo_id=ENSMUSG00000038587.144;oligo_type=regular_oneexon;Parent=ENSMUSG00000038587.UTR
chr10	mm10	oligo	4358798	4359057	.	+	.	ID=ENSMUSG00000038587.145;gene_id=ENSMUSG00000038587;gene_name=Akap12;oligo_id=ENSMUSG00000038587.145;oligo_type=regular_oneexon;Parent=ENSMUSG00000038587.UTR
chr10	mm10	oligo	4358802	4359061	.	+	.	ID=ENSMUSG00000038587.146;gene_id=ENSMUSG00000038587;gene_name=Akap12;oligo_id=ENSMUSG00000038587.146;oligo_type=regular_oneexon;Parent=ENSMUSG00000038587.UTR
chr10	mm10	oligo	4358806	4359065	.	+	.	ID=ENSMUSG00000038587.147;gene_id=ENSMUSG00000038587;gene_name=Akap12;oligo_id=ENSMUSG00000038587.147;oligo_type=regular_oneexon;Parent=ENSMUSG00000038587.UTR
chr10	mm10	oligo	4358810	4359069	.	+	.	ID=ENSMUSG00000038587.148;gene_id=ENSMUSG00000038587;gene_name=Akap12;oligo_id=ENSMUSG00000038587.148;oligo_type=regular_oneexon;Parent=ENSMUSG00000038587.UTR
chr10	mm10	oligo	4358814	4359073	.	+	.	ID=ENSMUSG00000038587.149;gene_id=ENSMUSG00000038587;gene_name=Akap12;oligo_id=ENSMUSG00000038587.149;oligo_type=regular_oneexon;Parent=ENSMUSG00000038587.UTR
chr10	mm10	oligo	4358818	4359077	.	+	.	ID=ENSMUSG00000038587.150;gene_id=ENSMUSG00000038587;gene_name=Akap12;oligo_id=ENSMUSG00000038587.150;oligo_type=regular_oneexon;Parent=ENSMUSG00000038587.UTR
chr10	mm10	oligo	4358822	4359081	.	+	.	ID=ENSMUSG00000038587.151;gene_id=ENSMUSG00000038587;gene_name=Akap12;oligo_id=ENSMUSG00000038587.151;oligo_type=regular_oneexon;Parent=ENSMUSG00000038587.UTR
chr10	mm10	oligo	4358826	4359085	.	+	.	ID=ENSMUSG00000038587.152;gene_id=ENSMUSG00000038587;gene_name=Akap12;oligo_id=ENSMUSG00000038587.152;oligo_type=regular_oneexon;Parent=ENSMUSG00000038587.UTR
chr10	mm10	oligo	4358830	4359089	.	+	.	ID=ENSMUSG00000038587.153;gene_id=ENSMUSG00000038587;gene_name=Akap12;oligo_id=ENSMUSG00000038587.153;oligo_type=regular_oneexon;Parent=ENSMUSG00000038587.UTR
chr10	mm10	oligo	4358834	4359093	.	+	.	ID=ENSMUSG00000038587.154;gene_id=ENSMUSG00000038587;gene_name=Akap12;oligo_id=ENSMUSG00000038587.154;oligo_type=regular_oneexon;Parent=ENSMUSG00000038587.UTR
chr10	mm10	oligo	4358838	4359097	.	+	.	ID=ENSMUSG00000038587.155;gene_id=ENSMUSG00000038587;gene_name=Akap12;oligo_id=ENSMUSG00000038587.155;oligo_type=regular_oneexon;Parent=ENSMUSG00000038587.UTR
chr10	mm10	oligo	4358842	4359101	.	+	.	ID=ENSMUSG00000038587.156;gene_id=ENSMUSG00000038587;gene_name=Akap12;oligo_id=ENSMUSG00000038587.156;oligo_type=regular_oneexon;Parent=ENSMUSG00000038587.UTR
chr10	mm10	oligo	4358846	4359105	.	+	.	ID=ENSMUSG00000038587.157;gene_id=ENSMUSG00000038587;gene_name=Akap12;oligo_id=ENSMUSG00000038587.157;oligo_type=regular_oneexon;Parent=ENSMUSG00000038587.UTR
chr10	mm10	oligo	4358850	4359109	.	+	.	ID=ENSMUSG00000038587.158;gene_id=ENSMUSG00000038587;gene_name=Akap12;oligo_id=ENSMUSG00000038587.158;oligo_type=regular_oneexon;Parent=ENSMUSG00000038587.UTR
chr10	mm10	oligo	4358854	4359113	.	+	.	ID=ENSMUSG00000038587.159;gene_id=ENSMUSG00000038587;gene_name=Akap12;oligo_id=ENSMUSG00000038587.159;oligo_type=regular_oneexon;Parent=ENSMUSG00000038587.UTR
chr10	mm10	oligo	4358858	4359117	.	+	.	ID=ENSMUSG00000038587.160;gene_id=ENSMUSG00000038587;gene_name=Akap12;oligo_id=ENSMUSG00000038587.160;oligo_type=regular_oneexon;Parent=ENSMUSG00000038587.UTR
chr10	mm10	oligo	4358862	4359121	.	+	.	ID=ENSMUSG00000038587.161;gene_id=ENSMUSG00000038587;gene_name=Akap12;oligo_id=ENSMUSG00000038587.161;oligo_type=regular_oneexon;Parent=ENSMUSG00000038587.UTR
chr10	mm10	oligo	4358866	4359125	.	+	.	ID=ENSMUSG00000038587.162;gene_id=ENSMUSG00000038587;gene_name=Akap12;oligo_id=ENSMUSG00000038587.162;oligo_type=regular_oneexon;Parent=ENSMUSG00000038587.UTR
chr10	mm10	oligo	4358870	4359129	.	+	.	ID=ENSMUSG00000038587.163;gene_id=ENSMUSG00000038587;gene_name=Akap12;oligo_id=ENSMUSG00000038587.163;oligo_type=regular_oneexon;Parent=ENSMUSG00000038587.UTR
chr10	mm10	oligo	4358874	4359133	.	+	.	ID=ENSMUSG00000038587.164;gene_id=ENSMUSG00000038587;gene_name=Akap12;oligo_id=ENSMUSG00000038587.164;oligo_type=regular_oneexon;Parent=ENSMUSG00000038587.UTR
chr10	mm10	oligo	4358878	4359137	.	+	.	ID=ENSMUSG00000038587.165;gene_id=ENSMUSG00000038587;gene_name=Akap12;oligo_id=ENSMUSG00000038587.165;oligo_type=regular_oneexon;Parent=ENSMUSG00000038587.UTR
chr10	mm10	oligo	4358882	4359141	.	+	.	ID=ENSMUSG00000038587.166;gene_id=ENSMUSG00000038587;gene_name=Akap12;oligo_id=ENSMUSG00000038587.166;oligo_type=regular_oneexon;Parent=ENSMUSG00000038587.UTR
chr10	mm10	oligo	4358886	4359145	.	+	.	ID=ENSMUSG00000038587.167;gene_id=ENSMUSG00000038587;gene_name=Akap12;oligo_id=ENSMUSG00000038587.167;oligo_type=regular_oneexon;Parent=ENSMUSG00000038587.UTR
chr10	mm10	oligo	4358890	4359149	.	+	.	ID=ENSMUSG00000038587.168;gene_id=ENSMUSG00000038587;gene_name=Akap12;oligo_id=ENSMUSG00000038587.168;oligo_type=regular_oneexon;Parent=ENSMUSG00000038587.UTR
chr10	mm10	oligo	4358894	4359153	.	+	.	ID=ENSMUSG00000038587.169;gene_id=ENSMUSG00000038587;gene_name=Akap12;oligo_id=ENSMUSG00000038587.169;oligo_type=regular_oneexon;Parent=ENSMUSG00000038587.UTR
chr10	mm10	oligo	4358898	4359157	.	+	.	ID=ENSMUSG00000038587.170;gene_id=ENSMUSG00000038587;gene_name=Akap12;oligo_id=ENSMUSG00000038587.170;oligo_type=regular_oneexon;Parent=ENSMUSG00000038587.UTR
chr10	mm10	oligo	4358902	4359161	.	+	.	ID=ENSMUSG00000038587.171;gene_id=ENSMUSG00000038587;gene_name=Akap12;oligo_id=ENSMUSG00000038587.171;oligo_type=regular_oneexon;Parent=ENSMUSG00000038587.UTR
chr10	mm10	oligo	4358906	4359165	.	+	.	ID=ENSMUSG00000038587.172;gene_id=ENSMUSG00000038587;gene_name=Akap12;oligo_id=ENSMUSG00000038587.172;oligo_type=regular_oneexon;Parent=ENSMUSG00000038587.UTR
chr10	mm10	oligo	4358910	4359169	.	+	.	ID=ENSMUSG00000038587.173;gene_id=ENSMUSG00000038587;gene_name=Akap12;oligo_id=ENSMUSG00000038587.173;oligo_type=regular_oneexon;Parent=ENSMUSG00000038587.UTR
chr10	mm10	oligo	4358914	4359173	.	+	.	ID=ENSMUSG00000038587.174;gene_id=ENSMUSG00000038587;gene_name=Akap12;oligo_id=ENSMUSG00000038587.174;oligo_type=regular_oneexon;Parent=ENSMUSG00000038587.UTR
chr10	mm10	oligo	4358918	4359177	.	+	.	ID=ENSMUSG00000038587.175;gene_id=ENSMUSG00000038587;gene_name=Akap12;oligo_id=ENSMUSG00000038587.175;oligo_type=regular_oneexon;Parent=ENSMUSG00000038587.UTR
chr10	mm10	oligo	4358922	4359181	.	+	.	ID=ENSMUSG00000038587.176;gene_id=ENSMUSG00000038587;gene_name=Akap12;oligo_id=ENSMUSG00000038587.176;oligo_type=regular_oneexon;Parent=ENSMUSG00000038587.UTR
chr10	mm10	oligo	4358926	4359185	.	+	.	ID=ENSMUSG00000038587.177;gene_id=ENSMUSG00000038587;gene_name=Akap12;oligo_id=ENSMUSG00000038587.177;oligo_type=regular_oneexon;Parent=ENSMUSG00000038587.UTR
chr10	mm10	oligo	4358930	4359189	.	+	.	ID=ENSMUSG00000038587.178;gene_id=ENSMUSG00000038587;gene_name=Akap12;oligo_id=ENSMUSG00000038587.178;oligo_type=regular_oneexon;Parent=ENSMUSG00000038587.UTR
chr10	mm10	oligo	4358934	4359193	.	+	.	ID=ENSMUSG00000038587.179;gene_id=ENSMUSG00000038587;gene_name=Akap12;oligo_id=ENSMUSG00000038587.179;oligo_type=regular_oneexon;Parent=ENSMUSG00000038587.UTR
chr10	mm10	oligo	4358938	4359197	.	+	.	ID=ENSMUSG00000038587.180;gene_id=ENSMUSG00000038587;gene_name=Akap12;oligo_id=ENSMUSG00000038587.180;oligo_type=regular_oneexon;Parent=ENSMUSG00000038587.UTR
chr10	mm10	oligo	4358942	4359201	.	+	.	ID=ENSMUSG00000038587.181;gene_id=ENSMUSG00000038587;gene_name=Akap12;oligo_id=ENSMUSG00000038587.181;oligo_type=regular_oneexon;Parent=ENSMUSG00000038587.UTR
chr10	mm10	oligo	4358946	4359205	.	+	.	ID=ENSMUSG00000038587.182;gene_id=ENSMUSG00000038587;gene_name=Akap12;oligo_id=ENSMUSG00000038587.182;oligo_type=regular_oneexon;Parent=ENSMUSG00000038587.UTR
chr10	mm10	oligo	4358950	4359209	.	+	.	ID=ENSMUSG00000038587.183;gene_id=ENSMUSG00000038587;gene_name=Akap12;oligo_id=ENSMUSG00000038587.183;oligo_type=regular_oneexon;Parent=ENSMUSG00000038587.UTR
chr10	mm10	oligo	4358954	4359213	.	+	.	ID=ENSMUSG00000038587.184;gene_id=ENSMUSG00000038587;gene_name=Akap12;oligo_id=ENSMUSG00000038587.184;oligo_type=regular_oneexon;Parent=ENSMUSG00000038587.UTR
chr10	mm10	oligo	4358958	4359217	.	+	.	ID=ENSMUSG00000038587.185;gene_id=ENSMUSG00000038587;gene_name=Akap12;oligo_id=ENSMUSG00000038587.185;oligo_type=regular_oneexon;Parent=ENSMUSG00000038587.UTR
chr10	mm10	oligo	4358962	4359221	.	+	.	ID=ENSMUSG00000038587.186;gene_id=ENSMUSG00000038587;gene_name=Akap12;oligo_id=ENSMUSG00000038587.186;oligo_type=regular_oneexon;Parent=ENSMUSG00000038587.UTR
chr10	mm10	oligo	4358966	4359225	.	+	.	ID=ENSMUSG00000038587.187;gene_id=ENSMUSG00000038587;gene_name=Akap12;oligo_id=ENSMUSG00000038587.187;oligo_type=regular_oneexon;Parent=ENSMUSG00000038587.UTR
chr10	mm10	oligo	4358970	4359229	.	+	.	ID=ENSMUSG00000038587.188;gene_id=ENSMUSG00000038587;gene_name=Akap12;oligo_id=ENSMUSG00000038587.188;oligo_type=regular_oneexon;Parent=ENSMUSG00000038587.UTR
chr10	mm10	oligo	4358974	4359233	.	+	.	ID=ENSMUSG00000038587.189;gene_id=ENSMUSG00000038587;gene_name=Akap12;oligo_id=ENSMUSG00000038587.189;oligo_type=regular_oneexon;Parent=ENSMUSG00000038587.UTR
chr10	mm10	oligo	4358978	4359237	.	+	.	ID=ENSMUSG00000038587.190;gene_id=ENSMUSG00000038587;gene_name=Akap12;oligo_id=ENSMUSG00000038587.190;oligo_type=regular_oneexon;Parent=ENSMUSG00000038587.UTR
chr10	mm10	oligo	4358982	4359241	.	+	.	ID=ENSMUSG00000038587.191;gene_id=ENSMUSG00000038587;gene_name=Akap12;oligo_id=ENSMUSG00000038587.191;oligo_type=regular_oneexon;Parent=ENSMUSG00000038587.UTR
chr10	mm10	oligo	4358986	4359245	.	+	.	ID=ENSMUSG00000038587.192;gene_id=ENSMUSG00000038587;gene_name=Akap12;oligo_id=ENSMUSG00000038587.192;oligo_type=regular_oneexon;Parent=ENSMUSG00000038587.UTR
chr10	mm10	oligo	4358990	4359249	.	+	.	ID=ENSMUSG00000038587.193;gene_id=ENSMUSG00000038587;gene_name=Akap12;oligo_id=ENSMUSG00000038587.193;oligo_type=regular_oneexon;Parent=ENSMUSG00000038587.UTR
chr10	mm10	oligo	4358994	4359253	.	+	.	ID=ENSMUSG00000038587.194;gene_id=ENSMUSG00000038587;gene_name=Akap12;oligo_id=ENSMUSG00000038587.194;oligo_type=regular_oneexon;Parent=ENSMUSG00000038587.UTR
chr10	mm10	oligo	4358998	4359257	.	+	.	ID=ENSMUSG00000038587.195;gene_id=ENSMUSG00000038587;gene_name=Akap12;oligo_id=ENSMUSG00000038587.195;oligo_type=regular_oneexon;Parent=ENSMUSG00000038587.UTR
chr10	mm10	oligo	4359002	4359261	.	+	.	ID=ENSMUSG00000038587.196;gene_id=ENSMUSG00000038587;gene_name=Akap12;oligo_id=ENSMUSG00000038587.196;oligo_type=regular_oneexon;Parent=ENSMUSG00000038587.UTR
chr10	mm10	oligo	4359006	4359265	.	+	.	ID=ENSMUSG00000038587.197;gene_id=ENSMUSG00000038587;gene_name=Akap12;oligo_id=ENSMUSG00000038587.197;oligo_type=regular_oneexon;Parent=ENSMUSG00000038587.UTR
chr10	mm10	oligo	4359010	4359269	.	+	.	ID=ENSMUSG00000038587.198;gene_id=ENSMUSG00000038587;gene_name=Akap12;oligo_id=ENSMUSG00000038587.198;oligo_type=regular_oneexon;Parent=ENSMUSG00000038587.UTR
chr10	mm10	oligo	4359014	4359273	.	+	.	ID=ENSMUSG00000038587.199;gene_id=ENSMUSG00000038587;gene_name=Akap12;oligo_id=ENSMUSG00000038587.199;oligo_type=regular_oneexon;Parent=ENSMUSG00000038587.UTR
chr10	mm10	oligo	4359018	4359277	.	+	.	ID=ENSMUSG00000038587.200;gene_id=ENSMUSG00000038587;gene_name=Akap12;oligo_id=ENSMUSG00000038587.200;oligo_type=regular_oneexon;Parent=ENSMUSG00000038587.UTR
chr10	mm10	oligo	4359022	4359281	.	+	.	ID=ENSMUSG00000038587.201;gene_id=ENSMUSG00000038587;gene_name=Akap12;oligo_id=ENSMUSG00000038587.201;oligo_type=regular_oneexon;Parent=ENSMUSG00000038587.UTR
chr10	mm10	oligo	4359026	4359285	.	+	.	ID=ENSMUSG00000038587.202;gene_id=ENSMUSG00000038587;gene_name=Akap12;oligo_id=ENSMUSG00000038587.202;oligo_type=regular_oneexon;Parent=ENSMUSG00000038587.UTR
chr10	mm10	oligo	4359030	4359289	.	+	.	ID=ENSMUSG00000038587.203;gene_id=ENSMUSG00000038587;gene_name=Akap12;oligo_id=ENSMUSG00000038587.203;oligo_type=regular_oneexon;Parent=ENSMUSG00000038587.UTR
chr10	mm10	oligo	4359034	4359293	.	+	.	ID=ENSMUSG00000038587.204;gene_id=ENSMUSG00000038587;gene_name=Akap12;oligo_id=ENSMUSG00000038587.204;oligo_type=regular_oneexon;Parent=ENSMUSG00000038587.UTR
chr10	mm10	oligo	4359038	4359297	.	+	.	ID=ENSMUSG00000038587.205;gene_id=ENSMUSG00000038587;gene_name=Akap12;oligo_id=ENSMUSG00000038587.205;oligo_type=regular_oneexon;Parent=ENSMUSG00000038587.UTR
chr10	mm10	oligo	4359042	4359301	.	+	.	ID=ENSMUSG00000038587.206;gene_id=ENSMUSG00000038587;gene_name=Akap12;oligo_id=ENSMUSG00000038587.206;oligo_type=regular_oneexon;Parent=ENSMUSG00000038587.UTR
chr10	mm10	oligo	4359046	4359305	.	+	.	ID=ENSMUSG00000038587.207;gene_id=ENSMUSG00000038587;gene_name=Akap12;oligo_id=ENSMUSG00000038587.207;oligo_type=regular_oneexon;Parent=ENSMUSG00000038587.UTR
chr10	mm10	oligo	4359050	4359309	.	+	.	ID=ENSMUSG00000038587.208;gene_id=ENSMUSG00000038587;gene_name=Akap12;oligo_id=ENSMUSG00000038587.208;oligo_type=regular_oneexon;Parent=ENSMUSG00000038587.UTR
chr10	mm10	oligo	4359054	4359313	.	+	.	ID=ENSMUSG00000038587.209;gene_id=ENSMUSG00000038587;gene_name=Akap12;oligo_id=ENSMUSG00000038587.209;oligo_type=regular_oneexon;Parent=ENSMUSG00000038587.UTR
chr10	mm10	oligo	4359058	4359317	.	+	.	ID=ENSMUSG00000038587.210;gene_id=ENSMUSG00000038587;gene_name=Akap12;oligo_id=ENSMUSG00000038587.210;oligo_type=regular_oneexon;Parent=ENSMUSG00000038587.UTR
chr10	mm10	oligo	4359062	4359321	.	+	.	ID=ENSMUSG00000038587.211;gene_id=ENSMUSG00000038587;gene_name=Akap12;oligo_id=ENSMUSG00000038587.211;oligo_type=regular_oneexon;Parent=ENSMUSG00000038587.UTR
chr10	mm10	oligo	4359066	4359325	.	+	.	ID=ENSMUSG00000038587.212;gene_id=ENSMUSG00000038587;gene_name=Akap12;oligo_id=ENSMUSG00000038587.212;oligo_type=regular_oneexon;Parent=ENSMUSG00000038587.UTR
chr10	mm10	oligo	4359070	4359329	.	+	.	ID=ENSMUSG00000038587.213;gene_id=ENSMUSG00000038587;gene_name=Akap12;oligo_id=ENSMUSG00000038587.213;oligo_type=regular_oneexon;Parent=ENSMUSG00000038587.UTR
chr10	mm10	oligo	4359074	4359333	.	+	.	ID=ENSMUSG00000038587.214;gene_id=ENSMUSG00000038587;gene_name=Akap12;oligo_id=ENSMUSG00000038587.214;oligo_type=regular_oneexon;Parent=ENSMUSG00000038587.UTR
chr10	mm10	oligo	4359078	4359337	.	+	.	ID=ENSMUSG00000038587.215;gene_id=ENSMUSG00000038587;gene_name=Akap12;oligo_id=ENSMUSG00000038587.215;oligo_type=regular_oneexon;Parent=ENSMUSG00000038587.UTR
chr10	mm10	oligo	4359082	4359341	.	+	.	ID=ENSMUSG00000038587.216;gene_id=ENSMUSG00000038587;gene_name=Akap12;oligo_id=ENSMUSG00000038587.216;oligo_type=regular_oneexon;Parent=ENSMUSG00000038587.UTR
chr10	mm10	oligo	4359086	4359345	.	+	.	ID=ENSMUSG00000038587.217;gene_id=ENSMUSG00000038587;gene_name=Akap12;oligo_id=ENSMUSG00000038587.217;oligo_type=regular_oneexon;Parent=ENSMUSG00000038587.UTR
chr10	mm10	oligo	4359090	4359349	.	+	.	ID=ENSMUSG00000038587.218;gene_id=ENSMUSG00000038587;gene_name=Akap12;oligo_id=ENSMUSG00000038587.218;oligo_type=regular_oneexon;Parent=ENSMUSG00000038587.UTR
chr10	mm10	oligo	4359094	4359353	.	+	.	ID=ENSMUSG00000038587.219;gene_id=ENSMUSG00000038587;gene_name=Akap12;oligo_id=ENSMUSG00000038587.219;oligo_type=regular_oneexon;Parent=ENSMUSG00000038587.UTR
chr10	mm10	oligo	4359098	4359357	.	+	.	ID=ENSMUSG00000038587.220;gene_id=ENSMUSG00000038587;gene_name=Akap12;oligo_id=ENSMUSG00000038587.220;oligo_type=regular_oneexon;Parent=ENSMUSG00000038587.UTR
chr10	mm10	oligo	4359102	4359361	.	+	.	ID=ENSMUSG00000038587.221;gene_id=ENSMUSG00000038587;gene_name=Akap12;oligo_id=ENSMUSG00000038587.221;oligo_type=regular_oneexon;Parent=ENSMUSG00000038587.UTR
chr10	mm10	oligo	4359106	4359365	.	+	.	ID=ENSMUSG00000038587.222;gene_id=ENSMUSG00000038587;gene_name=Akap12;oligo_id=ENSMUSG00000038587.222;oligo_type=regular_oneexon;Parent=ENSMUSG00000038587.UTR
chr10	mm10	oligo	4359110	4359369	.	+	.	ID=ENSMUSG00000038587.223;gene_id=ENSMUSG00000038587;gene_name=Akap12;oligo_id=ENSMUSG00000038587.223;oligo_type=regular_oneexon;Parent=ENSMUSG00000038587.UTR
chr10	mm10	oligo	4359114	4359373	.	+	.	ID=ENSMUSG00000038587.224;gene_id=ENSMUSG00000038587;gene_name=Akap12;oligo_id=ENSMUSG00000038587.224;oligo_type=regular_oneexon;Parent=ENSMUSG00000038587.UTR
chr10	mm10	oligo	4359118	4359377	.	+	.	ID=ENSMUSG00000038587.225;gene_id=ENSMUSG00000038587;gene_name=Akap12;oligo_id=ENSMUSG00000038587.225;oligo_type=regular_oneexon;Parent=ENSMUSG00000038587.UTR
chr10	mm10	oligo	4359122	4359381	.	+	.	ID=ENSMUSG00000038587.226;gene_id=ENSMUSG00000038587;gene_name=Akap12;oligo_id=ENSMUSG00000038587.226;oligo_type=regular_oneexon;Parent=ENSMUSG00000038587.UTR
chr10	mm10	oligo	4359126	4359385	.	+	.	ID=ENSMUSG00000038587.227;gene_id=ENSMUSG00000038587;gene_name=Akap12;oligo_id=ENSMUSG00000038587.227;oligo_type=regular_oneexon;Parent=ENSMUSG00000038587.UTR
chr10	mm10	oligo	4359130	4359389	.	+	.	ID=ENSMUSG00000038587.228;gene_id=ENSMUSG00000038587;gene_name=Akap12;oligo_id=ENSMUSG00000038587.228;oligo_type=regular_oneexon;Parent=ENSMUSG00000038587.UTR
chr10	mm10	oligo	4359134	4359393	.	+	.	ID=ENSMUSG00000038587.229;gene_id=ENSMUSG00000038587;gene_name=Akap12;oligo_id=ENSMUSG00000038587.229;oligo_type=regular_oneexon;Parent=ENSMUSG00000038587.UTR
chr10	mm10	oligo	4359138	4359397	.	+	.	ID=ENSMUSG00000038587.230;gene_id=ENSMUSG00000038587;gene_name=Akap12;oligo_id=ENSMUSG00000038587.230;oligo_type=regular_oneexon;Parent=ENSMUSG00000038587.UTR
chr10	mm10	oligo	4359142	4359401	.	+	.	ID=ENSMUSG00000038587.231;gene_id=ENSMUSG00000038587;gene_name=Akap12;oligo_id=ENSMUSG00000038587.231;oligo_type=regular_oneexon;Parent=ENSMUSG00000038587.UTR
chr10	mm10	oligo	4359146	4359405	.	+	.	ID=ENSMUSG00000038587.232;gene_id=ENSMUSG00000038587;gene_name=Akap12;oligo_id=ENSMUSG00000038587.232;oligo_type=regular_oneexon;Parent=ENSMUSG00000038587.UTR
chr10	mm10	oligo	4359150	4359409	.	+	.	ID=ENSMUSG00000038587.233;gene_id=ENSMUSG00000038587;gene_name=Akap12;oligo_id=ENSMUSG00000038587.233;oligo_type=regular_oneexon;Parent=ENSMUSG00000038587.UTR
chr10	mm10	oligo	4359154	4359413	.	+	.	ID=ENSMUSG00000038587.234;gene_id=ENSMUSG00000038587;gene_name=Akap12;oligo_id=ENSMUSG00000038587.234;oligo_type=regular_oneexon;Parent=ENSMUSG00000038587.UTR
chr10	mm10	oligo	4359158	4359417	.	+	.	ID=ENSMUSG00000038587.235;gene_id=ENSMUSG00000038587;gene_name=Akap12;oligo_id=ENSMUSG00000038587.235;oligo_type=regular_oneexon;Parent=ENSMUSG00000038587.UTR
chr10	mm10	oligo	4359162	4359421	.	+	.	ID=ENSMUSG00000038587.236;gene_id=ENSMUSG00000038587;gene_name=Akap12;oligo_id=ENSMUSG00000038587.236;oligo_type=regular_oneexon;Parent=ENSMUSG00000038587.UTR
chr10	mm10	oligo	4359166	4359425	.	+	.	ID=ENSMUSG00000038587.237;gene_id=ENSMUSG00000038587;gene_name=Akap12;oligo_id=ENSMUSG00000038587.237;oligo_type=regular_oneexon;Parent=ENSMUSG00000038587.UTR
chr10	mm10	oligo	4359170	4359429	.	+	.	ID=ENSMUSG00000038587.238;gene_id=ENSMUSG00000038587;gene_name=Akap12;oligo_id=ENSMUSG00000038587.238;oligo_type=regular_oneexon;Parent=ENSMUSG00000038587.UTR
chr10	mm10	oligo	4359174	4359433	.	+	.	ID=ENSMUSG00000038587.239;gene_id=ENSMUSG00000038587;gene_name=Akap12;oligo_id=ENSMUSG00000038587.239;oligo_type=regular_oneexon;Parent=ENSMUSG00000038587.UTR
chr10	mm10	oligo	4359178	4359437	.	+	.	ID=ENSMUSG00000038587.240;gene_id=ENSMUSG00000038587;gene_name=Akap12;oligo_id=ENSMUSG00000038587.240;oligo_type=regular_oneexon;Parent=ENSMUSG00000038587.UTR
chr10	mm10	oligo	4359182	4359441	.	+	.	ID=ENSMUSG00000038587.241;gene_id=ENSMUSG00000038587;gene_name=Akap12;oligo_id=ENSMUSG00000038587.241;oligo_type=regular_oneexon;Parent=ENSMUSG00000038587.UTR
chr10	mm10	oligo	4359186	4359445	.	+	.	ID=ENSMUSG00000038587.242;gene_id=ENSMUSG00000038587;gene_name=Akap12;oligo_id=ENSMUSG00000038587.242;oligo_type=regular_oneexon;Parent=ENSMUSG00000038587.UTR
chr10	mm10	oligo	4359190	4359449	.	+	.	ID=ENSMUSG00000038587.243;gene_id=ENSMUSG00000038587;gene_name=Akap12;oligo_id=ENSMUSG00000038587.243;oligo_type=regular_oneexon;Parent=ENSMUSG00000038587.UTR
chr10	mm10	oligo	4359194	4359453	.	+	.	ID=ENSMUSG00000038587.244;gene_id=ENSMUSG00000038587;gene_name=Akap12;oligo_id=ENSMUSG00000038587.244;oligo_type=regular_oneexon;Parent=ENSMUSG00000038587.UTR
chr10	mm10	oligo	4359198	4359457	.	+	.	ID=ENSMUSG00000038587.245;gene_id=ENSMUSG00000038587;gene_name=Akap12;oligo_id=ENSMUSG00000038587.245;oligo_type=regular_oneexon;Parent=ENSMUSG00000038587.UTR
chr10	mm10	oligo	4359202	4359461	.	+	.	ID=ENSMUSG00000038587.246;gene_id=ENSMUSG00000038587;gene_name=Akap12;oligo_id=ENSMUSG00000038587.246;oligo_type=regular_oneexon;Parent=ENSMUSG00000038587.UTR
chr10	mm10	oligo	4359206	4359465	.	+	.	ID=ENSMUSG00000038587.247;gene_id=ENSMUSG00000038587;gene_name=Akap12;oligo_id=ENSMUSG00000038587.247;oligo_type=regular_oneexon;Parent=ENSMUSG00000038587.UTR
chr10	mm10	oligo	4359210	4359469	.	+	.	ID=ENSMUSG00000038587.248;gene_id=ENSMUSG00000038587;gene_name=Akap12;oligo_id=ENSMUSG00000038587.248;oligo_type=regular_oneexon;Parent=ENSMUSG00000038587.UTR
chr10	mm10	oligo	4359214	4359473	.	+	.	ID=ENSMUSG00000038587.249;gene_id=ENSMUSG00000038587;gene_name=Akap12;oligo_id=ENSMUSG00000038587.249;oligo_type=regular_oneexon;Parent=ENSMUSG00000038587.UTR
chr10	mm10	oligo	4359218	4359477	.	+	.	ID=ENSMUSG00000038587.250;gene_id=ENSMUSG00000038587;gene_name=Akap12;oligo_id=ENSMUSG00000038587.250;oligo_type=regular_oneexon;Parent=ENSMUSG00000038587.UTR
chr10	mm10	oligo	4359222	4359481	.	+	.	ID=ENSMUSG00000038587.251;gene_id=ENSMUSG00000038587;gene_name=Akap12;oligo_id=ENSMUSG00000038587.251;oligo_type=regular_oneexon;Parent=ENSMUSG00000038587.UTR
chr10	mm10	oligo	4359226	4359485	.	+	.	ID=ENSMUSG00000038587.252;gene_id=ENSMUSG00000038587;gene_name=Akap12;oligo_id=ENSMUSG00000038587.252;oligo_type=regular_oneexon;Parent=ENSMUSG00000038587.UTR
chr10	mm10	oligo	4359230	4359489	.	+	.	ID=ENSMUSG00000038587.253;gene_id=ENSMUSG00000038587;gene_name=Akap12;oligo_id=ENSMUSG00000038587.253;oligo_type=regular_oneexon;Parent=ENSMUSG00000038587.UTR
chr10	mm10	oligo	4359234	4359493	.	+	.	ID=ENSMUSG00000038587.254;gene_id=ENSMUSG00000038587;gene_name=Akap12;oligo_id=ENSMUSG00000038587.254;oligo_type=regular_oneexon;Parent=ENSMUSG00000038587.UTR
chr10	mm10	oligo	4359238	4359497	.	+	.	ID=ENSMUSG00000038587.255;gene_id=ENSMUSG00000038587;gene_name=Akap12;oligo_id=ENSMUSG00000038587.255;oligo_type=regular_oneexon;Parent=ENSMUSG00000038587.UTR
chr10	mm10	oligo	4359242	4359501	.	+	.	ID=ENSMUSG00000038587.256;gene_id=ENSMUSG00000038587;gene_name=Akap12;oligo_id=ENSMUSG00000038587.256;oligo_type=regular_oneexon;Parent=ENSMUSG00000038587.UTR
chr10	mm10	oligo	4359246	4359505	.	+	.	ID=ENSMUSG00000038587.257;gene_id=ENSMUSG00000038587;gene_name=Akap12;oligo_id=ENSMUSG00000038587.257;oligo_type=regular_oneexon;Parent=ENSMUSG00000038587.UTR
chr10	mm10	oligo	4359250	4359509	.	+	.	ID=ENSMUSG00000038587.258;gene_id=ENSMUSG00000038587;gene_name=Akap12;oligo_id=ENSMUSG00000038587.258;oligo_type=regular_oneexon;Parent=ENSMUSG00000038587.UTR
chr10	mm10	oligo	4359254	4359513	.	+	.	ID=ENSMUSG00000038587.259;gene_id=ENSMUSG00000038587;gene_name=Akap12;oligo_id=ENSMUSG00000038587.259;oligo_type=regular_oneexon;Parent=ENSMUSG00000038587.UTR
chr10	mm10	oligo	4359258	4359517	.	+	.	ID=ENSMUSG00000038587.260;gene_id=ENSMUSG00000038587;gene_name=Akap12;oligo_id=ENSMUSG00000038587.260;oligo_type=regular_oneexon;Parent=ENSMUSG00000038587.UTR
chr10	mm10	oligo	4359262	4359521	.	+	.	ID=ENSMUSG00000038587.261;gene_id=ENSMUSG00000038587;gene_name=Akap12;oligo_id=ENSMUSG00000038587.261;oligo_type=regular_oneexon;Parent=ENSMUSG00000038587.UTR
chr10	mm10	oligo	4359266	4359525	.	+	.	ID=ENSMUSG00000038587.262;gene_id=ENSMUSG00000038587;gene_name=Akap12;oligo_id=ENSMUSG00000038587.262;oligo_type=regular_oneexon;Parent=ENSMUSG00000038587.UTR
chr10	mm10	oligo	4359270	4359529	.	+	.	ID=ENSMUSG00000038587.263;gene_id=ENSMUSG00000038587;gene_name=Akap12;oligo_id=ENSMUSG00000038587.263;oligo_type=regular_oneexon;Parent=ENSMUSG00000038587.UTR
chr10	mm10	oligo	4359274	4359533	.	+	.	ID=ENSMUSG00000038587.264;gene_id=ENSMUSG00000038587;gene_name=Akap12;oligo_id=ENSMUSG00000038587.264;oligo_type=regular_oneexon;Parent=ENSMUSG00000038587.UTR
chr10	mm10	oligo	4359278	4359537	.	+	.	ID=ENSMUSG00000038587.265;gene_id=ENSMUSG00000038587;gene_name=Akap12;oligo_id=ENSMUSG00000038587.265;oligo_type=regular_oneexon;Parent=ENSMUSG00000038587.UTR
chr10	mm10	oligo	4359282	4359541	.	+	.	ID=ENSMUSG00000038587.266;gene_id=ENSMUSG00000038587;gene_name=Akap12;oligo_id=ENSMUSG00000038587.266;oligo_type=regular_oneexon;Parent=ENSMUSG00000038587.UTR
chr10	mm10	oligo	4359286	4359545	.	+	.	ID=ENSMUSG00000038587.267;gene_id=ENSMUSG00000038587;gene_name=Akap12;oligo_id=ENSMUSG00000038587.267;oligo_type=regular_oneexon;Parent=ENSMUSG00000038587.UTR
chr10	mm10	oligo	4359290	4359549	.	+	.	ID=ENSMUSG00000038587.268;gene_id=ENSMUSG00000038587;gene_name=Akap12;oligo_id=ENSMUSG00000038587.268;oligo_type=regular_oneexon;Parent=ENSMUSG00000038587.UTR
chr10	mm10	oligo	4359294	4359553	.	+	.	ID=ENSMUSG00000038587.269;gene_id=ENSMUSG00000038587;gene_name=Akap12;oligo_id=ENSMUSG00000038587.269;oligo_type=regular_oneexon;Parent=ENSMUSG00000038587.UTR
chr10	mm10	oligo	4359298	4359557	.	+	.	ID=ENSMUSG00000038587.270;gene_id=ENSMUSG00000038587;gene_name=Akap12;oligo_id=ENSMUSG00000038587.270;oligo_type=regular_oneexon;Parent=ENSMUSG00000038587.UTR
chr10	mm10	oligo	4359302	4359561	.	+	.	ID=ENSMUSG00000038587.271;gene_id=ENSMUSG00000038587;gene_name=Akap12;oligo_id=ENSMUSG00000038587.271;oligo_type=regular_oneexon;Parent=ENSMUSG00000038587.UTR
chr10	mm10	oligo	4359306	4359565	.	+	.	ID=ENSMUSG00000038587.272;gene_id=ENSMUSG00000038587;gene_name=Akap12;oligo_id=ENSMUSG00000038587.272;oligo_type=regular_oneexon;Parent=ENSMUSG00000038587.UTR
chr10	mm10	oligo	4359310	4359569	.	+	.	ID=ENSMUSG00000038587.273;gene_id=ENSMUSG00000038587;gene_name=Akap12;oligo_id=ENSMUSG00000038587.273;oligo_type=regular_oneexon;Parent=ENSMUSG00000038587.UTR
chr10	mm10	UTR	128882197	128885204	.	-	.	gene_id=ENSMUSG00000025352;gene_name=Gdf11;number_of_oligos=688;ID=ENSMUSG00000025352.UTR
chr10	mm10	oligo	128884945	128885204	.	-	.	ID=ENSMUSG00000025352.1;gene_id=ENSMUSG00000025352;gene_name=Gdf11;oligo_id=ENSMUSG00000025352.1;oligo_type=regular_oneexon;Parent=ENSMUSG00000025352.UTR
chr10	mm10	oligo	128884941	128885200	.	-	.	ID=ENSMUSG00000025352.2;gene_id=ENSMUSG00000025352;gene_name=Gdf11;oligo_id=ENSMUSG00000025352.2;oligo_type=regular_oneexon;Parent=ENSMUSG00000025352.UTR
chr10	mm10	oligo	128884937	128885196	.	-	.	ID=ENSMUSG00000025352.3;gene_id=ENSMUSG00000025352;gene_name=Gdf11;oligo_id=ENSMUSG00000025352.3;oligo_type=regular_oneexon;Parent=ENSMUSG00000025352.UTR
chr10	mm10	oligo	128884933	128885192	.	-	.	ID=ENSMUSG00000025352.4;gene_id=ENSMUSG00000025352;gene_name=Gdf11;oligo_id=ENSMUSG00000025352.4;oligo_type=regular_oneexon;Parent=ENSMUSG00000025352.UTR
chr10	mm10	oligo	128884929	128885188	.	-	.	ID=ENSMUSG00000025352.5;gene_id=ENSMUSG00000025352;gene_name=Gdf11;oligo_id=ENSMUSG00000025352.5;oligo_type=regular_oneexon;Parent=ENSMUSG00000025352.UTR
chr10	mm10	oligo	128884925	128885184	.	-	.	ID=ENSMUSG00000025352.6;gene_id=ENSMUSG00000025352;gene_name=Gdf11;oligo_id=ENSMUSG00000025352.6;oligo_type=regular_oneexon;Parent=ENSMUSG00000025352.UTR
chr10	mm10	oligo	128884921	128885180	.	-	.	ID=ENSMUSG00000025352.7;gene_id=ENSMUSG00000025352;gene_name=Gdf11;oligo_id=ENSMUSG00000025352.7;oligo_type=regular_oneexon;Parent=ENSMUSG00000025352.UTR
chr10	mm10	oligo	128884917	128885176	.	-	.	ID=ENSMUSG00000025352.8;gene_id=ENSMUSG00000025352;gene_name=Gdf11;oligo_id=ENSMUSG00000025352.8;oligo_type=regular_oneexon;Parent=ENSMUSG00000025352.UTR
chr10	mm10	oligo	128884913	128885172	.	-	.	ID=ENSMUSG00000025352.9;gene_id=ENSMUSG00000025352;gene_name=Gdf11;oligo_id=ENSMUSG00000025352.9;oligo_type=regular_oneexon;Parent=ENSMUSG00000025352.UTR
chr10	mm10	oligo	128884909	128885168	.	-	.	ID=ENSMUSG00000025352.10;gene_id=ENSMUSG00000025352;gene_name=Gdf11;oligo_id=ENSMUSG00000025352.10;oligo_type=regular_oneexon;Parent=ENSMUSG00000025352.UTR
chr10	mm10	oligo	128884905	128885164	.	-	.	ID=ENSMUSG00000025352.11;gene_id=ENSMUSG00000025352;gene_name=Gdf11;oligo_id=ENSMUSG00000025352.11;oligo_type=regular_oneexon;Parent=ENSMUSG00000025352.UTR
chr10	mm10	oligo	128884901	128885160	.	-	.	ID=ENSMUSG00000025352.12;gene_id=ENSMUSG00000025352;gene_name=Gdf11;oligo_id=ENSMUSG00000025352.12;oligo_type=regular_oneexon;Parent=ENSMUSG00000025352.UTR
chr10	mm10	oligo	128884897	128885156	.	-	.	ID=ENSMUSG00000025352.13;gene_id=ENSMUSG00000025352;gene_name=Gdf11;oligo_id=ENSMUSG00000025352.13;oligo_type=regular_oneexon;Parent=ENSMUSG00000025352.UTR
chr10	mm10	oligo	128884893	128885152	.	-	.	ID=ENSMUSG00000025352.14;gene_id=ENSMUSG00000025352;gene_name=Gdf11;oligo_id=ENSMUSG00000025352.14;oligo_type=regular_oneexon;Parent=ENSMUSG00000025352.UTR
chr10	mm10	oligo	128884889	128885148	.	-	.	ID=ENSMUSG00000025352.15;gene_id=ENSMUSG00000025352;gene_name=Gdf11;oligo_id=ENSMUSG00000025352.15;oligo_type=regular_oneexon;Parent=ENSMUSG00000025352.UTR
chr10	mm10	oligo	128884885	128885144	.	-	.	ID=ENSMUSG00000025352.16;gene_id=ENSMUSG00000025352;gene_name=Gdf11;oligo_id=ENSMUSG00000025352.16;oligo_type=regular_oneexon;Parent=ENSMUSG00000025352.UTR
chr10	mm10	oligo	128884881	128885140	.	-	.	ID=ENSMUSG00000025352.17;gene_id=ENSMUSG00000025352;gene_name=Gdf11;oligo_id=ENSMUSG00000025352.17;oligo_type=regular_oneexon;Parent=ENSMUSG00000025352.UTR
chr10	mm10	oligo	128884877	128885136	.	-	.	ID=ENSMUSG00000025352.18;gene_id=ENSMUSG00000025352;gene_name=Gdf11;oligo_id=ENSMUSG00000025352.18;oligo_type=regular_oneexon;Parent=ENSMUSG00000025352.UTR
chr10	mm10	oligo	128884873	128885132	.	-	.	ID=ENSMUSG00000025352.19;gene_id=ENSMUSG00000025352;gene_name=Gdf11;oligo_id=ENSMUSG00000025352.19;oligo_type=regular_oneexon;Parent=ENSMUSG00000025352.UTR
chr10	mm10	oligo	128884869	128885128	.	-	.	ID=ENSMUSG00000025352.20;gene_id=ENSMUSG00000025352;gene_name=Gdf11;oligo_id=ENSMUSG00000025352.20;oligo_type=regular_oneexon;Parent=ENSMUSG00000025352.UTR
chr10	mm10	oligo	128884865	128885124	.	-	.	ID=ENSMUSG00000025352.21;gene_id=ENSMUSG00000025352;gene_name=Gdf11;oligo_id=ENSMUSG00000025352.21;oligo_type=regular_oneexon;Parent=ENSMUSG00000025352.UTR
chr10	mm10	oligo	128884861	128885120	.	-	.	ID=ENSMUSG00000025352.22;gene_id=ENSMUSG00000025352;gene_name=Gdf11;oligo_id=ENSMUSG00000025352.22;oligo_type=regular_oneexon;Parent=ENSMUSG00000025352.UTR
chr10	mm10	oligo	128884857	128885116	.	-	.	ID=ENSMUSG00000025352.23;gene_id=ENSMUSG00000025352;gene_name=Gdf11;oligo_id=ENSMUSG00000025352.23;oligo_type=regular_oneexon;Parent=ENSMUSG00000025352.UTR
chr10	mm10	oligo	128884853	128885112	.	-	.	ID=ENSMUSG00000025352.24;gene_id=ENSMUSG00000025352;gene_name=Gdf11;oligo_id=ENSMUSG00000025352.24;oligo_type=regular_oneexon;Parent=ENSMUSG00000025352.UTR
chr10	mm10	oligo	128884849	128885108	.	-	.	ID=ENSMUSG00000025352.25;gene_id=ENSMUSG00000025352;gene_name=Gdf11;oligo_id=ENSMUSG00000025352.25;oligo_type=regular_oneexon;Parent=ENSMUSG00000025352.UTR
chr10	mm10	oligo	128884845	128885104	.	-	.	ID=ENSMUSG00000025352.26;gene_id=ENSMUSG00000025352;gene_name=Gdf11;oligo_id=ENSMUSG00000025352.26;oligo_type=regular_oneexon;Parent=ENSMUSG00000025352.UTR
chr10	mm10	oligo	128884841	128885100	.	-	.	ID=ENSMUSG00000025352.27;gene_id=ENSMUSG00000025352;gene_name=Gdf11;oligo_id=ENSMUSG00000025352.27;oligo_type=regular_oneexon;Parent=ENSMUSG00000025352.UTR
chr10	mm10	oligo	128884837	128885096	.	-	.	ID=ENSMUSG00000025352.28;gene_id=ENSMUSG00000025352;gene_name=Gdf11;oligo_id=ENSMUSG00000025352.28;oligo_type=regular_oneexon;Parent=ENSMUSG00000025352.UTR
chr10	mm10	oligo	128884833	128885092	.	-	.	ID=ENSMUSG00000025352.29;gene_id=ENSMUSG00000025352;gene_name=Gdf11;oligo_id=ENSMUSG00000025352.29;oligo_type=regular_oneexon;Parent=ENSMUSG00000025352.UTR
chr10	mm10	oligo	128884829	128885088	.	-	.	ID=ENSMUSG00000025352.30;gene_id=ENSMUSG00000025352;gene_name=Gdf11;oligo_id=ENSMUSG00000025352.30;oligo_type=regular_oneexon;Parent=ENSMUSG00000025352.UTR
chr10	mm10	oligo	128884825	128885084	.	-	.	ID=ENSMUSG00000025352.31;gene_id=ENSMUSG00000025352;gene_name=Gdf11;oligo_id=ENSMUSG00000025352.31;oligo_type=regular_oneexon;Parent=ENSMUSG00000025352.UTR
chr10	mm10	oligo	128884821	128885080	.	-	.	ID=ENSMUSG00000025352.32;gene_id=ENSMUSG00000025352;gene_name=Gdf11;oligo_id=ENSMUSG00000025352.32;oligo_type=regular_oneexon;Parent=ENSMUSG00000025352.UTR
chr10	mm10	oligo	128884817	128885076	.	-	.	ID=ENSMUSG00000025352.33;gene_id=ENSMUSG00000025352;gene_name=Gdf11;oligo_id=ENSMUSG00000025352.33;oligo_type=regular_oneexon;Parent=ENSMUSG00000025352.UTR
chr10	mm10	oligo	128884813	128885072	.	-	.	ID=ENSMUSG00000025352.34;gene_id=ENSMUSG00000025352;gene_name=Gdf11;oligo_id=ENSMUSG00000025352.34;oligo_type=regular_oneexon;Parent=ENSMUSG00000025352.UTR
chr10	mm10	oligo	128884809	128885068	.	-	.	ID=ENSMUSG00000025352.35;gene_id=ENSMUSG00000025352;gene_name=Gdf11;oligo_id=ENSMUSG00000025352.35;oligo_type=regular_oneexon;Parent=ENSMUSG00000025352.UTR
chr10	mm10	oligo	128884805	128885064	.	-	.	ID=ENSMUSG00000025352.36;gene_id=ENSMUSG00000025352;gene_name=Gdf11;oligo_id=ENSMUSG00000025352.36;oligo_type=regular_oneexon;Parent=ENSMUSG00000025352.UTR
chr10	mm10	oligo	128884801	128885060	.	-	.	ID=ENSMUSG00000025352.37;gene_id=ENSMUSG00000025352;gene_name=Gdf11;oligo_id=ENSMUSG00000025352.37;oligo_type=regular_oneexon;Parent=ENSMUSG00000025352.UTR
chr10	mm10	oligo	128884797	128885056	.	-	.	ID=ENSMUSG00000025352.38;gene_id=ENSMUSG00000025352;gene_name=Gdf11;oligo_id=ENSMUSG00000025352.38;oligo_type=regular_oneexon;Parent=ENSMUSG00000025352.UTR
chr10	mm10	oligo	128884793	128885052	.	-	.	ID=ENSMUSG00000025352.39;gene_id=ENSMUSG00000025352;gene_name=Gdf11;oligo_id=ENSMUSG00000025352.39;oligo_type=regular_oneexon;Parent=ENSMUSG00000025352.UTR
chr10	mm10	oligo	128884789	128885048	.	-	.	ID=ENSMUSG00000025352.40;gene_id=ENSMUSG00000025352;gene_name=Gdf11;oligo_id=ENSMUSG00000025352.40;oligo_type=regular_oneexon;Parent=ENSMUSG00000025352.UTR
chr10	mm10	oligo	128884785	128885044	.	-	.	ID=ENSMUSG00000025352.41;gene_id=ENSMUSG00000025352;gene_name=Gdf11;oligo_id=ENSMUSG00000025352.41;oligo_type=regular_oneexon;Parent=ENSMUSG00000025352.UTR
chr10	mm10	oligo	128884781	128885040	.	-	.	ID=ENSMUSG00000025352.42;gene_id=ENSMUSG00000025352;gene_name=Gdf11;oligo_id=ENSMUSG00000025352.42;oligo_type=regular_oneexon;Parent=ENSMUSG00000025352.UTR
chr10	mm10	oligo	128884777	128885036	.	-	.	ID=ENSMUSG00000025352.43;gene_id=ENSMUSG00000025352;gene_name=Gdf11;oligo_id=ENSMUSG00000025352.43;oligo_type=regular_oneexon;Parent=ENSMUSG00000025352.UTR
chr10	mm10	oligo	128884773	128885032	.	-	.	ID=ENSMUSG00000025352.44;gene_id=ENSMUSG00000025352;gene_name=Gdf11;oligo_id=ENSMUSG00000025352.44;oligo_type=regular_oneexon;Parent=ENSMUSG00000025352.UTR
chr10	mm10	oligo	128884769	128885028	.	-	.	ID=ENSMUSG00000025352.45;gene_id=ENSMUSG00000025352;gene_name=Gdf11;oligo_id=ENSMUSG00000025352.45;oligo_type=regular_oneexon;Parent=ENSMUSG00000025352.UTR
chr10	mm10	oligo	128884765	128885024	.	-	.	ID=ENSMUSG00000025352.46;gene_id=ENSMUSG00000025352;gene_name=Gdf11;oligo_id=ENSMUSG00000025352.46;oligo_type=regular_oneexon;Parent=ENSMUSG00000025352.UTR
chr10	mm10	oligo	128884761	128885020	.	-	.	ID=ENSMUSG00000025352.47;gene_id=ENSMUSG00000025352;gene_name=Gdf11;oligo_id=ENSMUSG00000025352.47;oligo_type=regular_oneexon;Parent=ENSMUSG00000025352.UTR
chr10	mm10	oligo	128884757	128885016	.	-	.	ID=ENSMUSG00000025352.48;gene_id=ENSMUSG00000025352;gene_name=Gdf11;oligo_id=ENSMUSG00000025352.48;oligo_type=regular_oneexon;Parent=ENSMUSG00000025352.UTR
chr10	mm10	oligo	128884753	128885012	.	-	.	ID=ENSMUSG00000025352.49;gene_id=ENSMUSG00000025352;gene_name=Gdf11;oligo_id=ENSMUSG00000025352.49;oligo_type=regular_oneexon;Parent=ENSMUSG00000025352.UTR
chr10	mm10	oligo	128884749	128885008	.	-	.	ID=ENSMUSG00000025352.50;gene_id=ENSMUSG00000025352;gene_name=Gdf11;oligo_id=ENSMUSG00000025352.50;oligo_type=regular_oneexon;Parent=ENSMUSG00000025352.UTR
chr10	mm10	oligo	128884745	128885004	.	-	.	ID=ENSMUSG00000025352.51;gene_id=ENSMUSG00000025352;gene_name=Gdf11;oligo_id=ENSMUSG00000025352.51;oligo_type=regular_oneexon;Parent=ENSMUSG00000025352.UTR
chr10	mm10	oligo	128884741	128885000	.	-	.	ID=ENSMUSG00000025352.52;gene_id=ENSMUSG00000025352;gene_name=Gdf11;oligo_id=ENSMUSG00000025352.52;oligo_type=regular_oneexon;Parent=ENSMUSG00000025352.UTR
chr10	mm10	oligo	128884737	128884996	.	-	.	ID=ENSMUSG00000025352.53;gene_id=ENSMUSG00000025352;gene_name=Gdf11;oligo_id=ENSMUSG00000025352.53;oligo_type=regular_oneexon;Parent=ENSMUSG00000025352.UTR
chr10	mm10	oligo	128884733	128884992	.	-	.	ID=ENSMUSG00000025352.54;gene_id=ENSMUSG00000025352;gene_name=Gdf11;oligo_id=ENSMUSG00000025352.54;oligo_type=regular_oneexon;Parent=ENSMUSG00000025352.UTR
chr10	mm10	oligo	128884729	128884988	.	-	.	ID=ENSMUSG00000025352.55;gene_id=ENSMUSG00000025352;gene_name=Gdf11;oligo_id=ENSMUSG00000025352.55;oligo_type=regular_oneexon;Parent=ENSMUSG00000025352.UTR
chr10	mm10	oligo	128884725	128884984	.	-	.	ID=ENSMUSG00000025352.56;gene_id=ENSMUSG00000025352;gene_name=Gdf11;oligo_id=ENSMUSG00000025352.56;oligo_type=regular_oneexon;Parent=ENSMUSG00000025352.UTR
chr10	mm10	oligo	128884721	128884980	.	-	.	ID=ENSMUSG00000025352.57;gene_id=ENSMUSG00000025352;gene_name=Gdf11;oligo_id=ENSMUSG00000025352.57;oligo_type=regular_oneexon;Parent=ENSMUSG00000025352.UTR
chr10	mm10	oligo	128884717	128884976	.	-	.	ID=ENSMUSG00000025352.58;gene_id=ENSMUSG00000025352;gene_name=Gdf11;oligo_id=ENSMUSG00000025352.58;oligo_type=regular_oneexon;Parent=ENSMUSG00000025352.UTR
chr10	mm10	oligo	128884713	128884972	.	-	.	ID=ENSMUSG00000025352.59;gene_id=ENSMUSG00000025352;gene_name=Gdf11;oligo_id=ENSMUSG00000025352.59;oligo_type=regular_oneexon;Parent=ENSMUSG00000025352.UTR
chr10	mm10	oligo	128884709	128884968	.	-	.	ID=ENSMUSG00000025352.60;gene_id=ENSMUSG00000025352;gene_name=Gdf11;oligo_id=ENSMUSG00000025352.60;oligo_type=regular_oneexon;Parent=ENSMUSG00000025352.UTR
chr10	mm10	oligo	128884705	128884964	.	-	.	ID=ENSMUSG00000025352.61;gene_id=ENSMUSG00000025352;gene_name=Gdf11;oligo_id=ENSMUSG00000025352.61;oligo_type=regular_oneexon;Parent=ENSMUSG00000025352.UTR
chr10	mm10	oligo	128884701	128884960	.	-	.	ID=ENSMUSG00000025352.62;gene_id=ENSMUSG00000025352;gene_name=Gdf11;oligo_id=ENSMUSG00000025352.62;oligo_type=regular_oneexon;Parent=ENSMUSG00000025352.UTR
chr10	mm10	oligo	128884697	128884956	.	-	.	ID=ENSMUSG00000025352.63;gene_id=ENSMUSG00000025352;gene_name=Gdf11;oligo_id=ENSMUSG00000025352.63;oligo_type=regular_oneexon;Parent=ENSMUSG00000025352.UTR
chr10	mm10	oligo	128884693	128884952	.	-	.	ID=ENSMUSG00000025352.64;gene_id=ENSMUSG00000025352;gene_name=Gdf11;oligo_id=ENSMUSG00000025352.64;oligo_type=regular_oneexon;Parent=ENSMUSG00000025352.UTR
chr10	mm10	oligo	128884689	128884948	.	-	.	ID=ENSMUSG00000025352.65;gene_id=ENSMUSG00000025352;gene_name=Gdf11;oligo_id=ENSMUSG00000025352.65;oligo_type=regular_oneexon;Parent=ENSMUSG00000025352.UTR
chr10	mm10	oligo	128884685	128884944	.	-	.	ID=ENSMUSG00000025352.66;gene_id=ENSMUSG00000025352;gene_name=Gdf11;oligo_id=ENSMUSG00000025352.66;oligo_type=regular_oneexon;Parent=ENSMUSG00000025352.UTR
chr10	mm10	oligo	128884681	128884940	.	-	.	ID=ENSMUSG00000025352.67;gene_id=ENSMUSG00000025352;gene_name=Gdf11;oligo_id=ENSMUSG00000025352.67;oligo_type=regular_oneexon;Parent=ENSMUSG00000025352.UTR
chr10	mm10	oligo	128884677	128884936	.	-	.	ID=ENSMUSG00000025352.68;gene_id=ENSMUSG00000025352;gene_name=Gdf11;oligo_id=ENSMUSG00000025352.68;oligo_type=regular_oneexon;Parent=ENSMUSG00000025352.UTR
chr10	mm10	oligo	128884673	128884932	.	-	.	ID=ENSMUSG00000025352.69;gene_id=ENSMUSG00000025352;gene_name=Gdf11;oligo_id=ENSMUSG00000025352.69;oligo_type=regular_oneexon;Parent=ENSMUSG00000025352.UTR
chr10	mm10	oligo	128884669	128884928	.	-	.	ID=ENSMUSG00000025352.70;gene_id=ENSMUSG00000025352;gene_name=Gdf11;oligo_id=ENSMUSG00000025352.70;oligo_type=regular_oneexon;Parent=ENSMUSG00000025352.UTR
chr10	mm10	oligo	128884665	128884924	.	-	.	ID=ENSMUSG00000025352.71;gene_id=ENSMUSG00000025352;gene_name=Gdf11;oligo_id=ENSMUSG00000025352.71;oligo_type=regular_oneexon;Parent=ENSMUSG00000025352.UTR
chr10	mm10	oligo	128884661	128884920	.	-	.	ID=ENSMUSG00000025352.72;gene_id=ENSMUSG00000025352;gene_name=Gdf11;oligo_id=ENSMUSG00000025352.72;oligo_type=regular_oneexon;Parent=ENSMUSG00000025352.UTR
chr10	mm10	oligo	128884657	128884916	.	-	.	ID=ENSMUSG00000025352.73;gene_id=ENSMUSG00000025352;gene_name=Gdf11;oligo_id=ENSMUSG00000025352.73;oligo_type=regular_oneexon;Parent=ENSMUSG00000025352.UTR
chr10	mm10	oligo	128884653	128884912	.	-	.	ID=ENSMUSG00000025352.74;gene_id=ENSMUSG00000025352;gene_name=Gdf11;oligo_id=ENSMUSG00000025352.74;oligo_type=regular_oneexon;Parent=ENSMUSG00000025352.UTR
chr10	mm10	oligo	128884649	128884908	.	-	.	ID=ENSMUSG00000025352.75;gene_id=ENSMUSG00000025352;gene_name=Gdf11;oligo_id=ENSMUSG00000025352.75;oligo_type=regular_oneexon;Parent=ENSMUSG00000025352.UTR
chr10	mm10	oligo	128884645	128884904	.	-	.	ID=ENSMUSG00000025352.76;gene_id=ENSMUSG00000025352;gene_name=Gdf11;oligo_id=ENSMUSG00000025352.76;oligo_type=regular_oneexon;Parent=ENSMUSG00000025352.UTR
chr10	mm10	oligo	128884641	128884900	.	-	.	ID=ENSMUSG00000025352.77;gene_id=ENSMUSG00000025352;gene_name=Gdf11;oligo_id=ENSMUSG00000025352.77;oligo_type=regular_oneexon;Parent=ENSMUSG00000025352.UTR
chr10	mm10	oligo	128884637	128884896	.	-	.	ID=ENSMUSG00000025352.78;gene_id=ENSMUSG00000025352;gene_name=Gdf11;oligo_id=ENSMUSG00000025352.78;oligo_type=regular_oneexon;Parent=ENSMUSG00000025352.UTR
chr10	mm10	oligo	128884633	128884892	.	-	.	ID=ENSMUSG00000025352.79;gene_id=ENSMUSG00000025352;gene_name=Gdf11;oligo_id=ENSMUSG00000025352.79;oligo_type=regular_oneexon;Parent=ENSMUSG00000025352.UTR
chr10	mm10	oligo	128884629	128884888	.	-	.	ID=ENSMUSG00000025352.80;gene_id=ENSMUSG00000025352;gene_name=Gdf11;oligo_id=ENSMUSG00000025352.80;oligo_type=regular_oneexon;Parent=ENSMUSG00000025352.UTR
chr10	mm10	oligo	128884625	128884884	.	-	.	ID=ENSMUSG00000025352.81;gene_id=ENSMUSG00000025352;gene_name=Gdf11;oligo_id=ENSMUSG00000025352.81;oligo_type=regular_oneexon;Parent=ENSMUSG00000025352.UTR
chr10	mm10	oligo	128884621	128884880	.	-	.	ID=ENSMUSG00000025352.82;gene_id=ENSMUSG00000025352;gene_name=Gdf11;oligo_id=ENSMUSG00000025352.82;oligo_type=regular_oneexon;Parent=ENSMUSG00000025352.UTR
chr10	mm10	oligo	128884617	128884876	.	-	.	ID=ENSMUSG00000025352.83;gene_id=ENSMUSG00000025352;gene_name=Gdf11;oligo_id=ENSMUSG00000025352.83;oligo_type=regular_oneexon;Parent=ENSMUSG00000025352.UTR
chr10	mm10	oligo	128884613	128884872	.	-	.	ID=ENSMUSG00000025352.84;gene_id=ENSMUSG00000025352;gene_name=Gdf11;oligo_id=ENSMUSG00000025352.84;oligo_type=regular_oneexon;Parent=ENSMUSG00000025352.UTR
chr10	mm10	oligo	128884609	128884868	.	-	.	ID=ENSMUSG00000025352.85;gene_id=ENSMUSG00000025352;gene_name=Gdf11;oligo_id=ENSMUSG00000025352.85;oligo_type=regular_oneexon;Parent=ENSMUSG00000025352.UTR
chr10	mm10	oligo	128884605	128884864	.	-	.	ID=ENSMUSG00000025352.86;gene_id=ENSMUSG00000025352;gene_name=Gdf11;oligo_id=ENSMUSG00000025352.86;oligo_type=regular_oneexon;Parent=ENSMUSG00000025352.UTR
chr10	mm10	oligo	128884601	128884860	.	-	.	ID=ENSMUSG00000025352.87;gene_id=ENSMUSG00000025352;gene_name=Gdf11;oligo_id=ENSMUSG00000025352.87;oligo_type=regular_oneexon;Parent=ENSMUSG00000025352.UTR
chr10	mm10	oligo	128884597	128884856	.	-	.	ID=ENSMUSG00000025352.88;gene_id=ENSMUSG00000025352;gene_name=Gdf11;oligo_id=ENSMUSG00000025352.88;oligo_type=regular_oneexon;Parent=ENSMUSG00000025352.UTR
chr10	mm10	oligo	128884593	128884852	.	-	.	ID=ENSMUSG00000025352.89;gene_id=ENSMUSG00000025352;gene_name=Gdf11;oligo_id=ENSMUSG00000025352.89;oligo_type=regular_oneexon;Parent=ENSMUSG00000025352.UTR
chr10	mm10	oligo	128884589	128884848	.	-	.	ID=ENSMUSG00000025352.90;gene_id=ENSMUSG00000025352;gene_name=Gdf11;oligo_id=ENSMUSG00000025352.90;oligo_type=regular_oneexon;Parent=ENSMUSG00000025352.UTR
chr10	mm10	oligo	128884585	128884844	.	-	.	ID=ENSMUSG00000025352.91;gene_id=ENSMUSG00000025352;gene_name=Gdf11;oligo_id=ENSMUSG00000025352.91;oligo_type=regular_oneexon;Parent=ENSMUSG00000025352.UTR
chr10	mm10	oligo	128884581	128884840	.	-	.	ID=ENSMUSG00000025352.92;gene_id=ENSMUSG00000025352;gene_name=Gdf11;oligo_id=ENSMUSG00000025352.92;oligo_type=regular_oneexon;Parent=ENSMUSG00000025352.UTR
chr10	mm10	oligo	128884577	128884836	.	-	.	ID=ENSMUSG00000025352.93;gene_id=ENSMUSG00000025352;gene_name=Gdf11;oligo_id=ENSMUSG00000025352.93;oligo_type=regular_oneexon;Parent=ENSMUSG00000025352.UTR
chr10	mm10	oligo	128884573	128884832	.	-	.	ID=ENSMUSG00000025352.94;gene_id=ENSMUSG00000025352;gene_name=Gdf11;oligo_id=ENSMUSG00000025352.94;oligo_type=regular_oneexon;Parent=ENSMUSG00000025352.UTR
chr10	mm10	oligo	128884569	128884828	.	-	.	ID=ENSMUSG00000025352.95;gene_id=ENSMUSG00000025352;gene_name=Gdf11;oligo_id=ENSMUSG00000025352.95;oligo_type=regular_oneexon;Parent=ENSMUSG00000025352.UTR
chr10	mm10	oligo	128884565	128884824	.	-	.	ID=ENSMUSG00000025352.96;gene_id=ENSMUSG00000025352;gene_name=Gdf11;oligo_id=ENSMUSG00000025352.96;oligo_type=regular_oneexon;Parent=ENSMUSG00000025352.UTR
chr10	mm10	oligo	128884561	128884820	.	-	.	ID=ENSMUSG00000025352.97;gene_id=ENSMUSG00000025352;gene_name=Gdf11;oligo_id=ENSMUSG00000025352.97;oligo_type=regular_oneexon;Parent=ENSMUSG00000025352.UTR
chr10	mm10	oligo	128884557	128884816	.	-	.	ID=ENSMUSG00000025352.98;gene_id=ENSMUSG00000025352;gene_name=Gdf11;oligo_id=ENSMUSG00000025352.98;oligo_type=regular_oneexon;Parent=ENSMUSG00000025352.UTR
chr10	mm10	oligo	128884553	128884812	.	-	.	ID=ENSMUSG00000025352.99;gene_id=ENSMUSG00000025352;gene_name=Gdf11;oligo_id=ENSMUSG00000025352.99;oligo_type=regular_oneexon;Parent=ENSMUSG00000025352.UTR
chr10	mm10	oligo	128884549	128884808	.	-	.	ID=ENSMUSG00000025352.100;gene_id=ENSMUSG00000025352;gene_name=Gdf11;oligo_id=ENSMUSG00000025352.100;oligo_type=regular_oneexon;Parent=ENSMUSG00000025352.UTR
chr10	mm10	oligo	128884545	128884804	.	-	.	ID=ENSMUSG00000025352.101;gene_id=ENSMUSG00000025352;gene_name=Gdf11;oligo_id=ENSMUSG00000025352.101;oligo_type=regular_oneexon;Parent=ENSMUSG00000025352.UTR
chr10	mm10	oligo	128884541	128884800	.	-	.	ID=ENSMUSG00000025352.102;gene_id=ENSMUSG00000025352;gene_name=Gdf11;oligo_id=ENSMUSG00000025352.102;oligo_type=regular_oneexon;Parent=ENSMUSG00000025352.UTR
chr10	mm10	oligo	128884537	128884796	.	-	.	ID=ENSMUSG00000025352.103;gene_id=ENSMUSG00000025352;gene_name=Gdf11;oligo_id=ENSMUSG00000025352.103;oligo_type=regular_oneexon;Parent=ENSMUSG00000025352.UTR
chr10	mm10	oligo	128884533	128884792	.	-	.	ID=ENSMUSG00000025352.104;gene_id=ENSMUSG00000025352;gene_name=Gdf11;oligo_id=ENSMUSG00000025352.104;oligo_type=regular_oneexon;Parent=ENSMUSG00000025352.UTR
chr10	mm10	oligo	128884529	128884788	.	-	.	ID=ENSMUSG00000025352.105;gene_id=ENSMUSG00000025352;gene_name=Gdf11;oligo_id=ENSMUSG00000025352.105;oligo_type=regular_oneexon;Parent=ENSMUSG00000025352.UTR
chr10	mm10	oligo	128884525	128884784	.	-	.	ID=ENSMUSG00000025352.106;gene_id=ENSMUSG00000025352;gene_name=Gdf11;oligo_id=ENSMUSG00000025352.106;oligo_type=regular_oneexon;Parent=ENSMUSG00000025352.UTR
chr10	mm10	oligo	128884521	128884780	.	-	.	ID=ENSMUSG00000025352.107;gene_id=ENSMUSG00000025352;gene_name=Gdf11;oligo_id=ENSMUSG00000025352.107;oligo_type=regular_oneexon;Parent=ENSMUSG00000025352.UTR
chr10	mm10	oligo	128884517	128884776	.	-	.	ID=ENSMUSG00000025352.108;gene_id=ENSMUSG00000025352;gene_name=Gdf11;oligo_id=ENSMUSG00000025352.108;oligo_type=regular_oneexon;Parent=ENSMUSG00000025352.UTR
chr10	mm10	oligo	128884513	128884772	.	-	.	ID=ENSMUSG00000025352.109;gene_id=ENSMUSG00000025352;gene_name=Gdf11;oligo_id=ENSMUSG00000025352.109;oligo_type=regular_oneexon;Parent=ENSMUSG00000025352.UTR
chr10	mm10	oligo	128884509	128884768	.	-	.	ID=ENSMUSG00000025352.110;gene_id=ENSMUSG00000025352;gene_name=Gdf11;oligo_id=ENSMUSG00000025352.110;oligo_type=regular_oneexon;Parent=ENSMUSG00000025352.UTR
chr10	mm10	oligo	128884505	128884764	.	-	.	ID=ENSMUSG00000025352.111;gene_id=ENSMUSG00000025352;gene_name=Gdf11;oligo_id=ENSMUSG00000025352.111;oligo_type=regular_oneexon;Parent=ENSMUSG00000025352.UTR
chr10	mm10	oligo	128884501	128884760	.	-	.	ID=ENSMUSG00000025352.112;gene_id=ENSMUSG00000025352;gene_name=Gdf11;oligo_id=ENSMUSG00000025352.112;oligo_type=regular_oneexon;Parent=ENSMUSG00000025352.UTR
chr10	mm10	oligo	128884497	128884756	.	-	.	ID=ENSMUSG00000025352.113;gene_id=ENSMUSG00000025352;gene_name=Gdf11;oligo_id=ENSMUSG00000025352.113;oligo_type=regular_oneexon;Parent=ENSMUSG00000025352.UTR
chr10	mm10	oligo	128884493	128884752	.	-	.	ID=ENSMUSG00000025352.114;gene_id=ENSMUSG00000025352;gene_name=Gdf11;oligo_id=ENSMUSG00000025352.114;oligo_type=regular_oneexon;Parent=ENSMUSG00000025352.UTR
chr10	mm10	oligo	128884489	128884748	.	-	.	ID=ENSMUSG00000025352.115;gene_id=ENSMUSG00000025352;gene_name=Gdf11;oligo_id=ENSMUSG00000025352.115;oligo_type=regular_oneexon;Parent=ENSMUSG00000025352.UTR
chr10	mm10	oligo	128884485	128884744	.	-	.	ID=ENSMUSG00000025352.116;gene_id=ENSMUSG00000025352;gene_name=Gdf11;oligo_id=ENSMUSG00000025352.116;oligo_type=regular_oneexon;Parent=ENSMUSG00000025352.UTR
chr10	mm10	oligo	128884481	128884740	.	-	.	ID=ENSMUSG00000025352.117;gene_id=ENSMUSG00000025352;gene_name=Gdf11;oligo_id=ENSMUSG00000025352.117;oligo_type=regular_oneexon;Parent=ENSMUSG00000025352.UTR
chr10	mm10	oligo	128884477	128884736	.	-	.	ID=ENSMUSG00000025352.118;gene_id=ENSMUSG00000025352;gene_name=Gdf11;oligo_id=ENSMUSG00000025352.118;oligo_type=regular_oneexon;Parent=ENSMUSG00000025352.UTR
chr10	mm10	oligo	128884473	128884732	.	-	.	ID=ENSMUSG00000025352.119;gene_id=ENSMUSG00000025352;gene_name=Gdf11;oligo_id=ENSMUSG00000025352.119;oligo_type=regular_oneexon;Parent=ENSMUSG00000025352.UTR
chr10	mm10	oligo	128884469	128884728	.	-	.	ID=ENSMUSG00000025352.120;gene_id=ENSMUSG00000025352;gene_name=Gdf11;oligo_id=ENSMUSG00000025352.120;oligo_type=regular_oneexon;Parent=ENSMUSG00000025352.UTR
chr10	mm10	oligo	128884465	128884724	.	-	.	ID=ENSMUSG00000025352.121;gene_id=ENSMUSG00000025352;gene_name=Gdf11;oligo_id=ENSMUSG00000025352.121;oligo_type=regular_oneexon;Parent=ENSMUSG00000025352.UTR
chr10	mm10	oligo	128884461	128884720	.	-	.	ID=ENSMUSG00000025352.122;gene_id=ENSMUSG00000025352;gene_name=Gdf11;oligo_id=ENSMUSG00000025352.122;oligo_type=regular_oneexon;Parent=ENSMUSG00000025352.UTR
chr10	mm10	oligo	128884457	128884716	.	-	.	ID=ENSMUSG00000025352.123;gene_id=ENSMUSG00000025352;gene_name=Gdf11;oligo_id=ENSMUSG00000025352.123;oligo_type=regular_oneexon;Parent=ENSMUSG00000025352.UTR
chr10	mm10	oligo	128884453	128884712	.	-	.	ID=ENSMUSG00000025352.124;gene_id=ENSMUSG00000025352;gene_name=Gdf11;oligo_id=ENSMUSG00000025352.124;oligo_type=regular_oneexon;Parent=ENSMUSG00000025352.UTR
chr10	mm10	oligo	128884449	128884708	.	-	.	ID=ENSMUSG00000025352.125;gene_id=ENSMUSG00000025352;gene_name=Gdf11;oligo_id=ENSMUSG00000025352.125;oligo_type=regular_oneexon;Parent=ENSMUSG00000025352.UTR
chr10	mm10	oligo	128884445	128884704	.	-	.	ID=ENSMUSG00000025352.126;gene_id=ENSMUSG00000025352;gene_name=Gdf11;oligo_id=ENSMUSG00000025352.126;oligo_type=regular_oneexon;Parent=ENSMUSG00000025352.UTR
chr10	mm10	oligo	128884441	128884700	.	-	.	ID=ENSMUSG00000025352.127;gene_id=ENSMUSG00000025352;gene_name=Gdf11;oligo_id=ENSMUSG00000025352.127;oligo_type=regular_oneexon;Parent=ENSMUSG00000025352.UTR
chr10	mm10	oligo	128884437	128884696	.	-	.	ID=ENSMUSG00000025352.128;gene_id=ENSMUSG00000025352;gene_name=Gdf11;oligo_id=ENSMUSG00000025352.128;oligo_type=regular_oneexon;Parent=ENSMUSG00000025352.UTR
chr10	mm10	oligo	128884433	128884692	.	-	.	ID=ENSMUSG00000025352.129;gene_id=ENSMUSG00000025352;gene_name=Gdf11;oligo_id=ENSMUSG00000025352.129;oligo_type=regular_oneexon;Parent=ENSMUSG00000025352.UTR
chr10	mm10	oligo	128884429	128884688	.	-	.	ID=ENSMUSG00000025352.130;gene_id=ENSMUSG00000025352;gene_name=Gdf11;oligo_id=ENSMUSG00000025352.130;oligo_type=regular_oneexon;Parent=ENSMUSG00000025352.UTR
chr10	mm10	oligo	128884425	128884684	.	-	.	ID=ENSMUSG00000025352.131;gene_id=ENSMUSG00000025352;gene_name=Gdf11;oligo_id=ENSMUSG00000025352.131;oligo_type=regular_oneexon;Parent=ENSMUSG00000025352.UTR
chr10	mm10	oligo	128884421	128884680	.	-	.	ID=ENSMUSG00000025352.132;gene_id=ENSMUSG00000025352;gene_name=Gdf11;oligo_id=ENSMUSG00000025352.132;oligo_type=regular_oneexon;Parent=ENSMUSG00000025352.UTR
chr10	mm10	oligo	128884417	128884676	.	-	.	ID=ENSMUSG00000025352.133;gene_id=ENSMUSG00000025352;gene_name=Gdf11;oligo_id=ENSMUSG00000025352.133;oligo_type=regular_oneexon;Parent=ENSMUSG00000025352.UTR
chr10	mm10	oligo	128884413	128884672	.	-	.	ID=ENSMUSG00000025352.134;gene_id=ENSMUSG00000025352;gene_name=Gdf11;oligo_id=ENSMUSG00000025352.134;oligo_type=regular_oneexon;Parent=ENSMUSG00000025352.UTR
chr10	mm10	oligo	128884409	128884668	.	-	.	ID=ENSMUSG00000025352.135;gene_id=ENSMUSG00000025352;gene_name=Gdf11;oligo_id=ENSMUSG00000025352.135;oligo_type=regular_oneexon;Parent=ENSMUSG00000025352.UTR
chr10	mm10	oligo	128884405	128884664	.	-	.	ID=ENSMUSG00000025352.136;gene_id=ENSMUSG00000025352;gene_name=Gdf11;oligo_id=ENSMUSG00000025352.136;oligo_type=regular_oneexon;Parent=ENSMUSG00000025352.UTR
chr10	mm10	oligo	128884401	128884660	.	-	.	ID=ENSMUSG00000025352.137;gene_id=ENSMUSG00000025352;gene_name=Gdf11;oligo_id=ENSMUSG00000025352.137;oligo_type=regular_oneexon;Parent=ENSMUSG00000025352.UTR
chr10	mm10	oligo	128884397	128884656	.	-	.	ID=ENSMUSG00000025352.138;gene_id=ENSMUSG00000025352;gene_name=Gdf11;oligo_id=ENSMUSG00000025352.138;oligo_type=regular_oneexon;Parent=ENSMUSG00000025352.UTR
chr10	mm10	oligo	128884393	128884652	.	-	.	ID=ENSMUSG00000025352.139;gene_id=ENSMUSG00000025352;gene_name=Gdf11;oligo_id=ENSMUSG00000025352.139;oligo_type=regular_oneexon;Parent=ENSMUSG00000025352.UTR
chr10	mm10	oligo	128884389	128884648	.	-	.	ID=ENSMUSG00000025352.140;gene_id=ENSMUSG00000025352;gene_name=Gdf11;oligo_id=ENSMUSG00000025352.140;oligo_type=regular_oneexon;Parent=ENSMUSG00000025352.UTR
chr10	mm10	oligo	128884385	128884644	.	-	.	ID=ENSMUSG00000025352.141;gene_id=ENSMUSG00000025352;gene_name=Gdf11;oligo_id=ENSMUSG00000025352.141;oligo_type=regular_oneexon;Parent=ENSMUSG00000025352.UTR
chr10	mm10	oligo	128884381	128884640	.	-	.	ID=ENSMUSG00000025352.142;gene_id=ENSMUSG00000025352;gene_name=Gdf11;oligo_id=ENSMUSG00000025352.142;oligo_type=regular_oneexon;Parent=ENSMUSG00000025352.UTR
chr10	mm10	oligo	128884377	128884636	.	-	.	ID=ENSMUSG00000025352.143;gene_id=ENSMUSG00000025352;gene_name=Gdf11;oligo_id=ENSMUSG00000025352.143;oligo_type=regular_oneexon;Parent=ENSMUSG00000025352.UTR
chr10	mm10	oligo	128884373	128884632	.	-	.	ID=ENSMUSG00000025352.144;gene_id=ENSMUSG00000025352;gene_name=Gdf11;oligo_id=ENSMUSG00000025352.144;oligo_type=regular_oneexon;Parent=ENSMUSG00000025352.UTR
chr10	mm10	oligo	128884369	128884628	.	-	.	ID=ENSMUSG00000025352.145;gene_id=ENSMUSG00000025352;gene_name=Gdf11;oligo_id=ENSMUSG00000025352.145;oligo_type=regular_oneexon;Parent=ENSMUSG00000025352.UTR
chr10	mm10	oligo	128884365	128884624	.	-	.	ID=ENSMUSG00000025352.146;gene_id=ENSMUSG00000025352;gene_name=Gdf11;oligo_id=ENSMUSG00000025352.146;oligo_type=regular_oneexon;Parent=ENSMUSG00000025352.UTR
chr10	mm10	oligo	128884361	128884620	.	-	.	ID=ENSMUSG00000025352.147;gene_id=ENSMUSG00000025352;gene_name=Gdf11;oligo_id=ENSMUSG00000025352.147;oligo_type=regular_oneexon;Parent=ENSMUSG00000025352.UTR
chr10	mm10	oligo	128884357	128884616	.	-	.	ID=ENSMUSG00000025352.148;gene_id=ENSMUSG00000025352;gene_name=Gdf11;oligo_id=ENSMUSG00000025352.148;oligo_type=regular_oneexon;Parent=ENSMUSG00000025352.UTR
chr10	mm10	oligo	128884353	128884612	.	-	.	ID=ENSMUSG00000025352.149;gene_id=ENSMUSG00000025352;gene_name=Gdf11;oligo_id=ENSMUSG00000025352.149;oligo_type=regular_oneexon;Parent=ENSMUSG00000025352.UTR
chr10	mm10	oligo	128884349	128884608	.	-	.	ID=ENSMUSG00000025352.150;gene_id=ENSMUSG00000025352;gene_name=Gdf11;oligo_id=ENSMUSG00000025352.150;oligo_type=regular_oneexon;Parent=ENSMUSG00000025352.UTR
chr10	mm10	oligo	128884345	128884604	.	-	.	ID=ENSMUSG00000025352.151;gene_id=ENSMUSG00000025352;gene_name=Gdf11;oligo_id=ENSMUSG00000025352.151;oligo_type=regular_oneexon;Parent=ENSMUSG00000025352.UTR
chr10	mm10	oligo	128884341	128884600	.	-	.	ID=ENSMUSG00000025352.152;gene_id=ENSMUSG00000025352;gene_name=Gdf11;oligo_id=ENSMUSG00000025352.152;oligo_type=regular_oneexon;Parent=ENSMUSG00000025352.UTR
chr10	mm10	oligo	128884337	128884596	.	-	.	ID=ENSMUSG00000025352.153;gene_id=ENSMUSG00000025352;gene_name=Gdf11;oligo_id=ENSMUSG00000025352.153;oligo_type=regular_oneexon;Parent=ENSMUSG00000025352.UTR
chr10	mm10	oligo	128884333	128884592	.	-	.	ID=ENSMUSG00000025352.154;gene_id=ENSMUSG00000025352;gene_name=Gdf11;oligo_id=ENSMUSG00000025352.154;oligo_type=regular_oneexon;Parent=ENSMUSG00000025352.UTR
chr10	mm10	oligo	128884329	128884588	.	-	.	ID=ENSMUSG00000025352.155;gene_id=ENSMUSG00000025352;gene_name=Gdf11;oligo_id=ENSMUSG00000025352.155;oligo_type=regular_oneexon;Parent=ENSMUSG00000025352.UTR
chr10	mm10	oligo	128884325	128884584	.	-	.	ID=ENSMUSG00000025352.156;gene_id=ENSMUSG00000025352;gene_name=Gdf11;oligo_id=ENSMUSG00000025352.156;oligo_type=regular_oneexon;Parent=ENSMUSG00000025352.UTR
chr10	mm10	oligo	128884321	128884580	.	-	.	ID=ENSMUSG00000025352.157;gene_id=ENSMUSG00000025352;gene_name=Gdf11;oligo_id=ENSMUSG00000025352.157;oligo_type=regular_oneexon;Parent=ENSMUSG00000025352.UTR
chr10	mm10	oligo	128884317	128884576	.	-	.	ID=ENSMUSG00000025352.158;gene_id=ENSMUSG00000025352;gene_name=Gdf11;oligo_id=ENSMUSG00000025352.158;oligo_type=regular_oneexon;Parent=ENSMUSG00000025352.UTR
chr10	mm10	oligo	128884313	128884572	.	-	.	ID=ENSMUSG00000025352.159;gene_id=ENSMUSG00000025352;gene_name=Gdf11;oligo_id=ENSMUSG00000025352.159;oligo_type=regular_oneexon;Parent=ENSMUSG00000025352.UTR
chr10	mm10	oligo	128884309	128884568	.	-	.	ID=ENSMUSG00000025352.160;gene_id=ENSMUSG00000025352;gene_name=Gdf11;oligo_id=ENSMUSG00000025352.160;oligo_type=regular_oneexon;Parent=ENSMUSG00000025352.UTR
chr10	mm10	oligo	128884305	128884564	.	-	.	ID=ENSMUSG00000025352.161;gene_id=ENSMUSG00000025352;gene_name=Gdf11;oligo_id=ENSMUSG00000025352.161;oligo_type=regular_oneexon;Parent=ENSMUSG00000025352.UTR
chr10	mm10	oligo	128884301	128884560	.	-	.	ID=ENSMUSG00000025352.162;gene_id=ENSMUSG00000025352;gene_name=Gdf11;oligo_id=ENSMUSG00000025352.162;oligo_type=regular_oneexon;Parent=ENSMUSG00000025352.UTR
chr10	mm10	oligo	128884297	128884556	.	-	.	ID=ENSMUSG00000025352.163;gene_id=ENSMUSG00000025352;gene_name=Gdf11;oligo_id=ENSMUSG00000025352.163;oligo_type=regular_oneexon;Parent=ENSMUSG00000025352.UTR
chr10	mm10	oligo	128884293	128884552	.	-	.	ID=ENSMUSG00000025352.164;gene_id=ENSMUSG00000025352;gene_name=Gdf11;oligo_id=ENSMUSG00000025352.164;oligo_type=regular_oneexon;Parent=ENSMUSG00000025352.UTR
chr10	mm10	oligo	128884289	128884548	.	-	.	ID=ENSMUSG00000025352.165;gene_id=ENSMUSG00000025352;gene_name=Gdf11;oligo_id=ENSMUSG00000025352.165;oligo_type=regular_oneexon;Parent=ENSMUSG00000025352.UTR
chr10	mm10	oligo	128884285	128884544	.	-	.	ID=ENSMUSG00000025352.166;gene_id=ENSMUSG00000025352;gene_name=Gdf11;oligo_id=ENSMUSG00000025352.166;oligo_type=regular_oneexon;Parent=ENSMUSG00000025352.UTR
chr10	mm10	oligo	128884281	128884540	.	-	.	ID=ENSMUSG00000025352.167;gene_id=ENSMUSG00000025352;gene_name=Gdf11;oligo_id=ENSMUSG00000025352.167;oligo_type=regular_oneexon;Parent=ENSMUSG00000025352.UTR
chr10	mm10	oligo	128884277	128884536	.	-	.	ID=ENSMUSG00000025352.168;gene_id=ENSMUSG00000025352;gene_name=Gdf11;oligo_id=ENSMUSG00000025352.168;oligo_type=regular_oneexon;Parent=ENSMUSG00000025352.UTR
chr10	mm10	oligo	128884273	128884532	.	-	.	ID=ENSMUSG00000025352.169;gene_id=ENSMUSG00000025352;gene_name=Gdf11;oligo_id=ENSMUSG00000025352.169;oligo_type=regular_oneexon;Parent=ENSMUSG00000025352.UTR
chr10	mm10	oligo	128884269	128884528	.	-	.	ID=ENSMUSG00000025352.170;gene_id=ENSMUSG00000025352;gene_name=Gdf11;oligo_id=ENSMUSG00000025352.170;oligo_type=regular_oneexon;Parent=ENSMUSG00000025352.UTR
chr10	mm10	oligo	128884265	128884524	.	-	.	ID=ENSMUSG00000025352.171;gene_id=ENSMUSG00000025352;gene_name=Gdf11;oligo_id=ENSMUSG00000025352.171;oligo_type=regular_oneexon;Parent=ENSMUSG00000025352.UTR
chr10	mm10	oligo	128884261	128884520	.	-	.	ID=ENSMUSG00000025352.172;gene_id=ENSMUSG00000025352;gene_name=Gdf11;oligo_id=ENSMUSG00000025352.172;oligo_type=regular_oneexon;Parent=ENSMUSG00000025352.UTR
chr10	mm10	oligo	128884257	128884516	.	-	.	ID=ENSMUSG00000025352.173;gene_id=ENSMUSG00000025352;gene_name=Gdf11;oligo_id=ENSMUSG00000025352.173;oligo_type=regular_oneexon;Parent=ENSMUSG00000025352.UTR
chr10	mm10	oligo	128884253	128884512	.	-	.	ID=ENSMUSG00000025352.174;gene_id=ENSMUSG00000025352;gene_name=Gdf11;oligo_id=ENSMUSG00000025352.174;oligo_type=regular_oneexon;Parent=ENSMUSG00000025352.UTR
chr10	mm10	oligo	128884249	128884508	.	-	.	ID=ENSMUSG00000025352.175;gene_id=ENSMUSG00000025352;gene_name=Gdf11;oligo_id=ENSMUSG00000025352.175;oligo_type=regular_oneexon;Parent=ENSMUSG00000025352.UTR
chr10	mm10	oligo	128884245	128884504	.	-	.	ID=ENSMUSG00000025352.176;gene_id=ENSMUSG00000025352;gene_name=Gdf11;oligo_id=ENSMUSG00000025352.176;oligo_type=regular_oneexon;Parent=ENSMUSG00000025352.UTR
chr10	mm10	oligo	128884241	128884500	.	-	.	ID=ENSMUSG00000025352.177;gene_id=ENSMUSG00000025352;gene_name=Gdf11;oligo_id=ENSMUSG00000025352.177;oligo_type=regular_oneexon;Parent=ENSMUSG00000025352.UTR
chr10	mm10	oligo	128884237	128884496	.	-	.	ID=ENSMUSG00000025352.178;gene_id=ENSMUSG00000025352;gene_name=Gdf11;oligo_id=ENSMUSG00000025352.178;oligo_type=regular_oneexon;Parent=ENSMUSG00000025352.UTR
chr10	mm10	oligo	128884233	128884492	.	-	.	ID=ENSMUSG00000025352.179;gene_id=ENSMUSG00000025352;gene_name=Gdf11;oligo_id=ENSMUSG00000025352.179;oligo_type=regular_oneexon;Parent=ENSMUSG00000025352.UTR
chr10	mm10	oligo	128884229	128884488	.	-	.	ID=ENSMUSG00000025352.180;gene_id=ENSMUSG00000025352;gene_name=Gdf11;oligo_id=ENSMUSG00000025352.180;oligo_type=regular_oneexon;Parent=ENSMUSG00000025352.UTR
chr10	mm10	oligo	128884225	128884484	.	-	.	ID=ENSMUSG00000025352.181;gene_id=ENSMUSG00000025352;gene_name=Gdf11;oligo_id=ENSMUSG00000025352.181;oligo_type=regular_oneexon;Parent=ENSMUSG00000025352.UTR
chr10	mm10	oligo	128884221	128884480	.	-	.	ID=ENSMUSG00000025352.182;gene_id=ENSMUSG00000025352;gene_name=Gdf11;oligo_id=ENSMUSG00000025352.182;oligo_type=regular_oneexon;Parent=ENSMUSG00000025352.UTR
chr10	mm10	oligo	128884217	128884476	.	-	.	ID=ENSMUSG00000025352.183;gene_id=ENSMUSG00000025352;gene_name=Gdf11;oligo_id=ENSMUSG00000025352.183;oligo_type=regular_oneexon;Parent=ENSMUSG00000025352.UTR
chr10	mm10	oligo	128884213	128884472	.	-	.	ID=ENSMUSG00000025352.184;gene_id=ENSMUSG00000025352;gene_name=Gdf11;oligo_id=ENSMUSG00000025352.184;oligo_type=regular_oneexon;Parent=ENSMUSG00000025352.UTR
chr10	mm10	oligo	128884209	128884468	.	-	.	ID=ENSMUSG00000025352.185;gene_id=ENSMUSG00000025352;gene_name=Gdf11;oligo_id=ENSMUSG00000025352.185;oligo_type=regular_oneexon;Parent=ENSMUSG00000025352.UTR
chr10	mm10	oligo	128884205	128884464	.	-	.	ID=ENSMUSG00000025352.186;gene_id=ENSMUSG00000025352;gene_name=Gdf11;oligo_id=ENSMUSG00000025352.186;oligo_type=regular_oneexon;Parent=ENSMUSG00000025352.UTR
chr10	mm10	oligo	128884201	128884460	.	-	.	ID=ENSMUSG00000025352.187;gene_id=ENSMUSG00000025352;gene_name=Gdf11;oligo_id=ENSMUSG00000025352.187;oligo_type=regular_oneexon;Parent=ENSMUSG00000025352.UTR
chr10	mm10	oligo	128884197	128884456	.	-	.	ID=ENSMUSG00000025352.188;gene_id=ENSMUSG00000025352;gene_name=Gdf11;oligo_id=ENSMUSG00000025352.188;oligo_type=regular_oneexon;Parent=ENSMUSG00000025352.UTR
chr10	mm10	oligo	128884193	128884452	.	-	.	ID=ENSMUSG00000025352.189;gene_id=ENSMUSG00000025352;gene_name=Gdf11;oligo_id=ENSMUSG00000025352.189;oligo_type=regular_oneexon;Parent=ENSMUSG00000025352.UTR
chr10	mm10	oligo	128884189	128884448	.	-	.	ID=ENSMUSG00000025352.190;gene_id=ENSMUSG00000025352;gene_name=Gdf11;oligo_id=ENSMUSG00000025352.190;oligo_type=regular_oneexon;Parent=ENSMUSG00000025352.UTR
chr10	mm10	oligo	128884185	128884444	.	-	.	ID=ENSMUSG00000025352.191;gene_id=ENSMUSG00000025352;gene_name=Gdf11;oligo_id=ENSMUSG00000025352.191;oligo_type=regular_oneexon;Parent=ENSMUSG00000025352.UTR
chr10	mm10	oligo	128884181	128884440	.	-	.	ID=ENSMUSG00000025352.192;gene_id=ENSMUSG00000025352;gene_name=Gdf11;oligo_id=ENSMUSG00000025352.192;oligo_type=regular_oneexon;Parent=ENSMUSG00000025352.UTR
chr10	mm10	oligo	128884177	128884436	.	-	.	ID=ENSMUSG00000025352.193;gene_id=ENSMUSG00000025352;gene_name=Gdf11;oligo_id=ENSMUSG00000025352.193;oligo_type=regular_oneexon;Parent=ENSMUSG00000025352.UTR
chr10	mm10	oligo	128884173	128884432	.	-	.	ID=ENSMUSG00000025352.194;gene_id=ENSMUSG00000025352;gene_name=Gdf11;oligo_id=ENSMUSG00000025352.194;oligo_type=regular_oneexon;Parent=ENSMUSG00000025352.UTR
chr10	mm10	oligo	128884169	128884428	.	-	.	ID=ENSMUSG00000025352.195;gene_id=ENSMUSG00000025352;gene_name=Gdf11;oligo_id=ENSMUSG00000025352.195;oligo_type=regular_oneexon;Parent=ENSMUSG00000025352.UTR
chr10	mm10	oligo	128884165	128884424	.	-	.	ID=ENSMUSG00000025352.196;gene_id=ENSMUSG00000025352;gene_name=Gdf11;oligo_id=ENSMUSG00000025352.196;oligo_type=regular_oneexon;Parent=ENSMUSG00000025352.UTR
chr10	mm10	oligo	128884161	128884420	.	-	.	ID=ENSMUSG00000025352.197;gene_id=ENSMUSG00000025352;gene_name=Gdf11;oligo_id=ENSMUSG00000025352.197;oligo_type=regular_oneexon;Parent=ENSMUSG00000025352.UTR
chr10	mm10	oligo	128884157	128884416	.	-	.	ID=ENSMUSG00000025352.198;gene_id=ENSMUSG00000025352;gene_name=Gdf11;oligo_id=ENSMUSG00000025352.198;oligo_type=regular_oneexon;Parent=ENSMUSG00000025352.UTR
chr10	mm10	oligo	128884153	128884412	.	-	.	ID=ENSMUSG00000025352.199;gene_id=ENSMUSG00000025352;gene_name=Gdf11;oligo_id=ENSMUSG00000025352.199;oligo_type=regular_oneexon;Parent=ENSMUSG00000025352.UTR
chr10	mm10	oligo	128884149	128884408	.	-	.	ID=ENSMUSG00000025352.200;gene_id=ENSMUSG00000025352;gene_name=Gdf11;oligo_id=ENSMUSG00000025352.200;oligo_type=regular_oneexon;Parent=ENSMUSG00000025352.UTR
chr10	mm10	oligo	128884145	128884404	.	-	.	ID=ENSMUSG00000025352.201;gene_id=ENSMUSG00000025352;gene_name=Gdf11;oligo_id=ENSMUSG00000025352.201;oligo_type=regular_oneexon;Parent=ENSMUSG00000025352.UTR
chr10	mm10	oligo	128884141	128884400	.	-	.	ID=ENSMUSG00000025352.202;gene_id=ENSMUSG00000025352;gene_name=Gdf11;oligo_id=ENSMUSG00000025352.202;oligo_type=regular_oneexon;Parent=ENSMUSG00000025352.UTR
chr10	mm10	oligo	128884137	128884396	.	-	.	ID=ENSMUSG00000025352.203;gene_id=ENSMUSG00000025352;gene_name=Gdf11;oligo_id=ENSMUSG00000025352.203;oligo_type=regular_oneexon;Parent=ENSMUSG00000025352.UTR
chr10	mm10	oligo	128884133	128884392	.	-	.	ID=ENSMUSG00000025352.204;gene_id=ENSMUSG00000025352;gene_name=Gdf11;oligo_id=ENSMUSG00000025352.204;oligo_type=regular_oneexon;Parent=ENSMUSG00000025352.UTR
chr10	mm10	oligo	128884129	128884388	.	-	.	ID=ENSMUSG00000025352.205;gene_id=ENSMUSG00000025352;gene_name=Gdf11;oligo_id=ENSMUSG00000025352.205;oligo_type=regular_oneexon;Parent=ENSMUSG00000025352.UTR
chr10	mm10	oligo	128884125	128884384	.	-	.	ID=ENSMUSG00000025352.206;gene_id=ENSMUSG00000025352;gene_name=Gdf11;oligo_id=ENSMUSG00000025352.206;oligo_type=regular_oneexon;Parent=ENSMUSG00000025352.UTR
chr10	mm10	oligo	128884121	128884380	.	-	.	ID=ENSMUSG00000025352.207;gene_id=ENSMUSG00000025352;gene_name=Gdf11;oligo_id=ENSMUSG00000025352.207;oligo_type=regular_oneexon;Parent=ENSMUSG00000025352.UTR
chr10	mm10	oligo	128884117	128884376	.	-	.	ID=ENSMUSG00000025352.208;gene_id=ENSMUSG00000025352;gene_name=Gdf11;oligo_id=ENSMUSG00000025352.208;oligo_type=regular_oneexon;Parent=ENSMUSG00000025352.UTR
chr10	mm10	oligo	128884113	128884372	.	-	.	ID=ENSMUSG00000025352.209;gene_id=ENSMUSG00000025352;gene_name=Gdf11;oligo_id=ENSMUSG00000025352.209;oligo_type=regular_oneexon;Parent=ENSMUSG00000025352.UTR
chr10	mm10	oligo	128884109	128884368	.	-	.	ID=ENSMUSG00000025352.210;gene_id=ENSMUSG00000025352;gene_name=Gdf11;oligo_id=ENSMUSG00000025352.210;oligo_type=regular_oneexon;Parent=ENSMUSG00000025352.UTR
chr10	mm10	oligo	128884105	128884364	.	-	.	ID=ENSMUSG00000025352.211;gene_id=ENSMUSG00000025352;gene_name=Gdf11;oligo_id=ENSMUSG00000025352.211;oligo_type=regular_oneexon;Parent=ENSMUSG00000025352.UTR
chr10	mm10	oligo	128884101	128884360	.	-	.	ID=ENSMUSG00000025352.212;gene_id=ENSMUSG00000025352;gene_name=Gdf11;oligo_id=ENSMUSG00000025352.212;oligo_type=regular_oneexon;Parent=ENSMUSG00000025352.UTR
chr10	mm10	oligo	128884097	128884356	.	-	.	ID=ENSMUSG00000025352.213;gene_id=ENSMUSG00000025352;gene_name=Gdf11;oligo_id=ENSMUSG00000025352.213;oligo_type=regular_oneexon;Parent=ENSMUSG00000025352.UTR
chr10	mm10	oligo	128884093	128884352	.	-	.	ID=ENSMUSG00000025352.214;gene_id=ENSMUSG00000025352;gene_name=Gdf11;oligo_id=ENSMUSG00000025352.214;oligo_type=regular_oneexon;Parent=ENSMUSG00000025352.UTR
chr10	mm10	oligo	128884089	128884348	.	-	.	ID=ENSMUSG00000025352.215;gene_id=ENSMUSG00000025352;gene_name=Gdf11;oligo_id=ENSMUSG00000025352.215;oligo_type=regular_oneexon;Parent=ENSMUSG00000025352.UTR
chr10	mm10	oligo	128884085	128884344	.	-	.	ID=ENSMUSG00000025352.216;gene_id=ENSMUSG00000025352;gene_name=Gdf11;oligo_id=ENSMUSG00000025352.216;oligo_type=regular_oneexon;Parent=ENSMUSG00000025352.UTR
chr10	mm10	oligo	128884081	128884340	.	-	.	ID=ENSMUSG00000025352.217;gene_id=ENSMUSG00000025352;gene_name=Gdf11;oligo_id=ENSMUSG00000025352.217;oligo_type=regular_oneexon;Parent=ENSMUSG00000025352.UTR
chr10	mm10	oligo	128884077	128884336	.	-	.	ID=ENSMUSG00000025352.218;gene_id=ENSMUSG00000025352;gene_name=Gdf11;oligo_id=ENSMUSG00000025352.218;oligo_type=regular_oneexon;Parent=ENSMUSG00000025352.UTR
chr10	mm10	oligo	128884073	128884332	.	-	.	ID=ENSMUSG00000025352.219;gene_id=ENSMUSG00000025352;gene_name=Gdf11;oligo_id=ENSMUSG00000025352.219;oligo_type=regular_oneexon;Parent=ENSMUSG00000025352.UTR
chr10	mm10	oligo	128884069	128884328	.	-	.	ID=ENSMUSG00000025352.220;gene_id=ENSMUSG00000025352;gene_name=Gdf11;oligo_id=ENSMUSG00000025352.220;oligo_type=regular_oneexon;Parent=ENSMUSG00000025352.UTR
chr10	mm10	oligo	128884065	128884324	.	-	.	ID=ENSMUSG00000025352.221;gene_id=ENSMUSG00000025352;gene_name=Gdf11;oligo_id=ENSMUSG00000025352.221;oligo_type=regular_oneexon;Parent=ENSMUSG00000025352.UTR
chr10	mm10	oligo	128884061	128884320	.	-	.	ID=ENSMUSG00000025352.222;gene_id=ENSMUSG00000025352;gene_name=Gdf11;oligo_id=ENSMUSG00000025352.222;oligo_type=regular_oneexon;Parent=ENSMUSG00000025352.UTR
chr10	mm10	oligo	128884057	128884316	.	-	.	ID=ENSMUSG00000025352.223;gene_id=ENSMUSG00000025352;gene_name=Gdf11;oligo_id=ENSMUSG00000025352.223;oligo_type=regular_oneexon;Parent=ENSMUSG00000025352.UTR
chr10	mm10	oligo	128884053	128884312	.	-	.	ID=ENSMUSG00000025352.224;gene_id=ENSMUSG00000025352;gene_name=Gdf11;oligo_id=ENSMUSG00000025352.224;oligo_type=regular_oneexon;Parent=ENSMUSG00000025352.UTR
chr10	mm10	oligo	128884049	128884308	.	-	.	ID=ENSMUSG00000025352.225;gene_id=ENSMUSG00000025352;gene_name=Gdf11;oligo_id=ENSMUSG00000025352.225;oligo_type=regular_oneexon;Parent=ENSMUSG00000025352.UTR
chr10	mm10	oligo	128884045	128884304	.	-	.	ID=ENSMUSG00000025352.226;gene_id=ENSMUSG00000025352;gene_name=Gdf11;oligo_id=ENSMUSG00000025352.226;oligo_type=regular_oneexon;Parent=ENSMUSG00000025352.UTR
chr10	mm10	oligo	128884041	128884300	.	-	.	ID=ENSMUSG00000025352.227;gene_id=ENSMUSG00000025352;gene_name=Gdf11;oligo_id=ENSMUSG00000025352.227;oligo_type=regular_oneexon;Parent=ENSMUSG00000025352.UTR
chr10	mm10	oligo	128884037	128884296	.	-	.	ID=ENSMUSG00000025352.228;gene_id=ENSMUSG00000025352;gene_name=Gdf11;oligo_id=ENSMUSG00000025352.228;oligo_type=regular_oneexon;Parent=ENSMUSG00000025352.UTR
chr10	mm10	oligo	128884033	128884292	.	-	.	ID=ENSMUSG00000025352.229;gene_id=ENSMUSG00000025352;gene_name=Gdf11;oligo_id=ENSMUSG00000025352.229;oligo_type=regular_oneexon;Parent=ENSMUSG00000025352.UTR
chr10	mm10	oligo	128884029	128884288	.	-	.	ID=ENSMUSG00000025352.230;gene_id=ENSMUSG00000025352;gene_name=Gdf11;oligo_id=ENSMUSG00000025352.230;oligo_type=regular_oneexon;Parent=ENSMUSG00000025352.UTR
chr10	mm10	oligo	128884025	128884284	.	-	.	ID=ENSMUSG00000025352.231;gene_id=ENSMUSG00000025352;gene_name=Gdf11;oligo_id=ENSMUSG00000025352.231;oligo_type=regular_oneexon;Parent=ENSMUSG00000025352.UTR
chr10	mm10	oligo	128884021	128884280	.	-	.	ID=ENSMUSG00000025352.232;gene_id=ENSMUSG00000025352;gene_name=Gdf11;oligo_id=ENSMUSG00000025352.232;oligo_type=regular_oneexon;Parent=ENSMUSG00000025352.UTR
chr10	mm10	oligo	128884017	128884276	.	-	.	ID=ENSMUSG00000025352.233;gene_id=ENSMUSG00000025352;gene_name=Gdf11;oligo_id=ENSMUSG00000025352.233;oligo_type=regular_oneexon;Parent=ENSMUSG00000025352.UTR
chr10	mm10	oligo	128884013	128884272	.	-	.	ID=ENSMUSG00000025352.234;gene_id=ENSMUSG00000025352;gene_name=Gdf11;oligo_id=ENSMUSG00000025352.234;oligo_type=regular_oneexon;Parent=ENSMUSG00000025352.UTR
chr10	mm10	oligo	128884009	128884268	.	-	.	ID=ENSMUSG00000025352.235;gene_id=ENSMUSG00000025352;gene_name=Gdf11;oligo_id=ENSMUSG00000025352.235;oligo_type=regular_oneexon;Parent=ENSMUSG00000025352.UTR
chr10	mm10	oligo	128884005	128884264	.	-	.	ID=ENSMUSG00000025352.236;gene_id=ENSMUSG00000025352;gene_name=Gdf11;oligo_id=ENSMUSG00000025352.236;oligo_type=regular_oneexon;Parent=ENSMUSG00000025352.UTR
chr10	mm10	oligo	128884001	128884260	.	-	.	ID=ENSMUSG00000025352.237;gene_id=ENSMUSG00000025352;gene_name=Gdf11;oligo_id=ENSMUSG00000025352.237;oligo_type=regular_oneexon;Parent=ENSMUSG00000025352.UTR
chr10	mm10	oligo	128883997	128884256	.	-	.	ID=ENSMUSG00000025352.238;gene_id=ENSMUSG00000025352;gene_name=Gdf11;oligo_id=ENSMUSG00000025352.238;oligo_type=regular_oneexon;Parent=ENSMUSG00000025352.UTR
chr10	mm10	oligo	128883993	128884252	.	-	.	ID=ENSMUSG00000025352.239;gene_id=ENSMUSG00000025352;gene_name=Gdf11;oligo_id=ENSMUSG00000025352.239;oligo_type=regular_oneexon;Parent=ENSMUSG00000025352.UTR
chr10	mm10	oligo	128883989	128884248	.	-	.	ID=ENSMUSG00000025352.240;gene_id=ENSMUSG00000025352;gene_name=Gdf11;oligo_id=ENSMUSG00000025352.240;oligo_type=regular_oneexon;Parent=ENSMUSG00000025352.UTR
chr10	mm10	oligo	128883985	128884244	.	-	.	ID=ENSMUSG00000025352.241;gene_id=ENSMUSG00000025352;gene_name=Gdf11;oligo_id=ENSMUSG00000025352.241;oligo_type=regular_oneexon;Parent=ENSMUSG00000025352.UTR
chr10	mm10	oligo	128883981	128884240	.	-	.	ID=ENSMUSG00000025352.242;gene_id=ENSMUSG00000025352;gene_name=Gdf11;oligo_id=ENSMUSG00000025352.242;oligo_type=regular_oneexon;Parent=ENSMUSG00000025352.UTR
chr10	mm10	oligo	128883977	128884236	.	-	.	ID=ENSMUSG00000025352.243;gene_id=ENSMUSG00000025352;gene_name=Gdf11;oligo_id=ENSMUSG00000025352.243;oligo_type=regular_oneexon;Parent=ENSMUSG00000025352.UTR
chr10	mm10	oligo	128883973	128884232	.	-	.	ID=ENSMUSG00000025352.244;gene_id=ENSMUSG00000025352;gene_name=Gdf11;oligo_id=ENSMUSG00000025352.244;oligo_type=regular_oneexon;Parent=ENSMUSG00000025352.UTR
chr10	mm10	oligo	128883969	128884228	.	-	.	ID=ENSMUSG00000025352.245;gene_id=ENSMUSG00000025352;gene_name=Gdf11;oligo_id=ENSMUSG00000025352.245;oligo_type=regular_oneexon;Parent=ENSMUSG00000025352.UTR
chr10	mm10	oligo	128883965	128884224	.	-	.	ID=ENSMUSG00000025352.246;gene_id=ENSMUSG00000025352;gene_name=Gdf11;oligo_id=ENSMUSG00000025352.246;oligo_type=regular_oneexon;Parent=ENSMUSG00000025352.UTR
chr10	mm10	oligo	128883961	128884220	.	-	.	ID=ENSMUSG00000025352.247;gene_id=ENSMUSG00000025352;gene_name=Gdf11;oligo_id=ENSMUSG00000025352.247;oligo_type=regular_oneexon;Parent=ENSMUSG00000025352.UTR
chr10	mm10	oligo	128883957	128884216	.	-	.	ID=ENSMUSG00000025352.248;gene_id=ENSMUSG00000025352;gene_name=Gdf11;oligo_id=ENSMUSG00000025352.248;oligo_type=regular_oneexon;Parent=ENSMUSG00000025352.UTR
chr10	mm10	oligo	128883953	128884212	.	-	.	ID=ENSMUSG00000025352.249;gene_id=ENSMUSG00000025352;gene_name=Gdf11;oligo_id=ENSMUSG00000025352.249;oligo_type=regular_oneexon;Parent=ENSMUSG00000025352.UTR
chr10	mm10	oligo	128883949	128884208	.	-	.	ID=ENSMUSG00000025352.250;gene_id=ENSMUSG00000025352;gene_name=Gdf11;oligo_id=ENSMUSG00000025352.250;oligo_type=regular_oneexon;Parent=ENSMUSG00000025352.UTR
chr10	mm10	oligo	128883945	128884204	.	-	.	ID=ENSMUSG00000025352.251;gene_id=ENSMUSG00000025352;gene_name=Gdf11;oligo_id=ENSMUSG00000025352.251;oligo_type=regular_oneexon;Parent=ENSMUSG00000025352.UTR
chr10	mm10	oligo	128883941	128884200	.	-	.	ID=ENSMUSG00000025352.252;gene_id=ENSMUSG00000025352;gene_name=Gdf11;oligo_id=ENSMUSG00000025352.252;oligo_type=regular_oneexon;Parent=ENSMUSG00000025352.UTR
chr10	mm10	oligo	128883937	128884196	.	-	.	ID=ENSMUSG00000025352.253;gene_id=ENSMUSG00000025352;gene_name=Gdf11;oligo_id=ENSMUSG00000025352.253;oligo_type=regular_oneexon;Parent=ENSMUSG00000025352.UTR
chr10	mm10	oligo	128883933	128884192	.	-	.	ID=ENSMUSG00000025352.254;gene_id=ENSMUSG00000025352;gene_name=Gdf11;oligo_id=ENSMUSG00000025352.254;oligo_type=regular_oneexon;Parent=ENSMUSG00000025352.UTR
chr10	mm10	oligo	128883929	128884188	.	-	.	ID=ENSMUSG00000025352.255;gene_id=ENSMUSG00000025352;gene_name=Gdf11;oligo_id=ENSMUSG00000025352.255;oligo_type=regular_oneexon;Parent=ENSMUSG00000025352.UTR
chr10	mm10	oligo	128883925	128884184	.	-	.	ID=ENSMUSG00000025352.256;gene_id=ENSMUSG00000025352;gene_name=Gdf11;oligo_id=ENSMUSG00000025352.256;oligo_type=regular_oneexon;Parent=ENSMUSG00000025352.UTR
chr10	mm10	oligo	128883921	128884180	.	-	.	ID=ENSMUSG00000025352.257;gene_id=ENSMUSG00000025352;gene_name=Gdf11;oligo_id=ENSMUSG00000025352.257;oligo_type=regular_oneexon;Parent=ENSMUSG00000025352.UTR
chr10	mm10	oligo	128883917	128884176	.	-	.	ID=ENSMUSG00000025352.258;gene_id=ENSMUSG00000025352;gene_name=Gdf11;oligo_id=ENSMUSG00000025352.258;oligo_type=regular_oneexon;Parent=ENSMUSG00000025352.UTR
chr10	mm10	oligo	128883913	128884172	.	-	.	ID=ENSMUSG00000025352.259;gene_id=ENSMUSG00000025352;gene_name=Gdf11;oligo_id=ENSMUSG00000025352.259;oligo_type=regular_oneexon;Parent=ENSMUSG00000025352.UTR
chr10	mm10	oligo	128883909	128884168	.	-	.	ID=ENSMUSG00000025352.260;gene_id=ENSMUSG00000025352;gene_name=Gdf11;oligo_id=ENSMUSG00000025352.260;oligo_type=regular_oneexon;Parent=ENSMUSG00000025352.UTR
chr10	mm10	oligo	128883905	128884164	.	-	.	ID=ENSMUSG00000025352.261;gene_id=ENSMUSG00000025352;gene_name=Gdf11;oligo_id=ENSMUSG00000025352.261;oligo_type=regular_oneexon;Parent=ENSMUSG00000025352.UTR
chr10	mm10	oligo	128883901	128884160	.	-	.	ID=ENSMUSG00000025352.262;gene_id=ENSMUSG00000025352;gene_name=Gdf11;oligo_id=ENSMUSG00000025352.262;oligo_type=regular_oneexon;Parent=ENSMUSG00000025352.UTR
chr10	mm10	oligo	128883897	128884156	.	-	.	ID=ENSMUSG00000025352.263;gene_id=ENSMUSG00000025352;gene_name=Gdf11;oligo_id=ENSMUSG00000025352.263;oligo_type=regular_oneexon;Parent=ENSMUSG00000025352.UTR
chr10	mm10	oligo	128883893	128884152	.	-	.	ID=ENSMUSG00000025352.264;gene_id=ENSMUSG00000025352;gene_name=Gdf11;oligo_id=ENSMUSG00000025352.264;oligo_type=regular_oneexon;Parent=ENSMUSG00000025352.UTR
chr10	mm10	oligo	128883889	128884148	.	-	.	ID=ENSMUSG00000025352.265;gene_id=ENSMUSG00000025352;gene_name=Gdf11;oligo_id=ENSMUSG00000025352.265;oligo_type=regular_oneexon;Parent=ENSMUSG00000025352.UTR
chr10	mm10	oligo	128883885	128884144	.	-	.	ID=ENSMUSG00000025352.266;gene_id=ENSMUSG00000025352;gene_name=Gdf11;oligo_id=ENSMUSG00000025352.266;oligo_type=regular_oneexon;Parent=ENSMUSG00000025352.UTR
chr10	mm10	oligo	128883881	128884140	.	-	.	ID=ENSMUSG00000025352.267;gene_id=ENSMUSG00000025352;gene_name=Gdf11;oligo_id=ENSMUSG00000025352.267;oligo_type=regular_oneexon;Parent=ENSMUSG00000025352.UTR
chr10	mm10	oligo	128883877	128884136	.	-	.	ID=ENSMUSG00000025352.268;gene_id=ENSMUSG00000025352;gene_name=Gdf11;oligo_id=ENSMUSG00000025352.268;oligo_type=regular_oneexon;Parent=ENSMUSG00000025352.UTR
chr10	mm10	oligo	128883873	128884132	.	-	.	ID=ENSMUSG00000025352.269;gene_id=ENSMUSG00000025352;gene_name=Gdf11;oligo_id=ENSMUSG00000025352.269;oligo_type=regular_oneexon;Parent=ENSMUSG00000025352.UTR
chr10	mm10	oligo	128883869	128884128	.	-	.	ID=ENSMUSG00000025352.270;gene_id=ENSMUSG00000025352;gene_name=Gdf11;oligo_id=ENSMUSG00000025352.270;oligo_type=regular_oneexon;Parent=ENSMUSG00000025352.UTR
chr10	mm10	oligo	128883865	128884124	.	-	.	ID=ENSMUSG00000025352.271;gene_id=ENSMUSG00000025352;gene_name=Gdf11;oligo_id=ENSMUSG00000025352.271;oligo_type=regular_oneexon;Parent=ENSMUSG00000025352.UTR
chr10	mm10	oligo	128883861	128884120	.	-	.	ID=ENSMUSG00000025352.272;gene_id=ENSMUSG00000025352;gene_name=Gdf11;oligo_id=ENSMUSG00000025352.272;oligo_type=regular_oneexon;Parent=ENSMUSG00000025352.UTR
chr10	mm10	oligo	128883857	128884116	.	-	.	ID=ENSMUSG00000025352.273;gene_id=ENSMUSG00000025352;gene_name=Gdf11;oligo_id=ENSMUSG00000025352.273;oligo_type=regular_oneexon;Parent=ENSMUSG00000025352.UTR
chr10	mm10	oligo	128883853	128884112	.	-	.	ID=ENSMUSG00000025352.274;gene_id=ENSMUSG00000025352;gene_name=Gdf11;oligo_id=ENSMUSG00000025352.274;oligo_type=regular_oneexon;Parent=ENSMUSG00000025352.UTR
chr10	mm10	oligo	128883849	128884108	.	-	.	ID=ENSMUSG00000025352.275;gene_id=ENSMUSG00000025352;gene_name=Gdf11;oligo_id=ENSMUSG00000025352.275;oligo_type=regular_oneexon;Parent=ENSMUSG00000025352.UTR
chr10	mm10	oligo	128883845	128884104	.	-	.	ID=ENSMUSG00000025352.276;gene_id=ENSMUSG00000025352;gene_name=Gdf11;oligo_id=ENSMUSG00000025352.276;oligo_type=regular_oneexon;Parent=ENSMUSG00000025352.UTR
chr10	mm10	oligo	128883841	128884100	.	-	.	ID=ENSMUSG00000025352.277;gene_id=ENSMUSG00000025352;gene_name=Gdf11;oligo_id=ENSMUSG00000025352.277;oligo_type=regular_oneexon;Parent=ENSMUSG00000025352.UTR
chr10	mm10	oligo	128883837	128884096	.	-	.	ID=ENSMUSG00000025352.278;gene_id=ENSMUSG00000025352;gene_name=Gdf11;oligo_id=ENSMUSG00000025352.278;oligo_type=regular_oneexon;Parent=ENSMUSG00000025352.UTR
chr10	mm10	oligo	128883833	128884092	.	-	.	ID=ENSMUSG00000025352.279;gene_id=ENSMUSG00000025352;gene_name=Gdf11;oligo_id=ENSMUSG00000025352.279;oligo_type=regular_oneexon;Parent=ENSMUSG00000025352.UTR
chr10	mm10	oligo	128883829	128884088	.	-	.	ID=ENSMUSG00000025352.280;gene_id=ENSMUSG00000025352;gene_name=Gdf11;oligo_id=ENSMUSG00000025352.280;oligo_type=regular_oneexon;Parent=ENSMUSG00000025352.UTR
chr10	mm10	oligo	128883825	128884084	.	-	.	ID=ENSMUSG00000025352.281;gene_id=ENSMUSG00000025352;gene_name=Gdf11;oligo_id=ENSMUSG00000025352.281;oligo_type=regular_oneexon;Parent=ENSMUSG00000025352.UTR
chr10	mm10	oligo	128883821	128884080	.	-	.	ID=ENSMUSG00000025352.282;gene_id=ENSMUSG00000025352;gene_name=Gdf11;oligo_id=ENSMUSG00000025352.282;oligo_type=regular_oneexon;Parent=ENSMUSG00000025352.UTR
chr10	mm10	oligo	128883817	128884076	.	-	.	ID=ENSMUSG00000025352.283;gene_id=ENSMUSG00000025352;gene_name=Gdf11;oligo_id=ENSMUSG00000025352.283;oligo_type=regular_oneexon;Parent=ENSMUSG00000025352.UTR
chr10	mm10	oligo	128883813	128884072	.	-	.	ID=ENSMUSG00000025352.284;gene_id=ENSMUSG00000025352;gene_name=Gdf11;oligo_id=ENSMUSG00000025352.284;oligo_type=regular_oneexon;Parent=ENSMUSG00000025352.UTR
chr10	mm10	oligo	128883809	128884068	.	-	.	ID=ENSMUSG00000025352.285;gene_id=ENSMUSG00000025352;gene_name=Gdf11;oligo_id=ENSMUSG00000025352.285;oligo_type=regular_oneexon;Parent=ENSMUSG00000025352.UTR
chr10	mm10	oligo	128883805	128884064	.	-	.	ID=ENSMUSG00000025352.286;gene_id=ENSMUSG00000025352;gene_name=Gdf11;oligo_id=ENSMUSG00000025352.286;oligo_type=regular_oneexon;Parent=ENSMUSG00000025352.UTR
chr10	mm10	oligo	128883801	128884060	.	-	.	ID=ENSMUSG00000025352.287;gene_id=ENSMUSG00000025352;gene_name=Gdf11;oligo_id=ENSMUSG00000025352.287;oligo_type=regular_oneexon;Parent=ENSMUSG00000025352.UTR
chr10	mm10	oligo	128883797	128884056	.	-	.	ID=ENSMUSG00000025352.288;gene_id=ENSMUSG00000025352;gene_name=Gdf11;oligo_id=ENSMUSG00000025352.288;oligo_type=regular_oneexon;Parent=ENSMUSG00000025352.UTR
chr10	mm10	oligo	128883793	128884052	.	-	.	ID=ENSMUSG00000025352.289;gene_id=ENSMUSG00000025352;gene_name=Gdf11;oligo_id=ENSMUSG00000025352.289;oligo_type=regular_oneexon;Parent=ENSMUSG00000025352.UTR
chr10	mm10	oligo	128883789	128884048	.	-	.	ID=ENSMUSG00000025352.290;gene_id=ENSMUSG00000025352;gene_name=Gdf11;oligo_id=ENSMUSG00000025352.290;oligo_type=regular_oneexon;Parent=ENSMUSG00000025352.UTR
chr10	mm10	oligo	128883785	128884044	.	-	.	ID=ENSMUSG00000025352.291;gene_id=ENSMUSG00000025352;gene_name=Gdf11;oligo_id=ENSMUSG00000025352.291;oligo_type=regular_oneexon;Parent=ENSMUSG00000025352.UTR
chr10	mm10	oligo	128883781	128884040	.	-	.	ID=ENSMUSG00000025352.292;gene_id=ENSMUSG00000025352;gene_name=Gdf11;oligo_id=ENSMUSG00000025352.292;oligo_type=regular_oneexon;Parent=ENSMUSG00000025352.UTR
chr10	mm10	oligo	128883777	128884036	.	-	.	ID=ENSMUSG00000025352.293;gene_id=ENSMUSG00000025352;gene_name=Gdf11;oligo_id=ENSMUSG00000025352.293;oligo_type=regular_oneexon;Parent=ENSMUSG00000025352.UTR
chr10	mm10	oligo	128883773	128884032	.	-	.	ID=ENSMUSG00000025352.294;gene_id=ENSMUSG00000025352;gene_name=Gdf11;oligo_id=ENSMUSG00000025352.294;oligo_type=regular_oneexon;Parent=ENSMUSG00000025352.UTR
chr10	mm10	oligo	128883769	128884028	.	-	.	ID=ENSMUSG00000025352.295;gene_id=ENSMUSG00000025352;gene_name=Gdf11;oligo_id=ENSMUSG00000025352.295;oligo_type=regular_oneexon;Parent=ENSMUSG00000025352.UTR
chr10	mm10	oligo	128883765	128884024	.	-	.	ID=ENSMUSG00000025352.296;gene_id=ENSMUSG00000025352;gene_name=Gdf11;oligo_id=ENSMUSG00000025352.296;oligo_type=regular_oneexon;Parent=ENSMUSG00000025352.UTR
chr10	mm10	oligo	128883761	128884020	.	-	.	ID=ENSMUSG00000025352.297;gene_id=ENSMUSG00000025352;gene_name=Gdf11;oligo_id=ENSMUSG00000025352.297;oligo_type=regular_oneexon;Parent=ENSMUSG00000025352.UTR
chr10	mm10	oligo	128883757	128884016	.	-	.	ID=ENSMUSG00000025352.298;gene_id=ENSMUSG00000025352;gene_name=Gdf11;oligo_id=ENSMUSG00000025352.298;oligo_type=regular_oneexon;Parent=ENSMUSG00000025352.UTR
chr10	mm10	oligo	128883753	128884012	.	-	.	ID=ENSMUSG00000025352.299;gene_id=ENSMUSG00000025352;gene_name=Gdf11;oligo_id=ENSMUSG00000025352.299;oligo_type=regular_oneexon;Parent=ENSMUSG00000025352.UTR
chr10	mm10	oligo	128883749	128884008	.	-	.	ID=ENSMUSG00000025352.300;gene_id=ENSMUSG00000025352;gene_name=Gdf11;oligo_id=ENSMUSG00000025352.300;oligo_type=regular_oneexon;Parent=ENSMUSG00000025352.UTR
chr10	mm10	oligo	128883745	128884004	.	-	.	ID=ENSMUSG00000025352.301;gene_id=ENSMUSG00000025352;gene_name=Gdf11;oligo_id=ENSMUSG00000025352.301;oligo_type=regular_oneexon;Parent=ENSMUSG00000025352.UTR
chr10	mm10	oligo	128883741	128884000	.	-	.	ID=ENSMUSG00000025352.302;gene_id=ENSMUSG00000025352;gene_name=Gdf11;oligo_id=ENSMUSG00000025352.302;oligo_type=regular_oneexon;Parent=ENSMUSG00000025352.UTR
chr10	mm10	oligo	128883737	128883996	.	-	.	ID=ENSMUSG00000025352.303;gene_id=ENSMUSG00000025352;gene_name=Gdf11;oligo_id=ENSMUSG00000025352.303;oligo_type=regular_oneexon;Parent=ENSMUSG00000025352.UTR
chr10	mm10	oligo	128883733	128883992	.	-	.	ID=ENSMUSG00000025352.304;gene_id=ENSMUSG00000025352;gene_name=Gdf11;oligo_id=ENSMUSG00000025352.304;oligo_type=regular_oneexon;Parent=ENSMUSG00000025352.UTR
chr10	mm10	oligo	128883729	128883988	.	-	.	ID=ENSMUSG00000025352.305;gene_id=ENSMUSG00000025352;gene_name=Gdf11;oligo_id=ENSMUSG00000025352.305;oligo_type=regular_oneexon;Parent=ENSMUSG00000025352.UTR
chr10	mm10	oligo	128883725	128883984	.	-	.	ID=ENSMUSG00000025352.306;gene_id=ENSMUSG00000025352;gene_name=Gdf11;oligo_id=ENSMUSG00000025352.306;oligo_type=regular_oneexon;Parent=ENSMUSG00000025352.UTR
chr10	mm10	oligo	128883721	128883980	.	-	.	ID=ENSMUSG00000025352.307;gene_id=ENSMUSG00000025352;gene_name=Gdf11;oligo_id=ENSMUSG00000025352.307;oligo_type=regular_oneexon;Parent=ENSMUSG00000025352.UTR
chr10	mm10	oligo	128883717	128883976	.	-	.	ID=ENSMUSG00000025352.308;gene_id=ENSMUSG00000025352;gene_name=Gdf11;oligo_id=ENSMUSG00000025352.308;oligo_type=regular_oneexon;Parent=ENSMUSG00000025352.UTR
chr10	mm10	oligo	128883713	128883972	.	-	.	ID=ENSMUSG00000025352.309;gene_id=ENSMUSG00000025352;gene_name=Gdf11;oligo_id=ENSMUSG00000025352.309;oligo_type=regular_oneexon;Parent=ENSMUSG00000025352.UTR
chr10	mm10	oligo	128883709	128883968	.	-	.	ID=ENSMUSG00000025352.310;gene_id=ENSMUSG00000025352;gene_name=Gdf11;oligo_id=ENSMUSG00000025352.310;oligo_type=regular_oneexon;Parent=ENSMUSG00000025352.UTR
chr10	mm10	oligo	128883705	128883964	.	-	.	ID=ENSMUSG00000025352.311;gene_id=ENSMUSG00000025352;gene_name=Gdf11;oligo_id=ENSMUSG00000025352.311;oligo_type=regular_oneexon;Parent=ENSMUSG00000025352.UTR
chr10	mm10	oligo	128883701	128883960	.	-	.	ID=ENSMUSG00000025352.312;gene_id=ENSMUSG00000025352;gene_name=Gdf11;oligo_id=ENSMUSG00000025352.312;oligo_type=regular_oneexon;Parent=ENSMUSG00000025352.UTR
chr10	mm10	oligo	128883697	128883956	.	-	.	ID=ENSMUSG00000025352.313;gene_id=ENSMUSG00000025352;gene_name=Gdf11;oligo_id=ENSMUSG00000025352.313;oligo_type=regular_oneexon;Parent=ENSMUSG00000025352.UTR
chr10	mm10	oligo	128883693	128883952	.	-	.	ID=ENSMUSG00000025352.314;gene_id=ENSMUSG00000025352;gene_name=Gdf11;oligo_id=ENSMUSG00000025352.314;oligo_type=regular_oneexon;Parent=ENSMUSG00000025352.UTR
chr10	mm10	oligo	128883689	128883948	.	-	.	ID=ENSMUSG00000025352.315;gene_id=ENSMUSG00000025352;gene_name=Gdf11;oligo_id=ENSMUSG00000025352.315;oligo_type=regular_oneexon;Parent=ENSMUSG00000025352.UTR
chr10	mm10	oligo	128883685	128883944	.	-	.	ID=ENSMUSG00000025352.316;gene_id=ENSMUSG00000025352;gene_name=Gdf11;oligo_id=ENSMUSG00000025352.316;oligo_type=regular_oneexon;Parent=ENSMUSG00000025352.UTR
chr10	mm10	oligo	128883681	128883940	.	-	.	ID=ENSMUSG00000025352.317;gene_id=ENSMUSG00000025352;gene_name=Gdf11;oligo_id=ENSMUSG00000025352.317;oligo_type=regular_oneexon;Parent=ENSMUSG00000025352.UTR
chr10	mm10	oligo	128883677	128883936	.	-	.	ID=ENSMUSG00000025352.318;gene_id=ENSMUSG00000025352;gene_name=Gdf11;oligo_id=ENSMUSG00000025352.318;oligo_type=regular_oneexon;Parent=ENSMUSG00000025352.UTR
chr10	mm10	oligo	128883673	128883932	.	-	.	ID=ENSMUSG00000025352.319;gene_id=ENSMUSG00000025352;gene_name=Gdf11;oligo_id=ENSMUSG00000025352.319;oligo_type=regular_oneexon;Parent=ENSMUSG00000025352.UTR
chr10	mm10	oligo	128883669	128883928	.	-	.	ID=ENSMUSG00000025352.320;gene_id=ENSMUSG00000025352;gene_name=Gdf11;oligo_id=ENSMUSG00000025352.320;oligo_type=regular_oneexon;Parent=ENSMUSG00000025352.UTR
chr10	mm10	oligo	128883665	128883924	.	-	.	ID=ENSMUSG00000025352.321;gene_id=ENSMUSG00000025352;gene_name=Gdf11;oligo_id=ENSMUSG00000025352.321;oligo_type=regular_oneexon;Parent=ENSMUSG00000025352.UTR
chr10	mm10	oligo	128883661	128883920	.	-	.	ID=ENSMUSG00000025352.322;gene_id=ENSMUSG00000025352;gene_name=Gdf11;oligo_id=ENSMUSG00000025352.322;oligo_type=regular_oneexon;Parent=ENSMUSG00000025352.UTR
chr10	mm10	oligo	128883657	128883916	.	-	.	ID=ENSMUSG00000025352.323;gene_id=ENSMUSG00000025352;gene_name=Gdf11;oligo_id=ENSMUSG00000025352.323;oligo_type=regular_oneexon;Parent=ENSMUSG00000025352.UTR
chr10	mm10	oligo	128883653	128883912	.	-	.	ID=ENSMUSG00000025352.324;gene_id=ENSMUSG00000025352;gene_name=Gdf11;oligo_id=ENSMUSG00000025352.324;oligo_type=regular_oneexon;Parent=ENSMUSG00000025352.UTR
chr10	mm10	oligo	128883649	128883908	.	-	.	ID=ENSMUSG00000025352.325;gene_id=ENSMUSG00000025352;gene_name=Gdf11;oligo_id=ENSMUSG00000025352.325;oligo_type=regular_oneexon;Parent=ENSMUSG00000025352.UTR
chr10	mm10	oligo	128883645	128883904	.	-	.	ID=ENSMUSG00000025352.326;gene_id=ENSMUSG00000025352;gene_name=Gdf11;oligo_id=ENSMUSG00000025352.326;oligo_type=regular_oneexon;Parent=ENSMUSG00000025352.UTR
chr10	mm10	oligo	128883641	128883900	.	-	.	ID=ENSMUSG00000025352.327;gene_id=ENSMUSG00000025352;gene_name=Gdf11;oligo_id=ENSMUSG00000025352.327;oligo_type=regular_oneexon;Parent=ENSMUSG00000025352.UTR
chr10	mm10	oligo	128883637	128883896	.	-	.	ID=ENSMUSG00000025352.328;gene_id=ENSMUSG00000025352;gene_name=Gdf11;oligo_id=ENSMUSG00000025352.328;oligo_type=regular_oneexon;Parent=ENSMUSG00000025352.UTR
chr10	mm10	oligo	128883633	128883892	.	-	.	ID=ENSMUSG00000025352.329;gene_id=ENSMUSG00000025352;gene_name=Gdf11;oligo_id=ENSMUSG00000025352.329;oligo_type=regular_oneexon;Parent=ENSMUSG00000025352.UTR
chr10	mm10	oligo	128883629	128883888	.	-	.	ID=ENSMUSG00000025352.330;gene_id=ENSMUSG00000025352;gene_name=Gdf11;oligo_id=ENSMUSG00000025352.330;oligo_type=regular_oneexon;Parent=ENSMUSG00000025352.UTR
chr10	mm10	oligo	128883625	128883884	.	-	.	ID=ENSMUSG00000025352.331;gene_id=ENSMUSG00000025352;gene_name=Gdf11;oligo_id=ENSMUSG00000025352.331;oligo_type=regular_oneexon;Parent=ENSMUSG00000025352.UTR
chr10	mm10	oligo	128883621	128883880	.	-	.	ID=ENSMUSG00000025352.332;gene_id=ENSMUSG00000025352;gene_name=Gdf11;oligo_id=ENSMUSG00000025352.332;oligo_type=regular_oneexon;Parent=ENSMUSG00000025352.UTR
chr10	mm10	oligo	128883617	128883876	.	-	.	ID=ENSMUSG00000025352.333;gene_id=ENSMUSG00000025352;gene_name=Gdf11;oligo_id=ENSMUSG00000025352.333;oligo_type=regular_oneexon;Parent=ENSMUSG00000025352.UTR
chr10	mm10	oligo	128883613	128883872	.	-	.	ID=ENSMUSG00000025352.334;gene_id=ENSMUSG00000025352;gene_name=Gdf11;oligo_id=ENSMUSG00000025352.334;oligo_type=regular_oneexon;Parent=ENSMUSG00000025352.UTR
chr10	mm10	oligo	128883609	128883868	.	-	.	ID=ENSMUSG00000025352.335;gene_id=ENSMUSG00000025352;gene_name=Gdf11;oligo_id=ENSMUSG00000025352.335;oligo_type=regular_oneexon;Parent=ENSMUSG00000025352.UTR
chr10	mm10	oligo	128883605	128883864	.	-	.	ID=ENSMUSG00000025352.336;gene_id=ENSMUSG00000025352;gene_name=Gdf11;oligo_id=ENSMUSG00000025352.336;oligo_type=regular_oneexon;Parent=ENSMUSG00000025352.UTR
chr10	mm10	oligo	128883601	128883860	.	-	.	ID=ENSMUSG00000025352.337;gene_id=ENSMUSG00000025352;gene_name=Gdf11;oligo_id=ENSMUSG00000025352.337;oligo_type=regular_oneexon;Parent=ENSMUSG00000025352.UTR
chr10	mm10	oligo	128883597	128883856	.	-	.	ID=ENSMUSG00000025352.338;gene_id=ENSMUSG00000025352;gene_name=Gdf11;oligo_id=ENSMUSG00000025352.338;oligo_type=regular_oneexon;Parent=ENSMUSG00000025352.UTR
chr10	mm10	oligo	128883593	128883852	.	-	.	ID=ENSMUSG00000025352.339;gene_id=ENSMUSG00000025352;gene_name=Gdf11;oligo_id=ENSMUSG00000025352.339;oligo_type=regular_oneexon;Parent=ENSMUSG00000025352.UTR
[truncated: 5,705 more rows]
