# Supplementary material for: High-throughput identification of RNA localization elements in neuronal cells
Source: Nucleic Acids Res. 2022 Sep 15;50(18):10626–42. doi: 10.1093/nar/gkac763 (PMC9561290; doi:10.1093/nar/gkac763)
Supplement: gkac763_Supplemental_Files [file gkac763_supplemental_files.zip › TableS1.xlsx]

## Sheet: TableS1
oligoid	genename	neuritelog2FC	padj
ENSMUSG00000033032.1	Afap1l1	0.00459	0.994
ENSMUSG00000033032.2	Afap1l1	0.165	0.5
ENSMUSG00000033032.3	Afap1l1	0.103	0.698
ENSMUSG00000033032.4	Afap1l1	0.133	0.84
ENSMUSG00000033032.5	Afap1l1	-0.345	0.397
ENSMUSG00000033032.6	Afap1l1	0.512	0.709
ENSMUSG00000033032.7	Afap1l1	0.762	0.554
ENSMUSG00000033032.8	Afap1l1	0.058	0.869
ENSMUSG00000033032.9	Afap1l1	0.0135	0.965
ENSMUSG00000033032.10	Afap1l1	-0.194	0.401
ENSMUSG00000033032.11	Afap1l1	-0.0169	0.965
ENSMUSG00000033032.12	Afap1l1	0.0451	0.913
ENSMUSG00000033032.13	Afap1l1	0.162	0.667
ENSMUSG00000033032.14	Afap1l1	-0.0299	0.97
ENSMUSG00000033032.15	Afap1l1	-0.0131	0.969
ENSMUSG00000033032.16	Afap1l1	0.749	NA
ENSMUSG00000033032.17	Afap1l1	-0.295	0.00585
ENSMUSG00000033032.18	Afap1l1	0.566	0.141
ENSMUSG00000033032.19	Afap1l1	-0.000263	0.999
ENSMUSG00000033032.20	Afap1l1	0.672	0.545
ENSMUSG00000033032.21	Afap1l1	-0.227	0.175
ENSMUSG00000033032.22	Afap1l1	0.169	NA
ENSMUSG00000033032.23	Afap1l1	0.185	NA
ENSMUSG00000033032.24	Afap1l1	-0.218	0.125
ENSMUSG00000033032.25	Afap1l1	-0.283	0.219
ENSMUSG00000033032.26	Afap1l1	-0.696	0.196
ENSMUSG00000033032.27	Afap1l1	-0.24	0.885
ENSMUSG00000033032.28	Afap1l1	0.302	0.195
ENSMUSG00000033032.29	Afap1l1	1.51	0.194
ENSMUSG00000033032.30	Afap1l1	-0.981	0.291
ENSMUSG00000033032.31	Afap1l1	0.0432	0.981
ENSMUSG00000033032.32	Afap1l1	0.709	NA
ENSMUSG00000033032.33	Afap1l1	0.251	0.093
ENSMUSG00000033032.34	Afap1l1	-0.27	0.593
ENSMUSG00000033032.35	Afap1l1	0.0782	0.836
ENSMUSG00000033032.36	Afap1l1	-0.00659	0.989
ENSMUSG00000033032.37	Afap1l1	0.314	0.000553
ENSMUSG00000033032.38	Afap1l1	-0.0221	0.943
ENSMUSG00000033032.39	Afap1l1	0.888	0.496
ENSMUSG00000033032.40	Afap1l1	1.31	NA
ENSMUSG00000033032.41	Afap1l1	0.324	0.879
ENSMUSG00000033032.42	Afap1l1	0.32	0.656
ENSMUSG00000033032.43	Afap1l1	0.391	0.541
ENSMUSG00000033032.44	Afap1l1	0.522	0.172
ENSMUSG00000033032.45	Afap1l1	0.126	0.768
ENSMUSG00000033032.46	Afap1l1	0.395	0.467
ENSMUSG00000033032.47	Afap1l1	0.386	0.436
ENSMUSG00000033032.48	Afap1l1	0.0267	0.925
ENSMUSG00000033032.49	Afap1l1	0.728	0.406
ENSMUSG00000033032.50	Afap1l1	-0.557	0.357
ENSMUSG00000033032.51	Afap1l1	0.0991	0.905
ENSMUSG00000033032.52	Afap1l1	0.59	0.406
ENSMUSG00000033032.53	Afap1l1	0.0569	0.911
ENSMUSG00000033032.54	Afap1l1	-0.884	0.0715
ENSMUSG00000033032.55	Afap1l1	-0.238	0.531
ENSMUSG00000033032.56	Afap1l1	-0.479	0.715
ENSMUSG00000033032.57	Afap1l1	-0.627	NA
ENSMUSG00000033032.58	Afap1l1	1.73	NA
ENSMUSG00000033032.59	Afap1l1	-0.125	0.848
ENSMUSG00000033032.60	Afap1l1	0.355	0.562
ENSMUSG00000033032.61	Afap1l1	-1.5	2.29e-05
ENSMUSG00000033032.62	Afap1l1	0.11	0.845
ENSMUSG00000033032.63	Afap1l1	-0.394	0.405
ENSMUSG00000033032.64	Afap1l1	0.652	NA
ENSMUSG00000033032.65	Afap1l1	-0.935	0.0298
ENSMUSG00000033032.66	Afap1l1	-0.13	0.835
ENSMUSG00000033032.67	Afap1l1	-0.128	0.873
ENSMUSG00000033032.68	Afap1l1	0.101	0.946
ENSMUSG00000033032.69	Afap1l1	-0.0395	0.943
ENSMUSG00000033032.70	Afap1l1	-0.572	0.493
ENSMUSG00000033032.71	Afap1l1	0.661	NA
ENSMUSG00000033032.72	Afap1l1	0.0389	0.971
ENSMUSG00000033032.73	Afap1l1	0.189	0.829
ENSMUSG00000033032.74	Afap1l1	-0.296	0.531
ENSMUSG00000033032.75	Afap1l1	0.33	0.828
ENSMUSG00000033032.76	Afap1l1	0.763	NA
ENSMUSG00000033032.77	Afap1l1	-1.29	0.0442
ENSMUSG00000033032.78	Afap1l1	0.32	0.228
ENSMUSG00000033032.79	Afap1l1	1.24	NA
ENSMUSG00000033032.80	Afap1l1	-0.633	0.641
ENSMUSG00000033032.81	Afap1l1	-0.185	0.926
ENSMUSG00000033032.82	Afap1l1	-0.824	0.716
ENSMUSG00000033032.83	Afap1l1	0.504	0.656
ENSMUSG00000033032.84	Afap1l1	-0.167	0.856
ENSMUSG00000033032.85	Afap1l1	-0.662	0.666
ENSMUSG00000033032.86	Afap1l1	-0.755	3.1e-08
ENSMUSG00000033032.87	Afap1l1	-0.358	0.0731
ENSMUSG00000033032.88	Afap1l1	-0.34	0.188
ENSMUSG00000033032.89	Afap1l1	2.84	NA
ENSMUSG00000033032.90	Afap1l1	-0.0485	0.926
ENSMUSG00000033032.91	Afap1l1	1.02	0.441
ENSMUSG00000033032.92	Afap1l1	-0.812	0.45
ENSMUSG00000033032.93	Afap1l1	-0.392	0.214
ENSMUSG00000033032.94	Afap1l1	-0.288	0.466
ENSMUSG00000033032.95	Afap1l1	-0.785	0.23
ENSMUSG00000033032.96	Afap1l1	-0.786	0.43
ENSMUSG00000033032.97	Afap1l1	1.52	0.267
ENSMUSG00000033032.98	Afap1l1	-0.629	0.184
ENSMUSG00000033032.99	Afap1l1	2.03	NA
ENSMUSG00000033032.100	Afap1l1	-0.345	0.671
ENSMUSG00000033032.101	Afap1l1	-0.586	0.0358
ENSMUSG00000033032.102	Afap1l1	-0.646	4.41e-08
ENSMUSG00000033032.103	Afap1l1	-1.07	9.61e-09
ENSMUSG00000033032.104	Afap1l1	0.908	NA
ENSMUSG00000033032.105	Afap1l1	0.0918	0.967
ENSMUSG00000033032.106	Afap1l1	2.18	0.181
ENSMUSG00000033032.107	Afap1l1	-0.357	0.391
ENSMUSG00000033032.108	Afap1l1	1.11	0.0811
ENSMUSG00000033032.109	Afap1l1	-0.000956	0.999
ENSMUSG00000033032.110	Afap1l1	0.222	0.707
ENSMUSG00000033032.111	Afap1l1	-1.11	0.1
ENSMUSG00000033032.112	Afap1l1	-0.266	0.554
ENSMUSG00000033032.113	Afap1l1	-0.245	0.47
ENSMUSG00000033032.114	Afap1l1	-0.437	0.106
ENSMUSG00000033032.115	Afap1l1	-0.286	0.747
ENSMUSG00000033032.116	Afap1l1	-0.592	0.0121
ENSMUSG00000033032.117	Afap1l1	-0.224	0.527
ENSMUSG00000033032.118	Afap1l1	0.191	0.921
ENSMUSG00000033032.119	Afap1l1	1.54	0.165
ENSMUSG00000033032.120	Afap1l1	0.325	0.174
ENSMUSG00000033032.121	Afap1l1	-0.527	0.104
ENSMUSG00000033032.122	Afap1l1	0.282	0.418
ENSMUSG00000033032.123	Afap1l1	0.858	0.214
ENSMUSG00000033032.124	Afap1l1	0.18	0.534
ENSMUSG00000033032.125	Afap1l1	0.491	0.0898
ENSMUSG00000033032.126	Afap1l1	-0.284	0.585
ENSMUSG00000033032.127	Afap1l1	0.528	0.00577
ENSMUSG00000033032.128	Afap1l1	0.387	0.345
ENSMUSG00000033032.129	Afap1l1	0.227	0.279
ENSMUSG00000033032.130	Afap1l1	0.372	0.416
ENSMUSG00000033032.131	Afap1l1	0.0128	0.989
ENSMUSG00000033032.132	Afap1l1	-0.538	0.515
ENSMUSG00000033032.133	Afap1l1	-0.853	0.011
ENSMUSG00000033032.134	Afap1l1	0.0229	0.943
ENSMUSG00000033032.135	Afap1l1	-0.344	0.413
ENSMUSG00000033032.136	Afap1l1	-0.242	0.752
ENSMUSG00000033032.137	Afap1l1	-0.541	0.597
ENSMUSG00000033032.138	Afap1l1	0.5	2.06e-05
ENSMUSG00000033032.139	Afap1l1	-0.65	0.0935
ENSMUSG00000033032.140	Afap1l1	0.0342	0.981
ENSMUSG00000033032.141	Afap1l1	-0.00672	0.988
ENSMUSG00000033032.142	Afap1l1	-0.205	0.498
ENSMUSG00000033032.143	Afap1l1	0.0737	0.745
ENSMUSG00000033032.144	Afap1l1	0.635	0.000693
ENSMUSG00000033032.145	Afap1l1	0.299	0.0539
ENSMUSG00000033032.146	Afap1l1	0.217	0.73
ENSMUSG00000033032.147	Afap1l1	0.297	0.694
ENSMUSG00000033032.148	Afap1l1	0.0498	0.839
ENSMUSG00000033032.149	Afap1l1	-0.231	0.63
ENSMUSG00000033032.150	Afap1l1	0.524	0.626
ENSMUSG00000033032.151	Afap1l1	-0.0421	NA
ENSMUSG00000033032.152	Afap1l1	-0.233	0.533
ENSMUSG00000033032.153	Afap1l1	0.0849	0.931
ENSMUSG00000033032.154	Afap1l1	0.000867	0.999
ENSMUSG00000033032.155	Afap1l1	-0.506	0.0134
ENSMUSG00000033032.156	Afap1l1	-0.0405	0.885
ENSMUSG00000033032.157	Afap1l1	0.496	0.717
ENSMUSG00000033032.158	Afap1l1	-0.168	0.398
ENSMUSG00000033032.159	Afap1l1	-0.00533	0.992
ENSMUSG00000033032.160	Afap1l1	-0.136	0.76
ENSMUSG00000033032.161	Afap1l1	0.0937	0.957
ENSMUSG00000033032.162	Afap1l1	0.537	NA
ENSMUSG00000033032.163	Afap1l1	-0.448	0.328
ENSMUSG00000033032.164	Afap1l1	-0.241	0.795
ENSMUSG00000033032.165	Afap1l1	-0.00762	0.971
ENSMUSG00000033032.166	Afap1l1	0.191	0.759
ENSMUSG00000033032.167	Afap1l1	-0.446	0.541
ENSMUSG00000033032.168	Afap1l1	-0.551	0.139
ENSMUSG00000033032.169	Afap1l1	-0.232	0.107
ENSMUSG00000033032.170	Afap1l1	-0.531	0.258
ENSMUSG00000033032.171	Afap1l1	-0.451	0.158
ENSMUSG00000033032.172	Afap1l1	-0.18	0.699
ENSMUSG00000033032.173	Afap1l1	-0.0506	0.873
ENSMUSG00000033032.174	Afap1l1	-0.588	0.435
ENSMUSG00000033032.175	Afap1l1	1.27	0.403
ENSMUSG00000033032.176	Afap1l1	-0.152	0.729
ENSMUSG00000033032.177	Afap1l1	-0.237	0.652
ENSMUSG00000033032.178	Afap1l1	0.165	0.709
ENSMUSG00000033032.179	Afap1l1	-0.434	0.4
ENSMUSG00000033032.180	Afap1l1	-0.604	0.231
ENSMUSG00000033032.181	Afap1l1	-0.136	0.642
ENSMUSG00000033032.182	Afap1l1	-0.548	0.421
ENSMUSG00000033032.183	Afap1l1	-0.865	0.609
ENSMUSG00000033032.184	Afap1l1	0.14	0.905
ENSMUSG00000033032.185	Afap1l1	0.522	0.791
ENSMUSG00000033032.186	Afap1l1	-0.504	0.0406
ENSMUSG00000033032.187	Afap1l1	-0.23	0.0484
ENSMUSG00000033032.188	Afap1l1	-0.592	0.0999
ENSMUSG00000033032.189	Afap1l1	-0.172	0.496
ENSMUSG00000033032.190	Afap1l1	-0.383	0.0036
ENSMUSG00000033032.191	Afap1l1	-0.272	0.149
ENSMUSG00000033032.192	Afap1l1	-0.151	0.541
ENSMUSG00000033032.193	Afap1l1	-0.319	0.0237
ENSMUSG00000033032.194	Afap1l1	0.973	NA
ENSMUSG00000033032.195	Afap1l1	-0.595	0.095
ENSMUSG00000033032.196	Afap1l1	-0.22	0.674
ENSMUSG00000033032.197	Afap1l1	-0.433	NA
ENSMUSG00000033032.198	Afap1l1	-0.646	0.684
ENSMUSG00000033032.199	Afap1l1	0.353	NA
ENSMUSG00000033032.200	Afap1l1	-0.728	0.225
ENSMUSG00000033032.201	Afap1l1	-0.45	0.299
ENSMUSG00000033032.202	Afap1l1	-2.11	NA
ENSMUSG00000033032.203	Afap1l1	0.799	NA
ENSMUSG00000033032.204	Afap1l1	-0.43	0.719
ENSMUSG00000033032.205	Afap1l1	-0.595	0.0432
ENSMUSG00000033032.206	Afap1l1	1.28	0.141
ENSMUSG00000033032.207	Afap1l1	0.0396	0.963
ENSMUSG00000033032.208	Afap1l1	-1.71	3.99e-05
ENSMUSG00000033032.209	Afap1l1	0.341	0.751
ENSMUSG00000033032.210	Afap1l1	-0.465	0.0141
ENSMUSG00000033032.211	Afap1l1	-0.305	0.304
ENSMUSG00000033032.212	Afap1l1	0.899	NA
ENSMUSG00000033032.213	Afap1l1	-0.752	0.63
ENSMUSG00000033032.214	Afap1l1	-0.15	0.808
ENSMUSG00000033032.215	Afap1l1	-0.204	0.782
ENSMUSG00000033032.216	Afap1l1	-0.263	0.599
ENSMUSG00000033032.217	Afap1l1	-0.577	0.02
ENSMUSG00000033032.218	Afap1l1	0.241	NA
ENSMUSG00000033032.219	Afap1l1	-0.648	0.0338
ENSMUSG00000033032.220	Afap1l1	-0.508	0.0113
ENSMUSG00000033032.221	Afap1l1	0.271	0.787
ENSMUSG00000033032.222	Afap1l1	-0.575	0.317
ENSMUSG00000033032.223	Afap1l1	-0.304	0.751
ENSMUSG00000038587.1	Akap12	1.08	NA
ENSMUSG00000038587.2	Akap12	1.55	NA
ENSMUSG00000038587.3	Akap12	0.989	NA
ENSMUSG00000038587.4	Akap12	-0.15	0.865
ENSMUSG00000038587.5	Akap12	0.589	0.521
ENSMUSG00000038587.6	Akap12	-0.25	NA
ENSMUSG00000038587.7	Akap12	0.00823	0.992
ENSMUSG00000038587.8	Akap12	-0.314	0.599
ENSMUSG00000038587.9	Akap12	-0.318	0.902
ENSMUSG00000038587.10	Akap12	-0.475	NA
ENSMUSG00000038587.11	Akap12	1.5	NA
ENSMUSG00000038587.12	Akap12	0.273	NA
ENSMUSG00000038587.13	Akap12	-0.863	NA
ENSMUSG00000038587.14	Akap12	NA	NA
ENSMUSG00000038587.15	Akap12	0.285	0.479
ENSMUSG00000038587.16	Akap12	2.37	NA
ENSMUSG00000038587.17	Akap12	-0.511	0.794
ENSMUSG00000038587.18	Akap12	0.207	0.906
ENSMUSG00000038587.19	Akap12	-0.898	0.719
ENSMUSG00000038587.20	Akap12	-1.48	0.228
ENSMUSG00000038587.21	Akap12	0.556	NA
ENSMUSG00000038587.22	Akap12	-0.478	0.141
ENSMUSG00000038587.23	Akap12	0.471	0.132
ENSMUSG00000038587.24	Akap12	-0.342	0.286
ENSMUSG00000038587.25	Akap12	1.12	0.551
ENSMUSG00000038587.26	Akap12	0.144	NA
ENSMUSG00000038587.27	Akap12	NA	NA
ENSMUSG00000038587.28	Akap12	0.823	0.372
ENSMUSG00000038587.29	Akap12	2.16	NA
ENSMUSG00000038587.30	Akap12	-0.322	0.156
ENSMUSG00000038587.31	Akap12	-2.64	NA
ENSMUSG00000038587.32	Akap12	-0.7	NA
ENSMUSG00000038587.33	Akap12	2.78	NA
ENSMUSG00000038587.34	Akap12	3	NA
ENSMUSG00000038587.35	Akap12	0.08	0.763
ENSMUSG00000038587.36	Akap12	-0.564	0.656
ENSMUSG00000038587.37	Akap12	-0.628	NA
ENSMUSG00000038587.38	Akap12	1.49	NA
ENSMUSG00000038587.39	Akap12	0.0523	0.967
ENSMUSG00000038587.40	Akap12	-0.804	0.0553
ENSMUSG00000038587.41	Akap12	1.18	NA
ENSMUSG00000038587.42	Akap12	0.226	NA
ENSMUSG00000038587.43	Akap12	0.37	NA
ENSMUSG00000038587.44	Akap12	-0.0532	0.976
ENSMUSG00000038587.45	Akap12	1.07	NA
ENSMUSG00000038587.46	Akap12	0.301	0.294
ENSMUSG00000038587.47	Akap12	-0.0441	0.829
ENSMUSG00000038587.48	Akap12	0.445	0.336
ENSMUSG00000038587.49	Akap12	0.143	0.732
ENSMUSG00000038587.50	Akap12	-0.144	0.566
ENSMUSG00000038587.51	Akap12	0.138	0.7
ENSMUSG00000038587.52	Akap12	0.2	0.628
ENSMUSG00000038587.53	Akap12	-0.213	0.58
ENSMUSG00000038587.54	Akap12	0.0478	0.91
ENSMUSG00000038587.55	Akap12	0.0735	0.756
ENSMUSG00000038587.56	Akap12	0.424	0.0506
ENSMUSG00000038587.57	Akap12	-0.263	0.472
ENSMUSG00000038587.58	Akap12	0.263	0.246
ENSMUSG00000038587.59	Akap12	-0.306	0.501
ENSMUSG00000038587.60	Akap12	0.533	0.17
ENSMUSG00000038587.61	Akap12	0.0564	0.905
ENSMUSG00000038587.62	Akap12	-0.0488	0.835
ENSMUSG00000038587.63	Akap12	0.126	0.522
ENSMUSG00000038587.64	Akap12	0.151	0.795
ENSMUSG00000038587.65	Akap12	0.329	0.132
ENSMUSG00000038587.66	Akap12	0.472	0.296
ENSMUSG00000038587.67	Akap12	0.445	0.316
ENSMUSG00000038587.68	Akap12	0.235	0.58
ENSMUSG00000038587.69	Akap12	0.383	0.395
ENSMUSG00000038587.70	Akap12	-0.478	0.00754
ENSMUSG00000038587.71	Akap12	0.312	0.156
ENSMUSG00000038587.72	Akap12	0.143	0.698
ENSMUSG00000038587.73	Akap12	-0.0328	0.962
ENSMUSG00000038587.74	Akap12	-0.398	0.52
ENSMUSG00000038587.75	Akap12	0.291	0.707
ENSMUSG00000038587.76	Akap12	-0.182	0.602
ENSMUSG00000038587.77	Akap12	0.0528	0.859
ENSMUSG00000038587.78	Akap12	0.482	0.562
ENSMUSG00000038587.79	Akap12	0.0469	0.943
ENSMUSG00000038587.80	Akap12	0.176	0.57
ENSMUSG00000038587.81	Akap12	1.34	0.00248
ENSMUSG00000038587.82	Akap12	-0.264	0.529
ENSMUSG00000038587.83	Akap12	0.0712	0.791
ENSMUSG00000038587.84	Akap12	-0.0424	0.875
ENSMUSG00000038587.85	Akap12	-0.276	0.0539
ENSMUSG00000038587.86	Akap12	0.0489	0.956
ENSMUSG00000038587.87	Akap12	-0.145	0.618
ENSMUSG00000038587.88	Akap12	0.245	0.332
ENSMUSG00000038587.89	Akap12	-0.0755	0.629
ENSMUSG00000038587.90	Akap12	0.328	0.589
ENSMUSG00000038587.91	Akap12	-0.0827	0.883
ENSMUSG00000038587.92	Akap12	1	0.0725
ENSMUSG00000038587.93	Akap12	0.637	1.18e-06
ENSMUSG00000038587.94	Akap12	-0.126	0.699
ENSMUSG00000038587.95	Akap12	-0.078	0.824
ENSMUSG00000038587.96	Akap12	0.0753	0.946
ENSMUSG00000038587.97	Akap12	-0.185	0.753
ENSMUSG00000038587.98	Akap12	-0.0631	0.973
ENSMUSG00000038587.99	Akap12	-0.0853	0.811
ENSMUSG00000038587.100	Akap12	-0.0559	0.895
ENSMUSG00000038587.101	Akap12	-0.0151	0.976
ENSMUSG00000038587.102	Akap12	-0.188	0.561
ENSMUSG00000038587.103	Akap12	-1.74	0.00125
ENSMUSG00000038587.104	Akap12	1.23	0.586
ENSMUSG00000038587.105	Akap12	0.32	0.437
ENSMUSG00000038587.106	Akap12	-0.0241	0.963
ENSMUSG00000038587.107	Akap12	1.01	0.499
ENSMUSG00000038587.108	Akap12	-1.28	NA
ENSMUSG00000038587.109	Akap12	-0.19	0.797
ENSMUSG00000038587.110	Akap12	-0.298	0.464
ENSMUSG00000038587.111	Akap12	-0.295	0.141
ENSMUSG00000038587.112	Akap12	-0.39	0.0024
ENSMUSG00000038587.113	Akap12	0.123	0.953
ENSMUSG00000038587.114	Akap12	-0.013	0.98
ENSMUSG00000038587.115	Akap12	1.09	0.264
ENSMUSG00000038587.116	Akap12	-0.502	0.219
ENSMUSG00000038587.117	Akap12	-0.282	0.62
ENSMUSG00000038587.118	Akap12	0.305	0.835
ENSMUSG00000038587.119	Akap12	0.374	0.843
ENSMUSG00000038587.120	Akap12	-0.448	0.513
ENSMUSG00000038587.121	Akap12	0.0356	NA
ENSMUSG00000038587.122	Akap12	-1.63	0.032
ENSMUSG00000038587.123	Akap12	0.142	0.818
ENSMUSG00000038587.124	Akap12	0.0112	0.969
ENSMUSG00000038587.125	Akap12	0.71	0.756
ENSMUSG00000038587.126	Akap12	0.471	NA
ENSMUSG00000038587.127	Akap12	-0.513	0.533
ENSMUSG00000038587.128	Akap12	0.599	0.801
ENSMUSG00000038587.129	Akap12	0.47	0.839
ENSMUSG00000038587.130	Akap12	0.312	0.879
ENSMUSG00000038587.131	Akap12	-0.748	0.521
ENSMUSG00000038587.132	Akap12	2.34	0.00287
ENSMUSG00000038587.133	Akap12	0.508	0.801
ENSMUSG00000038587.134	Akap12	0.185	0.933
ENSMUSG00000038587.135	Akap12	-0.0697	0.975
ENSMUSG00000038587.136	Akap12	-0.482	0.0693
ENSMUSG00000038587.137	Akap12	-0.794	NA
ENSMUSG00000038587.138	Akap12	0.509	0.0319
ENSMUSG00000038587.139	Akap12	0.0519	0.959
ENSMUSG00000038587.140	Akap12	-1.17	NA
ENSMUSG00000038587.141	Akap12	-0.232	NA
ENSMUSG00000038587.142	Akap12	-0.861	NA
ENSMUSG00000038587.143	Akap12	1.84	0.106
ENSMUSG00000038587.144	Akap12	0.395	0.52
ENSMUSG00000038587.145	Akap12	-0.879	0.288
ENSMUSG00000038587.146	Akap12	-0.467	0.533
ENSMUSG00000038587.147	Akap12	-0.435	NA
ENSMUSG00000038587.148	Akap12	-2	NA
ENSMUSG00000038587.149	Akap12	0.36	0.698
ENSMUSG00000038587.150	Akap12	-0.242	0.29
ENSMUSG00000038587.151	Akap12	-0.435	0.319
ENSMUSG00000038587.152	Akap12	0.506	0.747
ENSMUSG00000038587.153	Akap12	0.343	NA
ENSMUSG00000038587.154	Akap12	0.739	0.000514
ENSMUSG00000038587.155	Akap12	0.324	0.00384
ENSMUSG00000038587.156	Akap12	0.422	0.034
ENSMUSG00000038587.157	Akap12	0.424	0.0439
ENSMUSG00000038587.158	Akap12	-0.119	0.586
ENSMUSG00000038587.159	Akap12	0.335	0.0755
ENSMUSG00000038587.160	Akap12	0.173	0.674
ENSMUSG00000038587.161	Akap12	0.158	0.57
ENSMUSG00000038587.162	Akap12	0.739	0.000794
ENSMUSG00000038587.163	Akap12	0.573	0.0187
ENSMUSG00000038587.164	Akap12	0.316	0.272
ENSMUSG00000038587.165	Akap12	0.638	0.000368
ENSMUSG00000038587.166	Akap12	0.501	0.0465
ENSMUSG00000038587.167	Akap12	0.476	0.0342
ENSMUSG00000038587.168	Akap12	-0.28	0.665
ENSMUSG00000038587.169	Akap12	-0.591	0.105
ENSMUSG00000038587.170	Akap12	-0.814	0.00339
ENSMUSG00000038587.171	Akap12	-0.608	1.25e-06
ENSMUSG00000038587.172	Akap12	-0.154	0.749
ENSMUSG00000038587.173	Akap12	-0.387	0.0546
ENSMUSG00000038587.174	Akap12	-0.987	0.266
ENSMUSG00000038587.175	Akap12	-1.29	0.0293
ENSMUSG00000038587.176	Akap12	-0.665	0.191
ENSMUSG00000038587.177	Akap12	-0.833	0.00569
ENSMUSG00000038587.178	Akap12	-0.973	0.000137
ENSMUSG00000038587.179	Akap12	-0.256	0.544
ENSMUSG00000038587.180	Akap12	-0.0681	0.933
ENSMUSG00000038587.181	Akap12	-0.573	0.369
ENSMUSG00000038587.182	Akap12	-0.496	0.0268
ENSMUSG00000038587.183	Akap12	-0.441	0.00223
ENSMUSG00000038587.184	Akap12	0.237	0.819
ENSMUSG00000038587.185	Akap12	0.223	0.773
ENSMUSG00000038587.186	Akap12	-0.717	0.00518
ENSMUSG00000038587.187	Akap12	-0.775	0.0381
ENSMUSG00000038587.188	Akap12	-0.556	0.294
ENSMUSG00000038587.189	Akap12	0.619	NA
ENSMUSG00000038587.190	Akap12	-1.11	0.0204
ENSMUSG00000038587.191	Akap12	-0.14	0.39
ENSMUSG00000038587.192	Akap12	0.334	0.776
ENSMUSG00000038587.193	Akap12	-0.531	0.000416
ENSMUSG00000038587.194	Akap12	-0.778	0.000326
ENSMUSG00000038587.195	Akap12	-0.518	0.028
ENSMUSG00000038587.196	Akap12	-0.944	0.00587
ENSMUSG00000038587.197	Akap12	0.397	0.81
ENSMUSG00000038587.198	Akap12	-0.395	0.327
ENSMUSG00000038587.199	Akap12	-0.0504	0.965
ENSMUSG00000038587.200	Akap12	-0.697	5.51e-05
ENSMUSG00000038587.201	Akap12	-0.766	0.000953
ENSMUSG00000038587.202	Akap12	-0.675	0.000465
ENSMUSG00000038587.203	Akap12	-1.1	0.215
ENSMUSG00000038587.204	Akap12	0.537	NA
ENSMUSG00000038587.205	Akap12	-0.885	0.00058
ENSMUSG00000038587.206	Akap12	0.162	0.824
ENSMUSG00000038587.207	Akap12	-0.85	0.00218
ENSMUSG00000038587.208	Akap12	-0.344	0.512
ENSMUSG00000038587.209	Akap12	-0.237	0.889
ENSMUSG00000038587.210	Akap12	-0.571	0.00569
ENSMUSG00000038587.211	Akap12	-0.943	0.115
ENSMUSG00000038587.212	Akap12	-0.492	0.123
ENSMUSG00000038587.213	Akap12	0.514	0.736
ENSMUSG00000038587.214	Akap12	-1.12	0.0802
ENSMUSG00000038587.215	Akap12	-1.35	0.407
ENSMUSG00000038587.216	Akap12	-0.246	0.413
ENSMUSG00000038587.217	Akap12	-0.523	NA
ENSMUSG00000038587.218	Akap12	0.303	NA
ENSMUSG00000038587.219	Akap12	0.157	0.88
ENSMUSG00000038587.220	Akap12	-0.433	0.417
ENSMUSG00000038587.221	Akap12	-1.34	3.61e-15
ENSMUSG00000038587.222	Akap12	-0.422	0.8
ENSMUSG00000038587.223	Akap12	-0.845	0.00607
ENSMUSG00000038587.224	Akap12	-0.408	0.488
ENSMUSG00000038587.225	Akap12	-0.396	0.0553
ENSMUSG00000038587.226	Akap12	-0.41	0.43
ENSMUSG00000038587.227	Akap12	0.193	0.795
ENSMUSG00000038587.228	Akap12	-0.0175	0.978
ENSMUSG00000038587.229	Akap12	0.454	0.366
ENSMUSG00000038587.230	Akap12	0.253	0.612
ENSMUSG00000038587.231	Akap12	-0.000188	0.999
ENSMUSG00000038587.232	Akap12	0.487	0.541
ENSMUSG00000038587.233	Akap12	0.225	0.786
ENSMUSG00000038587.234	Akap12	0.164	0.892
ENSMUSG00000038587.235	Akap12	0.197	0.728
ENSMUSG00000038587.236	Akap12	-0.421	0.129
ENSMUSG00000038587.237	Akap12	-0.287	0.465
ENSMUSG00000038587.238	Akap12	-0.277	0.49
ENSMUSG00000038587.239	Akap12	-0.161	0.848
ENSMUSG00000038587.240	Akap12	-0.328	0.181
ENSMUSG00000038587.241	Akap12	-0.469	0.0989
ENSMUSG00000038587.242	Akap12	0.0658	0.926
ENSMUSG00000038587.243	Akap12	-0.223	0.133
ENSMUSG00000038587.244	Akap12	-0.648	0.0555
ENSMUSG00000038587.245	Akap12	0.59	0.688
ENSMUSG00000038587.246	Akap12	0.0959	0.849
ENSMUSG00000038587.247	Akap12	-0.0206	0.952
ENSMUSG00000038587.248	Akap12	0.111	0.765
ENSMUSG00000038587.249	Akap12	-0.484	0.11
ENSMUSG00000038587.250	Akap12	0.239	0.551
ENSMUSG00000038587.251	Akap12	0.0897	0.719
ENSMUSG00000038587.252	Akap12	-0.282	0.599
ENSMUSG00000038587.253	Akap12	1.35	NA
ENSMUSG00000038587.254	Akap12	1.51	NA
ENSMUSG00000038587.255	Akap12	-0.503	NA
ENSMUSG00000038587.256	Akap12	-0.349	0.425
ENSMUSG00000038587.257	Akap12	1.15	NA
ENSMUSG00000038587.258	Akap12	-0.0444	0.908
ENSMUSG00000038587.259	Akap12	0.0578	0.936
ENSMUSG00000038587.260	Akap12	0.0492	0.926
ENSMUSG00000038587.261	Akap12	-0.166	NA
ENSMUSG00000038587.262	Akap12	-0.172	0.887
ENSMUSG00000038587.263	Akap12	-0.853	0.358
ENSMUSG00000038587.264	Akap12	-0.15	0.9
ENSMUSG00000038587.265	Akap12	0.149	NA
ENSMUSG00000038587.266	Akap12	-0.367	NA
ENSMUSG00000038587.267	Akap12	-1.2	NA
ENSMUSG00000038587.268	Akap12	NA	NA
ENSMUSG00000038587.269	Akap12	NA	NA
ENSMUSG00000038587.270	Akap12	-0.645	NA
ENSMUSG00000038587.271	Akap12	NA	NA
ENSMUSG00000038587.272	Akap12	0.021	0.964
ENSMUSG00000038587.273	Akap12	0.849	NA
ENSMUSG00000115783.1	BC1	0.529	1.24e-07
ENSMUSG00000115783.2	BC1	0.363	4.42e-05
ENSMUSG00000115783.3	BC1	-0.183	0.428
ENSMUSG00000024769.1	Cdc42bpg	-0.256	0.212
ENSMUSG00000024769.2	Cdc42bpg	-0.237	0.412
ENSMUSG00000024769.3	Cdc42bpg	0.166	0.945
ENSMUSG00000024769.4	Cdc42bpg	0.00528	0.994
ENSMUSG00000024769.5	Cdc42bpg	-0.217	0.572
ENSMUSG00000024769.6	Cdc42bpg	0.435	NA
ENSMUSG00000024769.7	Cdc42bpg	-0.146	0.911
ENSMUSG00000024769.8	Cdc42bpg	-0.422	0.491
ENSMUSG00000024769.9	Cdc42bpg	-0.136	0.932
ENSMUSG00000024769.10	Cdc42bpg	0.36	0.113
ENSMUSG00000024769.11	Cdc42bpg	0.151	0.241
ENSMUSG00000024769.12	Cdc42bpg	0.423	0.0493
ENSMUSG00000024769.13	Cdc42bpg	0.109	0.623
ENSMUSG00000024769.14	Cdc42bpg	0.329	0.13
ENSMUSG00000024769.15	Cdc42bpg	0.276	0.199
ENSMUSG00000024769.16	Cdc42bpg	0.36	0.118
ENSMUSG00000024769.17	Cdc42bpg	0.0487	0.844
ENSMUSG00000024769.18	Cdc42bpg	0.0303	0.91
ENSMUSG00000024769.19	Cdc42bpg	0.359	0.134
ENSMUSG00000024769.20	Cdc42bpg	0.0644	0.797
ENSMUSG00000024769.21	Cdc42bpg	0.262	0.0952
ENSMUSG00000024769.22	Cdc42bpg	-0.0147	0.954
ENSMUSG00000024769.23	Cdc42bpg	0.197	0.467
ENSMUSG00000024769.24	Cdc42bpg	0.214	0.752
ENSMUSG00000024769.25	Cdc42bpg	-0.15	0.572
ENSMUSG00000024769.26	Cdc42bpg	-0.11	0.824
ENSMUSG00000024769.27	Cdc42bpg	0.171	0.39
ENSMUSG00000024769.28	Cdc42bpg	-0.237	0.392
ENSMUSG00000024769.29	Cdc42bpg	-0.0382	0.931
ENSMUSG00000024769.30	Cdc42bpg	-0.0909	0.739
ENSMUSG00000024769.31	Cdc42bpg	-0.183	0.767
ENSMUSG00000024769.32	Cdc42bpg	0.119	0.856
ENSMUSG00000024769.33	Cdc42bpg	-0.175	0.689
ENSMUSG00000024769.34	Cdc42bpg	-0.599	0.0223
ENSMUSG00000024769.35	Cdc42bpg	0.48	0.672
ENSMUSG00000024769.36	Cdc42bpg	-0.3	0.432
ENSMUSG00000024769.37	Cdc42bpg	0.00775	0.987
ENSMUSG00000024769.38	Cdc42bpg	-0.194	0.402
ENSMUSG00000024769.39	Cdc42bpg	0.459	0.533
ENSMUSG00000024769.40	Cdc42bpg	-0.442	0.112
ENSMUSG00000024769.41	Cdc42bpg	-0.318	0.417
ENSMUSG00000024769.42	Cdc42bpg	0.156	0.584
ENSMUSG00000024769.43	Cdc42bpg	0.00775	0.977
ENSMUSG00000024769.44	Cdc42bpg	0.0637	0.921
ENSMUSG00000024769.45	Cdc42bpg	-0.103	0.809
ENSMUSG00000024769.46	Cdc42bpg	-0.384	0.704
ENSMUSG00000024769.47	Cdc42bpg	-0.536	0.00102
ENSMUSG00000024769.48	Cdc42bpg	-0.386	0.505
ENSMUSG00000024769.49	Cdc42bpg	0.614	0.00266
ENSMUSG00000024769.50	Cdc42bpg	0.234	0.0131
ENSMUSG00000024769.51	Cdc42bpg	-0.178	0.328
ENSMUSG00000024769.52	Cdc42bpg	0.146	0.867
ENSMUSG00000024769.53	Cdc42bpg	0.132	0.829
ENSMUSG00000024769.54	Cdc42bpg	0.0977	0.666
ENSMUSG00000024769.55	Cdc42bpg	-0.564	0.183
ENSMUSG00000024769.56	Cdc42bpg	-0.107	0.851
ENSMUSG00000024769.57	Cdc42bpg	-0.0539	0.946
ENSMUSG00000024769.58	Cdc42bpg	0.244	0.589
ENSMUSG00000024769.59	Cdc42bpg	-0.0409	0.971
ENSMUSG00000024769.60	Cdc42bpg	0.132	0.883
ENSMUSG00000024769.61	Cdc42bpg	-0.109	0.666
ENSMUSG00000024769.62	Cdc42bpg	-0.182	0.476
ENSMUSG00000024769.63	Cdc42bpg	-0.182	0.538
ENSMUSG00000024769.64	Cdc42bpg	-0.0644	0.88
ENSMUSG00000024769.65	Cdc42bpg	0.391	0.577
ENSMUSG00000024769.66	Cdc42bpg	-0.218	0.328
ENSMUSG00000024769.67	Cdc42bpg	-0.15	0.688
ENSMUSG00000024769.68	Cdc42bpg	-0.502	1.19e-06
ENSMUSG00000024769.69	Cdc42bpg	-0.186	0.65
ENSMUSG00000024769.70	Cdc42bpg	-0.718	0.0749
ENSMUSG00000024769.71	Cdc42bpg	0.709	0.429
ENSMUSG00000024769.72	Cdc42bpg	-1.72	0.0122
ENSMUSG00000024769.73	Cdc42bpg	0.668	NA
ENSMUSG00000024769.74	Cdc42bpg	-0.338	0.167
ENSMUSG00000024769.75	Cdc42bpg	-0.445	0.165
ENSMUSG00000024769.76	Cdc42bpg	0.373	NA
ENSMUSG00000024769.77	Cdc42bpg	-0.551	0.534
ENSMUSG00000024769.78	Cdc42bpg	-0.0753	0.963
ENSMUSG00000024769.79	Cdc42bpg	1.99	NA
ENSMUSG00000024769.80	Cdc42bpg	-0.826	0.153
ENSMUSG00000024769.81	Cdc42bpg	0.878	0.646
ENSMUSG00000024769.82	Cdc42bpg	-0.146	0.343
ENSMUSG00000024769.83	Cdc42bpg	1	0.416
ENSMUSG00000024769.84	Cdc42bpg	0.771	2.6e-06
ENSMUSG00000024769.85	Cdc42bpg	0.707	0.203
ENSMUSG00000024769.86	Cdc42bpg	1.08	0.318
ENSMUSG00000024769.87	Cdc42bpg	0.105	0.9
ENSMUSG00000024769.88	Cdc42bpg	2	7.76e-34
ENSMUSG00000024769.89	Cdc42bpg	1.11	3.29e-10
ENSMUSG00000024769.90	Cdc42bpg	2.77	1.52e-100
ENSMUSG00000024769.91	Cdc42bpg	2.14	3.24e-08
ENSMUSG00000024769.92	Cdc42bpg	2.92	0.000101
ENSMUSG00000024769.93	Cdc42bpg	2.65	9.34e-112
ENSMUSG00000024769.94	Cdc42bpg	2.93	0.000292
ENSMUSG00000024769.95	Cdc42bpg	2.02	3.18e-10
ENSMUSG00000024769.96	Cdc42bpg	2.86	0.00526
ENSMUSG00000024769.97	Cdc42bpg	2.65	0.0319
ENSMUSG00000024769.98	Cdc42bpg	2.33	3.77e-107
ENSMUSG00000024769.99	Cdc42bpg	2.95	1.05e-05
ENSMUSG00000024769.100	Cdc42bpg	2.69	3.75e-19
ENSMUSG00000024769.101	Cdc42bpg	2.47	0.0388
ENSMUSG00000024769.102	Cdc42bpg	3.53	0.00975
ENSMUSG00000024769.103	Cdc42bpg	3.12	0.0124
ENSMUSG00000024769.104	Cdc42bpg	2.22	2.75e-27
ENSMUSG00000024769.105	Cdc42bpg	3.04	1.37e-31
ENSMUSG00000024769.106	Cdc42bpg	2.34	5.32e-41
ENSMUSG00000024769.107	Cdc42bpg	3.46	3.31e-06
ENSMUSG00000024769.108	Cdc42bpg	4	1.46e-99
ENSMUSG00000024769.109	Cdc42bpg	3.26	1.93e-05
ENSMUSG00000024769.110	Cdc42bpg	2.96	0.00218
ENSMUSG00000024769.111	Cdc42bpg	4.19	0.00126
ENSMUSG00000024769.112	Cdc42bpg	3.66	5.43e-18
ENSMUSG00000024769.113	Cdc42bpg	3.63	1.18e-287
ENSMUSG00000024769.114	Cdc42bpg	3.53	NA
ENSMUSG00000024769.115	Cdc42bpg	3.55	3.74e-51
ENSMUSG00000024769.116	Cdc42bpg	4.37	1.51e-07
ENSMUSG00000024769.117	Cdc42bpg	2.77	1.81e-145
ENSMUSG00000024769.118	Cdc42bpg	2.35	0.000358
ENSMUSG00000024769.119	Cdc42bpg	3.41	4.6e-07
ENSMUSG00000024769.120	Cdc42bpg	2.14	0.0109
ENSMUSG00000024769.121	Cdc42bpg	2.96	5.06e-33
ENSMUSG00000024769.122	Cdc42bpg	4.5	5.75e-09
ENSMUSG00000024769.123	Cdc42bpg	2.17	NA
ENSMUSG00000024769.124	Cdc42bpg	4.19	NA
ENSMUSG00000024769.125	Cdc42bpg	3.13	NA
ENSMUSG00000024769.126	Cdc42bpg	2.94	2.68e-20
ENSMUSG00000024769.127	Cdc42bpg	1.06	0.00789
ENSMUSG00000024769.128	Cdc42bpg	2.45	2.73e-33
ENSMUSG00000024769.129	Cdc42bpg	0.525	0.272
ENSMUSG00000024769.130	Cdc42bpg	0.283	0.639
ENSMUSG00000024769.131	Cdc42bpg	0.394	0.488
ENSMUSG00000024769.132	Cdc42bpg	2.68	3.74e-78
ENSMUSG00000024769.133	Cdc42bpg	0.52	0.165
ENSMUSG00000024769.134	Cdc42bpg	0.944	0.000794
ENSMUSG00000024769.135	Cdc42bpg	1.33	4.73e-07
ENSMUSG00000024769.136	Cdc42bpg	0.422	0.457
ENSMUSG00000024769.137	Cdc42bpg	1.26	1.52e-05
ENSMUSG00000024769.138	Cdc42bpg	0.869	0.000472
ENSMUSG00000024769.139	Cdc42bpg	-0.28	0.755
ENSMUSG00000024769.140	Cdc42bpg	-0.0711	0.921
ENSMUSG00000024769.141	Cdc42bpg	0.047	NA
ENSMUSG00000024769.142	Cdc42bpg	-0.0127	0.993
ENSMUSG00000024769.143	Cdc42bpg	0.832	NA
ENSMUSG00000024769.144	Cdc42bpg	1.14	0.44
ENSMUSG00000024769.145	Cdc42bpg	-0.509	0.11
ENSMUSG00000024769.146	Cdc42bpg	-0.188	0.673
ENSMUSG00000024769.147	Cdc42bpg	1.25	6.54e-11
ENSMUSG00000024769.148	Cdc42bpg	2.14	NA
ENSMUSG00000024769.149	Cdc42bpg	0.383	0.115
ENSMUSG00000024769.150	Cdc42bpg	-0.13	0.882
ENSMUSG00000024769.151	Cdc42bpg	0.123	0.716
ENSMUSG00000024769.152	Cdc42bpg	-0.517	NA
ENSMUSG00000024769.153	Cdc42bpg	-0.0856	NA
ENSMUSG00000024769.154	Cdc42bpg	-1.76	NA
ENSMUSG00000024769.155	Cdc42bpg	-1.08	0.115
ENSMUSG00000024769.156	Cdc42bpg	-0.596	0.00176
ENSMUSG00000024769.157	Cdc42bpg	-0.744	0.31
ENSMUSG00000024769.158	Cdc42bpg	-0.433	0.604
ENSMUSG00000024769.159	Cdc42bpg	-0.346	0.707
ENSMUSG00000024769.160	Cdc42bpg	-0.813	0.00412
ENSMUSG00000024769.161	Cdc42bpg	-1.06	1.26e-05
ENSMUSG00000024769.162	Cdc42bpg	-0.425	0.605
ENSMUSG00000024769.163	Cdc42bpg	-0.626	0.03
ENSMUSG00000024769.164	Cdc42bpg	-0.144	0.868
ENSMUSG00000024769.165	Cdc42bpg	-0.212	0.812
ENSMUSG00000024769.166	Cdc42bpg	0.121	0.918
ENSMUSG00000024769.167	Cdc42bpg	-0.375	0.599
ENSMUSG00000024769.168	Cdc42bpg	0.0428	0.968
ENSMUSG00000024769.169	Cdc42bpg	-0.00327	0.998
ENSMUSG00000024769.170	Cdc42bpg	-0.35	0.535
ENSMUSG00000024769.171	Cdc42bpg	-0.71	4.35e-08
ENSMUSG00000024769.172	Cdc42bpg	0.0837	0.931
ENSMUSG00000024769.173	Cdc42bpg	-0.476	0.13
ENSMUSG00000024769.174	Cdc42bpg	-0.931	0.0341
ENSMUSG00000024769.175	Cdc42bpg	-0.217	0.215
ENSMUSG00000024769.176	Cdc42bpg	0.113	0.809
ENSMUSG00000024769.177	Cdc42bpg	-0.509	0.0167
ENSMUSG00000024769.178	Cdc42bpg	-1.1	8.07e-15
ENSMUSG00000024769.179	Cdc42bpg	-0.39	0.231
ENSMUSG00000024769.180	Cdc42bpg	-0.444	0.000213
ENSMUSG00000024769.181	Cdc42bpg	-0.654	0.00101
ENSMUSG00000024769.182	Cdc42bpg	-0.136	0.859
ENSMUSG00000024769.183	Cdc42bpg	0.363	0.786
ENSMUSG00000024769.184	Cdc42bpg	-1.19	0.00186
ENSMUSG00000024769.185	Cdc42bpg	-0.854	0.184
ENSMUSG00000024769.186	Cdc42bpg	-0.458	0.172
ENSMUSG00000024769.187	Cdc42bpg	-0.446	0.204
ENSMUSG00000024769.188	Cdc42bpg	-0.918	0.0145
ENSMUSG00000024769.189	Cdc42bpg	-0.437	0.468
ENSMUSG00000024769.190	Cdc42bpg	-0.444	0.265
ENSMUSG00000024769.191	Cdc42bpg	-0.562	0.0172
ENSMUSG00000024769.192	Cdc42bpg	-0.464	0.31
ENSMUSG00000024769.193	Cdc42bpg	-0.863	0.0479
ENSMUSG00000024769.194	Cdc42bpg	-0.455	0.111
ENSMUSG00000024769.195	Cdc42bpg	0.866	0.278
ENSMUSG00000024769.196	Cdc42bpg	-0.601	0.422
ENSMUSG00000024769.197	Cdc42bpg	-0.723	NA
ENSMUSG00000024769.198	Cdc42bpg	-0.282	0.265
ENSMUSG00000024769.199	Cdc42bpg	-0.668	0.16
ENSMUSG00000024769.200	Cdc42bpg	-0.0326	0.959
ENSMUSG00000024769.201	Cdc42bpg	-0.35	0.327
ENSMUSG00000024769.202	Cdc42bpg	-0.489	0.0027
ENSMUSG00000024769.203	Cdc42bpg	-0.594	0.774
ENSMUSG00000024769.204	Cdc42bpg	-0.805	0.0394
ENSMUSG00000024769.205	Cdc42bpg	-0.672	0.47
ENSMUSG00000024769.206	Cdc42bpg	-1.39	0.226
ENSMUSG00000024769.207	Cdc42bpg	0.674	0.0225
ENSMUSG00000024769.208	Cdc42bpg	-0.555	0.159
ENSMUSG00000024769.209	Cdc42bpg	-0.452	0.499
ENSMUSG00000024769.210	Cdc42bpg	-0.56	0.447
ENSMUSG00000024769.211	Cdc42bpg	-0.247	0.739
ENSMUSG00000024769.212	Cdc42bpg	0.252	0.294
ENSMUSG00000024769.213	Cdc42bpg	-0.26	0.575
ENSMUSG00000024769.214	Cdc42bpg	-0.451	0.794
ENSMUSG00000024769.215	Cdc42bpg	-0.565	0.575
ENSMUSG00000024769.216	Cdc42bpg	0.901	0.667
ENSMUSG00000024769.217	Cdc42bpg	-0.0723	0.891
ENSMUSG00000024769.218	Cdc42bpg	1.22	NA
ENSMUSG00000024769.219	Cdc42bpg	1.64	NA
ENSMUSG00000024769.220	Cdc42bpg	1.55	NA
ENSMUSG00000024769.221	Cdc42bpg	-0.0518	NA
ENSMUSG00000024769.222	Cdc42bpg	-0.662	0.000735
ENSMUSG00000024769.223	Cdc42bpg	0.353	0.296
ENSMUSG00000024769.224	Cdc42bpg	0.0369	0.923
ENSMUSG00000024769.225	Cdc42bpg	0.0953	0.905
ENSMUSG00000024769.226	Cdc42bpg	0.478	NA
ENSMUSG00000024769.227	Cdc42bpg	-0.342	0.265
ENSMUSG00000024769.228	Cdc42bpg	-0.786	0.518
ENSMUSG00000024769.229	Cdc42bpg	-0.739	NA
ENSMUSG00000024769.230	Cdc42bpg	1.35	0.371
ENSMUSG00000024769.231	Cdc42bpg	0.339	NA
ENSMUSG00000024769.232	Cdc42bpg	-0.34	0.18
ENSMUSG00000024769.233	Cdc42bpg	-0.0709	0.95
ENSMUSG00000024769.234	Cdc42bpg	1.25	NA
ENSMUSG00000024769.235	Cdc42bpg	-1.47	NA
ENSMUSG00000024769.236	Cdc42bpg	0.201	0.883
ENSMUSG00000024769.237	Cdc42bpg	1.4	NA
ENSMUSG00000024769.238	Cdc42bpg	0.0454	0.913
ENSMUSG00000024769.239	Cdc42bpg	-0.181	0.39
ENSMUSG00000024769.240	Cdc42bpg	0.172	NA
ENSMUSG00000024769.241	Cdc42bpg	-0.936	NA
ENSMUSG00000024769.242	Cdc42bpg	0.243	NA
ENSMUSG00000024769.243	Cdc42bpg	-1.72	0.452
ENSMUSG00000024769.244	Cdc42bpg	0.213	0.392
ENSMUSG00000024769.245	Cdc42bpg	-0.0971	0.858
ENSMUSG00000025867.1	Cplx2	-2.06	1.23e-05
ENSMUSG00000025867.2	Cplx2	-1.66	0.00605
ENSMUSG00000025867.3	Cplx2	-2.07	1.63e-05
ENSMUSG00000025867.4	Cplx2	-0.539	0.797
ENSMUSG00000025867.5	Cplx2	-1.99	0.00135
ENSMUSG00000025867.6	Cplx2	-1.94	0.000227
ENSMUSG00000025867.7	Cplx2	-2.29	4.28e-09
ENSMUSG00000025867.8	Cplx2	-1.54	0.0027
ENSMUSG00000025867.9	Cplx2	-2.74	4.11e-08
ENSMUSG00000025867.10	Cplx2	-2.28	1.18e-06
ENSMUSG00000025867.11	Cplx2	-1.13	0.0123
ENSMUSG00000025867.12	Cplx2	-1.78	8.11e-05
ENSMUSG00000025867.13	Cplx2	-1.79	0.00664
ENSMUSG00000025867.14	Cplx2	-2.06	2.74e-05
ENSMUSG00000025867.15	Cplx2	-1.68	0.000397
ENSMUSG00000025867.16	Cplx2	-1.73	0.00569
ENSMUSG00000025867.17	Cplx2	-1.86	0.032
ENSMUSG00000025867.18	Cplx2	-1.92	0.00168
ENSMUSG00000025867.19	Cplx2	-1.71	0.0168
ENSMUSG00000025867.20	Cplx2	-2.11	2.97e-05
ENSMUSG00000025867.21	Cplx2	-1.91	2.65e-06
ENSMUSG00000025867.22	Cplx2	-0.95	0.071
ENSMUSG00000025867.23	Cplx2	-1.76	0.000154
ENSMUSG00000025867.24	Cplx2	-2.01	0.00248
ENSMUSG00000025867.25	Cplx2	-1.09	0.5
ENSMUSG00000025867.26	Cplx2	-2.42	0.000115
ENSMUSG00000025867.27	Cplx2	-1.29	0.227
ENSMUSG00000025867.28	Cplx2	-2.35	2.6e-13
ENSMUSG00000025867.29	Cplx2	-1.13	0.294
ENSMUSG00000025867.30	Cplx2	0.679	0.657
ENSMUSG00000025867.31	Cplx2	-0.761	0.537
ENSMUSG00000025867.32	Cplx2	-0.0943	0.958
ENSMUSG00000025867.33	Cplx2	-1.62	0.00303
ENSMUSG00000025867.34	Cplx2	-0.76	0.42
ENSMUSG00000025867.35	Cplx2	-0.181	0.873
ENSMUSG00000025867.36	Cplx2	0.151	0.719
ENSMUSG00000025867.37	Cplx2	0.106	0.797
ENSMUSG00000025867.38	Cplx2	0.21	0.54
ENSMUSG00000025867.39	Cplx2	-0.0118	0.977
ENSMUSG00000025867.40	Cplx2	0.239	0.477
ENSMUSG00000025867.41	Cplx2	0.243	0.426
ENSMUSG00000025867.42	Cplx2	0.237	0.37
ENSMUSG00000025867.43	Cplx2	0.467	0.207
ENSMUSG00000025867.44	Cplx2	0.336	0.538
ENSMUSG00000025867.45	Cplx2	0.00973	0.977
ENSMUSG00000025867.46	Cplx2	0.0154	0.963
ENSMUSG00000025867.47	Cplx2	0.556	0.00292
ENSMUSG00000025867.48	Cplx2	0.308	0.23
ENSMUSG00000025867.49	Cplx2	0.584	0.0194
ENSMUSG00000025867.50	Cplx2	0.598	0.00531
ENSMUSG00000025867.51	Cplx2	0.554	0.0392
ENSMUSG00000025867.52	Cplx2	0.872	1.57e-05
ENSMUSG00000025867.53	Cplx2	0.777	3.01e-09
ENSMUSG00000025867.54	Cplx2	0.646	1.25e-11
ENSMUSG00000025867.55	Cplx2	0.338	0.303
ENSMUSG00000025867.56	Cplx2	0.769	0.00346
ENSMUSG00000025867.57	Cplx2	0.774	0.00174
ENSMUSG00000025867.58	Cplx2	1.11	2.35e-06
ENSMUSG00000025867.59	Cplx2	1.18	3.26e-08
ENSMUSG00000025867.60	Cplx2	1.26	8.78e-09
ENSMUSG00000025867.61	Cplx2	1.71	1.2e-12
ENSMUSG00000025867.62	Cplx2	1.78	2.15e-13
ENSMUSG00000025867.63	Cplx2	2.42	1.29e-21
ENSMUSG00000025867.64	Cplx2	2.42	2.06e-19
ENSMUSG00000025867.65	Cplx2	2.6	2.2e-22
ENSMUSG00000025867.66	Cplx2	2.49	3.02e-20
ENSMUSG00000025867.67	Cplx2	1.61	4.7e-18
ENSMUSG00000025867.68	Cplx2	2.39	1.84e-19
ENSMUSG00000025867.69	Cplx2	1.36	8.21e-15
ENSMUSG00000025867.70	Cplx2	1.66	3.2e-24
ENSMUSG00000025867.71	Cplx2	2.6	4.29e-26
ENSMUSG00000025867.72	Cplx2	2.69	5.44e-37
ENSMUSG00000025867.73	Cplx2	2.52	9.72e-28
ENSMUSG00000025867.74	Cplx2	2.32	1.72e-21
ENSMUSG00000025867.75	Cplx2	2.77	1.47e-37
ENSMUSG00000025867.76	Cplx2	2.65	8.97e-27
ENSMUSG00000025867.77	Cplx2	2.52	3.83e-87
ENSMUSG00000025867.78	Cplx2	2.45	2.15e-22
ENSMUSG00000025867.79	Cplx2	2.71	1.85e-35
ENSMUSG00000025867.80	Cplx2	3.16	9.6e-58
ENSMUSG00000025867.81	Cplx2	3.68	3.08e-165
ENSMUSG00000025867.82	Cplx2	3.74	1.17e-183
ENSMUSG00000025867.83	Cplx2	2.53	3.05e-26
ENSMUSG00000025867.84	Cplx2	2.6	4.92e-26
ENSMUSG00000025867.85	Cplx2	3.1	3.47e-46
ENSMUSG00000025867.86	Cplx2	3.67	1.12e-167
ENSMUSG00000025867.87	Cplx2	3.19	2.77e-104
ENSMUSG00000025867.88	Cplx2	3.16	2.22e-54
ENSMUSG00000025867.89	Cplx2	2.83	1.41e-27
ENSMUSG00000025867.90	Cplx2	2.71	2.55e-28
ENSMUSG00000025867.91	Cplx2	2.94	6.93e-34
ENSMUSG00000025867.92	Cplx2	2.9	1.55e-34
ENSMUSG00000025867.93	Cplx2	3.04	3.1e-61
ENSMUSG00000025867.94	Cplx2	2.77	2.99e-52
ENSMUSG00000025867.95	Cplx2	2.72	2.15e-57
ENSMUSG00000025867.96	Cplx2	2.59	3.88e-91
ENSMUSG00000025867.97	Cplx2	2.59	3.73e-71
ENSMUSG00000025867.98	Cplx2	2.34	1.61e-64
ENSMUSG00000025867.99	Cplx2	2.57	4.67e-64
ENSMUSG00000025867.100	Cplx2	3	9.73e-66
ENSMUSG00000025867.101	Cplx2	3	8.99e-73
ENSMUSG00000025867.102	Cplx2	2.94	1.83e-83
ENSMUSG00000025867.103	Cplx2	2	5.23e-69
ENSMUSG00000025867.104	Cplx2	2.77	1.1e-111
ENSMUSG00000025867.105	Cplx2	2.8	8.86e-164
ENSMUSG00000025867.106	Cplx2	2.87	8.37e-219
ENSMUSG00000025867.107	Cplx2	2.79	6.49e-74
ENSMUSG00000025867.108	Cplx2	2.93	2.11e-21
ENSMUSG00000025867.109	Cplx2	1.14	2.19e-15
ENSMUSG00000025867.110	Cplx2	1.16	3.22e-09
ENSMUSG00000025867.111	Cplx2	1.26	1.2e-07
ENSMUSG00000025867.112	Cplx2	0.769	4.73e-05
ENSMUSG00000025867.113	Cplx2	1.1	1.86e-05
ENSMUSG00000025867.114	Cplx2	0.628	0.0306
ENSMUSG00000025867.115	Cplx2	1.56	4.35e-08
ENSMUSG00000025867.116	Cplx2	1.08	4.9e-13
ENSMUSG00000025867.117	Cplx2	0.201	0.825
ENSMUSG00000025867.118	Cplx2	0.057	0.906
ENSMUSG00000025867.119	Cplx2	0.116	0.816
ENSMUSG00000025867.120	Cplx2	0.119	0.794
ENSMUSG00000025867.121	Cplx2	0.177	0.732
ENSMUSG00000025867.122	Cplx2	-0.0664	0.841
ENSMUSG00000025867.123	Cplx2	-0.0605	0.929
ENSMUSG00000025867.124	Cplx2	0.25	0.412
ENSMUSG00000025867.125	Cplx2	0.281	0.375
ENSMUSG00000025867.126	Cplx2	-0.314	0.37
ENSMUSG00000025867.127	Cplx2	-0.123	0.838
ENSMUSG00000025867.128	Cplx2	0.41	0.358
ENSMUSG00000025867.129	Cplx2	0.365	0.202
ENSMUSG00000025867.130	Cplx2	0.318	0.235
ENSMUSG00000025867.131	Cplx2	0.714	0.00929
ENSMUSG00000025867.132	Cplx2	0.0292	0.892
ENSMUSG00000025867.133	Cplx2	0.173	0.597
ENSMUSG00000025867.134	Cplx2	0.336	0.539
ENSMUSG00000025867.135	Cplx2	0.506	0.289
ENSMUSG00000025867.136	Cplx2	0.303	0.0277
ENSMUSG00000025867.137	Cplx2	-0.102	0.837
ENSMUSG00000025867.138	Cplx2	0.0468	0.858
ENSMUSG00000025867.139	Cplx2	0.416	0.141
ENSMUSG00000025867.140	Cplx2	0.173	0.604
ENSMUSG00000025867.141	Cplx2	-0.0531	0.87
ENSMUSG00000025867.142	Cplx2	-0.209	0.279
ENSMUSG00000025867.143	Cplx2	0.632	0.000246
ENSMUSG00000025867.144	Cplx2	0.705	0.0407
ENSMUSG00000025867.145	Cplx2	0.43	0.736
ENSMUSG00000025867.146	Cplx2	-0.195	0.674
ENSMUSG00000025867.147	Cplx2	0.275	0.271
ENSMUSG00000025867.148	Cplx2	0.795	0.461
ENSMUSG00000025867.149	Cplx2	-0.366	0.329
ENSMUSG00000025867.150	Cplx2	-0.383	0.84
ENSMUSG00000025867.151	Cplx2	0.267	0.589
ENSMUSG00000025867.152	Cplx2	0.132	0.562
ENSMUSG00000025867.153	Cplx2	0.0619	0.945
ENSMUSG00000025867.154	Cplx2	-0.168	0.639
ENSMUSG00000025867.155	Cplx2	-0.514	0.863
ENSMUSG00000025867.156	Cplx2	0.0844	0.775
ENSMUSG00000025867.157	Cplx2	0.419	0.263
ENSMUSG00000025867.158	Cplx2	0.383	0.284
ENSMUSG00000025867.159	Cplx2	-0.0698	0.772
ENSMUSG00000025867.160	Cplx2	-0.167	0.775
ENSMUSG00000025867.161	Cplx2	-0.494	0.712
ENSMUSG00000025867.162	Cplx2	0.416	0.796
ENSMUSG00000025867.163	Cplx2	0.0873	0.838
ENSMUSG00000025867.164	Cplx2	0.365	0.468
ENSMUSG00000025867.165	Cplx2	-0.264	0.712
ENSMUSG00000025867.166	Cplx2	0.481	0.196
ENSMUSG00000025867.167	Cplx2	0.135	0.556
ENSMUSG00000025867.168	Cplx2	0.258	0.686
ENSMUSG00000025867.169	Cplx2	-0.242	0.262
ENSMUSG00000025867.170	Cplx2	-0.00748	0.988
ENSMUSG00000025867.171	Cplx2	0.43	0.539
ENSMUSG00000025867.172	Cplx2	0.68	0.000326
ENSMUSG00000025867.173	Cplx2	-0.863	0.00369
ENSMUSG00000025867.174	Cplx2	-0.0997	0.564
ENSMUSG00000025867.175	Cplx2	-0.0091	0.98
ENSMUSG00000025867.176	Cplx2	0.284	0.0353
ENSMUSG00000025867.177	Cplx2	-0.0239	0.944
ENSMUSG00000025867.178	Cplx2	0.0642	0.745
ENSMUSG00000025867.179	Cplx2	-0.0811	0.756
ENSMUSG00000025867.180	Cplx2	0.198	0.666
ENSMUSG00000025867.181	Cplx2	-0.42	0.778
ENSMUSG00000025867.182	Cplx2	-0.183	0.783
ENSMUSG00000025867.183	Cplx2	-0.855	0.451
ENSMUSG00000025867.184	Cplx2	-0.213	0.0429
ENSMUSG00000025867.185	Cplx2	0.139	0.601
ENSMUSG00000025867.186	Cplx2	0.394	0.402
ENSMUSG00000025867.187	Cplx2	0.0598	0.686
ENSMUSG00000025867.188	Cplx2	-0.0433	0.93
ENSMUSG00000025867.189	Cplx2	-0.181	0.284
ENSMUSG00000025867.190	Cplx2	0.433	0.078
ENSMUSG00000025867.191	Cplx2	-0.19	0.266
ENSMUSG00000025867.192	Cplx2	-0.1	0.774
ENSMUSG00000025867.193	Cplx2	0.042	0.905
ENSMUSG00000025867.194	Cplx2	-0.064	0.906
ENSMUSG00000025867.195	Cplx2	-0.134	0.905
ENSMUSG00000025867.196	Cplx2	0.368	0.378
ENSMUSG00000025867.197	Cplx2	0.196	0.73
ENSMUSG00000025867.198	Cplx2	-0.306	0.0494
ENSMUSG00000025867.199	Cplx2	-0.145	0.67
ENSMUSG00000025867.200	Cplx2	0.427	0.46
ENSMUSG00000025867.201	Cplx2	0.728	0.00126
ENSMUSG00000025867.202	Cplx2	0.0663	0.755
ENSMUSG00000025867.203	Cplx2	0.416	0.542
ENSMUSG00000025867.204	Cplx2	0.501	0.379
ENSMUSG00000025867.205	Cplx2	0.0158	0.975
ENSMUSG00000025867.206	Cplx2	0.265	0.686
ENSMUSG00000025867.207	Cplx2	-0.292	0.67
ENSMUSG00000025867.208	Cplx2	-0.277	0.0988
ENSMUSG00000025867.209	Cplx2	-0.145	0.676
ENSMUSG00000025867.210	Cplx2	0.225	0.78
ENSMUSG00000025867.211	Cplx2	0.269	0.589
ENSMUSG00000025867.212	Cplx2	-0.43	0.099
ENSMUSG00000025867.213	Cplx2	0.207	0.851
ENSMUSG00000025867.214	Cplx2	-0.396	0.326
ENSMUSG00000025867.215	Cplx2	0.188	0.726
ENSMUSG00000025867.216	Cplx2	0.031	0.897
ENSMUSG00000025867.217	Cplx2	-0.576	0.093
ENSMUSG00000025867.218	Cplx2	0.00282	0.994
ENSMUSG00000025867.219	Cplx2	0.0183	0.969
ENSMUSG00000025867.220	Cplx2	-0.161	0.864
ENSMUSG00000025867.221	Cplx2	-0.286	0.456
ENSMUSG00000025867.222	Cplx2	0.0286	0.91
ENSMUSG00000025867.223	Cplx2	-0.0793	0.893
ENSMUSG00000025867.224	Cplx2	-0.245	0.657
ENSMUSG00000025867.225	Cplx2	0.408	0.725
ENSMUSG00000025867.226	Cplx2	0.319	0.574
ENSMUSG00000025867.227	Cplx2	-0.168	0.563
ENSMUSG00000025867.228	Cplx2	-0.162	0.324
ENSMUSG00000025867.229	Cplx2	0.0826	0.774
ENSMUSG00000025867.230	Cplx2	0.0588	0.797
ENSMUSG00000025867.231	Cplx2	0.133	0.598
ENSMUSG00000025867.232	Cplx2	-0.623	0.343
ENSMUSG00000025867.233	Cplx2	0.707	0.504
ENSMUSG00000025867.234	Cplx2	-0.066	0.965
ENSMUSG00000025867.235	Cplx2	0.0152	0.982
ENSMUSG00000025867.236	Cplx2	0.116	0.725
ENSMUSG00000025867.237	Cplx2	-0.696	0.0195
ENSMUSG00000025867.238	Cplx2	-0.184	0.602
ENSMUSG00000025867.239	Cplx2	-0.729	0.00117
ENSMUSG00000025867.240	Cplx2	-0.452	0.226
ENSMUSG00000025867.241	Cplx2	-1.28	0.433
ENSMUSG00000025867.242	Cplx2	-0.521	0.649
ENSMUSG00000025867.243	Cplx2	-0.194	0.487
ENSMUSG00000025867.244	Cplx2	0.951	0.505
ENSMUSG00000025867.245	Cplx2	-0.361	0.331
ENSMUSG00000025867.246	Cplx2	-0.464	0.0729
ENSMUSG00000025867.247	Cplx2	-0.161	0.652
ENSMUSG00000025867.248	Cplx2	-0.39	0.0327
ENSMUSG00000025867.249	Cplx2	-0.223	0.215
ENSMUSG00000025867.250	Cplx2	-0.489	0.00923
ENSMUSG00000025867.251	Cplx2	-0.396	0.816
ENSMUSG00000025867.252	Cplx2	0.0314	0.954
ENSMUSG00000025867.253	Cplx2	-0.598	1.22e-06
ENSMUSG00000025867.254	Cplx2	-0.0964	0.755
ENSMUSG00000025867.255	Cplx2	0.81	0.535
ENSMUSG00000025867.256	Cplx2	-0.123	0.816
ENSMUSG00000025867.257	Cplx2	-0.245	0.517
ENSMUSG00000025867.258	Cplx2	-0.269	0.39
ENSMUSG00000025867.259	Cplx2	-0.194	0.667
ENSMUSG00000025867.260	Cplx2	-0.718	0.000148
ENSMUSG00000025867.261	Cplx2	0.0523	0.944
ENSMUSG00000025867.262	Cplx2	0.194	0.645
ENSMUSG00000025867.263	Cplx2	-0.0325	0.961
ENSMUSG00000025867.264	Cplx2	-0.735	0.0822
ENSMUSG00000025867.265	Cplx2	1.27	0.227
ENSMUSG00000025867.266	Cplx2	-0.177	0.676
ENSMUSG00000025867.267	Cplx2	-0.108	0.755
ENSMUSG00000025867.268	Cplx2	0.681	0.54
ENSMUSG00000025867.269	Cplx2	-0.7	0.225
ENSMUSG00000025867.270	Cplx2	-0.324	0.152
ENSMUSG00000025867.271	Cplx2	-0.00846	0.996
ENSMUSG00000025867.272	Cplx2	-0.208	0.387
ENSMUSG00000025867.273	Cplx2	-0.47	0.56
ENSMUSG00000025867.274	Cplx2	0.98	0.195
ENSMUSG00000025867.275	Cplx2	-0.285	0.466
ENSMUSG00000025867.276	Cplx2	0.165	0.717
ENSMUSG00000025867.277	Cplx2	0.307	0.0254
ENSMUSG00000025867.278	Cplx2	-0.507	0.0888
ENSMUSG00000025867.279	Cplx2	0.247	0.882
ENSMUSG00000025867.280	Cplx2	0.496	NA
ENSMUSG00000025867.281	Cplx2	-0.246	0.829
ENSMUSG00000025867.282	Cplx2	-0.159	0.685
ENSMUSG00000025867.283	Cplx2	-0.00881	0.992
ENSMUSG00000025867.284	Cplx2	-0.106	0.721
ENSMUSG00000025867.285	Cplx2	0.255	0.301
ENSMUSG00000025867.286	Cplx2	0.194	0.901
ENSMUSG00000025867.287	Cplx2	-0.179	0.695
ENSMUSG00000025867.288	Cplx2	-0.294	0.375
ENSMUSG00000025867.289	Cplx2	-0.364	0.172
ENSMUSG00000025867.290	Cplx2	-0.783	0.137
ENSMUSG00000025867.291	Cplx2	-0.597	0.0815
ENSMUSG00000025867.292	Cplx2	-0.0978	0.926
ENSMUSG00000025867.293	Cplx2	-0.00229	0.998
ENSMUSG00000025867.294	Cplx2	2.66	NA
ENSMUSG00000025867.295	Cplx2	0.0823	0.701
ENSMUSG00000025867.296	Cplx2	0.0287	0.943
ENSMUSG00000025867.297	Cplx2	0.832	0.5
ENSMUSG00000025867.298	Cplx2	0.673	0.55
ENSMUSG00000025867.299	Cplx2	0.707	0.13
ENSMUSG00000025867.300	Cplx2	-0.338	0.339
ENSMUSG00000025867.301	Cplx2	-0.37	0.166
ENSMUSG00000025867.302	Cplx2	0.462	0.588
ENSMUSG00000025867.303	Cplx2	0.029	0.94
ENSMUSG00000025867.304	Cplx2	-0.19	0.389
ENSMUSG00000025867.305	Cplx2	-0.612	0.64
ENSMUSG00000025867.306	Cplx2	-1.7	0.29
ENSMUSG00000025867.307	Cplx2	-0.153	0.711
ENSMUSG00000025867.308	Cplx2	-0.0813	0.755
ENSMUSG00000025867.309	Cplx2	-1.07	0.406
ENSMUSG00000025867.310	Cplx2	0.0357	NA
ENSMUSG00000025867.311	Cplx2	0.15	0.892
ENSMUSG00000025867.312	Cplx2	0.145	0.82
ENSMUSG00000025867.313	Cplx2	-0.175	0.66
ENSMUSG00000025867.314	Cplx2	0.436	0.73
ENSMUSG00000025867.315	Cplx2	-0.215	0.768
ENSMUSG00000025867.316	Cplx2	0.208	0.47
ENSMUSG00000025867.317	Cplx2	-0.131	0.843
ENSMUSG00000025867.318	Cplx2	0.169	0.733
ENSMUSG00000025867.319	Cplx2	0.142	0.863
ENSMUSG00000025867.320	Cplx2	-0.468	0.475
ENSMUSG00000025867.321	Cplx2	0.111	0.893
ENSMUSG00000025867.322	Cplx2	-0.779	0.023
ENSMUSG00000025867.323	Cplx2	-0.0832	0.892
ENSMUSG00000025867.324	Cplx2	0.143	0.871
ENSMUSG00000025867.325	Cplx2	0.353	0.658
ENSMUSG00000025867.326	Cplx2	0.131	0.865
ENSMUSG00000025867.327	Cplx2	-0.424	0.529
ENSMUSG00000025867.328	Cplx2	-0.34	0.68
ENSMUSG00000025867.329	Cplx2	-0.279	0.247
ENSMUSG00000025867.330	Cplx2	0.139	0.884
ENSMUSG00000025867.331	Cplx2	0.202	0.832
ENSMUSG00000025867.332	Cplx2	-0.395	0.0278
ENSMUSG00000025867.333	Cplx2	0.0696	0.94
ENSMUSG00000025867.334	Cplx2	-0.13	0.817
ENSMUSG00000025867.335	Cplx2	0.153	0.954
ENSMUSG00000025867.336	Cplx2	-0.524	0.0221
ENSMUSG00000025867.337	Cplx2	1.27	0.197
ENSMUSG00000025867.338	Cplx2	-0.628	NA
ENSMUSG00000025867.339	Cplx2	0.0404	0.824
ENSMUSG00000025867.340	Cplx2	-0.59	0.00465
ENSMUSG00000025867.341	Cplx2	-0.343	0.762
ENSMUSG00000025867.342	Cplx2	-0.454	0.267
ENSMUSG00000025867.343	Cplx2	-0.428	0.0353
ENSMUSG00000025867.344	Cplx2	-0.143	0.732
ENSMUSG00000025867.345	Cplx2	0.282	0.5
ENSMUSG00000025867.346	Cplx2	1.38	NA
ENSMUSG00000025867.347	Cplx2	0.407	0.72
ENSMUSG00000025867.348	Cplx2	-0.601	0.174
ENSMUSG00000025867.349	Cplx2	0.483	0.771
ENSMUSG00000025867.350	Cplx2	-0.732	0.704
ENSMUSG00000025867.351	Cplx2	-0.373	0.533
ENSMUSG00000025867.352	Cplx2	0.171	0.899
ENSMUSG00000025867.353	Cplx2	-0.185	0.874
ENSMUSG00000025867.354	Cplx2	-0.589	0.175
ENSMUSG00000025867.355	Cplx2	0.446	0.728
ENSMUSG00000025867.356	Cplx2	-0.0334	0.897
ENSMUSG00000025867.357	Cplx2	-0.352	0.217
ENSMUSG00000025867.358	Cplx2	0.0902	0.656
ENSMUSG00000025867.359	Cplx2	-0.192	0.756
ENSMUSG00000025867.360	Cplx2	0.569	0.032
ENSMUSG00000025867.361	Cplx2	-0.281	0.726
ENSMUSG00000025867.362	Cplx2	1.1	0.501
ENSMUSG00000025867.363	Cplx2	-0.608	0.599
ENSMUSG00000025867.364	Cplx2	-0.0659	0.912
ENSMUSG00000025867.365	Cplx2	-0.275	0.442
ENSMUSG00000025867.366	Cplx2	-0.197	0.0857
ENSMUSG00000025867.367	Cplx2	1.54	0.041
ENSMUSG00000025867.368	Cplx2	-0.321	0.386
ENSMUSG00000025867.369	Cplx2	-0.0441	0.928
ENSMUSG00000025867.370	Cplx2	-0.294	0.709
ENSMUSG00000025867.371	Cplx2	-0.655	0.0221
ENSMUSG00000025867.372	Cplx2	-0.137	0.622
ENSMUSG00000025867.373	Cplx2	-0.449	0.00884
ENSMUSG00000025867.374	Cplx2	-0.435	0.345
ENSMUSG00000025867.375	Cplx2	-0.0575	0.801
ENSMUSG00000025867.376	Cplx2	0.179	0.691
ENSMUSG00000025867.377	Cplx2	-0.337	0.225
ENSMUSG00000025867.378	Cplx2	0.234	0.593
ENSMUSG00000025867.379	Cplx2	-0.268	0.257
ENSMUSG00000025867.380	Cplx2	0.192	0.0966
ENSMUSG00000025867.381	Cplx2	0.185	0.256
ENSMUSG00000025867.382	Cplx2	0.115	0.825
ENSMUSG00000025867.383	Cplx2	0.31	0.719
ENSMUSG00000025867.384	Cplx2	0.334	0.0755
ENSMUSG00000025867.385	Cplx2	0.00752	0.983
ENSMUSG00000025867.386	Cplx2	0.231	NA
ENSMUSG00000025867.387	Cplx2	0.118	0.784
ENSMUSG00000025867.388	Cplx2	-0.0892	0.84
ENSMUSG00000025867.389	Cplx2	-0.265	0.586
ENSMUSG00000025867.390	Cplx2	0.349	0.85
ENSMUSG00000025867.391	Cplx2	0.957	0.0808
ENSMUSG00000025867.392	Cplx2	0.672	0.000323
ENSMUSG00000025867.393	Cplx2	-0.0297	0.914
ENSMUSG00000025867.394	Cplx2	0.694	0.586
ENSMUSG00000025867.395	Cplx2	-2.77	NA
ENSMUSG00000025867.396	Cplx2	0.995	0.298
ENSMUSG00000025867.397	Cplx2	-0.231	0.499
ENSMUSG00000025867.398	Cplx2	0.955	0.294
ENSMUSG00000025867.399	Cplx2	-0.312	0.554
ENSMUSG00000025867.400	Cplx2	-0.687	0.00279
ENSMUSG00000025867.401	Cplx2	0.513	0.562
ENSMUSG00000025867.402	Cplx2	0.509	0.184
ENSMUSG00000025867.403	Cplx2	-0.107	0.797
ENSMUSG00000025867.404	Cplx2	-0.722	0.204
ENSMUSG00000025867.405	Cplx2	0.158	0.656
ENSMUSG00000025867.406	Cplx2	0.0505	0.816
ENSMUSG00000025867.407	Cplx2	0.451	0.638
ENSMUSG00000025867.408	Cplx2	-0.218	0.687
ENSMUSG00000025867.409	Cplx2	-0.925	9.98e-05
ENSMUSG00000025867.410	Cplx2	0.173	0.31
ENSMUSG00000025867.411	Cplx2	0.451	0.358
ENSMUSG00000025867.412	Cplx2	-0.0527	0.963
ENSMUSG00000025867.413	Cplx2	-0.201	0.644
ENSMUSG00000025867.414	Cplx2	-0.0222	0.943
ENSMUSG00000025867.415	Cplx2	0.192	NA
ENSMUSG00000025867.416	Cplx2	1.67	NA
ENSMUSG00000025867.417	Cplx2	0.047	0.966
ENSMUSG00000025867.418	Cplx2	0.205	0.448
ENSMUSG00000025867.419	Cplx2	0.101	0.935
ENSMUSG00000025867.420	Cplx2	-0.217	0.52
ENSMUSG00000025867.421	Cplx2	-0.0909	0.838
ENSMUSG00000025867.422	Cplx2	0.214	0.686
ENSMUSG00000025867.423	Cplx2	-0.302	0.435
ENSMUSG00000025867.424	Cplx2	-0.356	0.54
ENSMUSG00000025867.425	Cplx2	0.319	0.844
ENSMUSG00000025867.426	Cplx2	-0.477	0.0238
ENSMUSG00000025867.427	Cplx2	-0.0451	0.965
ENSMUSG00000025867.428	Cplx2	0.357	0.745
ENSMUSG00000025867.429	Cplx2	-0.131	0.88
ENSMUSG00000025867.430	Cplx2	0.223	0.888
ENSMUSG00000025867.431	Cplx2	0.898	0.342
ENSMUSG00000025867.432	Cplx2	-0.662	0.389
ENSMUSG00000025867.433	Cplx2	-0.38	0.586
ENSMUSG00000025867.434	Cplx2	0.91	0.397
ENSMUSG00000025867.435	Cplx2	-0.908	0.0237
ENSMUSG00000025867.436	Cplx2	0.54	0.575
ENSMUSG00000025867.437	Cplx2	0.816	0.307
ENSMUSG00000025867.438	Cplx2	0.0677	0.965
ENSMUSG00000025867.439	Cplx2	-0.54	0.735
ENSMUSG00000025867.440	Cplx2	0.471	0.539
ENSMUSG00000025867.441	Cplx2	0.0771	0.966
ENSMUSG00000025867.442	Cplx2	-0.0205	0.975
ENSMUSG00000025867.443	Cplx2	-0.622	0.604
ENSMUSG00000025867.444	Cplx2	-0.695	NA
ENSMUSG00000025867.445	Cplx2	0.52	0.535
ENSMUSG00000025867.446	Cplx2	-0.208	0.657
ENSMUSG00000025867.447	Cplx2	-0.368	0.365
ENSMUSG00000025867.448	Cplx2	-0.083	0.918
ENSMUSG00000025867.449	Cplx2	-0.252	0.543
ENSMUSG00000025867.450	Cplx2	-0.341	0.0111
ENSMUSG00000025867.451	Cplx2	0.201	0.178
ENSMUSG00000025867.452	Cplx2	0.0368	0.965
ENSMUSG00000025867.453	Cplx2	-0.238	NA
ENSMUSG00000025867.454	Cplx2	-0.1	0.84
ENSMUSG00000025867.455	Cplx2	0.496	0.53
ENSMUSG00000025867.456	Cplx2	-0.208	0.156
ENSMUSG00000025867.457	Cplx2	-0.0585	0.864
ENSMUSG00000025867.458	Cplx2	0.856	0.599
ENSMUSG00000025867.459	Cplx2	-0.209	0.229
ENSMUSG00000025867.460	Cplx2	1.29	0.505
ENSMUSG00000025867.461	Cplx2	0.522	0.709
ENSMUSG00000025867.462	Cplx2	-0.527	0.189
ENSMUSG00000025867.463	Cplx2	-0.761	0.0783
ENSMUSG00000025867.464	Cplx2	0.162	0.776
ENSMUSG00000025867.465	Cplx2	-0.184	0.77
ENSMUSG00000025867.466	Cplx2	-0.0372	0.921
ENSMUSG00000025867.467	Cplx2	0.188	0.531
ENSMUSG00000025867.468	Cplx2	0.0252	0.932
ENSMUSG00000025867.469	Cplx2	0.00154	0.999
ENSMUSG00000025867.470	Cplx2	0.748	0.572
ENSMUSG00000025867.471	Cplx2	0.27	0.655
ENSMUSG00000025867.472	Cplx2	0.166	0.384
ENSMUSG00000025867.473	Cplx2	-0.257	0.575
ENSMUSG00000025867.474	Cplx2	-0.434	0.138
ENSMUSG00000025867.475	Cplx2	0.53	0.729
ENSMUSG00000025867.476	Cplx2	-1.04	0.665
ENSMUSG00000025867.477	Cplx2	0.0894	0.943
ENSMUSG00000025867.478	Cplx2	0.678	0.628
ENSMUSG00000025867.479	Cplx2	-0.808	0.0725
ENSMUSG00000025867.480	Cplx2	0.0248	0.979
ENSMUSG00000025867.481	Cplx2	0.042	0.962
ENSMUSG00000025867.482	Cplx2	0.113	0.939
ENSMUSG00000025867.483	Cplx2	-0.609	0.118
ENSMUSG00000025867.484	Cplx2	-0.569	0.313
ENSMUSG00000025867.485	Cplx2	-0.0201	0.954
ENSMUSG00000025867.486	Cplx2	-0.000738	0.999
ENSMUSG00000025867.487	Cplx2	0.082	0.913
ENSMUSG00000025867.488	Cplx2	-0.189	0.603
ENSMUSG00000025867.489	Cplx2	0.202	0.0285
ENSMUSG00000025867.490	Cplx2	-0.284	0.329
ENSMUSG00000025867.491	Cplx2	-0.164	0.306
ENSMUSG00000025867.492	Cplx2	-0.0592	0.905
ENSMUSG00000025867.493	Cplx2	0.147	0.844
ENSMUSG00000025867.494	Cplx2	0.00335	0.996
ENSMUSG00000025867.495	Cplx2	-0.29	0.411
ENSMUSG00000025867.496	Cplx2	-0.486	0.0833
ENSMUSG00000025867.497	Cplx2	-0.176	0.448
ENSMUSG00000025867.498	Cplx2	0.801	0.124
ENSMUSG00000025867.499	Cplx2	-0.297	0.302
ENSMUSG00000025867.500	Cplx2	0.196	0.314
ENSMUSG00000025867.501	Cplx2	-0.0212	0.98
ENSMUSG00000025867.502	Cplx2	0.397	0.217
ENSMUSG00000025867.503	Cplx2	-0.0844	0.864
ENSMUSG00000025867.504	Cplx2	0.168	0.661
ENSMUSG00000025867.505	Cplx2	0.143	0.738
ENSMUSG00000025867.506	Cplx2	0.123	0.908
ENSMUSG00000025867.507	Cplx2	0.375	0.568
ENSMUSG00000025867.508	Cplx2	-0.492	0.0791
ENSMUSG00000025867.509	Cplx2	0.0549	0.841
ENSMUSG00000025867.510	Cplx2	0.381	0.000908
ENSMUSG00000025867.511	Cplx2	0.723	0.313
ENSMUSG00000025867.512	Cplx2	0.223	0.506
ENSMUSG00000025867.513	Cplx2	-0.233	0.117
ENSMUSG00000025867.514	Cplx2	-0.201	0.428
ENSMUSG00000025867.515	Cplx2	-0.0575	0.877
ENSMUSG00000025867.516	Cplx2	0.0685	NA
ENSMUSG00000025867.517	Cplx2	-2.7	NA
ENSMUSG00000025867.518	Cplx2	-1.16	0.0974
ENSMUSG00000025867.519	Cplx2	-1.23	0.113
ENSMUSG00000025867.520	Cplx2	-0.889	0.0276
ENSMUSG00000025867.521	Cplx2	-0.137	NA
ENSMUSG00000025867.522	Cplx2	-0.88	NA
ENSMUSG00000025867.523	Cplx2	0.839	NA
ENSMUSG00000025867.524	Cplx2	-0.239	0.562
ENSMUSG00000025867.525	Cplx2	-0.179	NA
ENSMUSG00000025867.526	Cplx2	-0.673	NA
ENSMUSG00000025867.527	Cplx2	0.602	0.61
ENSMUSG00000025867.528	Cplx2	2.5	NA
ENSMUSG00000025867.529	Cplx2	0.0731	0.947
ENSMUSG00000025867.530	Cplx2	1.23	NA
ENSMUSG00000025867.531	Cplx2	0.146	0.534
ENSMUSG00000025867.532	Cplx2	0.854	0.655
ENSMUSG00000025867.533	Cplx2	-0.446	0.555
ENSMUSG00000025867.534	Cplx2	-0.171	0.483
ENSMUSG00000025867.535	Cplx2	0.548	NA
ENSMUSG00000025867.536	Cplx2	-0.394	0.28
ENSMUSG00000025867.537	Cplx2	-0.278	0.654
ENSMUSG00000025867.538	Cplx2	0.771	0.685
ENSMUSG00000025867.539	Cplx2	0.688	NA
ENSMUSG00000025867.540	Cplx2	0.668	0.783
ENSMUSG00000025867.541	Cplx2	-0.878	0.438
ENSMUSG00000025867.542	Cplx2	0.861	0.583
ENSMUSG00000025867.543	Cplx2	-1.08	0.0989
ENSMUSG00000025867.544	Cplx2	0.233	0.871
ENSMUSG00000025867.545	Cplx2	0.0907	0.862
ENSMUSG00000025867.546	Cplx2	-0.993	0.000654
ENSMUSG00000025867.547	Cplx2	1.03	0.541
ENSMUSG00000025867.548	Cplx2	-0.369	0.333
ENSMUSG00000025867.549	Cplx2	0.0399	0.944
ENSMUSG00000025867.550	Cplx2	0.201	0.243
ENSMUSG00000025867.551	Cplx2	0.798	NA
ENSMUSG00000025867.552	Cplx2	0.0806	0.926
ENSMUSG00000025867.553	Cplx2	0.024	NA
ENSMUSG00000025867.554	Cplx2	0.637	0.269
ENSMUSG00000025867.555	Cplx2	0.96	0.033
ENSMUSG00000025867.556	Cplx2	1.25	NA
ENSMUSG00000025867.557	Cplx2	-0.158	0.688
ENSMUSG00000025867.558	Cplx2	0.858	0.566
ENSMUSG00000025867.559	Cplx2	-0.138	0.527
ENSMUSG00000025867.560	Cplx2	-0.355	0.501
ENSMUSG00000025867.561	Cplx2	0.0545	0.918
ENSMUSG00000025867.562	Cplx2	-0.144	0.817
ENSMUSG00000025867.563	Cplx2	-0.205	0.859
ENSMUSG00000025867.564	Cplx2	0.591	0.337
ENSMUSG00000025867.565	Cplx2	0.285	0.8
ENSMUSG00000025867.566	Cplx2	-0.59	0.0864
ENSMUSG00000025867.567	Cplx2	0.496	0.0773
ENSMUSG00000025867.568	Cplx2	0.145	0.879
ENSMUSG00000025867.569	Cplx2	2.05	0.0712
ENSMUSG00000025867.570	Cplx2	-0.862	7.94e-05
ENSMUSG00000025867.571	Cplx2	0.256	0.435
ENSMUSG00000025867.572	Cplx2	0.297	0.0748
ENSMUSG00000025867.573	Cplx2	0.891	0.246
ENSMUSG00000025867.574	Cplx2	-0.00399	0.989
ENSMUSG00000025867.575	Cplx2	0.162	0.822
ENSMUSG00000025867.576	Cplx2	0.261	0.688
ENSMUSG00000025867.577	Cplx2	-0.526	0.0596
ENSMUSG00000025867.578	Cplx2	0.017	0.931
ENSMUSG00000025867.579	Cplx2	-0.498	0.0521
ENSMUSG00000025867.580	Cplx2	0.0923	0.49
ENSMUSG00000025867.581	Cplx2	0.209	0.23
ENSMUSG00000025867.582	Cplx2	-0.1	0.765
ENSMUSG00000025867.583	Cplx2	0.289	0.0173
ENSMUSG00000025867.584	Cplx2	-0.397	0.151
ENSMUSG00000025867.585	Cplx2	0.056	0.875
ENSMUSG00000025867.586	Cplx2	-0.12	0.662
ENSMUSG00000025867.587	Cplx2	0.339	0.739
ENSMUSG00000025867.588	Cplx2	0.296	0.328
ENSMUSG00000025867.589	Cplx2	0.269	0.0946
ENSMUSG00000025867.590	Cplx2	-0.167	0.747
ENSMUSG00000025867.591	Cplx2	-0.288	0.835
ENSMUSG00000025867.592	Cplx2	0.164	0.64
ENSMUSG00000025867.593	Cplx2	-0.0288	0.935
ENSMUSG00000025867.594	Cplx2	-0.167	0.532
ENSMUSG00000025867.595	Cplx2	-0.179	0.467
ENSMUSG00000025867.596	Cplx2	0.15	0.736
ENSMUSG00000025867.597	Cplx2	-0.295	0.598
ENSMUSG00000025867.598	Cplx2	0.0508	0.906
ENSMUSG00000025867.599	Cplx2	-0.192	0.508
ENSMUSG00000025867.600	Cplx2	-0.00204	0.998
ENSMUSG00000025867.601	Cplx2	0.541	0.0535
ENSMUSG00000025867.602	Cplx2	0.761	0.174
ENSMUSG00000025867.603	Cplx2	0.717	0.0455
ENSMUSG00000025867.604	Cplx2	0.00682	0.992
ENSMUSG00000025867.605	Cplx2	0.886	0.00653
ENSMUSG00000025867.606	Cplx2	0.323	0.529
ENSMUSG00000025867.607	Cplx2	0.403	0.181
ENSMUSG00000025867.608	Cplx2	-0.0908	0.833
ENSMUSG00000025867.609	Cplx2	0.259	0.47
ENSMUSG00000025867.610	Cplx2	0.444	0.00236
ENSMUSG00000025867.611	Cplx2	0.652	0.00591
ENSMUSG00000025867.612	Cplx2	0.384	0.233
ENSMUSG00000025867.613	Cplx2	0.692	0.262
ENSMUSG00000025867.614	Cplx2	-0.306	0.278
ENSMUSG00000025867.615	Cplx2	-0.144	0.568
ENSMUSG00000025867.616	Cplx2	-0.0173	0.966
ENSMUSG00000025867.617	Cplx2	0.201	0.644
ENSMUSG00000025867.618	Cplx2	0.0156	0.959
ENSMUSG00000025867.619	Cplx2	0.203	0.715
ENSMUSG00000025867.620	Cplx2	0.21	0.32
ENSMUSG00000025867.621	Cplx2	-0.199	0.67
ENSMUSG00000025867.622	Cplx2	0.186	0.263
ENSMUSG00000025867.623	Cplx2	1.09	0.0299
ENSMUSG00000025867.624	Cplx2	-0.0105	0.982
ENSMUSG00000025867.625	Cplx2	-0.357	0.826
ENSMUSG00000025867.626	Cplx2	-0.222	0.908
ENSMUSG00000025867.627	Cplx2	-0.457	0.725
ENSMUSG00000025867.628	Cplx2	1.34	0.0692
ENSMUSG00000025867.629	Cplx2	1.57	NA
ENSMUSG00000025867.630	Cplx2	-0.067	0.936
ENSMUSG00000025867.631	Cplx2	1.31	0.0115
ENSMUSG00000025867.632	Cplx2	0.601	0.000307
ENSMUSG00000025867.633	Cplx2	-0.0867	0.905
ENSMUSG00000025867.634	Cplx2	0.482	3.41e-06
ENSMUSG00000025867.635	Cplx2	0.914	0.324
ENSMUSG00000025867.636	Cplx2	1.07	NA
ENSMUSG00000025867.637	Cplx2	NA	NA
ENSMUSG00000025867.638	Cplx2	0.833	NA
ENSMUSG00000025867.639	Cplx2	-0.663	NA
ENSMUSG00000025867.640	Cplx2	0.334	NA
ENSMUSG00000025867.641	Cplx2	NA	NA
ENSMUSG00000025867.642	Cplx2	0.325	0.656
ENSMUSG00000025867.643	Cplx2	0.135	NA
ENSMUSG00000025867.644	Cplx2	-1.04	0.514
ENSMUSG00000025867.645	Cplx2	-0.59	0.03
ENSMUSG00000025867.646	Cplx2	-1.18	NA
ENSMUSG00000025867.647	Cplx2	-1.81	0.167
ENSMUSG00000025867.648	Cplx2	1.55	NA
ENSMUSG00000025867.649	Cplx2	2.74	NA
ENSMUSG00000025867.650	Cplx2	NA	NA
ENSMUSG00000025867.651	Cplx2	-0.15	NA
ENSMUSG00000025867.652	Cplx2	-0.0372	0.879
ENSMUSG00000025867.653	Cplx2	0.12	NA
ENSMUSG00000025867.654	Cplx2	0.835	NA
ENSMUSG00000025867.655	Cplx2	1.55	NA
ENSMUSG00000025867.656	Cplx2	-0.197	0.9
ENSMUSG00000025867.657	Cplx2	0.135	NA
ENSMUSG00000025867.658	Cplx2	NA	NA
ENSMUSG00000025867.659	Cplx2	-0.101	NA
ENSMUSG00000025867.660	Cplx2	NA	NA
ENSMUSG00000025867.661	Cplx2	0.047	NA
ENSMUSG00000025867.662	Cplx2	NA	NA
ENSMUSG00000025867.663	Cplx2	NA	NA
ENSMUSG00000025867.664	Cplx2	0.703	NA
ENSMUSG00000025867.665	Cplx2	1.79	NA
ENSMUSG00000025867.666	Cplx2	-2.11	0.0546
ENSMUSG00000025867.667	Cplx2	1.11	NA
ENSMUSG00000025867.668	Cplx2	1.37	NA
ENSMUSG00000025867.669	Cplx2	1.03	NA
ENSMUSG00000025867.670	Cplx2	0.887	NA
ENSMUSG00000025867.671	Cplx2	-0.434	0.67
ENSMUSG00000025867.672	Cplx2	1.17	NA
ENSMUSG00000025867.673	Cplx2	-0.000307	1
ENSMUSG00000025867.674	Cplx2	-0.808	0.211
ENSMUSG00000025867.675	Cplx2	0.601	0.47
ENSMUSG00000025867.676	Cplx2	1.21	NA
ENSMUSG00000025867.677	Cplx2	0.0507	0.882
ENSMUSG00000025867.678	Cplx2	-0.522	0.00417
ENSMUSG00000025867.679	Cplx2	0.0286	0.98
ENSMUSG00000025867.680	Cplx2	-0.0625	0.899
ENSMUSG00000025867.681	Cplx2	-0.132	0.774
ENSMUSG00000025867.682	Cplx2	0.132	0.827
ENSMUSG00000025867.683	Cplx2	0.561	0.272
ENSMUSG00000025867.684	Cplx2	-0.57	0.673
ENSMUSG00000025867.685	Cplx2	-0.307	0.381
ENSMUSG00000025867.686	Cplx2	0.134	0.783
ENSMUSG00000025867.687	Cplx2	0.0795	0.782
ENSMUSG00000025867.688	Cplx2	-0.615	0.117
ENSMUSG00000025867.689	Cplx2	-0.0454	0.944
ENSMUSG00000025867.690	Cplx2	0.391	0.00427
ENSMUSG00000025867.691	Cplx2	0.017	0.962
ENSMUSG00000025867.692	Cplx2	-0.0735	0.794
ENSMUSG00000025867.693	Cplx2	-0.0374	0.95
ENSMUSG00000025867.694	Cplx2	0.878	NA
ENSMUSG00000025867.695	Cplx2	-0.392	0.764
ENSMUSG00000025867.696	Cplx2	0.439	0.488
ENSMUSG00000025867.697	Cplx2	0.172	0.786
ENSMUSG00000025867.698	Cplx2	0.0315	0.936
ENSMUSG00000025867.699	Cplx2	-0.577	0.741
ENSMUSG00000025867.700	Cplx2	0.82	NA
ENSMUSG00000025867.701	Cplx2	0.388	0.662
ENSMUSG00000025867.702	Cplx2	-0.192	0.596
ENSMUSG00000025867.703	Cplx2	-0.305	0.846
ENSMUSG00000025867.704	Cplx2	-0.105	0.783
ENSMUSG00000025867.705	Cplx2	-0.19	0.739
ENSMUSG00000025867.706	Cplx2	0.0493	0.918
ENSMUSG00000025867.707	Cplx2	0.323	0.588
ENSMUSG00000025867.708	Cplx2	-0.12	0.602
ENSMUSG00000025867.709	Cplx2	1.2	NA
ENSMUSG00000025867.710	Cplx2	0.764	0.0493
ENSMUSG00000025867.711	Cplx2	-0.952	0.0276
ENSMUSG00000025867.712	Cplx2	-0.447	0.104
ENSMUSG00000025867.713	Cplx2	-0.00457	0.997
ENSMUSG00000025867.714	Cplx2	0.252	0.848
ENSMUSG00000025867.715	Cplx2	0.248	0.654
ENSMUSG00000025867.716	Cplx2	0.749	0.637
ENSMUSG00000025867.717	Cplx2	-0.811	NA
ENSMUSG00000025867.718	Cplx2	0.832	NA
ENSMUSG00000025867.719	Cplx2	0.234	0.924
ENSMUSG00000025867.720	Cplx2	-0.167	0.762
ENSMUSG00000025867.721	Cplx2	-0.583	0.375
ENSMUSG00000025867.722	Cplx2	1.18	0.426
ENSMUSG00000025867.723	Cplx2	0.973	NA
ENSMUSG00000025867.724	Cplx2	-0.436	0.776
ENSMUSG00000025867.725	Cplx2	0.959	0.107
ENSMUSG00000025867.726	Cplx2	0.0874	0.962
ENSMUSG00000025867.727	Cplx2	0.142	0.623
ENSMUSG00000025867.728	Cplx2	0.353	0.115
ENSMUSG00000025867.729	Cplx2	0.0324	0.926
ENSMUSG00000025867.730	Cplx2	0.325	0.581
ENSMUSG00000025867.731	Cplx2	0.0798	0.946
ENSMUSG00000025867.732	Cplx2	-0.279	0.556
ENSMUSG00000025867.733	Cplx2	0.636	0.136
ENSMUSG00000025867.734	Cplx2	0.195	0.909
ENSMUSG00000025867.735	Cplx2	0.663	NA
ENSMUSG00000025867.736	Cplx2	-0.307	0.84
ENSMUSG00000025867.737	Cplx2	-0.338	0.721
ENSMUSG00000025867.738	Cplx2	-0.0324	0.94
ENSMUSG00000025867.739	Cplx2	0.0148	0.968
ENSMUSG00000025867.740	Cplx2	-0.0428	0.981
ENSMUSG00000025867.741	Cplx2	0.818	0.545
ENSMUSG00000025867.742	Cplx2	0.767	NA
ENSMUSG00000025867.743	Cplx2	-1.48	0.219
ENSMUSG00000025867.744	Cplx2	-0.416	0.791
ENSMUSG00000025867.745	Cplx2	0.387	0.776
ENSMUSG00000025867.746	Cplx2	0.105	0.742
ENSMUSG00000025867.747	Cplx2	-0.213	0.672
ENSMUSG00000025867.748	Cplx2	0.0317	0.982
ENSMUSG00000025867.749	Cplx2	-0.608	0.0946
ENSMUSG00000025867.750	Cplx2	0.535	0.612
ENSMUSG00000025867.751	Cplx2	-0.119	0.91
ENSMUSG00000025867.752	Cplx2	-0.555	0.301
ENSMUSG00000025867.753	Cplx2	-1.55	0.396
ENSMUSG00000025867.754	Cplx2	0.673	0.288
ENSMUSG00000025867.755	Cplx2	-0.204	0.894
ENSMUSG00000025867.756	Cplx2	0.218	0.735
ENSMUSG00000025867.757	Cplx2	-0.0302	0.986
ENSMUSG00000025867.758	Cplx2	0.266	0.416
ENSMUSG00000025867.759	Cplx2	0.496	NA
ENSMUSG00000025867.760	Cplx2	-0.106	NA
ENSMUSG00000025867.761	Cplx2	0.554	0.0687
ENSMUSG00000025867.762	Cplx2	-0.812	0.0396
ENSMUSG00000025867.763	Cplx2	0.21	0.844
ENSMUSG00000025867.764	Cplx2	-0.187	0.818
ENSMUSG00000025867.765	Cplx2	0.763	0.423
ENSMUSG00000025867.766	Cplx2	0.102	0.96
ENSMUSG00000025867.767	Cplx2	-0.295	0.646
ENSMUSG00000025867.768	Cplx2	0.984	NA
ENSMUSG00000025867.769	Cplx2	0.16	NA
ENSMUSG00000025867.770	Cplx2	0.176	0.786
ENSMUSG00000025867.771	Cplx2	0.908	NA
ENSMUSG00000025867.772	Cplx2	0.408	0.762
ENSMUSG00000025867.773	Cplx2	0.718	0.0341
ENSMUSG00000025867.774	Cplx2	1.09	0.0528
ENSMUSG00000025867.775	Cplx2	-0.133	0.946
ENSMUSG00000025867.776	Cplx2	1.48	NA
ENSMUSG00000025867.777	Cplx2	1.22	NA
ENSMUSG00000025867.778	Cplx2	0.683	NA
ENSMUSG00000025867.779	Cplx2	NA	NA
ENSMUSG00000025867.780	Cplx2	1.55	NA
ENSMUSG00000025867.781	Cplx2	2.51	NA
ENSMUSG00000025867.782	Cplx2	-0.586	NA
ENSMUSG00000025867.783	Cplx2	1.55	NA
ENSMUSG00000025867.784	Cplx2	2.69	NA
ENSMUSG00000025867.785	Cplx2	1.32	0.52
ENSMUSG00000025867.786	Cplx2	-0.923	0.764
ENSMUSG00000025867.787	Cplx2	3.17	NA
ENSMUSG00000025867.788	Cplx2	-0.0515	NA
ENSMUSG00000025867.789	Cplx2	NA	NA
ENSMUSG00000025867.790	Cplx2	NA	NA
ENSMUSG00000025867.791	Cplx2	NA	NA
ENSMUSG00000025867.792	Cplx2	NA	NA
ENSMUSG00000025867.793	Cplx2	0.614	0.674
ENSMUSG00000025867.794	Cplx2	NA	NA
ENSMUSG00000025867.795	Cplx2	NA	NA
ENSMUSG00000025867.796	Cplx2	0.255	0.926
ENSMUSG00000025867.797	Cplx2	1.25	0.0401
ENSMUSG00000025867.798	Cplx2	NA	NA
ENSMUSG00000025867.799	Cplx2	NA	NA
ENSMUSG00000025867.800	Cplx2	NA	NA
ENSMUSG00000025867.801	Cplx2	NA	NA
ENSMUSG00000025867.802	Cplx2	NA	NA
ENSMUSG00000025867.803	Cplx2	NA	NA
ENSMUSG00000025867.804	Cplx2	NA	NA
ENSMUSG00000025867.805	Cplx2	NA	NA
ENSMUSG00000025867.806	Cplx2	NA	NA
ENSMUSG00000025867.807	Cplx2	NA	NA
ENSMUSG00000025867.808	Cplx2	NA	NA
ENSMUSG00000025867.809	Cplx2	-0.596	NA
ENSMUSG00000025867.810	Cplx2	0.157	0.861
ENSMUSG00000025867.811	Cplx2	-0.691	NA
ENSMUSG00000025867.812	Cplx2	2.29	NA
ENSMUSG00000025867.813	Cplx2	-0.125	0.512
ENSMUSG00000025867.814	Cplx2	1.56	NA
ENSMUSG00000025867.815	Cplx2	0.867	NA
ENSMUSG00000025867.816	Cplx2	-1.62	NA
ENSMUSG00000025867.817	Cplx2	0.047	NA
ENSMUSG00000025867.818	Cplx2	1.51	0.37
ENSMUSG00000025867.819	Cplx2	0.0934	NA
ENSMUSG00000025867.820	Cplx2	1.12	NA
ENSMUSG00000025867.821	Cplx2	-0.0136	NA
ENSMUSG00000025867.822	Cplx2	-1.68	NA
ENSMUSG00000025867.823	Cplx2	-0.962	NA
ENSMUSG00000025867.824	Cplx2	0.703	0.403
ENSMUSG00000025867.825	Cplx2	0.135	NA
ENSMUSG00000025867.826	Cplx2	NA	NA
ENSMUSG00000025867.827	Cplx2	0.125	NA
ENSMUSG00000025867.828	Cplx2	1.38	NA
ENSMUSG00000025867.829	Cplx2	0.893	0.0575
ENSMUSG00000025867.830	Cplx2	1.06	NA
ENSMUSG00000025867.831	Cplx2	0.11	NA
ENSMUSG00000025867.832	Cplx2	0.182	NA
ENSMUSG00000025867.833	Cplx2	0.0556	0.926
ENSMUSG00000025867.834	Cplx2	0.86	NA
ENSMUSG00000025867.835	Cplx2	-0.881	0.544
ENSMUSG00000025867.836	Cplx2	-0.674	NA
ENSMUSG00000025867.837	Cplx2	2.47	0.00864
ENSMUSG00000025867.838	Cplx2	-0.371	NA
ENSMUSG00000025867.839	Cplx2	3.02	0.00786
ENSMUSG00000025867.840	Cplx2	-1.11	0.131
ENSMUSG00000025867.841	Cplx2	0.327	NA
ENSMUSG00000025867.842	Cplx2	0.584	0.0154
ENSMUSG00000025867.843	Cplx2	-0.114	0.892
ENSMUSG00000025867.844	Cplx2	-0.254	0.522
ENSMUSG00000025867.845	Cplx2	0.35	NA
ENSMUSG00000025867.846	Cplx2	1.57	NA
ENSMUSG00000025867.847	Cplx2	-0.733	0.396
ENSMUSG00000025867.848	Cplx2	-0.695	NA
ENSMUSG00000025867.849	Cplx2	-0.7	0.000129
ENSMUSG00000025867.850	Cplx2	0.135	NA
ENSMUSG00000025867.851	Cplx2	-0.477	0.39
ENSMUSG00000025867.852	Cplx2	0.152	0.592
ENSMUSG00000025867.853	Cplx2	-0.205	0.221
ENSMUSG00000025867.854	Cplx2	0.14	0.937
ENSMUSG00000025867.855	Cplx2	-1.37	NA
ENSMUSG00000025867.856	Cplx2	-0.566	0.00811
ENSMUSG00000025867.857	Cplx2	-0.0811	0.94
ENSMUSG00000025867.858	Cplx2	1.2	0.642
ENSMUSG00000025867.859	Cplx2	-0.067	NA
ENSMUSG00000025867.860	Cplx2	-0.864	0.199
ENSMUSG00000025867.861	Cplx2	-0.331	0.378
ENSMUSG00000025867.862	Cplx2	-0.326	0.675
ENSMUSG00000025867.863	Cplx2	-0.537	NA
ENSMUSG00000025867.864	Cplx2	-0.151	0.728
ENSMUSG00000025867.865	Cplx2	0.91	0.404
ENSMUSG00000025867.866	Cplx2	-0.0655	0.849
ENSMUSG00000025867.867	Cplx2	0.123	0.654
ENSMUSG00000025867.868	Cplx2	0.349	0.621
ENSMUSG00000025867.869	Cplx2	-0.11	0.944
ENSMUSG00000025867.870	Cplx2	-0.156	0.693
ENSMUSG00000025867.871	Cplx2	-0.205	0.521
ENSMUSG00000025867.872	Cplx2	0.105	0.718
ENSMUSG00000025867.873	Cplx2	0.432	0.715
ENSMUSG00000025867.874	Cplx2	0.798	0.366
ENSMUSG00000025867.875	Cplx2	-0.686	0.00688
ENSMUSG00000025867.876	Cplx2	-0.926	0.296
ENSMUSG00000025867.877	Cplx2	1.02	NA
ENSMUSG00000025867.878	Cplx2	0.22	0.885
ENSMUSG00000025867.879	Cplx2	-0.0521	0.962
ENSMUSG00000025867.880	Cplx2	-0.534	0.0595
ENSMUSG00000025867.881	Cplx2	-0.0701	0.777
ENSMUSG00000025867.882	Cplx2	-0.0826	0.88
ENSMUSG00000025867.883	Cplx2	-0.449	0.0126
ENSMUSG00000025867.884	Cplx2	0.597	NA
ENSMUSG00000025867.885	Cplx2	0.135	NA
ENSMUSG00000025867.886	Cplx2	0.00472	0.997
ENSMUSG00000025867.887	Cplx2	-0.161	NA
ENSMUSG00000025867.888	Cplx2	-0.25	0.388
ENSMUSG00000025867.889	Cplx2	-0.932	0.468
ENSMUSG00000025867.890	Cplx2	-1.7	0.401
ENSMUSG00000025867.891	Cplx2	0.153	0.645
ENSMUSG00000025867.892	Cplx2	-0.333	0.241
ENSMUSG00000025867.893	Cplx2	-0.321	0.252
ENSMUSG00000025867.894	Cplx2	-0.686	0.181
ENSMUSG00000025867.895	Cplx2	-0.507	0.025
ENSMUSG00000025867.896	Cplx2	-0.0763	0.879
ENSMUSG00000025867.897	Cplx2	-0.274	0.666
ENSMUSG00000025867.898	Cplx2	0.0189	0.97
ENSMUSG00000025867.899	Cplx2	-0.363	0.685
ENSMUSG00000025867.900	Cplx2	-0.499	0.358
ENSMUSG00000025867.901	Cplx2	0.641	0.69
ENSMUSG00000025867.902	Cplx2	-1.13	0.428
ENSMUSG00000025867.903	Cplx2	-0.145	0.812
ENSMUSG00000025867.904	Cplx2	-0.224	0.731
ENSMUSG00000025867.905	Cplx2	0.0032	0.998
ENSMUSG00000025867.906	Cplx2	0.334	0.776
ENSMUSG00000025867.907	Cplx2	-0.64	0.126
ENSMUSG00000025867.908	Cplx2	0.12	0.855
ENSMUSG00000025867.909	Cplx2	-0.269	0.817
ENSMUSG00000025867.910	Cplx2	-0.276	0.726
ENSMUSG00000025867.911	Cplx2	-0.704	0.126
ENSMUSG00000025867.912	Cplx2	-0.761	0.0181
ENSMUSG00000025867.913	Cplx2	-0.357	0.677
ENSMUSG00000025867.914	Cplx2	-0.541	0.00457
ENSMUSG00000025867.915	Cplx2	-0.674	0.442
ENSMUSG00000025867.916	Cplx2	-0.918	0.00697
ENSMUSG00000025867.917	Cplx2	-0.359	0.367
ENSMUSG00000025867.918	Cplx2	-0.181	0.382
ENSMUSG00000025867.919	Cplx2	-0.572	0.442
ENSMUSG00000025867.920	Cplx2	-0.445	0.0469
ENSMUSG00000025867.921	Cplx2	-0.534	0.00518
ENSMUSG00000025867.922	Cplx2	-0.697	0.282
ENSMUSG00000025867.923	Cplx2	-0.386	0.417
ENSMUSG00000025867.924	Cplx2	-0.436	0.0112
ENSMUSG00000025867.925	Cplx2	-0.228	0.793
ENSMUSG00000025867.926	Cplx2	-0.238	0.738
ENSMUSG00000025867.927	Cplx2	-0.982	0.00177
ENSMUSG00000025867.928	Cplx2	-0.326	0.485
ENSMUSG00000025867.929	Cplx2	-0.376	0.113
ENSMUSG00000025867.930	Cplx2	-0.0508	0.879
ENSMUSG00000025867.931	Cplx2	-0.193	0.556
ENSMUSG00000025867.932	Cplx2	-0.247	0.774
ENSMUSG00000025867.933	Cplx2	-0.269	0.703
ENSMUSG00000025867.934	Cplx2	-0.0676	0.892
ENSMUSG00000025867.935	Cplx2	-0.0429	0.939
ENSMUSG00000025867.936	Cplx2	0.0319	0.879
ENSMUSG00000025867.937	Cplx2	-0.314	0.191
ENSMUSG00000025867.938	Cplx2	0.369	0.159
ENSMUSG00000025867.939	Cplx2	-0.367	0.298
ENSMUSG00000025867.940	Cplx2	0.127	0.922
ENSMUSG00000025867.941	Cplx2	-0.0307	0.943
ENSMUSG00000025867.942	Cplx2	0.0673	0.963
ENSMUSG00000025867.943	Cplx2	0.421	0.676
ENSMUSG00000025867.944	Cplx2	0.331	0.759
ENSMUSG00000025867.945	Cplx2	0.00771	0.989
ENSMUSG00000025867.946	Cplx2	-0.405	0.78
ENSMUSG00000025867.947	Cplx2	-0.432	0.391
ENSMUSG00000025867.948	Cplx2	-0.814	0.00141
ENSMUSG00000025867.949	Cplx2	-0.578	0.296
ENSMUSG00000025867.950	Cplx2	0.0557	0.894
ENSMUSG00000025867.951	Cplx2	-0.0715	0.756
ENSMUSG00000025867.952	Cplx2	0.882	0.499
ENSMUSG00000025867.953	Cplx2	-0.523	0.446
ENSMUSG00000025867.954	Cplx2	-0.147	0.728
ENSMUSG00000025867.955	Cplx2	-0.949	2.97e-05
ENSMUSG00000025867.956	Cplx2	0.724	0.53
ENSMUSG00000025867.957	Cplx2	0.107	0.848
ENSMUSG00000025867.958	Cplx2	-0.265	0.712
ENSMUSG00000025867.959	Cplx2	0.25	0.717
ENSMUSG00000025867.960	Cplx2	0.521	0.000791
ENSMUSG00000025867.961	Cplx2	0.333	0.079
ENSMUSG00000025867.962	Cplx2	0.41	0.583
ENSMUSG00000025867.963	Cplx2	-0.161	0.755
ENSMUSG00000025867.964	Cplx2	-0.417	0.0973
ENSMUSG00000025867.965	Cplx2	0.147	0.45
ENSMUSG00000025867.966	Cplx2	-0.231	0.546
ENSMUSG00000025867.967	Cplx2	-0.041	0.948
ENSMUSG00000025867.968	Cplx2	0.776	0.0389
ENSMUSG00000025867.969	Cplx2	0.362	0.00166
ENSMUSG00000025867.970	Cplx2	0.539	0.436
ENSMUSG00000025867.971	Cplx2	-0.205	0.762
ENSMUSG00000025867.972	Cplx2	-0.0377	0.971
ENSMUSG00000025867.973	Cplx2	-0.0697	0.824
ENSMUSG00000025867.974	Cplx2	-0.707	0.00331
ENSMUSG00000025867.975	Cplx2	-0.0829	0.745
ENSMUSG00000025867.976	Cplx2	0.544	8.85e-08
ENSMUSG00000025867.977	Cplx2	0.611	0.0528
ENSMUSG00000025867.978	Cplx2	0.0675	0.855
ENSMUSG00000025867.979	Cplx2	0.212	0.273
ENSMUSG00000025867.980	Cplx2	0.166	0.686
ENSMUSG00000025867.981	Cplx2	0.236	0.666
ENSMUSG00000025867.982	Cplx2	-0.164	0.657
ENSMUSG00000025867.983	Cplx2	0.12	0.497
ENSMUSG00000025867.984	Cplx2	-0.0436	0.948
ENSMUSG00000025867.985	Cplx2	-0.205	0.288
ENSMUSG00000025867.986	Cplx2	0.0485	0.853
ENSMUSG00000025867.987	Cplx2	0.276	NA
ENSMUSG00000025867.988	Cplx2	-0.0085	0.987
ENSMUSG00000025867.989	Cplx2	-0.264	0.278
ENSMUSG00000025867.990	Cplx2	-0.574	0.112
ENSMUSG00000025867.991	Cplx2	0.426	0.406
ENSMUSG00000025867.992	Cplx2	-0.123	0.767
ENSMUSG00000025867.993	Cplx2	0.142	0.674
ENSMUSG00000025867.994	Cplx2	0.603	7.09e-07
ENSMUSG00000025867.995	Cplx2	-0.253	0.521
ENSMUSG00000025867.996	Cplx2	-0.0502	0.892
ENSMUSG00000025867.997	Cplx2	0.147	0.623
ENSMUSG00000025867.998	Cplx2	0.0467	0.901
ENSMUSG00000025867.999	Cplx2	-0.0647	0.934
ENSMUSG00000025867.1000	Cplx2	0.124	0.684
ENSMUSG00000025867.1001	Cplx2	0.363	0.608
ENSMUSG00000025867.1002	Cplx2	-0.0581	0.942
ENSMUSG00000025867.1003	Cplx2	-0.334	0.456
ENSMUSG00000025867.1004	Cplx2	-0.0632	0.91
ENSMUSG00000025867.1005	Cplx2	-0.00158	0.999
ENSMUSG00000025867.1006	Cplx2	-0.552	0.471
ENSMUSG00000025867.1007	Cplx2	-0.613	0.00322
ENSMUSG00000025867.1008	Cplx2	0.564	0.168
ENSMUSG00000025867.1009	Cplx2	0.209	0.642
ENSMUSG00000025867.1010	Cplx2	0.213	0.665
ENSMUSG00000025867.1011	Cplx2	0.00386	0.995
ENSMUSG00000025867.1012	Cplx2	-0.411	0.747
ENSMUSG00000025867.1013	Cplx2	-0.635	0.49
ENSMUSG00000025867.1014	Cplx2	0.493	NA
ENSMUSG00000025867.1015	Cplx2	0.855	0.534
ENSMUSG00000025867.1016	Cplx2	1.56	NA
ENSMUSG00000025867.1017	Cplx2	-0.804	0.113
ENSMUSG00000025867.1018	Cplx2	-0.333	0.336
ENSMUSG00000025867.1019	Cplx2	0.883	0.000304
ENSMUSG00000025867.1020	Cplx2	0.631	2.44e-22
ENSMUSG00000025867.1021	Cplx2	-0.506	0.000425
ENSMUSG00000025867.1022	Cplx2	0.0583	0.893
ENSMUSG00000025867.1023	Cplx2	0.513	0.274
ENSMUSG00000025867.1024	Cplx2	0.15	0.575
ENSMUSG00000025867.1025	Cplx2	0.106	0.728
ENSMUSG00000025867.1026	Cplx2	0.316	0.0019
ENSMUSG00000025867.1027	Cplx2	0.0941	0.864
ENSMUSG00000025867.1028	Cplx2	1.04	0.373
ENSMUSG00000025867.1029	Cplx2	1.58	0.204
ENSMUSG00000025867.1030	Cplx2	0.328	0.757
ENSMUSG00000025867.1031	Cplx2	0.0453	0.841
ENSMUSG00000025867.1032	Cplx2	1.27	0.32
ENSMUSG00000025867.1033	Cplx2	1.95	NA
ENSMUSG00000025867.1034	Cplx2	0.103	0.854
ENSMUSG00000025867.1035	Cplx2	0.372	0.376
ENSMUSG00000025867.1036	Cplx2	1.19	NA
ENSMUSG00000025867.1037	Cplx2	0.991	0.532
ENSMUSG00000025867.1038	Cplx2	-1.11	0.000308
ENSMUSG00000008200.1	Fnbp4	-0.994	0.358
ENSMUSG00000008200.2	Fnbp4	0.679	1.31e-09
ENSMUSG00000008200.3	Fnbp4	0.334	0.538
ENSMUSG00000008200.4	Fnbp4	0.923	0.255
ENSMUSG00000008200.5	Fnbp4	0.216	0.9
ENSMUSG00000008200.6	Fnbp4	0.207	0.777
ENSMUSG00000008200.7	Fnbp4	-0.205	0.187
ENSMUSG00000008200.8	Fnbp4	-0.215	0.394
ENSMUSG00000008200.9	Fnbp4	0.0305	0.957
ENSMUSG00000008200.10	Fnbp4	-0.256	0.597
ENSMUSG00000008200.11	Fnbp4	-0.713	0.0555
ENSMUSG00000008200.12	Fnbp4	-0.292	0.197
ENSMUSG00000008200.13	Fnbp4	-0.048	0.973
ENSMUSG00000008200.14	Fnbp4	0.433	0.000519
ENSMUSG00000008200.15	Fnbp4	-0.204	0.84
ENSMUSG00000008200.16	Fnbp4	-0.108	0.873
ENSMUSG00000008200.17	Fnbp4	0.15	0.903
ENSMUSG00000008200.18	Fnbp4	0.267	0.623
ENSMUSG00000008200.19	Fnbp4	-0.646	0.688
ENSMUSG00000008200.20	Fnbp4	-0.0657	0.907
ENSMUSG00000008200.21	Fnbp4	-1.1	0.192
ENSMUSG00000008200.22	Fnbp4	0.326	0.851
ENSMUSG00000008200.23	Fnbp4	-0.389	0.841
ENSMUSG00000008200.24	Fnbp4	0.296	0.654
ENSMUSG00000008200.25	Fnbp4	0.716	0.214
ENSMUSG00000008200.26	Fnbp4	0.434	0.409
ENSMUSG00000008200.27	Fnbp4	-0.698	0.505
ENSMUSG00000008200.28	Fnbp4	-0.191	0.912
ENSMUSG00000008200.29	Fnbp4	-0.786	2.5e-06
ENSMUSG00000008200.30	Fnbp4	-0.00813	0.989
ENSMUSG00000008200.31	Fnbp4	-0.203	0.91
ENSMUSG00000008200.32	Fnbp4	-0.317	0.812
ENSMUSG00000008200.33	Fnbp4	-0.00747	0.992
ENSMUSG00000008200.34	Fnbp4	-0.19	0.644
ENSMUSG00000008200.35	Fnbp4	0.5	0.00126
ENSMUSG00000008200.36	Fnbp4	-0.0121	0.944
ENSMUSG00000008200.37	Fnbp4	-0.0986	0.775
ENSMUSG00000008200.38	Fnbp4	0.367	0.288
ENSMUSG00000008200.39	Fnbp4	-0.0655	0.894
ENSMUSG00000008200.40	Fnbp4	-0.0186	0.948
ENSMUSG00000008200.41	Fnbp4	0.158	0.285
ENSMUSG00000008200.42	Fnbp4	0.0448	0.843
ENSMUSG00000008200.43	Fnbp4	-0.225	0.379
ENSMUSG00000008200.44	Fnbp4	-0.0496	0.873
ENSMUSG00000008200.45	Fnbp4	0.271	0.212
ENSMUSG00000008200.46	Fnbp4	-0.168	0.657
ENSMUSG00000008200.47	Fnbp4	0.318	0.102
ENSMUSG00000008200.48	Fnbp4	-0.253	0.672
ENSMUSG00000008200.49	Fnbp4	-0.00883	0.98
ENSMUSG00000008200.50	Fnbp4	0.0936	0.895
ENSMUSG00000008200.51	Fnbp4	-0.162	0.618
ENSMUSG00000008200.52	Fnbp4	-0.105	0.783
ENSMUSG00000008200.53	Fnbp4	-0.102	0.609
ENSMUSG00000008200.54	Fnbp4	-0.103	0.835
ENSMUSG00000008200.55	Fnbp4	-0.324	0.45
ENSMUSG00000008200.56	Fnbp4	0.351	0.341
ENSMUSG00000008200.57	Fnbp4	-0.0476	0.965
ENSMUSG00000008200.58	Fnbp4	0.316	0.655
ENSMUSG00000008200.59	Fnbp4	-0.00801	0.981
ENSMUSG00000008200.60	Fnbp4	-0.142	0.835
ENSMUSG00000008200.61	Fnbp4	0.0921	0.843
ENSMUSG00000008200.62	Fnbp4	-0.144	0.629
ENSMUSG00000008200.63	Fnbp4	-0.514	0.204
ENSMUSG00000008200.64	Fnbp4	0.473	0.19
ENSMUSG00000008200.65	Fnbp4	-0.0175	0.969
ENSMUSG00000008200.66	Fnbp4	0.345	0.793
ENSMUSG00000008200.67	Fnbp4	-0.0443	0.926
ENSMUSG00000008200.68	Fnbp4	0.0187	0.988
ENSMUSG00000008200.69	Fnbp4	-0.485	0.196
ENSMUSG00000008200.70	Fnbp4	-0.0614	0.944
ENSMUSG00000008200.71	Fnbp4	0.631	0.0396
ENSMUSG00000008200.72	Fnbp4	0.00602	0.984
ENSMUSG00000008200.73	Fnbp4	0.0189	0.967
ENSMUSG00000008200.74	Fnbp4	-0.159	0.694
ENSMUSG00000008200.75	Fnbp4	0.0533	0.872
ENSMUSG00000008200.76	Fnbp4	0.884	0.0447
ENSMUSG00000008200.77	Fnbp4	0.725	0.271
ENSMUSG00000008200.78	Fnbp4	0.147	0.63
ENSMUSG00000008200.79	Fnbp4	0.993	0.0128
ENSMUSG00000008200.80	Fnbp4	-0.356	0.101
ENSMUSG00000008200.81	Fnbp4	0.206	0.671
ENSMUSG00000008200.82	Fnbp4	0.0256	0.946
ENSMUSG00000008200.83	Fnbp4	0.738	0.298
ENSMUSG00000008200.84	Fnbp4	0.446	0.538
ENSMUSG00000008200.85	Fnbp4	-0.222	0.707
ENSMUSG00000008200.86	Fnbp4	0.195	0.868
ENSMUSG00000008200.87	Fnbp4	0.368	0.479
ENSMUSG00000008200.88	Fnbp4	0.00341	0.991
ENSMUSG00000008200.89	Fnbp4	0.52	0.441
ENSMUSG00000008200.90	Fnbp4	0.699	0.473
ENSMUSG00000008200.91	Fnbp4	0.291	0.121
ENSMUSG00000008200.92	Fnbp4	-0.281	0.378
ENSMUSG00000008200.93	Fnbp4	0.181	0.645
ENSMUSG00000008200.94	Fnbp4	0.447	0.0102
ENSMUSG00000008200.95	Fnbp4	0.424	0.000129
ENSMUSG00000008200.96	Fnbp4	0.0354	0.901
ENSMUSG00000008200.97	Fnbp4	0.434	0.329
ENSMUSG00000008200.98	Fnbp4	0.0524	0.965
ENSMUSG00000008200.99	Fnbp4	0.62	0.0781
ENSMUSG00000008200.100	Fnbp4	0.302	0.111
ENSMUSG00000008200.101	Fnbp4	0.294	0.365
ENSMUSG00000008200.102	Fnbp4	0.143	0.789
ENSMUSG00000008200.103	Fnbp4	-0.171	0.684
ENSMUSG00000008200.104	Fnbp4	0.74	0.43
ENSMUSG00000008200.105	Fnbp4	0.383	0.381
ENSMUSG00000008200.106	Fnbp4	0.0121	0.977
ENSMUSG00000008200.107	Fnbp4	-0.00725	0.986
ENSMUSG00000008200.108	Fnbp4	0.533	0.388
ENSMUSG00000008200.109	Fnbp4	-0.0111	0.989
ENSMUSG00000008200.110	Fnbp4	0.93	0.288
ENSMUSG00000008200.111	Fnbp4	0.297	0.764
ENSMUSG00000008200.112	Fnbp4	0.521	0.00152
ENSMUSG00000008200.113	Fnbp4	0.208	0.312
ENSMUSG00000008200.114	Fnbp4	-0.328	0.179
ENSMUSG00000008200.115	Fnbp4	0.0458	0.892
ENSMUSG00000008200.116	Fnbp4	0.153	0.725
ENSMUSG00000008200.117	Fnbp4	0.703	0.0624
ENSMUSG00000008200.118	Fnbp4	-0.327	0.0199
ENSMUSG00000008200.119	Fnbp4	0.0982	0.808
ENSMUSG00000008200.120	Fnbp4	0.0296	0.941
ENSMUSG00000008200.121	Fnbp4	0.795	0.407
ENSMUSG00000008200.122	Fnbp4	0.123	0.476
ENSMUSG00000008200.123	Fnbp4	0.174	0.834
ENSMUSG00000008200.124	Fnbp4	0.204	0.694
ENSMUSG00000008200.125	Fnbp4	0.0479	0.971
ENSMUSG00000008200.126	Fnbp4	0.276	0.151
ENSMUSG00000008200.127	Fnbp4	-0.161	0.57
ENSMUSG00000008200.128	Fnbp4	-0.474	0.0444
ENSMUSG00000008200.129	Fnbp4	0.495	3.6e-07
ENSMUSG00000008200.130	Fnbp4	-0.0699	0.914
ENSMUSG00000008200.131	Fnbp4	0.181	0.824
ENSMUSG00000008200.132	Fnbp4	-0.343	0.841
ENSMUSG00000008200.133	Fnbp4	0.522	0.583
ENSMUSG00000008200.134	Fnbp4	-0.666	0.0386
ENSMUSG00000008200.135	Fnbp4	1.02	NA
ENSMUSG00000008200.136	Fnbp4	0.998	NA
ENSMUSG00000008200.137	Fnbp4	-0.357	0.49
ENSMUSG00000008200.138	Fnbp4	-0.303	0.266
ENSMUSG00000008200.139	Fnbp4	0.552	0.597
ENSMUSG00000008200.140	Fnbp4	-0.0654	0.887
ENSMUSG00000008200.141	Fnbp4	0.119	0.849
ENSMUSG00000008200.142	Fnbp4	0.215	0.743
ENSMUSG00000008200.143	Fnbp4	-1.17	0.217
ENSMUSG00000008200.144	Fnbp4	0.302	0.0357
ENSMUSG00000008200.145	Fnbp4	-0.553	0.0444
ENSMUSG00000008200.146	Fnbp4	-0.304	0.751
ENSMUSG00000008200.147	Fnbp4	-0.624	0.39
ENSMUSG00000008200.148	Fnbp4	0.176	0.843
ENSMUSG00000008200.149	Fnbp4	0.22	0.0844
ENSMUSG00000008200.150	Fnbp4	0.645	0.294
ENSMUSG00000008200.151	Fnbp4	0.684	0.221
ENSMUSG00000008200.152	Fnbp4	-0.161	0.349
ENSMUSG00000008200.153	Fnbp4	0.491	0.118
ENSMUSG00000008200.154	Fnbp4	0.192	0.607
ENSMUSG00000008200.155	Fnbp4	0.253	0.0271
ENSMUSG00000008200.156	Fnbp4	0.269	0.572
ENSMUSG00000008200.157	Fnbp4	0.0256	0.982
ENSMUSG00000008200.158	Fnbp4	-0.602	0.0012
ENSMUSG00000008200.159	Fnbp4	-0.377	0.00172
ENSMUSG00000008200.160	Fnbp4	-0.215	0.473
ENSMUSG00000008200.161	Fnbp4	-0.2	0.331
ENSMUSG00000008200.162	Fnbp4	-0.0792	0.887
ENSMUSG00000008200.163	Fnbp4	0.00402	0.995
ENSMUSG00000008200.164	Fnbp4	0.13	0.779
ENSMUSG00000008200.165	Fnbp4	0.541	0.438
ENSMUSG00000008200.166	Fnbp4	0.058	0.931
ENSMUSG00000008200.167	Fnbp4	0.138	0.873
ENSMUSG00000008200.168	Fnbp4	-0.14	0.775
ENSMUSG00000008200.169	Fnbp4	0.363	0.632
ENSMUSG00000008200.170	Fnbp4	0.5	0.541
ENSMUSG00000008200.171	Fnbp4	0.421	0.575
ENSMUSG00000008200.172	Fnbp4	-0.168	0.777
ENSMUSG00000008200.173	Fnbp4	0.31	0.727
ENSMUSG00000008200.174	Fnbp4	0.52	0.473
ENSMUSG00000008200.175	Fnbp4	-0.181	0.838
ENSMUSG00000008200.176	Fnbp4	0.0515	0.935
ENSMUSG00000008200.177	Fnbp4	-0.285	0.416
ENSMUSG00000008200.178	Fnbp4	0.222	0.783
ENSMUSG00000008200.179	Fnbp4	0.21	0.84
ENSMUSG00000008200.180	Fnbp4	-0.0643	0.834
ENSMUSG00000008200.181	Fnbp4	0.48	0.559
ENSMUSG00000008200.182	Fnbp4	-0.168	0.84
ENSMUSG00000008200.183	Fnbp4	0.412	0.674
ENSMUSG00000008200.184	Fnbp4	0.285	0.728
ENSMUSG00000008200.185	Fnbp4	0.125	0.763
ENSMUSG00000008200.186	Fnbp4	0.701	0.198
ENSMUSG00000008200.187	Fnbp4	-0.0524	0.98
ENSMUSG00000008200.188	Fnbp4	-0.374	0.0379
ENSMUSG00000008200.189	Fnbp4	-0.544	0.0801
ENSMUSG00000008200.190	Fnbp4	-0.384	0.0288
ENSMUSG00000008200.191	Fnbp4	0.0573	0.931
ENSMUSG00000008200.192	Fnbp4	-0.358	0.0725
ENSMUSG00000008200.193	Fnbp4	0.00278	0.994
ENSMUSG00000008200.194	Fnbp4	-0.275	0.799
ENSMUSG00000008200.195	Fnbp4	0.154	0.891
ENSMUSG00000008200.196	Fnbp4	0.239	NA
ENSMUSG00000008200.197	Fnbp4	-1.07	0.00538
ENSMUSG00000008200.198	Fnbp4	-0.409	0.17
ENSMUSG00000008200.199	Fnbp4	0.732	0.505
ENSMUSG00000008200.200	Fnbp4	-0.263	0.91
ENSMUSG00000008200.201	Fnbp4	-0.066	0.962
ENSMUSG00000008200.202	Fnbp4	-0.195	0.877
ENSMUSG00000008200.203	Fnbp4	0.852	0.344
ENSMUSG00000008200.204	Fnbp4	-0.161	NA
ENSMUSG00000008200.205	Fnbp4	-0.569	0.667
ENSMUSG00000008200.206	Fnbp4	0.776	NA
ENSMUSG00000008200.207	Fnbp4	2.32	NA
ENSMUSG00000008200.208	Fnbp4	0.296	0.837
ENSMUSG00000008200.209	Fnbp4	0.449	0.339
ENSMUSG00000008200.210	Fnbp4	0.0809	NA
ENSMUSG00000008200.211	Fnbp4	0.11	NA
ENSMUSG00000008200.212	Fnbp4	0.817	NA
ENSMUSG00000008200.213	Fnbp4	-0.332	0.698
ENSMUSG00000008200.214	Fnbp4	-0.623	0.134
ENSMUSG00000008200.215	Fnbp4	0.77	NA
ENSMUSG00000008200.216	Fnbp4	2.13	NA
ENSMUSG00000008200.217	Fnbp4	0.0264	0.93
[truncated: 5,361 more rows]
