# Supplementary material for: High-throughput identification of RNA localization elements in neuronal cells
Source: Nucleic Acids Res. 2022 Sep 15;50(18):10626–42. doi: 10.1093/nar/gkac763 (PMC9561290; doi:10.1093/nar/gkac763)
Supplement: gkac763_Supplemental_Files [file gkac763_supplemental_files.zip › TableS2.xlsx]

## Sheet: TableS2
oligoid	genename	neuritelog2FC	padj
ENSMUSG00000033032.1	Afap1l1	1.32	NA
ENSMUSG00000033032.2	Afap1l1	0.202	0.713
ENSMUSG00000033032.3	Afap1l1	1.89	NA
ENSMUSG00000033032.4	Afap1l1	1.32	NA
ENSMUSG00000033032.5	Afap1l1	0.444	NA
ENSMUSG00000033032.6	Afap1l1	0.97	NA
ENSMUSG00000033032.7	Afap1l1	-0.419	0.5
ENSMUSG00000033032.8	Afap1l1	-0.342	0.712
ENSMUSG00000033032.9	Afap1l1	1.16	NA
ENSMUSG00000033032.10	Afap1l1	0.655	NA
ENSMUSG00000033032.11	Afap1l1	-1.39	NA
ENSMUSG00000033032.12	Afap1l1	0.24	0.751
ENSMUSG00000033032.13	Afap1l1	0.576	0.55
ENSMUSG00000033032.14	Afap1l1	0.33	NA
ENSMUSG00000033032.15	Afap1l1	0.863	0.364
ENSMUSG00000033032.16	Afap1l1	1.6	NA
ENSMUSG00000033032.17	Afap1l1	0.54	0.395
ENSMUSG00000033032.18	Afap1l1	-0.228	NA
ENSMUSG00000033032.19	Afap1l1	-0.121	0.931
ENSMUSG00000033032.20	Afap1l1	0.451	0.654
ENSMUSG00000033032.21	Afap1l1	0.0684	0.907
ENSMUSG00000033032.22	Afap1l1	0.363	0.342
ENSMUSG00000033032.23	Afap1l1	0.953	0.279
ENSMUSG00000033032.24	Afap1l1	0.216	0.772
ENSMUSG00000033032.25	Afap1l1	0.31	0.797
ENSMUSG00000033032.26	Afap1l1	0.237	0.701
ENSMUSG00000033032.27	Afap1l1	1.19	2.2e-14
ENSMUSG00000033032.28	Afap1l1	0.923	NA
ENSMUSG00000033032.29	Afap1l1	0.727	NA
ENSMUSG00000033032.30	Afap1l1	0.38	NA
ENSMUSG00000033032.31	Afap1l1	0.0871	NA
ENSMUSG00000033032.32	Afap1l1	-1.02	NA
ENSMUSG00000033032.33	Afap1l1	-0.283	0.661
ENSMUSG00000033032.34	Afap1l1	0.874	NA
ENSMUSG00000033032.35	Afap1l1	0.308	NA
ENSMUSG00000033032.36	Afap1l1	-0.58	0.137
ENSMUSG00000033032.37	Afap1l1	0.55	0.205
ENSMUSG00000033032.38	Afap1l1	1.19	NA
ENSMUSG00000033032.39	Afap1l1	-0.983	NA
ENSMUSG00000033032.40	Afap1l1	1.4	NA
ENSMUSG00000033032.41	Afap1l1	1.01	0.0107
ENSMUSG00000033032.42	Afap1l1	0.46	NA
ENSMUSG00000033032.43	Afap1l1	-0.414	NA
ENSMUSG00000033032.44	Afap1l1	-0.265	NA
ENSMUSG00000033032.45	Afap1l1	0.416	NA
ENSMUSG00000033032.46	Afap1l1	0.115	0.85
ENSMUSG00000033032.47	Afap1l1	0.725	0.403
ENSMUSG00000033032.48	Afap1l1	0.406	NA
ENSMUSG00000033032.49	Afap1l1	-0.361	0.572
ENSMUSG00000033032.50	Afap1l1	0.0889	0.924
ENSMUSG00000033032.51	Afap1l1	-0.538	0.596
ENSMUSG00000033032.52	Afap1l1	-0.18	0.803
ENSMUSG00000033032.53	Afap1l1	0.0932	0.783
ENSMUSG00000033032.54	Afap1l1	0.517	NA
ENSMUSG00000033032.55	Afap1l1	0.331	0.721
ENSMUSG00000033032.56	Afap1l1	0.146	0.881
ENSMUSG00000033032.57	Afap1l1	0.11	0.914
ENSMUSG00000033032.58	Afap1l1	0.321	NA
ENSMUSG00000033032.59	Afap1l1	0.79	NA
ENSMUSG00000033032.60	Afap1l1	-0.0642	0.897
ENSMUSG00000033032.61	Afap1l1	0.325	0.151
ENSMUSG00000033032.62	Afap1l1	0.351	NA
ENSMUSG00000033032.63	Afap1l1	0.348	0.226
ENSMUSG00000033032.64	Afap1l1	1.15	0.183
ENSMUSG00000033032.65	Afap1l1	1.21	NA
ENSMUSG00000033032.66	Afap1l1	2.62	NA
ENSMUSG00000033032.67	Afap1l1	-0.428	0.46
ENSMUSG00000033032.68	Afap1l1	-0.0797	0.931
ENSMUSG00000033032.69	Afap1l1	-0.0981	0.901
ENSMUSG00000033032.70	Afap1l1	-0.175	0.697
ENSMUSG00000033032.71	Afap1l1	-0.272	0.661
ENSMUSG00000033032.72	Afap1l1	-0.38	0.481
ENSMUSG00000033032.73	Afap1l1	-0.281	0.605
ENSMUSG00000033032.74	Afap1l1	-0.289	0.651
ENSMUSG00000033032.75	Afap1l1	-0.0089	0.994
ENSMUSG00000033032.76	Afap1l1	0.0384	0.939
ENSMUSG00000033032.77	Afap1l1	-0.0406	NA
ENSMUSG00000033032.78	Afap1l1	1.46	NA
ENSMUSG00000033032.79	Afap1l1	1.47	NA
ENSMUSG00000033032.80	Afap1l1	-0.21	NA
ENSMUSG00000033032.81	Afap1l1	1.32	NA
ENSMUSG00000033032.82	Afap1l1	0.137	0.866
ENSMUSG00000033032.83	Afap1l1	-0.195	NA
ENSMUSG00000033032.84	Afap1l1	0.773	NA
ENSMUSG00000033032.85	Afap1l1	0.437	NA
ENSMUSG00000033032.86	Afap1l1	-1.68	NA
ENSMUSG00000033032.87	Afap1l1	0.787	NA
ENSMUSG00000033032.88	Afap1l1	-0.779	0.357
ENSMUSG00000033032.89	Afap1l1	-0.109	0.769
ENSMUSG00000033032.90	Afap1l1	1.09	NA
ENSMUSG00000033032.91	Afap1l1	0.437	0.491
ENSMUSG00000033032.92	Afap1l1	0.739	0.00421
ENSMUSG00000033032.93	Afap1l1	0.946	NA
ENSMUSG00000033032.94	Afap1l1	-0.642	0.0754
ENSMUSG00000033032.95	Afap1l1	-0.22	0.868
ENSMUSG00000033032.96	Afap1l1	0.331	NA
ENSMUSG00000033032.97	Afap1l1	-0.166	0.749
ENSMUSG00000033032.98	Afap1l1	-0.378	0.598
ENSMUSG00000033032.99	Afap1l1	0.608	NA
ENSMUSG00000033032.100	Afap1l1	0.862	NA
ENSMUSG00000033032.101	Afap1l1	2.28	NA
ENSMUSG00000033032.102	Afap1l1	1.26	NA
ENSMUSG00000033032.103	Afap1l1	0.144	NA
ENSMUSG00000033032.104	Afap1l1	0.294	0.824
ENSMUSG00000033032.105	Afap1l1	1.16	NA
ENSMUSG00000033032.106	Afap1l1	0.529	0.468
ENSMUSG00000033032.107	Afap1l1	0.652	0.0324
ENSMUSG00000033032.108	Afap1l1	-0.305	0.694
ENSMUSG00000033032.109	Afap1l1	0.192	0.796
ENSMUSG00000033032.110	Afap1l1	0.151	NA
ENSMUSG00000033032.111	Afap1l1	0.442	0.599
ENSMUSG00000033032.112	Afap1l1	1.08	0.00113
ENSMUSG00000033032.113	Afap1l1	0.148	0.919
ENSMUSG00000033032.114	Afap1l1	-0.0295	NA
ENSMUSG00000033032.115	Afap1l1	0.323	NA
ENSMUSG00000033032.116	Afap1l1	1.03	0.0756
ENSMUSG00000033032.117	Afap1l1	0.539	0.0633
ENSMUSG00000033032.118	Afap1l1	1	0.103
ENSMUSG00000033032.119	Afap1l1	0.331	NA
ENSMUSG00000033032.120	Afap1l1	0.3	0.311
ENSMUSG00000033032.121	Afap1l1	0.714	0.0142
ENSMUSG00000033032.122	Afap1l1	0.332	NA
ENSMUSG00000033032.123	Afap1l1	0.301	NA
ENSMUSG00000033032.124	Afap1l1	0.208	NA
ENSMUSG00000033032.125	Afap1l1	-0.0195	0.989
ENSMUSG00000033032.126	Afap1l1	0.161	0.706
ENSMUSG00000033032.127	Afap1l1	1.04	0.0881
ENSMUSG00000033032.128	Afap1l1	-0.103	0.919
ENSMUSG00000033032.129	Afap1l1	0.0929	0.919
ENSMUSG00000033032.130	Afap1l1	-0.19	0.816
ENSMUSG00000033032.131	Afap1l1	-0.0868	0.946
ENSMUSG00000033032.132	Afap1l1	0.715	0.365
ENSMUSG00000033032.133	Afap1l1	0.328	NA
ENSMUSG00000033032.134	Afap1l1	0.042	0.961
ENSMUSG00000033032.135	Afap1l1	0.515	0.6
ENSMUSG00000033032.136	Afap1l1	-0.152	0.837
ENSMUSG00000033032.137	Afap1l1	0.0155	0.977
ENSMUSG00000033032.138	Afap1l1	-0.168	0.814
ENSMUSG00000033032.139	Afap1l1	0.485	0.182
ENSMUSG00000033032.140	Afap1l1	0.368	0.645
ENSMUSG00000033032.141	Afap1l1	0.0801	0.931
ENSMUSG00000033032.142	Afap1l1	0.0789	0.881
ENSMUSG00000033032.143	Afap1l1	0.564	0.00476
ENSMUSG00000033032.144	Afap1l1	0.668	0.487
ENSMUSG00000033032.145	Afap1l1	0.661	NA
ENSMUSG00000033032.146	Afap1l1	-0.432	0.646
ENSMUSG00000033032.147	Afap1l1	0.26	0.721
ENSMUSG00000033032.148	Afap1l1	-0.488	0.567
ENSMUSG00000033032.149	Afap1l1	0.185	0.844
ENSMUSG00000033032.150	Afap1l1	1.31	NA
ENSMUSG00000033032.151	Afap1l1	0.771	NA
ENSMUSG00000033032.152	Afap1l1	-0.506	0.877
ENSMUSG00000033032.153	Afap1l1	0.807	0.481
ENSMUSG00000033032.154	Afap1l1	0.281	0.632
ENSMUSG00000033032.155	Afap1l1	0.299	0.646
ENSMUSG00000033032.156	Afap1l1	0.177	0.551
ENSMUSG00000033032.157	Afap1l1	0.226	0.534
ENSMUSG00000033032.158	Afap1l1	0.12	0.838
ENSMUSG00000033032.159	Afap1l1	-0.275	0.549
ENSMUSG00000033032.160	Afap1l1	0.277	0.855
ENSMUSG00000033032.161	Afap1l1	0.325	NA
ENSMUSG00000033032.162	Afap1l1	-0.234	0.704
ENSMUSG00000033032.163	Afap1l1	-0.616	0.613
ENSMUSG00000033032.164	Afap1l1	-0.148	NA
ENSMUSG00000033032.165	Afap1l1	-1.05	0.331
ENSMUSG00000033032.166	Afap1l1	-0.204	NA
ENSMUSG00000033032.167	Afap1l1	0.17	0.897
ENSMUSG00000033032.168	Afap1l1	0.131	NA
ENSMUSG00000033032.169	Afap1l1	0.216	0.81
ENSMUSG00000033032.170	Afap1l1	-0.632	0.713
ENSMUSG00000033032.171	Afap1l1	-0.229	0.646
ENSMUSG00000033032.172	Afap1l1	-0.0632	0.919
ENSMUSG00000033032.173	Afap1l1	0.0422	0.969
ENSMUSG00000033032.174	Afap1l1	0.348	NA
ENSMUSG00000033032.175	Afap1l1	0.211	NA
ENSMUSG00000033032.176	Afap1l1	-0.0579	0.932
ENSMUSG00000033032.177	Afap1l1	0.794	NA
ENSMUSG00000033032.178	Afap1l1	-0.0166	0.994
ENSMUSG00000033032.179	Afap1l1	-0.407	0.229
ENSMUSG00000033032.180	Afap1l1	1.19	0.0348
ENSMUSG00000033032.181	Afap1l1	0.347	0.673
ENSMUSG00000033032.182	Afap1l1	-0.0812	0.93
ENSMUSG00000033032.183	Afap1l1	-0.218	0.645
ENSMUSG00000033032.184	Afap1l1	-0.401	0.646
ENSMUSG00000033032.185	Afap1l1	-1.15	NA
ENSMUSG00000033032.186	Afap1l1	-0.233	0.754
ENSMUSG00000033032.187	Afap1l1	-0.141	0.735
ENSMUSG00000033032.188	Afap1l1	0.413	NA
ENSMUSG00000033032.189	Afap1l1	0.0649	0.959
ENSMUSG00000033032.190	Afap1l1	0.622	NA
ENSMUSG00000033032.191	Afap1l1	-0.198	0.87
ENSMUSG00000033032.192	Afap1l1	-0.776	0.0915
ENSMUSG00000033032.193	Afap1l1	-0.0702	0.902
ENSMUSG00000033032.194	Afap1l1	0.0728	0.844
ENSMUSG00000033032.195	Afap1l1	-0.24	0.624
ENSMUSG00000033032.196	Afap1l1	-0.338	0.719
ENSMUSG00000033032.197	Afap1l1	-0.329	NA
ENSMUSG00000033032.198	Afap1l1	-0.686	NA
ENSMUSG00000033032.199	Afap1l1	0.191	NA
ENSMUSG00000033032.200	Afap1l1	0.448	NA
ENSMUSG00000033032.201	Afap1l1	0.515	NA
ENSMUSG00000033032.202	Afap1l1	-0.148	NA
ENSMUSG00000033032.203	Afap1l1	-0.46	0.307
ENSMUSG00000033032.204	Afap1l1	-0.808	NA
ENSMUSG00000033032.205	Afap1l1	0.462	NA
ENSMUSG00000033032.206	Afap1l1	0.695	NA
ENSMUSG00000033032.207	Afap1l1	0.231	NA
ENSMUSG00000033032.208	Afap1l1	0.65	0.389
ENSMUSG00000033032.209	Afap1l1	0.29	0.391
ENSMUSG00000033032.210	Afap1l1	0.765	0.454
ENSMUSG00000033032.211	Afap1l1	0.53	NA
ENSMUSG00000033032.212	Afap1l1	-0.544	NA
ENSMUSG00000033032.213	Afap1l1	-0.33	NA
ENSMUSG00000033032.214	Afap1l1	-0.609	NA
ENSMUSG00000033032.215	Afap1l1	0.709	0.244
ENSMUSG00000033032.216	Afap1l1	-1.1	NA
ENSMUSG00000033032.217	Afap1l1	-0.5	NA
ENSMUSG00000033032.218	Afap1l1	0.44	NA
ENSMUSG00000033032.219	Afap1l1	1.65	NA
ENSMUSG00000033032.220	Afap1l1	1.03	0.287
ENSMUSG00000033032.221	Afap1l1	1.53	NA
ENSMUSG00000033032.222	Afap1l1	0.133	0.914
ENSMUSG00000033032.223	Afap1l1	0.842	NA
ENSMUSG00000038587.1	Akap12	1.54	NA
ENSMUSG00000038587.2	Akap12	0.251	NA
ENSMUSG00000038587.3	Akap12	-0.777	NA
ENSMUSG00000038587.4	Akap12	-2.87	NA
ENSMUSG00000038587.5	Akap12	-0.437	NA
ENSMUSG00000038587.6	Akap12	0.0408	NA
ENSMUSG00000038587.7	Akap12	3.18	NA
ENSMUSG00000038587.8	Akap12	NA	NA
ENSMUSG00000038587.9	Akap12	0.901	NA
ENSMUSG00000038587.10	Akap12	NA	NA
ENSMUSG00000038587.11	Akap12	NA	NA
ENSMUSG00000038587.12	Akap12	1.3	0.255
ENSMUSG00000038587.13	Akap12	0.573	NA
ENSMUSG00000038587.14	Akap12	-1.22	NA
ENSMUSG00000038587.15	Akap12	0.00181	0.998
ENSMUSG00000038587.16	Akap12	-0.133	0.94
ENSMUSG00000038587.17	Akap12	0.335	0.613
ENSMUSG00000038587.18	Akap12	-0.23	0.867
ENSMUSG00000038587.19	Akap12	1.37	NA
ENSMUSG00000038587.20	Akap12	0.926	NA
ENSMUSG00000038587.21	Akap12	1.73	NA
ENSMUSG00000038587.22	Akap12	0.699	NA
ENSMUSG00000038587.23	Akap12	-0.339	0.55
ENSMUSG00000038587.24	Akap12	0.967	0.451
ENSMUSG00000038587.25	Akap12	0.28	0.85
ENSMUSG00000038587.26	Akap12	0.114	NA
ENSMUSG00000038587.27	Akap12	-0.356	NA
ENSMUSG00000038587.28	Akap12	1.63	NA
ENSMUSG00000038587.29	Akap12	1.69	NA
ENSMUSG00000038587.30	Akap12	-0.608	NA
ENSMUSG00000038587.31	Akap12	-1.33	NA
ENSMUSG00000038587.32	Akap12	-0.545	NA
ENSMUSG00000038587.33	Akap12	-0.206	NA
ENSMUSG00000038587.34	Akap12	-0.0933	0.908
ENSMUSG00000038587.35	Akap12	-0.0894	0.961
ENSMUSG00000038587.36	Akap12	-0.723	0.346
ENSMUSG00000038587.37	Akap12	-0.364	0.689
ENSMUSG00000038587.38	Akap12	0.0487	NA
ENSMUSG00000038587.39	Akap12	2.19	NA
ENSMUSG00000038587.40	Akap12	-0.114	0.942
ENSMUSG00000038587.41	Akap12	-0.18	0.753
ENSMUSG00000038587.42	Akap12	-0.679	NA
ENSMUSG00000038587.43	Akap12	1.14	NA
ENSMUSG00000038587.44	Akap12	-0.552	NA
ENSMUSG00000038587.45	Akap12	2.31	NA
ENSMUSG00000038587.46	Akap12	1.6	NA
ENSMUSG00000038587.47	Akap12	-1.24	NA
ENSMUSG00000038587.48	Akap12	0.746	NA
ENSMUSG00000038587.49	Akap12	-0.461	0.582
ENSMUSG00000038587.50	Akap12	2.03	NA
ENSMUSG00000038587.51	Akap12	0.888	NA
ENSMUSG00000038587.52	Akap12	-0.0855	NA
ENSMUSG00000038587.53	Akap12	-0.266	0.698
ENSMUSG00000038587.54	Akap12	1.11	0.37
ENSMUSG00000038587.55	Akap12	-0.0612	0.936
ENSMUSG00000038587.56	Akap12	0.705	NA
ENSMUSG00000038587.57	Akap12	0.104	0.866
ENSMUSG00000038587.58	Akap12	2.64	0.132
ENSMUSG00000038587.59	Akap12	0.541	0.631
ENSMUSG00000038587.60	Akap12	-0.29	NA
ENSMUSG00000038587.61	Akap12	1.07	NA
ENSMUSG00000038587.62	Akap12	1.93	NA
ENSMUSG00000038587.63	Akap12	1.36	NA
ENSMUSG00000038587.64	Akap12	-0.191	0.755
ENSMUSG00000038587.65	Akap12	0.379	NA
ENSMUSG00000038587.66	Akap12	0.0179	0.991
ENSMUSG00000038587.67	Akap12	-0.139	0.909
ENSMUSG00000038587.68	Akap12	0.0285	0.931
ENSMUSG00000038587.69	Akap12	-0.841	0.378
ENSMUSG00000038587.70	Akap12	-0.855	0.0662
ENSMUSG00000038587.71	Akap12	0.0715	0.908
ENSMUSG00000038587.72	Akap12	-0.637	NA
ENSMUSG00000038587.73	Akap12	1.03	NA
ENSMUSG00000038587.74	Akap12	0.387	NA
ENSMUSG00000038587.75	Akap12	0.652	NA
ENSMUSG00000038587.76	Akap12	0.29	0.618
ENSMUSG00000038587.77	Akap12	-0.145	0.706
ENSMUSG00000038587.78	Akap12	-0.053	0.903
ENSMUSG00000038587.79	Akap12	0.365	NA
ENSMUSG00000038587.80	Akap12	0.144	0.84
ENSMUSG00000038587.81	Akap12	0.0575	0.931
ENSMUSG00000038587.82	Akap12	-0.549	0.46
ENSMUSG00000038587.83	Akap12	0.145	0.927
ENSMUSG00000038587.84	Akap12	0.878	NA
ENSMUSG00000038587.85	Akap12	-0.577	0.529
ENSMUSG00000038587.86	Akap12	0.041	0.928
ENSMUSG00000038587.87	Akap12	0.111	0.92
ENSMUSG00000038587.88	Akap12	-0.0243	0.966
ENSMUSG00000038587.89	Akap12	-0.23	0.54
ENSMUSG00000038587.90	Akap12	0.231	0.731
ENSMUSG00000038587.91	Akap12	0.0401	0.966
ENSMUSG00000038587.92	Akap12	-0.262	0.748
ENSMUSG00000038587.93	Akap12	-0.261	0.69
ENSMUSG00000038587.94	Akap12	0.346	0.453
ENSMUSG00000038587.95	Akap12	-0.335	0.5
ENSMUSG00000038587.96	Akap12	0.00257	0.998
ENSMUSG00000038587.97	Akap12	-0.211	0.715
ENSMUSG00000038587.98	Akap12	-0.053	0.949
ENSMUSG00000038587.99	Akap12	-0.064	0.938
ENSMUSG00000038587.100	Akap12	-0.3	0.479
ENSMUSG00000038587.101	Akap12	-0.253	0.646
ENSMUSG00000038587.102	Akap12	0.12	0.888
ENSMUSG00000038587.103	Akap12	-0.0114	0.992
ENSMUSG00000038587.104	Akap12	-0.0516	0.957
ENSMUSG00000038587.105	Akap12	-0.39	0.321
ENSMUSG00000038587.106	Akap12	-0.488	0.115
ENSMUSG00000038587.107	Akap12	-0.343	0.327
ENSMUSG00000038587.108	Akap12	0.0946	0.909
ENSMUSG00000038587.109	Akap12	0.0162	0.989
ENSMUSG00000038587.110	Akap12	-0.0391	0.969
ENSMUSG00000038587.111	Akap12	-0.405	0.195
ENSMUSG00000038587.112	Akap12	-0.142	0.881
ENSMUSG00000038587.113	Akap12	0.168	0.816
ENSMUSG00000038587.114	Akap12	-0.00026	0.999
ENSMUSG00000038587.115	Akap12	-0.043	0.934
ENSMUSG00000038587.116	Akap12	-0.172	0.741
ENSMUSG00000038587.117	Akap12	0.293	0.694
ENSMUSG00000038587.118	Akap12	0.0882	0.864
ENSMUSG00000038587.119	Akap12	0.266	0.631
ENSMUSG00000038587.120	Akap12	-0.965	NA
ENSMUSG00000038587.121	Akap12	-0.257	0.846
ENSMUSG00000038587.122	Akap12	-0.672	NA
ENSMUSG00000038587.123	Akap12	0.179	NA
ENSMUSG00000038587.124	Akap12	-0.572	NA
ENSMUSG00000038587.125	Akap12	3.74	NA
ENSMUSG00000038587.126	Akap12	-0.799	NA
ENSMUSG00000038587.127	Akap12	-0.576	NA
ENSMUSG00000038587.128	Akap12	-0.00251	0.999
ENSMUSG00000038587.129	Akap12	0.335	NA
ENSMUSG00000038587.130	Akap12	-1.49	NA
ENSMUSG00000038587.131	Akap12	1.33	NA
ENSMUSG00000038587.132	Akap12	0.534	NA
ENSMUSG00000038587.133	Akap12	0.666	NA
ENSMUSG00000038587.134	Akap12	-0.287	0.638
ENSMUSG00000038587.135	Akap12	-0.326	0.722
ENSMUSG00000038587.136	Akap12	-0.48	0.235
ENSMUSG00000038587.137	Akap12	0.485	NA
ENSMUSG00000038587.138	Akap12	-0.129	0.844
ENSMUSG00000038587.139	Akap12	0.0309	0.982
ENSMUSG00000038587.140	Akap12	0.0528	0.938
ENSMUSG00000038587.141	Akap12	0.14	0.919
ENSMUSG00000038587.142	Akap12	0.345	NA
ENSMUSG00000038587.143	Akap12	0.352	NA
ENSMUSG00000038587.144	Akap12	0.199	0.839
ENSMUSG00000038587.145	Akap12	0.317	0.821
ENSMUSG00000038587.146	Akap12	0.49	NA
ENSMUSG00000038587.147	Akap12	0.424	0.652
ENSMUSG00000038587.148	Akap12	0.24	0.864
ENSMUSG00000038587.149	Akap12	0.537	0.483
ENSMUSG00000038587.150	Akap12	0.246	NA
ENSMUSG00000038587.151	Akap12	0.00864	0.997
ENSMUSG00000038587.152	Akap12	0.162	0.818
ENSMUSG00000038587.153	Akap12	0.687	0.299
ENSMUSG00000038587.154	Akap12	0.657	NA
ENSMUSG00000038587.155	Akap12	-0.464	0.601
ENSMUSG00000038587.156	Akap12	0.00369	0.999
ENSMUSG00000038587.157	Akap12	0.753	0.513
ENSMUSG00000038587.158	Akap12	-0.28	0.415
ENSMUSG00000038587.159	Akap12	-0.258	0.565
ENSMUSG00000038587.160	Akap12	-0.73	0.0346
ENSMUSG00000038587.161	Akap12	-0.913	0.0779
ENSMUSG00000038587.162	Akap12	-0.21	0.858
ENSMUSG00000038587.163	Akap12	-0.863	0.145
ENSMUSG00000038587.164	Akap12	-1.5	0.00326
ENSMUSG00000038587.165	Akap12	-1.28	0.0022
ENSMUSG00000038587.166	Akap12	-1.09	0.00452
ENSMUSG00000038587.167	Akap12	-0.14	0.833
ENSMUSG00000038587.168	Akap12	-0.172	0.873
ENSMUSG00000038587.169	Akap12	1.73	NA
ENSMUSG00000038587.170	Akap12	0.139	0.837
ENSMUSG00000038587.171	Akap12	-0.331	0.806
ENSMUSG00000038587.172	Akap12	-0.158	0.888
ENSMUSG00000038587.173	Akap12	-0.15	0.908
ENSMUSG00000038587.174	Akap12	-0.208	0.897
ENSMUSG00000038587.175	Akap12	-0.24	0.864
ENSMUSG00000038587.176	Akap12	0.0325	NA
ENSMUSG00000038587.177	Akap12	-0.479	0.0971
ENSMUSG00000038587.178	Akap12	-1.46	NA
ENSMUSG00000038587.179	Akap12	-0.285	0.576
ENSMUSG00000038587.180	Akap12	-0.00236	NA
ENSMUSG00000038587.181	Akap12	-0.296	0.717
ENSMUSG00000038587.182	Akap12	-0.58	0.306
ENSMUSG00000038587.183	Akap12	-0.327	0.59
ENSMUSG00000038587.184	Akap12	0.675	NA
ENSMUSG00000038587.185	Akap12	1.02	NA
ENSMUSG00000038587.186	Akap12	-0.3	NA
ENSMUSG00000038587.187	Akap12	-0.3	0.872
ENSMUSG00000038587.188	Akap12	-0.117	NA
ENSMUSG00000038587.189	Akap12	0.341	0.835
ENSMUSG00000038587.190	Akap12	0.463	0.807
ENSMUSG00000038587.191	Akap12	-0.196	NA
ENSMUSG00000038587.192	Akap12	-2.18	NA
ENSMUSG00000038587.193	Akap12	-0.718	0.000139
ENSMUSG00000038587.194	Akap12	-0.0466	NA
ENSMUSG00000038587.195	Akap12	-0.33	0.738
ENSMUSG00000038587.196	Akap12	-0.0615	NA
ENSMUSG00000038587.197	Akap12	1.14	NA
ENSMUSG00000038587.198	Akap12	0.0758	0.894
ENSMUSG00000038587.199	Akap12	0.531	NA
ENSMUSG00000038587.200	Akap12	-1.14	NA
ENSMUSG00000038587.201	Akap12	-0.162	0.855
ENSMUSG00000038587.202	Akap12	-1.22	NA
ENSMUSG00000038587.203	Akap12	-0.82	NA
ENSMUSG00000038587.204	Akap12	0.244	0.504
ENSMUSG00000038587.205	Akap12	-0.0997	0.913
ENSMUSG00000038587.206	Akap12	0.715	NA
ENSMUSG00000038587.207	Akap12	1.42	NA
ENSMUSG00000038587.208	Akap12	-0.294	NA
ENSMUSG00000038587.209	Akap12	0.383	NA
ENSMUSG00000038587.210	Akap12	0.754	NA
ENSMUSG00000038587.211	Akap12	-0.607	0.174
ENSMUSG00000038587.212	Akap12	-0.966	0.0512
ENSMUSG00000038587.213	Akap12	-0.439	0.645
ENSMUSG00000038587.214	Akap12	0.6	NA
ENSMUSG00000038587.215	Akap12	-0.462	0.401
ENSMUSG00000038587.216	Akap12	1.1	NA
ENSMUSG00000038587.217	Akap12	-0.407	0.377
ENSMUSG00000038587.218	Akap12	-0.526	0.625
ENSMUSG00000038587.219	Akap12	0.169	0.814
ENSMUSG00000038587.220	Akap12	0.245	NA
ENSMUSG00000038587.221	Akap12	0.916	NA
ENSMUSG00000038587.222	Akap12	0.534	NA
ENSMUSG00000038587.223	Akap12	0.49	NA
ENSMUSG00000038587.224	Akap12	1.04	NA
ENSMUSG00000038587.225	Akap12	1.77	NA
ENSMUSG00000038587.226	Akap12	-0.0499	0.959
ENSMUSG00000038587.227	Akap12	0.321	NA
ENSMUSG00000038587.228	Akap12	-0.329	0.394
ENSMUSG00000038587.229	Akap12	0.347	NA
ENSMUSG00000038587.230	Akap12	-0.599	0.304
ENSMUSG00000038587.231	Akap12	-0.0729	0.952
ENSMUSG00000038587.232	Akap12	-0.358	0.785
ENSMUSG00000038587.233	Akap12	-0.149	NA
ENSMUSG00000038587.234	Akap12	-1.18	0.0353
ENSMUSG00000038587.235	Akap12	0.866	NA
ENSMUSG00000038587.236	Akap12	-0.0301	0.956
ENSMUSG00000038587.237	Akap12	-0.28	0.676
ENSMUSG00000038587.238	Akap12	-0.557	0.0202
ENSMUSG00000038587.239	Akap12	-0.673	0.503
ENSMUSG00000038587.240	Akap12	-0.364	0.31
ENSMUSG00000038587.241	Akap12	0.393	NA
ENSMUSG00000038587.242	Akap12	-1.21	NA
ENSMUSG00000038587.243	Akap12	-0.36	0.219
ENSMUSG00000038587.244	Akap12	0.565	0.626
ENSMUSG00000038587.245	Akap12	-1.26	NA
ENSMUSG00000038587.246	Akap12	-0.704	0.153
ENSMUSG00000038587.247	Akap12	-0.302	0.847
ENSMUSG00000038587.248	Akap12	0.0311	NA
ENSMUSG00000038587.249	Akap12	-0.418	NA
ENSMUSG00000038587.250	Akap12	-0.979	NA
ENSMUSG00000038587.251	Akap12	-0.0606	0.895
ENSMUSG00000038587.252	Akap12	-0.531	0.107
ENSMUSG00000038587.253	Akap12	-0.799	NA
ENSMUSG00000038587.254	Akap12	1.42	NA
ENSMUSG00000038587.255	Akap12	-0.195	NA
ENSMUSG00000038587.256	Akap12	-0.0488	NA
ENSMUSG00000038587.257	Akap12	0.383	NA
ENSMUSG00000038587.258	Akap12	-0.847	NA
ENSMUSG00000038587.259	Akap12	-0.189	0.857
ENSMUSG00000038587.260	Akap12	-0.699	NA
ENSMUSG00000038587.261	Akap12	-0.336	NA
ENSMUSG00000038587.262	Akap12	-0.0105	NA
ENSMUSG00000038587.263	Akap12	0.327	NA
ENSMUSG00000038587.264	Akap12	-0.694	NA
ENSMUSG00000038587.265	Akap12	0.784	NA
ENSMUSG00000038587.266	Akap12	-0.733	NA
ENSMUSG00000038587.267	Akap12	0.945	NA
ENSMUSG00000038587.268	Akap12	0.378	NA
ENSMUSG00000038587.269	Akap12	0.204	NA
ENSMUSG00000038587.270	Akap12	0.204	NA
ENSMUSG00000038587.271	Akap12	-1.29	NA
ENSMUSG00000038587.272	Akap12	1.65	NA
ENSMUSG00000038587.273	Akap12	-1.3	NA
ENSMUSG00000115783.1	BC1	-0.445	0.208
ENSMUSG00000115783.2	BC1	-0.311	0.363
ENSMUSG00000115783.3	BC1	-0.257	0.39
ENSMUSG00000024769.1	Cdc42bpg	0.915	0.297
ENSMUSG00000024769.2	Cdc42bpg	0.526	0.443
ENSMUSG00000024769.3	Cdc42bpg	0.282	0.839
ENSMUSG00000024769.4	Cdc42bpg	0.358	0.399
ENSMUSG00000024769.5	Cdc42bpg	-0.0547	0.945
ENSMUSG00000024769.6	Cdc42bpg	1.09	0.144
ENSMUSG00000024769.7	Cdc42bpg	0.111	0.949
ENSMUSG00000024769.8	Cdc42bpg	-0.0644	0.9
ENSMUSG00000024769.9	Cdc42bpg	0.728	0.195
ENSMUSG00000024769.10	Cdc42bpg	0.219	NA
ENSMUSG00000024769.11	Cdc42bpg	0.0531	0.937
ENSMUSG00000024769.12	Cdc42bpg	0.445	0.584
ENSMUSG00000024769.13	Cdc42bpg	0.443	0.589
ENSMUSG00000024769.14	Cdc42bpg	0.104	0.82
ENSMUSG00000024769.15	Cdc42bpg	0.602	0.576
ENSMUSG00000024769.16	Cdc42bpg	-0.389	0.317
ENSMUSG00000024769.17	Cdc42bpg	0.315	0.224
ENSMUSG00000024769.18	Cdc42bpg	0.761	0.00126
ENSMUSG00000024769.19	Cdc42bpg	0.395	0.342
ENSMUSG00000024769.20	Cdc42bpg	0.136	0.828
ENSMUSG00000024769.21	Cdc42bpg	-0.0856	0.921
ENSMUSG00000024769.22	Cdc42bpg	0.502	0.249
ENSMUSG00000024769.23	Cdc42bpg	0.548	3.96e-05
ENSMUSG00000024769.24	Cdc42bpg	0.138	0.904
ENSMUSG00000024769.25	Cdc42bpg	-0.0463	0.968
ENSMUSG00000024769.26	Cdc42bpg	0.225	0.65
ENSMUSG00000024769.27	Cdc42bpg	-0.289	0.513
ENSMUSG00000024769.28	Cdc42bpg	0.128	0.814
ENSMUSG00000024769.29	Cdc42bpg	0.216	0.729
ENSMUSG00000024769.30	Cdc42bpg	0.255	0.564
ENSMUSG00000024769.31	Cdc42bpg	-0.388	0.55
ENSMUSG00000024769.32	Cdc42bpg	0.269	0.481
ENSMUSG00000024769.33	Cdc42bpg	0.269	0.443
ENSMUSG00000024769.34	Cdc42bpg	-0.514	0.43
ENSMUSG00000024769.35	Cdc42bpg	-0.283	0.613
ENSMUSG00000024769.36	Cdc42bpg	0.148	0.727
ENSMUSG00000024769.37	Cdc42bpg	0.149	0.881
ENSMUSG00000024769.38	Cdc42bpg	0.0526	0.937
ENSMUSG00000024769.39	Cdc42bpg	-0.24	0.703
ENSMUSG00000024769.40	Cdc42bpg	0.155	0.754
ENSMUSG00000024769.41	Cdc42bpg	-0.104	0.81
ENSMUSG00000024769.42	Cdc42bpg	-0.0672	0.897
ENSMUSG00000024769.43	Cdc42bpg	-0.115	0.751
ENSMUSG00000024769.44	Cdc42bpg	0.403	0.0218
ENSMUSG00000024769.45	Cdc42bpg	0.708	0.00613
ENSMUSG00000024769.46	Cdc42bpg	0.596	0.366
ENSMUSG00000024769.47	Cdc42bpg	1.02	0.0272
ENSMUSG00000024769.48	Cdc42bpg	0.844	0.109
ENSMUSG00000024769.49	Cdc42bpg	0.683	0.00265
ENSMUSG00000024769.50	Cdc42bpg	0.725	0.000474
ENSMUSG00000024769.51	Cdc42bpg	0.439	0.0594
ENSMUSG00000024769.52	Cdc42bpg	0.143	0.803
ENSMUSG00000024769.53	Cdc42bpg	0.726	0.212
ENSMUSG00000024769.54	Cdc42bpg	0.111	0.829
ENSMUSG00000024769.55	Cdc42bpg	0.259	0.789
ENSMUSG00000024769.56	Cdc42bpg	0.0481	0.931
ENSMUSG00000024769.57	Cdc42bpg	0.429	0.136
ENSMUSG00000024769.58	Cdc42bpg	0.778	1.73e-07
ENSMUSG00000024769.59	Cdc42bpg	0.326	0.378
ENSMUSG00000024769.60	Cdc42bpg	0.782	0.214
ENSMUSG00000024769.61	Cdc42bpg	0.642	0.00182
ENSMUSG00000024769.62	Cdc42bpg	0.808	0.27
ENSMUSG00000024769.63	Cdc42bpg	0.433	0.0449
ENSMUSG00000024769.64	Cdc42bpg	0.86	0.000444
ENSMUSG00000024769.65	Cdc42bpg	0.289	0.592
ENSMUSG00000024769.66	Cdc42bpg	-0.726	0.491
ENSMUSG00000024769.67	Cdc42bpg	0.218	0.5
ENSMUSG00000024769.68	Cdc42bpg	0.89	0.00648
ENSMUSG00000024769.69	Cdc42bpg	0.888	0.338
ENSMUSG00000024769.70	Cdc42bpg	-0.124	0.939
ENSMUSG00000024769.71	Cdc42bpg	0.621	NA
ENSMUSG00000024769.72	Cdc42bpg	1.32	NA
ENSMUSG00000024769.73	Cdc42bpg	-0.0799	0.94
ENSMUSG00000024769.74	Cdc42bpg	2.03	NA
ENSMUSG00000024769.75	Cdc42bpg	0.875	0.449
ENSMUSG00000024769.76	Cdc42bpg	1.9	NA
ENSMUSG00000024769.77	Cdc42bpg	0.464	NA
ENSMUSG00000024769.78	Cdc42bpg	1.95	NA
ENSMUSG00000024769.79	Cdc42bpg	2.97	NA
ENSMUSG00000024769.80	Cdc42bpg	-0.325	NA
ENSMUSG00000024769.81	Cdc42bpg	1.21	NA
ENSMUSG00000024769.82	Cdc42bpg	0.742	NA
ENSMUSG00000024769.83	Cdc42bpg	0.616	0.366
ENSMUSG00000024769.84	Cdc42bpg	1.78	NA
ENSMUSG00000024769.85	Cdc42bpg	0.552	0.0901
ENSMUSG00000024769.86	Cdc42bpg	3.05	NA
ENSMUSG00000024769.87	Cdc42bpg	0.182	NA
ENSMUSG00000024769.88	Cdc42bpg	2.66	NA
ENSMUSG00000024769.89	Cdc42bpg	0.227	0.699
ENSMUSG00000024769.90	Cdc42bpg	1.16	NA
ENSMUSG00000024769.91	Cdc42bpg	0.932	0.08
ENSMUSG00000024769.92	Cdc42bpg	3.71	NA
ENSMUSG00000024769.93	Cdc42bpg	0.799	NA
ENSMUSG00000024769.94	Cdc42bpg	0.459	NA
ENSMUSG00000024769.95	Cdc42bpg	1.19	NA
ENSMUSG00000024769.96	Cdc42bpg	0.719	0.00835
ENSMUSG00000024769.97	Cdc42bpg	0.995	NA
ENSMUSG00000024769.98	Cdc42bpg	-0.468	0.616
ENSMUSG00000024769.99	Cdc42bpg	2.14	NA
ENSMUSG00000024769.100	Cdc42bpg	0.512	NA
ENSMUSG00000024769.101	Cdc42bpg	1.41	NA
ENSMUSG00000024769.102	Cdc42bpg	3.67	NA
ENSMUSG00000024769.103	Cdc42bpg	0.926	NA
ENSMUSG00000024769.104	Cdc42bpg	-3.13	NA
ENSMUSG00000024769.105	Cdc42bpg	0.222	0.883
ENSMUSG00000024769.106	Cdc42bpg	0.728	NA
ENSMUSG00000024769.107	Cdc42bpg	0.609	NA
ENSMUSG00000024769.108	Cdc42bpg	1.03	0.0086
ENSMUSG00000024769.109	Cdc42bpg	0.362	NA
ENSMUSG00000024769.110	Cdc42bpg	-0.514	NA
ENSMUSG00000024769.111	Cdc42bpg	1.65	NA
ENSMUSG00000024769.112	Cdc42bpg	1.65	NA
ENSMUSG00000024769.113	Cdc42bpg	0.221	NA
ENSMUSG00000024769.114	Cdc42bpg	1.65	NA
ENSMUSG00000024769.115	Cdc42bpg	0.926	NA
ENSMUSG00000024769.116	Cdc42bpg	0.467	NA
ENSMUSG00000024769.117	Cdc42bpg	0.689	NA
ENSMUSG00000024769.118	Cdc42bpg	0.581	NA
ENSMUSG00000024769.119	Cdc42bpg	0.339	0.212
ENSMUSG00000024769.120	Cdc42bpg	-0.135	NA
ENSMUSG00000024769.121	Cdc42bpg	-0.359	NA
ENSMUSG00000024769.122	Cdc42bpg	0.00141	NA
ENSMUSG00000024769.123	Cdc42bpg	-0.276	NA
ENSMUSG00000024769.124	Cdc42bpg	-0.228	NA
ENSMUSG00000024769.125	Cdc42bpg	-0.269	NA
ENSMUSG00000024769.126	Cdc42bpg	0.425	NA
ENSMUSG00000024769.127	Cdc42bpg	0.591	0.00127
ENSMUSG00000024769.128	Cdc42bpg	0.708	NA
ENSMUSG00000024769.129	Cdc42bpg	-0.104	NA
ENSMUSG00000024769.130	Cdc42bpg	-0.192	NA
ENSMUSG00000024769.131	Cdc42bpg	-0.415	NA
ENSMUSG00000024769.132	Cdc42bpg	-0.347	0.741
ENSMUSG00000024769.133	Cdc42bpg	0.188	0.858
ENSMUSG00000024769.134	Cdc42bpg	0.798	NA
ENSMUSG00000024769.135	Cdc42bpg	0.357	0.801
ENSMUSG00000024769.136	Cdc42bpg	-1.49	NA
ENSMUSG00000024769.137	Cdc42bpg	0.671	0.205
ENSMUSG00000024769.138	Cdc42bpg	0.14	NA
ENSMUSG00000024769.139	Cdc42bpg	0.611	NA
ENSMUSG00000024769.140	Cdc42bpg	0.204	NA
ENSMUSG00000024769.141	Cdc42bpg	-0.251	NA
ENSMUSG00000024769.142	Cdc42bpg	1.27	NA
ENSMUSG00000024769.143	Cdc42bpg	-1.79	NA
ENSMUSG00000024769.144	Cdc42bpg	NA	NA
ENSMUSG00000024769.145	Cdc42bpg	-0.276	0.591
ENSMUSG00000024769.146	Cdc42bpg	0.0103	NA
ENSMUSG00000024769.147	Cdc42bpg	0.204	NA
ENSMUSG00000024769.148	Cdc42bpg	0.926	NA
ENSMUSG00000024769.149	Cdc42bpg	0.204	NA
ENSMUSG00000024769.150	Cdc42bpg	0.654	NA
ENSMUSG00000024769.151	Cdc42bpg	0.2	NA
ENSMUSG00000024769.152	Cdc42bpg	2.01	NA
ENSMUSG00000024769.153	Cdc42bpg	-1.26	NA
ENSMUSG00000024769.154	Cdc42bpg	-0.828	NA
ENSMUSG00000024769.155	Cdc42bpg	1.1	0.378
ENSMUSG00000024769.156	Cdc42bpg	0.176	0.704
ENSMUSG00000024769.157	Cdc42bpg	-0.211	NA
ENSMUSG00000024769.158	Cdc42bpg	0.932	NA
ENSMUSG00000024769.159	Cdc42bpg	-0.202	NA
ENSMUSG00000024769.160	Cdc42bpg	0.255	0.53
ENSMUSG00000024769.161	Cdc42bpg	0.706	NA
ENSMUSG00000024769.162	Cdc42bpg	0.297	NA
ENSMUSG00000024769.163	Cdc42bpg	-1.24	NA
ENSMUSG00000024769.164	Cdc42bpg	-0.308	NA
ENSMUSG00000024769.165	Cdc42bpg	0.297	NA
ENSMUSG00000024769.166	Cdc42bpg	-0.229	NA
ENSMUSG00000024769.167	Cdc42bpg	-0.434	NA
ENSMUSG00000024769.168	Cdc42bpg	-0.198	0.636
ENSMUSG00000024769.169	Cdc42bpg	-1.24	NA
ENSMUSG00000024769.170	Cdc42bpg	-0.656	NA
ENSMUSG00000024769.171	Cdc42bpg	0.349	NA
ENSMUSG00000024769.172	Cdc42bpg	-2.67	NA
ENSMUSG00000024769.173	Cdc42bpg	-0.27	0.764
ENSMUSG00000024769.174	Cdc42bpg	0.395	0.753
ENSMUSG00000024769.175	Cdc42bpg	-0.183	0.897
ENSMUSG00000024769.176	Cdc42bpg	0.526	NA
ENSMUSG00000024769.177	Cdc42bpg	-0.187	0.919
ENSMUSG00000024769.178	Cdc42bpg	1.69	NA
ENSMUSG00000024769.179	Cdc42bpg	-0.33	NA
ENSMUSG00000024769.180	Cdc42bpg	-1.24	0.034
ENSMUSG00000024769.181	Cdc42bpg	0.0623	NA
ENSMUSG00000024769.182	Cdc42bpg	-0.209	NA
ENSMUSG00000024769.183	Cdc42bpg	0.524	NA
ENSMUSG00000024769.184	Cdc42bpg	-0.335	0.599
ENSMUSG00000024769.185	Cdc42bpg	-0.0523	NA
ENSMUSG00000024769.186	Cdc42bpg	-0.582	0.309
ENSMUSG00000024769.187	Cdc42bpg	0.697	NA
ENSMUSG00000024769.188	Cdc42bpg	0.104	NA
ENSMUSG00000024769.189	Cdc42bpg	-0.0339	NA
ENSMUSG00000024769.190	Cdc42bpg	-0.432	0.217
ENSMUSG00000024769.191	Cdc42bpg	0.0378	NA
ENSMUSG00000024769.192	Cdc42bpg	-0.598	NA
ENSMUSG00000024769.193	Cdc42bpg	-0.317	0.487
ENSMUSG00000024769.194	Cdc42bpg	-0.0369	0.969
ENSMUSG00000024769.195	Cdc42bpg	-0.157	0.902
ENSMUSG00000024769.196	Cdc42bpg	0.0317	0.976
ENSMUSG00000024769.197	Cdc42bpg	-0.478	0.639
ENSMUSG00000024769.198	Cdc42bpg	0.319	0.694
ENSMUSG00000024769.199	Cdc42bpg	-0.318	NA
ENSMUSG00000024769.200	Cdc42bpg	-0.131	0.901
ENSMUSG00000024769.201	Cdc42bpg	-0.349	0.457
ENSMUSG00000024769.202	Cdc42bpg	-0.174	0.888
ENSMUSG00000024769.203	Cdc42bpg	-0.246	0.813
ENSMUSG00000024769.204	Cdc42bpg	0.654	NA
ENSMUSG00000024769.205	Cdc42bpg	-0.101	NA
ENSMUSG00000024769.206	Cdc42bpg	0.321	NA
ENSMUSG00000024769.207	Cdc42bpg	0.00848	0.995
ENSMUSG00000024769.208	Cdc42bpg	-0.387	0.82
ENSMUSG00000024769.209	Cdc42bpg	0.0885	0.864
ENSMUSG00000024769.210	Cdc42bpg	0.399	0.234
ENSMUSG00000024769.211	Cdc42bpg	-0.444	0.613
ENSMUSG00000024769.212	Cdc42bpg	0.183	0.926
ENSMUSG00000024769.213	Cdc42bpg	-0.436	NA
ENSMUSG00000024769.214	Cdc42bpg	1.65	NA
ENSMUSG00000024769.215	Cdc42bpg	0.926	NA
ENSMUSG00000024769.216	Cdc42bpg	-0.541	NA
ENSMUSG00000024769.217	Cdc42bpg	0.0035	0.999
ENSMUSG00000024769.218	Cdc42bpg	-0.571	NA
ENSMUSG00000024769.219	Cdc42bpg	2.34	NA
ENSMUSG00000024769.220	Cdc42bpg	NA	NA
ENSMUSG00000024769.221	Cdc42bpg	0.595	0.564
ENSMUSG00000024769.222	Cdc42bpg	1.85	NA
ENSMUSG00000024769.223	Cdc42bpg	-0.637	NA
ENSMUSG00000024769.224	Cdc42bpg	0.459	NA
ENSMUSG00000024769.225	Cdc42bpg	-0.314	0.656
ENSMUSG00000024769.226	Cdc42bpg	-0.907	NA
ENSMUSG00000024769.227	Cdc42bpg	0.769	NA
ENSMUSG00000024769.228	Cdc42bpg	-0.106	NA
ENSMUSG00000024769.229	Cdc42bpg	-2.07	NA
ENSMUSG00000024769.230	Cdc42bpg	0.197	NA
ENSMUSG00000024769.231	Cdc42bpg	-0.978	0.235
ENSMUSG00000024769.232	Cdc42bpg	-1.57	NA
ENSMUSG00000024769.233	Cdc42bpg	-0.518	0.501
ENSMUSG00000024769.234	Cdc42bpg	1.13	NA
ENSMUSG00000024769.235	Cdc42bpg	-0.738	0.134
ENSMUSG00000024769.236	Cdc42bpg	0.926	NA
ENSMUSG00000024769.237	Cdc42bpg	1.54	NA
ENSMUSG00000024769.238	Cdc42bpg	0.171	NA
ENSMUSG00000024769.239	Cdc42bpg	-0.247	NA
ENSMUSG00000024769.240	Cdc42bpg	-0.489	NA
ENSMUSG00000024769.241	Cdc42bpg	0.926	NA
ENSMUSG00000024769.242	Cdc42bpg	0.204	NA
ENSMUSG00000024769.243	Cdc42bpg	0.0608	0.953
ENSMUSG00000024769.244	Cdc42bpg	-0.359	0.662
ENSMUSG00000024769.245	Cdc42bpg	-1.9	NA
ENSMUSG00000025867.1	Cplx2	-0.338	NA
ENSMUSG00000025867.2	Cplx2	0.44	NA
ENSMUSG00000025867.3	Cplx2	-0.559	0.624
ENSMUSG00000025867.4	Cplx2	-1.45	NA
ENSMUSG00000025867.5	Cplx2	-0.432	0.596
ENSMUSG00000025867.6	Cplx2	0.193	NA
ENSMUSG00000025867.7	Cplx2	-1.03	0.0731
ENSMUSG00000025867.8	Cplx2	-1.34	NA
ENSMUSG00000025867.9	Cplx2	0.431	0.825
ENSMUSG00000025867.10	Cplx2	3.06	NA
ENSMUSG00000025867.11	Cplx2	0.0592	NA
ENSMUSG00000025867.12	Cplx2	0.0252	0.99
ENSMUSG00000025867.13	Cplx2	0.0264	0.965
ENSMUSG00000025867.14	Cplx2	-0.412	0.526
ENSMUSG00000025867.15	Cplx2	-1.57	NA
ENSMUSG00000025867.16	Cplx2	-0.377	NA
ENSMUSG00000025867.17	Cplx2	0.0549	NA
ENSMUSG00000025867.18	Cplx2	0.102	0.919
ENSMUSG00000025867.19	Cplx2	0.481	NA
ENSMUSG00000025867.20	Cplx2	-0.44	NA
ENSMUSG00000025867.21	Cplx2	-0.262	NA
ENSMUSG00000025867.22	Cplx2	-0.359	0.476
ENSMUSG00000025867.23	Cplx2	0.117	0.929
ENSMUSG00000025867.24	Cplx2	0.503	NA
ENSMUSG00000025867.25	Cplx2	0.611	NA
ENSMUSG00000025867.26	Cplx2	0.0642	NA
ENSMUSG00000025867.27	Cplx2	2.01	NA
ENSMUSG00000025867.28	Cplx2	1.33	NA
ENSMUSG00000025867.29	Cplx2	-0.29	NA
ENSMUSG00000025867.30	Cplx2	1.59	NA
ENSMUSG00000025867.31	Cplx2	-0.132	NA
ENSMUSG00000025867.32	Cplx2	-0.496	NA
ENSMUSG00000025867.33	Cplx2	-0.426	NA
ENSMUSG00000025867.34	Cplx2	-0.172	NA
ENSMUSG00000025867.35	Cplx2	-0.0776	0.934
ENSMUSG00000025867.36	Cplx2	-0.227	0.689
ENSMUSG00000025867.37	Cplx2	-0.286	0.604
ENSMUSG00000025867.38	Cplx2	0.0789	0.913
ENSMUSG00000025867.39	Cplx2	0.327	0.525
ENSMUSG00000025867.40	Cplx2	-0.32	0.55
ENSMUSG00000025867.41	Cplx2	-0.143	0.81
ENSMUSG00000025867.42	Cplx2	-0.29	0.548
ENSMUSG00000025867.43	Cplx2	-0.282	0.5
ENSMUSG00000025867.44	Cplx2	0.189	0.781
ENSMUSG00000025867.45	Cplx2	-0.0827	0.94
ENSMUSG00000025867.46	Cplx2	-0.226	0.825
ENSMUSG00000025867.47	Cplx2	-0.351	0.631
ENSMUSG00000025867.48	Cplx2	-0.0108	0.992
ENSMUSG00000025867.49	Cplx2	0.0379	0.966
ENSMUSG00000025867.50	Cplx2	-0.161	0.74
ENSMUSG00000025867.51	Cplx2	-0.000275	0.999
ENSMUSG00000025867.52	Cplx2	0.08	0.903
ENSMUSG00000025867.53	Cplx2	-0.106	0.835
ENSMUSG00000025867.54	Cplx2	0.215	0.596
ENSMUSG00000025867.55	Cplx2	0.251	0.721
ENSMUSG00000025867.56	Cplx2	0.516	0.151
ENSMUSG00000025867.57	Cplx2	0.396	0.346
ENSMUSG00000025867.58	Cplx2	0.368	0.238
ENSMUSG00000025867.59	Cplx2	0.412	0.235
ENSMUSG00000025867.60	Cplx2	0.195	0.637
ENSMUSG00000025867.61	Cplx2	0.281	0.465
ENSMUSG00000025867.62	Cplx2	0.265	0.471
ENSMUSG00000025867.63	Cplx2	0.291	0.39
ENSMUSG00000025867.64	Cplx2	0.342	0.346
ENSMUSG00000025867.65	Cplx2	0.394	0.426
ENSMUSG00000025867.66	Cplx2	0.464	0.59
ENSMUSG00000025867.67	Cplx2	0.742	0.114
ENSMUSG00000025867.68	Cplx2	0.382	0.665
ENSMUSG00000025867.69	Cplx2	0.711	0.0454
ENSMUSG00000025867.70	Cplx2	0.596	0.0197
ENSMUSG00000025867.71	Cplx2	0.884	0.000232
ENSMUSG00000025867.72	Cplx2	0.943	3.02e-06
ENSMUSG00000025867.73	Cplx2	1.13	6.99e-11
ENSMUSG00000025867.74	Cplx2	0.731	0.000223
ENSMUSG00000025867.75	Cplx2	0.738	2.94e-07
ENSMUSG00000025867.76	Cplx2	0.725	0.0134
ENSMUSG00000025867.77	Cplx2	1.16	6.16e-07
ENSMUSG00000025867.78	Cplx2	0.625	0.293
ENSMUSG00000025867.79	Cplx2	0.808	0.246
ENSMUSG00000025867.80	Cplx2	0.485	0.565
ENSMUSG00000025867.81	Cplx2	0.674	0.371
ENSMUSG00000025867.82	Cplx2	0.408	0.669
ENSMUSG00000025867.83	Cplx2	0.35	0.735
ENSMUSG00000025867.84	Cplx2	0.343	0.739
ENSMUSG00000025867.85	Cplx2	0.38	0.709
ENSMUSG00000025867.86	Cplx2	0.612	0.358
ENSMUSG00000025867.87	Cplx2	0.521	0.547
ENSMUSG00000025867.88	Cplx2	0.685	0.515
ENSMUSG00000025867.89	Cplx2	0.261	0.844
ENSMUSG00000025867.90	Cplx2	0.366	NA
ENSMUSG00000025867.91	Cplx2	-0.126	0.938
ENSMUSG00000025867.92	Cplx2	0.0834	0.959
ENSMUSG00000025867.93	Cplx2	0.194	0.873
ENSMUSG00000025867.94	Cplx2	0.417	0.708
ENSMUSG00000025867.95	Cplx2	0.391	0.401
ENSMUSG00000025867.96	Cplx2	0.302	0.772
ENSMUSG00000025867.97	Cplx2	-0.282	0.802
ENSMUSG00000025867.98	Cplx2	-0.257	0.839
ENSMUSG00000025867.99	Cplx2	-0.142	0.918
ENSMUSG00000025867.100	Cplx2	-0.0567	0.962
ENSMUSG00000025867.101	Cplx2	-0.18	0.857
ENSMUSG00000025867.102	Cplx2	-0.283	0.754
ENSMUSG00000025867.103	Cplx2	-0.26	0.789
ENSMUSG00000025867.104	Cplx2	-0.0342	0.967
ENSMUSG00000025867.105	Cplx2	-0.107	0.869
ENSMUSG00000025867.106	Cplx2	-0.177	0.753
ENSMUSG00000025867.107	Cplx2	0.0654	0.938
ENSMUSG00000025867.108	Cplx2	0.105	0.909
ENSMUSG00000025867.109	Cplx2	0.481	0.326
ENSMUSG00000025867.110	Cplx2	0.0589	0.872
ENSMUSG00000025867.111	Cplx2	-0.309	0.136
ENSMUSG00000025867.112	Cplx2	-0.497	0.0144
ENSMUSG00000025867.113	Cplx2	-0.472	0.145
ENSMUSG00000025867.114	Cplx2	-0.493	0.098
ENSMUSG00000025867.115	Cplx2	-0.29	0.254
ENSMUSG00000025867.116	Cplx2	-0.198	0.613
ENSMUSG00000025867.117	Cplx2	-0.422	0.0788
ENSMUSG00000025867.118	Cplx2	0.0739	0.874
ENSMUSG00000025867.119	Cplx2	-0.275	0.483
ENSMUSG00000025867.120	Cplx2	0.197	0.706
ENSMUSG00000025867.121	Cplx2	-0.223	0.684
ENSMUSG00000025867.122	Cplx2	0.0793	0.864
ENSMUSG00000025867.123	Cplx2	-0.0199	0.977
ENSMUSG00000025867.124	Cplx2	0.198	0.788
ENSMUSG00000025867.125	Cplx2	-0.333	0.722
ENSMUSG00000025867.126	Cplx2	-0.447	0.646
ENSMUSG00000025867.127	Cplx2	-0.354	0.634
ENSMUSG00000025867.128	Cplx2	-0.223	0.55
ENSMUSG00000025867.129	Cplx2	-0.551	0.0794
ENSMUSG00000025867.130	Cplx2	-0.438	0.308
ENSMUSG00000025867.131	Cplx2	-0.234	0.677
ENSMUSG00000025867.132	Cplx2	0.326	0.732
ENSMUSG00000025867.133	Cplx2	0.184	0.651
ENSMUSG00000025867.134	Cplx2	-0.139	0.792
ENSMUSG00000025867.135	Cplx2	0.0836	0.888
ENSMUSG00000025867.136	Cplx2	-0.0855	0.901
ENSMUSG00000025867.137	Cplx2	-0.306	0.153
ENSMUSG00000025867.138	Cplx2	-0.271	0.504
ENSMUSG00000025867.139	Cplx2	-0.221	0.751
ENSMUSG00000025867.140	Cplx2	-0.479	0.491
ENSMUSG00000025867.141	Cplx2	-0.168	0.901
ENSMUSG00000025867.142	Cplx2	0.0368	0.974
ENSMUSG00000025867.143	Cplx2	0.671	0.239
ENSMUSG00000025867.144	Cplx2	0.207	0.872
ENSMUSG00000025867.145	Cplx2	0.557	0.548
ENSMUSG00000025867.146	Cplx2	0.635	NA
ENSMUSG00000025867.147	Cplx2	-0.142	0.851
ENSMUSG00000025867.148	Cplx2	0.158	0.936
ENSMUSG00000025867.149	Cplx2	0.748	NA
ENSMUSG00000025867.150	Cplx2	1.45	NA
ENSMUSG00000025867.151	Cplx2	-0.044	0.936
ENSMUSG00000025867.152	Cplx2	0.29	0.603
ENSMUSG00000025867.153	Cplx2	0.245	0.891
ENSMUSG00000025867.154	Cplx2	0.695	0.258
ENSMUSG00000025867.155	Cplx2	1.3	NA
ENSMUSG00000025867.156	Cplx2	0.451	0.229
ENSMUSG00000025867.157	Cplx2	-0.432	0.706
ENSMUSG00000025867.158	Cplx2	0.291	0.395
ENSMUSG00000025867.159	Cplx2	0.452	NA
ENSMUSG00000025867.160	Cplx2	0.0282	0.984
ENSMUSG00000025867.161	Cplx2	-0.397	NA
ENSMUSG00000025867.162	Cplx2	0.136	NA
ENSMUSG00000025867.163	Cplx2	-0.0378	0.935
ENSMUSG00000025867.164	Cplx2	0.504	0.482
ENSMUSG00000025867.165	Cplx2	0.531	NA
ENSMUSG00000025867.166	Cplx2	0.118	0.84
ENSMUSG00000025867.167	Cplx2	0.1	0.939
ENSMUSG00000025867.168	Cplx2	-0.0158	0.983
ENSMUSG00000025867.169	Cplx2	0.533	0.405
ENSMUSG00000025867.170	Cplx2	0.163	0.627
ENSMUSG00000025867.171	Cplx2	-0.471	0.679
ENSMUSG00000025867.172	Cplx2	0.0785	0.869
ENSMUSG00000025867.173	Cplx2	0.465	0.19
ENSMUSG00000025867.174	Cplx2	0.437	0.53
ENSMUSG00000025867.175	Cplx2	0.169	0.772
ENSMUSG00000025867.176	Cplx2	0.0701	NA
ENSMUSG00000025867.177	Cplx2	-0.82	0.327
ENSMUSG00000025867.178	Cplx2	0.357	NA
ENSMUSG00000025867.179	Cplx2	0.948	NA
ENSMUSG00000025867.180	Cplx2	0.462	NA
ENSMUSG00000025867.181	Cplx2	0.742	NA
ENSMUSG00000025867.182	Cplx2	0.629	NA
ENSMUSG00000025867.183	Cplx2	0.666	0.0681
ENSMUSG00000025867.184	Cplx2	0.174	0.507
ENSMUSG00000025867.185	Cplx2	0.414	0.102
ENSMUSG00000025867.186	Cplx2	0.807	0.222
ENSMUSG00000025867.187	Cplx2	0.608	0.471
ENSMUSG00000025867.188	Cplx2	-0.263	0.487
ENSMUSG00000025867.189	Cplx2	0.0172	0.972
ENSMUSG00000025867.190	Cplx2	0.225	0.839
ENSMUSG00000025867.191	Cplx2	0.519	0.086
ENSMUSG00000025867.192	Cplx2	0.269	0.499
ENSMUSG00000025867.193	Cplx2	0.347	0.772
ENSMUSG00000025867.194	Cplx2	-0.00414	0.997
ENSMUSG00000025867.195	Cplx2	0.613	0.402
ENSMUSG00000025867.196	Cplx2	-0.163	0.864
ENSMUSG00000025867.197	Cplx2	0.645	0.0362
ENSMUSG00000025867.198	Cplx2	0.00527	0.996
ENSMUSG00000025867.199	Cplx2	0.148	0.761
ENSMUSG00000025867.200	Cplx2	0.449	NA
ENSMUSG00000025867.201	Cplx2	0.757	0.0885
ENSMUSG00000025867.202	Cplx2	-0.0353	0.959
ENSMUSG00000025867.203	Cplx2	0.0775	0.939
ENSMUSG00000025867.204	Cplx2	-0.0444	0.931
ENSMUSG00000025867.205	Cplx2	0.426	0.621
ENSMUSG00000025867.206	Cplx2	0.314	0.598
ENSMUSG00000025867.207	Cplx2	0.559	0.309
ENSMUSG00000025867.208	Cplx2	0.724	0.434
ENSMUSG00000025867.209	Cplx2	-0.349	NA
ENSMUSG00000025867.210	Cplx2	0.454	0.646
ENSMUSG00000025867.211	Cplx2	0.201	0.646
ENSMUSG00000025867.212	Cplx2	0.234	0.596
ENSMUSG00000025867.213	Cplx2	1.68	NA
ENSMUSG00000025867.214	Cplx2	0.121	0.927
ENSMUSG00000025867.215	Cplx2	-0.0313	0.966
ENSMUSG00000025867.216	Cplx2	-0.222	0.626
ENSMUSG00000025867.217	Cplx2	0.247	0.549
ENSMUSG00000025867.218	Cplx2	0.134	0.851
ENSMUSG00000025867.219	Cplx2	0.555	0.239
ENSMUSG00000025867.220	Cplx2	0.166	0.919
ENSMUSG00000025867.221	Cplx2	-0.126	0.844
ENSMUSG00000025867.222	Cplx2	0.0356	0.969
ENSMUSG00000025867.223	Cplx2	-0.0382	0.966
ENSMUSG00000025867.224	Cplx2	0.087	0.965
ENSMUSG00000025867.225	Cplx2	0.713	0.0711
ENSMUSG00000025867.226	Cplx2	0.204	0.811
ENSMUSG00000025867.227	Cplx2	0.015	0.99
ENSMUSG00000025867.228	Cplx2	-0.156	0.855
ENSMUSG00000025867.229	Cplx2	-0.516	0.484
ENSMUSG00000025867.230	Cplx2	-0.0218	NA
ENSMUSG00000025867.231	Cplx2	0.602	NA
ENSMUSG00000025867.232	Cplx2	-0.119	0.938
ENSMUSG00000025867.233	Cplx2	-0.715	NA
ENSMUSG00000025867.234	Cplx2	-0.342	0.636
ENSMUSG00000025867.235	Cplx2	-0.324	0.454
ENSMUSG00000025867.236	Cplx2	0.498	NA
ENSMUSG00000025867.237	Cplx2	0.399	NA
ENSMUSG00000025867.238	Cplx2	-0.368	0.277
ENSMUSG00000025867.239	Cplx2	-0.224	0.55
ENSMUSG00000025867.240	Cplx2	-0.164	0.611
ENSMUSG00000025867.241	Cplx2	-0.0823	0.945
ENSMUSG00000025867.242	Cplx2	0.346	0.645
ENSMUSG00000025867.243	Cplx2	0.816	NA
ENSMUSG00000025867.244	Cplx2	1.86	NA
ENSMUSG00000025867.245	Cplx2	0.0366	0.984
ENSMUSG00000025867.246	Cplx2	0.176	0.665
ENSMUSG00000025867.247	Cplx2	0.409	0.582
ENSMUSG00000025867.248	Cplx2	-0.0481	0.974
ENSMUSG00000025867.249	Cplx2	0.755	0.244
ENSMUSG00000025867.250	Cplx2	-0.0598	0.915
ENSMUSG00000025867.251	Cplx2	-0.54	0.206
ENSMUSG00000025867.252	Cplx2	-0.509	0.589
ENSMUSG00000025867.253	Cplx2	-0.0796	0.914
ENSMUSG00000025867.254	Cplx2	0.181	0.864
ENSMUSG00000025867.255	Cplx2	-0.0235	0.976
ENSMUSG00000025867.256	Cplx2	0.031	0.973
ENSMUSG00000025867.257	Cplx2	-0.585	NA
ENSMUSG00000025867.258	Cplx2	0.0703	NA
ENSMUSG00000025867.259	Cplx2	0.245	0.826
ENSMUSG00000025867.260	Cplx2	0.0388	0.987
ENSMUSG00000025867.261	Cplx2	0.0987	0.911
ENSMUSG00000025867.262	Cplx2	-0.49	NA
ENSMUSG00000025867.263	Cplx2	-0.212	0.686
ENSMUSG00000025867.264	Cplx2	0.354	0.81
ENSMUSG00000025867.265	Cplx2	0.948	0.362
ENSMUSG00000025867.266	Cplx2	0.482	0.669
ENSMUSG00000025867.267	Cplx2	0.0796	0.929
ENSMUSG00000025867.268	Cplx2	-1.32	NA
ENSMUSG00000025867.269	Cplx2	0.649	0.749
ENSMUSG00000025867.270	Cplx2	2.62	NA
ENSMUSG00000025867.271	Cplx2	-0.314	0.85
ENSMUSG00000025867.272	Cplx2	0.0546	0.939
ENSMUSG00000025867.273	Cplx2	0.546	NA
ENSMUSG00000025867.274	Cplx2	1.37	0.14
ENSMUSG00000025867.275	Cplx2	0.795	0.307
ENSMUSG00000025867.276	Cplx2	0.0381	0.969
ENSMUSG00000025867.277	Cplx2	0.312	0.812
ENSMUSG00000025867.278	Cplx2	-1.07	NA
ENSMUSG00000025867.279	Cplx2	-0.782	NA
ENSMUSG00000025867.280	Cplx2	-0.669	NA
ENSMUSG00000025867.281	Cplx2	0.887	NA
ENSMUSG00000025867.282	Cplx2	0.309	NA
ENSMUSG00000025867.283	Cplx2	-0.38	0.606
ENSMUSG00000025867.284	Cplx2	-1.82	NA
ENSMUSG00000025867.285	Cplx2	0.127	NA
ENSMUSG00000025867.286	Cplx2	-1.92	NA
ENSMUSG00000025867.287	Cplx2	-0.414	NA
ENSMUSG00000025867.288	Cplx2	-0.2	0.779
ENSMUSG00000025867.289	Cplx2	-0.495	0.593
ENSMUSG00000025867.290	Cplx2	-2.16	NA
ENSMUSG00000025867.291	Cplx2	0.144	NA
ENSMUSG00000025867.292	Cplx2	1.16	0.232
ENSMUSG00000025867.293	Cplx2	0.289	0.894
ENSMUSG00000025867.294	Cplx2	0.0125	0.995
ENSMUSG00000025867.295	Cplx2	0.423	0.392
ENSMUSG00000025867.296	Cplx2	-0.807	0.143
ENSMUSG00000025867.297	Cplx2	0.17	0.522
ENSMUSG00000025867.298	Cplx2	-0.204	0.576
ENSMUSG00000025867.299	Cplx2	-0.735	0.0344
ENSMUSG00000025867.300	Cplx2	0.631	0.331
ENSMUSG00000025867.301	Cplx2	-0.229	NA
ENSMUSG00000025867.302	Cplx2	0.148	0.883
ENSMUSG00000025867.303	Cplx2	-0.143	0.857
ENSMUSG00000025867.304	Cplx2	0.492	0.637
ENSMUSG00000025867.305	Cplx2	1.27	NA
ENSMUSG00000025867.306	Cplx2	-0.45	0.559
ENSMUSG00000025867.307	Cplx2	1.66	NA
ENSMUSG00000025867.308	Cplx2	-0.191	0.81
ENSMUSG00000025867.309	Cplx2	0.589	0.331
ENSMUSG00000025867.310	Cplx2	0.954	NA
ENSMUSG00000025867.311	Cplx2	0.943	NA
ENSMUSG00000025867.312	Cplx2	-0.901	0.182
ENSMUSG00000025867.313	Cplx2	-1.05	0.0682
ENSMUSG00000025867.314	Cplx2	-0.0645	0.94
ENSMUSG00000025867.315	Cplx2	-0.729	0.311
ENSMUSG00000025867.316	Cplx2	0.225	0.695
ENSMUSG00000025867.317	Cplx2	-0.622	0.197
ENSMUSG00000025867.318	Cplx2	0.534	0.635
ENSMUSG00000025867.319	Cplx2	-0.0995	NA
ENSMUSG00000025867.320	Cplx2	1.16	NA
ENSMUSG00000025867.321	Cplx2	-0.287	0.873
ENSMUSG00000025867.322	Cplx2	0.118	NA
ENSMUSG00000025867.323	Cplx2	-0.0836	NA
ENSMUSG00000025867.324	Cplx2	0.576	0.414
ENSMUSG00000025867.325	Cplx2	1.03	0.362
ENSMUSG00000025867.326	Cplx2	1.97	NA
ENSMUSG00000025867.327	Cplx2	1.36	NA
ENSMUSG00000025867.328	Cplx2	0.446	0.565
ENSMUSG00000025867.329	Cplx2	0.744	0.0856
ENSMUSG00000025867.330	Cplx2	0.799	NA
ENSMUSG00000025867.331	Cplx2	-0.245	NA
ENSMUSG00000025867.332	Cplx2	0.88	0.376
ENSMUSG00000025867.333	Cplx2	-0.812	NA
ENSMUSG00000025867.334	Cplx2	-0.245	NA
ENSMUSG00000025867.335	Cplx2	-0.266	NA
ENSMUSG00000025867.336	Cplx2	-0.0133	NA
ENSMUSG00000025867.337	Cplx2	-1.18	0.156
ENSMUSG00000025867.338	Cplx2	0.211	0.779
ENSMUSG00000025867.339	Cplx2	0.328	0.543
ENSMUSG00000025867.340	Cplx2	0.146	NA
ENSMUSG00000025867.341	Cplx2	0.0356	0.968
ENSMUSG00000025867.342	Cplx2	0.158	0.877
ENSMUSG00000025867.343	Cplx2	0.928	NA
ENSMUSG00000025867.344	Cplx2	0.446	0.342
ENSMUSG00000025867.345	Cplx2	0.12	0.922
ENSMUSG00000025867.346	Cplx2	2.28	NA
ENSMUSG00000025867.347	Cplx2	1.34	NA
ENSMUSG00000025867.348	Cplx2	1.65	NA
ENSMUSG00000025867.349	Cplx2	1.95	NA
ENSMUSG00000025867.350	Cplx2	-0.118	0.856
ENSMUSG00000025867.351	Cplx2	0.341	NA
ENSMUSG00000025867.352	Cplx2	-0.324	0.811
ENSMUSG00000025867.353	Cplx2	0.371	0.651
ENSMUSG00000025867.354	Cplx2	0.255	0.55
ENSMUSG00000025867.355	Cplx2	0.535	0.369
ENSMUSG00000025867.356	Cplx2	0.383	0.611
ENSMUSG00000025867.357	Cplx2	0.597	0.0659
ENSMUSG00000025867.358	Cplx2	0.48	0.558
ENSMUSG00000025867.359	Cplx2	-0.201	0.911
ENSMUSG00000025867.360	Cplx2	-0.081	0.96
ENSMUSG00000025867.361	Cplx2	-0.0443	0.977
ENSMUSG00000025867.362	Cplx2	0.000845	0.999
ENSMUSG00000025867.363	Cplx2	0.49	0.0259
ENSMUSG00000025867.364	Cplx2	-0.161	0.873
ENSMUSG00000025867.365	Cplx2	-0.144	0.914
ENSMUSG00000025867.366	Cplx2	0.484	0.515
ENSMUSG00000025867.367	Cplx2	0.81	0.00526
ENSMUSG00000025867.368	Cplx2	0.0537	0.94
ENSMUSG00000025867.369	Cplx2	0.358	0.165
ENSMUSG00000025867.370	Cplx2	-0.578	0.0998
ENSMUSG00000025867.371	Cplx2	0.296	0.298
ENSMUSG00000025867.372	Cplx2	-0.107	0.9
ENSMUSG00000025867.373	Cplx2	0.146	0.826
ENSMUSG00000025867.374	Cplx2	-0.0362	0.96
ENSMUSG00000025867.375	Cplx2	-0.305	0.613
ENSMUSG00000025867.376	Cplx2	0.551	0.648
ENSMUSG00000025867.377	Cplx2	-0.229	0.844
ENSMUSG00000025867.378	Cplx2	0.81	0.138
ENSMUSG00000025867.379	Cplx2	0.739	0.487
ENSMUSG00000025867.380	Cplx2	0.261	0.208
ENSMUSG00000025867.381	Cplx2	0.438	0.318
ENSMUSG00000025867.382	Cplx2	-0.177	0.871
ENSMUSG00000025867.383	Cplx2	0.198	0.857
ENSMUSG00000025867.384	Cplx2	0.254	0.575
ENSMUSG00000025867.385	Cplx2	1.19	NA
ENSMUSG00000025867.386	Cplx2	0.325	0.715
ENSMUSG00000025867.387	Cplx2	-0.0325	0.983
ENSMUSG00000025867.388	Cplx2	-0.604	NA
ENSMUSG00000025867.389	Cplx2	0.0699	NA
ENSMUSG00000025867.390	Cplx2	0.456	0.159
ENSMUSG00000025867.391	Cplx2	-0.0275	NA
ENSMUSG00000025867.392	Cplx2	-0.968	0.293
ENSMUSG00000025867.393	Cplx2	-0.283	NA
ENSMUSG00000025867.394	Cplx2	0.182	NA
ENSMUSG00000025867.395	Cplx2	-0.187	NA
ENSMUSG00000025867.396	Cplx2	0.0453	0.952
ENSMUSG00000025867.397	Cplx2	-0.0911	0.911
ENSMUSG00000025867.398	Cplx2	-0.123	0.851
ENSMUSG00000025867.399	Cplx2	0.698	0.806
ENSMUSG00000025867.400	Cplx2	0.513	NA
ENSMUSG00000025867.401	Cplx2	0.511	NA
ENSMUSG00000025867.402	Cplx2	-0.195	0.72
ENSMUSG00000025867.403	Cplx2	-0.449	NA
ENSMUSG00000025867.404	Cplx2	0.21	NA
ENSMUSG00000025867.405	Cplx2	-0.497	0.593
ENSMUSG00000025867.406	Cplx2	0.193	0.833
ENSMUSG00000025867.407	Cplx2	0.52	NA
ENSMUSG00000025867.408	Cplx2	-0.0376	0.979
ENSMUSG00000025867.409	Cplx2	0.0792	NA
ENSMUSG00000025867.410	Cplx2	1.44	0.0599
ENSMUSG00000025867.411	Cplx2	0.222	0.505
ENSMUSG00000025867.412	Cplx2	0.295	0.507
ENSMUSG00000025867.413	Cplx2	0.5	NA
ENSMUSG00000025867.414	Cplx2	-0.804	NA
ENSMUSG00000025867.415	Cplx2	-0.0639	NA
ENSMUSG00000025867.416	Cplx2	-0.0606	NA
ENSMUSG00000025867.417	Cplx2	0.0157	0.981
ENSMUSG00000025867.418	Cplx2	0.07	0.966
ENSMUSG00000025867.419	Cplx2	0.65	NA
ENSMUSG00000025867.420	Cplx2	0.384	NA
ENSMUSG00000025867.421	Cplx2	1.08	NA
ENSMUSG00000025867.422	Cplx2	-0.699	0.365
ENSMUSG00000025867.423	Cplx2	-0.00321	0.999
ENSMUSG00000025867.424	Cplx2	-0.194	0.714
ENSMUSG00000025867.425	Cplx2	-0.471	0.295
ENSMUSG00000025867.426	Cplx2	-0.277	0.426
ENSMUSG00000025867.427	Cplx2	-1.19	0.265
ENSMUSG00000025867.428	Cplx2	0.25	0.591
ENSMUSG00000025867.429	Cplx2	0.412	0.656
ENSMUSG00000025867.430	Cplx2	-0.249	0.645
ENSMUSG00000025867.431	Cplx2	0.227	NA
ENSMUSG00000025867.432	Cplx2	-0.61	NA
ENSMUSG00000025867.433	Cplx2	0.124	0.931
ENSMUSG00000025867.434	Cplx2	2.24	NA
ENSMUSG00000025867.435	Cplx2	-0.985	NA
ENSMUSG00000025867.436	Cplx2	0.255	0.866
ENSMUSG00000025867.437	Cplx2	2.17	NA
ENSMUSG00000025867.438	Cplx2	-0.00835	0.994
ENSMUSG00000025867.439	Cplx2	-0.0817	0.901
ENSMUSG00000025867.440	Cplx2	0.368	0.841
ENSMUSG00000025867.441	Cplx2	1.4	NA
ENSMUSG00000025867.442	Cplx2	0.806	NA
ENSMUSG00000025867.443	Cplx2	-0.345	0.53
ENSMUSG00000025867.444	Cplx2	-0.446	NA
ENSMUSG00000025867.445	Cplx2	0.667	0.00113
ENSMUSG00000025867.446	Cplx2	-0.349	0.744
ENSMUSG00000025867.447	Cplx2	0.799	NA
ENSMUSG00000025867.448	Cplx2	2.83	NA
ENSMUSG00000025867.449	Cplx2	-0.289	0.82
ENSMUSG00000025867.450	Cplx2	-0.227	0.909
ENSMUSG00000025867.451	Cplx2	-0.845	NA
ENSMUSG00000025867.452	Cplx2	1.25	NA
ENSMUSG00000025867.453	Cplx2	-0.586	NA
ENSMUSG00000025867.454	Cplx2	-0.78	NA
ENSMUSG00000025867.455	Cplx2	-0.445	0.576
ENSMUSG00000025867.456	Cplx2	-0.0433	0.969
ENSMUSG00000025867.457	Cplx2	-0.248	NA
ENSMUSG00000025867.458	Cplx2	-0.333	0.414
ENSMUSG00000025867.459	Cplx2	-0.162	NA
ENSMUSG00000025867.460	Cplx2	-0.0183	NA
ENSMUSG00000025867.461	Cplx2	-0.26	NA
ENSMUSG00000025867.462	Cplx2	-0.0738	0.883
ENSMUSG00000025867.463	Cplx2	0.0199	0.983
ENSMUSG00000025867.464	Cplx2	0.34	NA
ENSMUSG00000025867.465	Cplx2	-0.208	NA
ENSMUSG00000025867.466	Cplx2	-0.479	0.524
ENSMUSG00000025867.467	Cplx2	0.823	0.325
ENSMUSG00000025867.468	Cplx2	0.0565	0.927
ENSMUSG00000025867.469	Cplx2	0.0118	0.995
ENSMUSG00000025867.470	Cplx2	-0.391	NA
ENSMUSG00000025867.471	Cplx2	-0.421	0.668
ENSMUSG00000025867.472	Cplx2	0.653	0.53
ENSMUSG00000025867.473	Cplx2	-0.104	0.908
ENSMUSG00000025867.474	Cplx2	-0.191	0.851
ENSMUSG00000025867.475	Cplx2	1.43	0.105
ENSMUSG00000025867.476	Cplx2	-0.147	0.829
ENSMUSG00000025867.477	Cplx2	1.02	0.208
ENSMUSG00000025867.478	Cplx2	0.379	0.54
ENSMUSG00000025867.479	Cplx2	-0.0427	0.94
ENSMUSG00000025867.480	Cplx2	0.0737	0.939
ENSMUSG00000025867.481	Cplx2	1.27	NA
ENSMUSG00000025867.482	Cplx2	-0.0854	0.962
ENSMUSG00000025867.483	Cplx2	-0.272	0.845
ENSMUSG00000025867.484	Cplx2	-0.291	0.455
ENSMUSG00000025867.485	Cplx2	-0.127	0.829
ENSMUSG00000025867.486	Cplx2	-0.456	0.686
ENSMUSG00000025867.487	Cplx2	1.26	NA
ENSMUSG00000025867.488	Cplx2	-0.1	0.912
ENSMUSG00000025867.489	Cplx2	-0.0253	0.975
ENSMUSG00000025867.490	Cplx2	0.658	0.463
ENSMUSG00000025867.491	Cplx2	0.125	0.599
ENSMUSG00000025867.492	Cplx2	-0.12	0.84
ENSMUSG00000025867.493	Cplx2	0.525	0.144
ENSMUSG00000025867.494	Cplx2	-0.019	0.986
ENSMUSG00000025867.495	Cplx2	0.0949	0.913
ENSMUSG00000025867.496	Cplx2	-0.0278	0.976
ENSMUSG00000025867.497	Cplx2	0.217	0.713
ENSMUSG00000025867.498	Cplx2	0.162	0.877
ENSMUSG00000025867.499	Cplx2	0.0042	0.997
ENSMUSG00000025867.500	Cplx2	0.221	0.665
ENSMUSG00000025867.501	Cplx2	0.439	0.525
ENSMUSG00000025867.502	Cplx2	-0.0744	0.936
ENSMUSG00000025867.503	Cplx2	-0.16	0.851
ENSMUSG00000025867.504	Cplx2	0.129	0.839
ENSMUSG00000025867.505	Cplx2	0.14	0.853
ENSMUSG00000025867.506	Cplx2	0.146	0.661
ENSMUSG00000025867.507	Cplx2	0.22	0.742
ENSMUSG00000025867.508	Cplx2	-0.0834	0.919
ENSMUSG00000025867.509	Cplx2	0.405	0.475
ENSMUSG00000025867.510	Cplx2	0.356	0.615
ENSMUSG00000025867.511	Cplx2	0.462	0.43
ENSMUSG00000025867.512	Cplx2	-0.197	0.832
ENSMUSG00000025867.513	Cplx2	-0.051	NA
ENSMUSG00000025867.514	Cplx2	-0.0094	0.989
ENSMUSG00000025867.515	Cplx2	0.573	NA
ENSMUSG00000025867.516	Cplx2	0.333	NA
ENSMUSG00000025867.517	Cplx2	0.27	NA
ENSMUSG00000025867.518	Cplx2	-0.277	NA
ENSMUSG00000025867.519	Cplx2	-0.168	NA
ENSMUSG00000025867.520	Cplx2	-0.821	NA
ENSMUSG00000025867.521	Cplx2	0.297	NA
ENSMUSG00000025867.522	Cplx2	-0.804	NA
ENSMUSG00000025867.523	Cplx2	-0.711	NA
ENSMUSG00000025867.524	Cplx2	-0.592	NA
ENSMUSG00000025867.525	Cplx2	-1.33	0.0348
ENSMUSG00000025867.526	Cplx2	0.0696	0.97
ENSMUSG00000025867.527	Cplx2	-0.865	NA
ENSMUSG00000025867.528	Cplx2	-0.452	NA
ENSMUSG00000025867.529	Cplx2	-0.488	NA
ENSMUSG00000025867.530	Cplx2	-0.886	NA
ENSMUSG00000025867.531	Cplx2	0.0487	0.946
ENSMUSG00000025867.532	Cplx2	-0.395	NA
ENSMUSG00000025867.533	Cplx2	-0.762	0.463
ENSMUSG00000025867.534	Cplx2	-0.358	NA
ENSMUSG00000025867.535	Cplx2	-0.244	NA
ENSMUSG00000025867.536	Cplx2	0.365	NA
ENSMUSG00000025867.537	Cplx2	3.29	NA
ENSMUSG00000025867.538	Cplx2	-0.655	NA
ENSMUSG00000025867.539	Cplx2	1.14	NA
ENSMUSG00000025867.540	Cplx2	-0.192	NA
ENSMUSG00000025867.541	Cplx2	-0.29	0.895
ENSMUSG00000025867.542	Cplx2	0.744	NA
ENSMUSG00000025867.543	Cplx2	0.0413	NA
ENSMUSG00000025867.544	Cplx2	-1.32	NA
ENSMUSG00000025867.545	Cplx2	0.892	NA
ENSMUSG00000025867.546	Cplx2	0.496	NA
ENSMUSG00000025867.547	Cplx2	-0.237	0.773
ENSMUSG00000025867.548	Cplx2	0.802	NA
ENSMUSG00000025867.549	Cplx2	0.314	NA
ENSMUSG00000025867.550	Cplx2	-0.0784	0.919
ENSMUSG00000025867.551	Cplx2	0.777	NA
ENSMUSG00000025867.552	Cplx2	-0.455	NA
ENSMUSG00000025867.553	Cplx2	0.519	0.753
ENSMUSG00000025867.554	Cplx2	0.687	0.307
ENSMUSG00000025867.555	Cplx2	0.124	0.936
ENSMUSG00000025867.556	Cplx2	-0.635	NA
ENSMUSG00000025867.557	Cplx2	-0.567	0.646
ENSMUSG00000025867.558	Cplx2	-0.137	0.837
ENSMUSG00000025867.559	Cplx2	0.0376	0.969
ENSMUSG00000025867.560	Cplx2	0.348	NA
ENSMUSG00000025867.561	Cplx2	0.0555	0.958
ENSMUSG00000025867.562	Cplx2	0.48	NA
ENSMUSG00000025867.563	Cplx2	-0.28	0.182
ENSMUSG00000025867.564	Cplx2	-0.0246	NA
ENSMUSG00000025867.565	Cplx2	-0.258	NA
ENSMUSG00000025867.566	Cplx2	0.283	0.799
ENSMUSG00000025867.567	Cplx2	0.873	NA
ENSMUSG00000025867.568	Cplx2	0.0524	0.974
ENSMUSG00000025867.569	Cplx2	-0.129	0.946
ENSMUSG00000025867.570	Cplx2	0.0142	0.995
ENSMUSG00000025867.571	Cplx2	-0.103	0.936
ENSMUSG00000025867.572	Cplx2	0.0879	0.9
ENSMUSG00000025867.573	Cplx2	0.739	0.565
ENSMUSG00000025867.574	Cplx2	0.485	0.599
ENSMUSG00000025867.575	Cplx2	-0.223	0.745
ENSMUSG00000025867.576	Cplx2	0.0944	0.907
ENSMUSG00000025867.577	Cplx2	0.0333	0.966
ENSMUSG00000025867.578	Cplx2	-0.0418	0.929
ENSMUSG00000025867.579	Cplx2	-0.33	0.285
ENSMUSG00000025867.580	Cplx2	-0.0761	0.955
ENSMUSG00000025867.581	Cplx2	-0.356	0.694
ENSMUSG00000025867.582	Cplx2	-0.566	0.0681
ENSMUSG00000025867.583	Cplx2	-0.0346	0.937
ENSMUSG00000025867.584	Cplx2	0.0037	0.996
ENSMUSG00000025867.585	Cplx2	0.093	0.83
ENSMUSG00000025867.586	Cplx2	-0.464	0.532
ENSMUSG00000025867.587	Cplx2	-0.151	0.82
ENSMUSG00000025867.588	Cplx2	-0.417	0.232
ENSMUSG00000025867.589	Cplx2	-0.213	0.646
ENSMUSG00000025867.590	Cplx2	0.254	0.721
ENSMUSG00000025867.591	Cplx2	0.152	0.868
ENSMUSG00000025867.592	Cplx2	0.131	0.799
ENSMUSG00000025867.593	Cplx2	0.204	0.686
ENSMUSG00000025867.594	Cplx2	0.268	0.775
ENSMUSG00000025867.595	Cplx2	-0.0179	0.979
ENSMUSG00000025867.596	Cplx2	-0.0236	0.965
ENSMUSG00000025867.597	Cplx2	-0.325	0.278
ENSMUSG00000025867.598	Cplx2	0.121	0.929
ENSMUSG00000025867.599	Cplx2	0.302	0.669
ENSMUSG00000025867.600	Cplx2	0.563	0.646
ENSMUSG00000025867.601	Cplx2	-1.18	0.0574
ENSMUSG00000025867.602	Cplx2	-0.533	0.115
ENSMUSG00000025867.603	Cplx2	-0.0242	0.987
ENSMUSG00000025867.604	Cplx2	-0.143	0.655
ENSMUSG00000025867.605	Cplx2	0.276	0.706
ENSMUSG00000025867.606	Cplx2	0.286	0.63
ENSMUSG00000025867.607	Cplx2	-0.53	0.513
ENSMUSG00000025867.608	Cplx2	-0.437	0.298
ENSMUSG00000025867.609	Cplx2	-0.413	0.253
ENSMUSG00000025867.610	Cplx2	-0.333	0.311
ENSMUSG00000025867.611	Cplx2	-0.0616	0.937
ENSMUSG00000025867.612	Cplx2	-0.166	0.84
ENSMUSG00000025867.613	Cplx2	-0.225	0.851
ENSMUSG00000025867.614	Cplx2	0.013	0.982
ENSMUSG00000025867.615	Cplx2	0.506	0.588
ENSMUSG00000025867.616	Cplx2	0.909	0.000367
ENSMUSG00000025867.617	Cplx2	1.4	9.02e-08
ENSMUSG00000025867.618	Cplx2	0.936	0.0804
ENSMUSG00000025867.619	Cplx2	-0.033	NA
ENSMUSG00000025867.620	Cplx2	0.577	0.508
ENSMUSG00000025867.621	Cplx2	1.08	0.324
ENSMUSG00000025867.622	Cplx2	1.02	0.201
ENSMUSG00000025867.623	Cplx2	-0.0227	0.987
ENSMUSG00000025867.624	Cplx2	0.36	0.736
ENSMUSG00000025867.625	Cplx2	0.199	0.751
ENSMUSG00000025867.626	Cplx2	0.507	0.564
ENSMUSG00000025867.627	Cplx2	0.566	0.34
ENSMUSG00000025867.628	Cplx2	0.374	0.699
ENSMUSG00000025867.629	Cplx2	0.435	0.565
ENSMUSG00000025867.630	Cplx2	0.241	0.787
ENSMUSG00000025867.631	Cplx2	0.376	0.712
ENSMUSG00000025867.632	Cplx2	0.176	0.906
ENSMUSG00000025867.633	Cplx2	0.0854	0.931
ENSMUSG00000025867.634	Cplx2	0.438	0.662
ENSMUSG00000025867.635	Cplx2	0.568	0.51
ENSMUSG00000025867.636	Cplx2	0.819	NA
ENSMUSG00000025867.637	Cplx2	0.34	NA
ENSMUSG00000025867.638	Cplx2	-0.0244	NA
ENSMUSG00000025867.639	Cplx2	0.927	NA
ENSMUSG00000025867.640	Cplx2	0.221	NA
ENSMUSG00000025867.641	Cplx2	NA	NA
ENSMUSG00000025867.642	Cplx2	0.448	NA
ENSMUSG00000025867.643	Cplx2	0.357	NA
ENSMUSG00000025867.644	Cplx2	-0.782	NA
ENSMUSG00000025867.645	Cplx2	0.204	NA
ENSMUSG00000025867.646	Cplx2	0.989	NA
ENSMUSG00000025867.647	Cplx2	1.86	NA
ENSMUSG00000025867.648	Cplx2	0.175	NA
ENSMUSG00000025867.649	Cplx2	-0.135	NA
ENSMUSG00000025867.650	Cplx2	1.65	NA
ENSMUSG00000025867.651	Cplx2	-1.32	NA
ENSMUSG00000025867.652	Cplx2	1.09	0.147
ENSMUSG00000025867.653	Cplx2	2.49	NA
ENSMUSG00000025867.654	Cplx2	-0.136	NA
ENSMUSG00000025867.655	Cplx2	1.97	NA
ENSMUSG00000025867.656	Cplx2	-1.11	NA
ENSMUSG00000025867.657	Cplx2	0.691	NA
ENSMUSG00000025867.658	Cplx2	0.204	NA
ENSMUSG00000025867.659	Cplx2	1.33	NA
ENSMUSG00000025867.660	Cplx2	1.78	NA
ENSMUSG00000025867.661	Cplx2	3.05	NA
ENSMUSG00000025867.662	Cplx2	-0.408	NA
ENSMUSG00000025867.663	Cplx2	1.16	NA
ENSMUSG00000025867.664	Cplx2	3.07	NA
ENSMUSG00000025867.665	Cplx2	1.68	NA
ENSMUSG00000025867.666	Cplx2	0.847	NA
ENSMUSG00000025867.667	Cplx2	0.223	NA
ENSMUSG00000025867.668	Cplx2	0.557	NA
ENSMUSG00000025867.669	Cplx2	2.7	NA
ENSMUSG00000025867.670	Cplx2	1.56	NA
ENSMUSG00000025867.671	Cplx2	0.491	0.37
ENSMUSG00000025867.672	Cplx2	1.18	NA
ENSMUSG00000025867.673	Cplx2	1.49	7.62e-08
ENSMUSG00000025867.674	Cplx2	1.05	0.000183
ENSMUSG00000025867.675	Cplx2	2.24	NA
ENSMUSG00000025867.676	Cplx2	0.887	NA
ENSMUSG00000025867.677	Cplx2	1.87	NA
ENSMUSG00000025867.678	Cplx2	2.04	NA
ENSMUSG00000025867.679	Cplx2	0.88	0.0701
ENSMUSG00000025867.680	Cplx2	1.55	5.85e-06
ENSMUSG00000025867.681	Cplx2	0.978	0.0376
ENSMUSG00000025867.682	Cplx2	1.39	2.14e-07
ENSMUSG00000025867.683	Cplx2	0.723	0.249
ENSMUSG00000025867.684	Cplx2	1.48	0.000495
ENSMUSG00000025867.685	Cplx2	1.15	NA
ENSMUSG00000025867.686	Cplx2	0.636	0.0552
ENSMUSG00000025867.687	Cplx2	0.431	0.337
ENSMUSG00000025867.688	Cplx2	0.848	1.57e-08
ENSMUSG00000025867.689	Cplx2	0.496	0.39
ENSMUSG00000025867.690	Cplx2	0.647	0.309
ENSMUSG00000025867.691	Cplx2	0.388	0.104
ENSMUSG00000025867.692	Cplx2	0.263	0.704
ENSMUSG00000025867.693	Cplx2	-0.831	NA
ENSMUSG00000025867.694	Cplx2	0.646	NA
ENSMUSG00000025867.695	Cplx2	0.0111	NA
ENSMUSG00000025867.696	Cplx2	-0.922	NA
ENSMUSG00000025867.697	Cplx2	0.504	0.378
ENSMUSG00000025867.698	Cplx2	0.0186	0.987
ENSMUSG00000025867.699	Cplx2	-0.0026	NA
ENSMUSG00000025867.700	Cplx2	0.057	0.894
ENSMUSG00000025867.701	Cplx2	-0.00683	NA
ENSMUSG00000025867.702	Cplx2	-0.362	0.134
ENSMUSG00000025867.703	Cplx2	1.16	NA
ENSMUSG00000025867.704	Cplx2	1.82	NA
ENSMUSG00000025867.705	Cplx2	0.0278	0.969
ENSMUSG00000025867.706	Cplx2	-0.124	0.881
ENSMUSG00000025867.707	Cplx2	-0.68	0.0175
ENSMUSG00000025867.708	Cplx2	0.251	0.614
ENSMUSG00000025867.709	Cplx2	-0.0321	0.984
ENSMUSG00000025867.710	Cplx2	0.0746	0.907
ENSMUSG00000025867.711	Cplx2	0.0998	0.914
ENSMUSG00000025867.712	Cplx2	0.113	0.864
ENSMUSG00000025867.713	Cplx2	-1.36	NA
ENSMUSG00000025867.714	Cplx2	0.0322	NA
ENSMUSG00000025867.715	Cplx2	-0.539	0.034
ENSMUSG00000025867.716	Cplx2	0.192	0.85
ENSMUSG00000025867.717	Cplx2	-0.557	NA
ENSMUSG00000025867.718	Cplx2	0.145	0.858
ENSMUSG00000025867.719	Cplx2	0.452	0.483
ENSMUSG00000025867.720	Cplx2	0.125	0.856
ENSMUSG00000025867.721	Cplx2	0.239	0.844
ENSMUSG00000025867.722	Cplx2	0.19	NA
ENSMUSG00000025867.723	Cplx2	-0.0104	0.987
ENSMUSG00000025867.724	Cplx2	-0.106	NA
ENSMUSG00000025867.725	Cplx2	-0.401	NA
ENSMUSG00000025867.726	Cplx2	1.49	NA
ENSMUSG00000025867.727	Cplx2	0.39	0.726
ENSMUSG00000025867.728	Cplx2	0.878	0.26
ENSMUSG00000025867.729	Cplx2	0.141	0.926
ENSMUSG00000025867.730	Cplx2	0.0486	0.939
ENSMUSG00000025867.731	Cplx2	-0.094	NA
ENSMUSG00000025867.732	Cplx2	0.479	NA
ENSMUSG00000025867.733	Cplx2	0.114	NA
ENSMUSG00000025867.734	Cplx2	0.37	0.193
ENSMUSG00000025867.735	Cplx2	1.57	0.0205
ENSMUSG00000025867.736	Cplx2	1.05	NA
ENSMUSG00000025867.737	Cplx2	-0.537	0.659
ENSMUSG00000025867.738	Cplx2	0.509	NA
ENSMUSG00000025867.739	Cplx2	-0.52	0.492
ENSMUSG00000025867.740	Cplx2	0.283	0.599
ENSMUSG00000025867.741	Cplx2	1.14	NA
ENSMUSG00000025867.742	Cplx2	0.165	0.729
ENSMUSG00000025867.743	Cplx2	0.207	NA
ENSMUSG00000025867.744	Cplx2	-0.72	0.249
ENSMUSG00000025867.745	Cplx2	-0.774	NA
ENSMUSG00000025867.746	Cplx2	-0.423	0.361
ENSMUSG00000025867.747	Cplx2	0.329	0.839
ENSMUSG00000025867.748	Cplx2	-0.468	NA
ENSMUSG00000025867.749	Cplx2	-0.454	0.554
ENSMUSG00000025867.750	Cplx2	0.56	NA
ENSMUSG00000025867.751	Cplx2	0.133	NA
ENSMUSG00000025867.752	Cplx2	-0.143	0.823
ENSMUSG00000025867.753	Cplx2	-2.12	NA
ENSMUSG00000025867.754	Cplx2	1.51	NA
ENSMUSG00000025867.755	Cplx2	-1.57	NA
ENSMUSG00000025867.756	Cplx2	-0.449	0.457
ENSMUSG00000025867.757	Cplx2	-3.21	NA
ENSMUSG00000025867.758	Cplx2	-0.0793	NA
ENSMUSG00000025867.759	Cplx2	0.242	0.605
ENSMUSG00000025867.760	Cplx2	-0.485	NA
ENSMUSG00000025867.761	Cplx2	0.213	0.727
ENSMUSG00000025867.762	Cplx2	-0.798	NA
ENSMUSG00000025867.763	Cplx2	-0.121	0.908
ENSMUSG00000025867.764	Cplx2	-0.747	0.386
ENSMUSG00000025867.765	Cplx2	-0.313	NA
ENSMUSG00000025867.766	Cplx2	0.031	0.977
ENSMUSG00000025867.767	Cplx2	-0.704	0.327
ENSMUSG00000025867.768	Cplx2	-1.11	NA
ENSMUSG00000025867.769	Cplx2	-0.0105	0.991
ENSMUSG00000025867.770	Cplx2	0.2	0.912
ENSMUSG00000025867.771	Cplx2	0.534	0.662
ENSMUSG00000025867.772	Cplx2	-1.44	NA
ENSMUSG00000025867.773	Cplx2	2.26	NA
ENSMUSG00000025867.774	Cplx2	-0.124	NA
ENSMUSG00000025867.775	Cplx2	-0.0506	0.969
ENSMUSG00000025867.776	Cplx2	-0.479	0.628
ENSMUSG00000025867.777	Cplx2	0.276	NA
ENSMUSG00000025867.778	Cplx2	-0.64	0.483
ENSMUSG00000025867.779	Cplx2	-0.231	NA
ENSMUSG00000025867.780	Cplx2	-0.388	NA
ENSMUSG00000025867.781	Cplx2	-0.619	NA
ENSMUSG00000025867.782	Cplx2	-0.583	0.215
ENSMUSG00000025867.783	Cplx2	0.931	NA
ENSMUSG00000025867.784	Cplx2	-0.243	NA
ENSMUSG00000025867.785	Cplx2	-1.42	NA
ENSMUSG00000025867.786	Cplx2	-0.541	0.629
ENSMUSG00000025867.787	Cplx2	1.37	NA
ENSMUSG00000025867.788	Cplx2	0.298	NA
ENSMUSG00000025867.789	Cplx2	-1.09	NA
ENSMUSG00000025867.790	Cplx2	-0.273	NA
ENSMUSG00000025867.791	Cplx2	0.732	NA
ENSMUSG00000025867.792	Cplx2	0.83	0.454
ENSMUSG00000025867.793	Cplx2	-0.0854	0.938
ENSMUSG00000025867.794	Cplx2	0.906	NA
ENSMUSG00000025867.795	Cplx2	NA	NA
ENSMUSG00000025867.796	Cplx2	-1.08	NA
ENSMUSG00000025867.797	Cplx2	NA	NA
ENSMUSG00000025867.798	Cplx2	NA	NA
ENSMUSG00000025867.799	Cplx2	-0.546	NA
ENSMUSG00000025867.800	Cplx2	NA	NA
ENSMUSG00000025867.801	Cplx2	NA	NA
ENSMUSG00000025867.802	Cplx2	0.926	NA
ENSMUSG00000025867.803	Cplx2	0.191	NA
ENSMUSG00000025867.804	Cplx2	NA	NA
ENSMUSG00000025867.805	Cplx2	0.864	NA
ENSMUSG00000025867.806	Cplx2	NA	NA
ENSMUSG00000025867.807	Cplx2	-0.544	NA
ENSMUSG00000025867.808	Cplx2	NA	NA
ENSMUSG00000025867.809	Cplx2	NA	NA
ENSMUSG00000025867.810	Cplx2	2.38	NA
ENSMUSG00000025867.811	Cplx2	1.18	0.000843
ENSMUSG00000025867.812	Cplx2	0.662	NA
ENSMUSG00000025867.813	Cplx2	1.78	NA
ENSMUSG00000025867.814	Cplx2	1.21	NA
ENSMUSG00000025867.815	Cplx2	1.13	0.526
ENSMUSG00000025867.816	Cplx2	-0.989	NA
ENSMUSG00000025867.817	Cplx2	1.65	NA
ENSMUSG00000025867.818	Cplx2	-0.734	NA
ENSMUSG00000025867.819	Cplx2	0.971	NA
ENSMUSG00000025867.820	Cplx2	0.248	NA
ENSMUSG00000025867.821	Cplx2	-0.283	NA
ENSMUSG00000025867.822	Cplx2	4.57	NA
ENSMUSG00000025867.823	Cplx2	-1.39	NA
ENSMUSG00000025867.824	Cplx2	-0.574	NA
ENSMUSG00000025867.825	Cplx2	0.459	NA
ENSMUSG00000025867.826	Cplx2	2.13	NA
ENSMUSG00000025867.827	Cplx2	2.02	NA
ENSMUSG00000025867.828	Cplx2	-2.58	NA
ENSMUSG00000025867.829	Cplx2	-0.621	NA
ENSMUSG00000025867.830	Cplx2	NA	NA
ENSMUSG00000025867.831	Cplx2	-0.0532	NA
ENSMUSG00000025867.832	Cplx2	1.19	NA
ENSMUSG00000025867.833	Cplx2	0.534	0.526
ENSMUSG00000025867.834	Cplx2	0.969	NA
ENSMUSG00000025867.835	Cplx2	0.102	0.915
ENSMUSG00000025867.836	Cplx2	0.304	NA
ENSMUSG00000025867.837	Cplx2	-0.0589	NA
ENSMUSG00000025867.838	Cplx2	0.41	0.51
ENSMUSG00000025867.839	Cplx2	1.1	NA
ENSMUSG00000025867.840	Cplx2	-0.433	NA
ENSMUSG00000025867.841	Cplx2	1.03	NA
ENSMUSG00000025867.842	Cplx2	-0.41	0.484
ENSMUSG00000025867.843	Cplx2	0.662	NA
ENSMUSG00000025867.844	Cplx2	-1.07	0.0315
ENSMUSG00000025867.845	Cplx2	-0.623	0.337
ENSMUSG00000025867.846	Cplx2	-0.594	0.367
ENSMUSG00000025867.847	Cplx2	-0.642	0.308
ENSMUSG00000025867.848	Cplx2	-0.785	0.103
ENSMUSG00000025867.849	Cplx2	-0.478	0.454
ENSMUSG00000025867.850	Cplx2	-0.708	0.307
ENSMUSG00000025867.851	Cplx2	-0.521	0.491
ENSMUSG00000025867.852	Cplx2	-0.807	0.171
ENSMUSG00000025867.853	Cplx2	-0.638	0.327
ENSMUSG00000025867.854	Cplx2	0.133	NA
ENSMUSG00000025867.855	Cplx2	1.16	NA
ENSMUSG00000025867.856	Cplx2	0.41	0.724
ENSMUSG00000025867.857	Cplx2	-0.262	0.554
ENSMUSG00000025867.858	Cplx2	0.614	0.443
ENSMUSG00000025867.859	Cplx2	0.407	0.749
ENSMUSG00000025867.860	Cplx2	0.737	0.378
ENSMUSG00000025867.861	Cplx2	0.489	0.624
ENSMUSG00000025867.862	Cplx2	0.482	0.273
ENSMUSG00000025867.863	Cplx2	-0.0756	0.919
ENSMUSG00000025867.864	Cplx2	1.05	NA
ENSMUSG00000025867.865	Cplx2	2.28	0.00773
ENSMUSG00000025867.866	Cplx2	-0.11	0.778
ENSMUSG00000025867.867	Cplx2	0.517	0.593
ENSMUSG00000025867.868	Cplx2	0.051	0.969
ENSMUSG00000025867.869	Cplx2	-0.302	0.722
ENSMUSG00000025867.870	Cplx2	0.675	0.59
ENSMUSG00000025867.871	Cplx2	0.128	0.881
ENSMUSG00000025867.872	Cplx2	0.438	0.139
ENSMUSG00000025867.873	Cplx2	-0.388	NA
ENSMUSG00000025867.874	Cplx2	0.00644	0.995
ENSMUSG00000025867.875	Cplx2	0.326	0.5
ENSMUSG00000025867.876	Cplx2	-0.233	0.705
ENSMUSG00000025867.877	Cplx2	0.588	0.715
ENSMUSG00000025867.878	Cplx2	0.297	0.594
ENSMUSG00000025867.879	Cplx2	-0.0373	0.969
ENSMUSG00000025867.880	Cplx2	0.211	0.81
ENSMUSG00000025867.881	Cplx2	0.115	0.881
ENSMUSG00000025867.882	Cplx2	0.504	0.439
ENSMUSG00000025867.883	Cplx2	1.79	NA
ENSMUSG00000025867.884	Cplx2	1.06	NA
ENSMUSG00000025867.885	Cplx2	0.67	0.528
ENSMUSG00000025867.886	Cplx2	0.954	NA
ENSMUSG00000025867.887	Cplx2	0.906	NA
ENSMUSG00000025867.888	Cplx2	-0.599	NA
ENSMUSG00000025867.889	Cplx2	0.647	NA
ENSMUSG00000025867.890	Cplx2	-0.291	0.839
ENSMUSG00000025867.891	Cplx2	-0.306	0.839
ENSMUSG00000025867.892	Cplx2	-0.362	NA
ENSMUSG00000025867.893	Cplx2	0.515	0.103
ENSMUSG00000025867.894	Cplx2	0.108	0.833
ENSMUSG00000025867.895	Cplx2	0.154	0.851
ENSMUSG00000025867.896	Cplx2	-0.374	0.548
ENSMUSG00000025867.897	Cplx2	-0.389	0.908
ENSMUSG00000025867.898	Cplx2	-0.503	0.0731
ENSMUSG00000025867.899	Cplx2	-0.593	0.147
ENSMUSG00000025867.900	Cplx2	0.641	0.368
ENSMUSG00000025867.901	Cplx2	-0.162	0.694
ENSMUSG00000025867.902	Cplx2	-0.382	0.676
ENSMUSG00000025867.903	Cplx2	-0.374	0.534
ENSMUSG00000025867.904	Cplx2	-0.397	0.667
ENSMUSG00000025867.905	Cplx2	0.115	0.9
ENSMUSG00000025867.906	Cplx2	-0.0932	0.938
ENSMUSG00000025867.907	Cplx2	0.175	0.809
ENSMUSG00000025867.908	Cplx2	0.847	NA
ENSMUSG00000025867.909	Cplx2	-0.353	0.295
ENSMUSG00000025867.910	Cplx2	0.23	NA
ENSMUSG00000025867.911	Cplx2	1.79	NA
ENSMUSG00000025867.912	Cplx2	-0.426	0.684
ENSMUSG00000025867.913	Cplx2	0.9	0.299
ENSMUSG00000025867.914	Cplx2	4.02e-05	NA
ENSMUSG00000025867.915	Cplx2	0.172	0.925
ENSMUSG00000025867.916	Cplx2	0.312	0.854
ENSMUSG00000025867.917	Cplx2	-0.233	0.64
ENSMUSG00000025867.918	Cplx2	0.145	0.614
ENSMUSG00000025867.919	Cplx2	0.565	0.532
ENSMUSG00000025867.920	Cplx2	0.934	0.121
ENSMUSG00000025867.921	Cplx2	0.0799	0.908
ENSMUSG00000025867.922	Cplx2	-0.186	0.634
ENSMUSG00000025867.923	Cplx2	0.000801	0.999
ENSMUSG00000025867.924	Cplx2	-0.0555	0.931
ENSMUSG00000025867.925	Cplx2	0.0671	0.913
ENSMUSG00000025867.926	Cplx2	-0.714	0.254
ENSMUSG00000025867.927	Cplx2	-0.517	0.19
ENSMUSG00000025867.928	Cplx2	-0.115	0.868
ENSMUSG00000025867.929	Cplx2	0.297	0.696
ENSMUSG00000025867.930	Cplx2	0.0729	0.897
ENSMUSG00000025867.931	Cplx2	-0.212	0.845
ENSMUSG00000025867.932	Cplx2	-0.979	0.297
ENSMUSG00000025867.933	Cplx2	1.07	NA
ENSMUSG00000025867.934	Cplx2	0.408	0.481
ENSMUSG00000025867.935	Cplx2	0.484	0.646
ENSMUSG00000025867.936	Cplx2	-0.412	0.752
ENSMUSG00000025867.937	Cplx2	-0.00991	0.994
ENSMUSG00000025867.938	Cplx2	0.0324	0.972
ENSMUSG00000025867.939	Cplx2	-0.369	0.544
ENSMUSG00000025867.940	Cplx2	-0.101	0.826
ENSMUSG00000025867.941	Cplx2	-0.791	NA
ENSMUSG00000025867.942	Cplx2	0.201	NA
ENSMUSG00000025867.943	Cplx2	-0.335	0.656
ENSMUSG00000025867.944	Cplx2	0.52	0.55
ENSMUSG00000025867.945	Cplx2	1.57	0.131
ENSMUSG00000025867.946	Cplx2	0.725	NA
ENSMUSG00000025867.947	Cplx2	0.787	0.242
ENSMUSG00000025867.948	Cplx2	0.0487	0.894
ENSMUSG00000025867.949	Cplx2	-0.0198	0.972
ENSMUSG00000025867.950	Cplx2	0.456	0.487
ENSMUSG00000025867.951	Cplx2	0.0413	0.908
ENSMUSG00000025867.952	Cplx2	0.38	0.459
ENSMUSG00000025867.953	Cplx2	-0.286	0.654
ENSMUSG00000025867.954	Cplx2	-0.241	0.694
ENSMUSG00000025867.955	Cplx2	-0.235	0.704
ENSMUSG00000025867.956	Cplx2	0.205	NA
ENSMUSG00000025867.957	Cplx2	1.15	NA
ENSMUSG00000025867.958	Cplx2	-0.325	0.481
ENSMUSG00000025867.959	Cplx2	-0.422	0.676
ENSMUSG00000025867.960	Cplx2	0.209	0.772
ENSMUSG00000025867.961	Cplx2	0.413	0.153
ENSMUSG00000025867.962	Cplx2	0.962	0.113
ENSMUSG00000025867.963	Cplx2	0.301	0.701
ENSMUSG00000025867.964	Cplx2	0.111	0.915
ENSMUSG00000025867.965	Cplx2	0.893	0.268
ENSMUSG00000025867.966	Cplx2	0.521	NA
ENSMUSG00000025867.967	Cplx2	0.0971	NA
ENSMUSG00000025867.968	Cplx2	1.08	NA
ENSMUSG00000025867.969	Cplx2	-0.925	NA
ENSMUSG00000025867.970	Cplx2	-0.781	0.249
ENSMUSG00000025867.971	Cplx2	-0.213	NA
ENSMUSG00000025867.972	Cplx2	0.0142	0.978
ENSMUSG00000025867.973	Cplx2	-0.023	0.977
ENSMUSG00000025867.974	Cplx2	-0.0157	0.986
ENSMUSG00000025867.975	Cplx2	0.11	0.928
ENSMUSG00000025867.976	Cplx2	0.447	0.417
ENSMUSG00000025867.977	Cplx2	0.172	0.835
ENSMUSG00000025867.978	Cplx2	0.102	0.881
ENSMUSG00000025867.979	Cplx2	-0.0746	0.913
ENSMUSG00000025867.980	Cplx2	-0.125	0.879
ENSMUSG00000025867.981	Cplx2	0.197	0.63
ENSMUSG00000025867.982	Cplx2	0.189	0.651
ENSMUSG00000025867.983	Cplx2	0.174	0.727
ENSMUSG00000025867.984	Cplx2	-0.0837	0.84
ENSMUSG00000025867.985	Cplx2	-0.0274	0.976
ENSMUSG00000025867.986	Cplx2	0.0137	0.983
ENSMUSG00000025867.987	Cplx2	-0.0861	0.877
ENSMUSG00000025867.988	Cplx2	0.0951	0.856
ENSMUSG00000025867.989	Cplx2	-0.0145	0.983
ENSMUSG00000025867.990	Cplx2	-0.0382	0.943
ENSMUSG00000025867.991	Cplx2	0.174	0.57
ENSMUSG00000025867.992	Cplx2	0.161	0.688
ENSMUSG00000025867.993	Cplx2	0.118	0.727
ENSMUSG00000025867.994	Cplx2	-0.0491	0.931
ENSMUSG00000025867.995	Cplx2	0.14	0.715
ENSMUSG00000025867.996	Cplx2	0.0419	0.924
ENSMUSG00000025867.997	Cplx2	0.247	0.599
ENSMUSG00000025867.998	Cplx2	0.204	0.653
ENSMUSG00000025867.999	Cplx2	-0.0659	0.909
ENSMUSG00000025867.1000	Cplx2	0.256	0.446
ENSMUSG00000025867.1001	Cplx2	0.341	0.464
ENSMUSG00000025867.1002	Cplx2	0.428	0.251
ENSMUSG00000025867.1003	Cplx2	-0.2	0.812
ENSMUSG00000025867.1004	Cplx2	0.0759	0.924
ENSMUSG00000025867.1005	Cplx2	0.316	0.606
ENSMUSG00000025867.1006	Cplx2	0.206	0.809
ENSMUSG00000025867.1007	Cplx2	0.279	0.551
ENSMUSG00000025867.1008	Cplx2	0.262	0.673
ENSMUSG00000025867.1009	Cplx2	-0.123	0.9
ENSMUSG00000025867.1010	Cplx2	0.309	0.258
ENSMUSG00000025867.1011	Cplx2	0.246	0.73
ENSMUSG00000025867.1012	Cplx2	0.153	0.839
ENSMUSG00000025867.1013	Cplx2	0.299	0.715
ENSMUSG00000025867.1014	Cplx2	0.21	0.774
ENSMUSG00000025867.1015	Cplx2	0.155	0.848
ENSMUSG00000025867.1016	Cplx2	0.275	0.646
ENSMUSG00000025867.1017	Cplx2	0.326	0.62
ENSMUSG00000025867.1018	Cplx2	0.235	0.779
ENSMUSG00000025867.1019	Cplx2	0.171	0.818
ENSMUSG00000025867.1020	Cplx2	0.154	0.7
ENSMUSG00000025867.1021	Cplx2	0.114	0.857
ENSMUSG00000025867.1022	Cplx2	0.0431	0.911
ENSMUSG00000025867.1023	Cplx2	0.442	0.475
ENSMUSG00000025867.1024	Cplx2	0.226	0.722
ENSMUSG00000025867.1025	Cplx2	0.238	0.735
ENSMUSG00000025867.1026	Cplx2	0.0571	0.924
ENSMUSG00000025867.1027	Cplx2	0.309	0.627
ENSMUSG00000025867.1028	Cplx2	0.174	0.812
ENSMUSG00000025867.1029	Cplx2	0.179	0.829
ENSMUSG00000025867.1030	Cplx2	0.0853	0.919
ENSMUSG00000025867.1031	Cplx2	0.0774	0.906
ENSMUSG00000025867.1032	Cplx2	0.239	0.735
ENSMUSG00000025867.1033	Cplx2	0.132	0.882
ENSMUSG00000025867.1034	Cplx2	-0.00199	0.999
ENSMUSG00000025867.1035	Cplx2	-0.471	NA
ENSMUSG00000025867.1036	Cplx2	-0.0426	0.986
ENSMUSG00000025867.1037	Cplx2	0.809	NA
ENSMUSG00000025867.1038	Cplx2	0.204	NA
ENSMUSG00000008200.1	Fnbp4	0.717	NA
ENSMUSG00000008200.2	Fnbp4	2.5	NA
ENSMUSG00000008200.3	Fnbp4	2.16	NA
ENSMUSG00000008200.4	Fnbp4	0.109	0.919
ENSMUSG00000008200.5	Fnbp4	-0.687	NA
ENSMUSG00000008200.6	Fnbp4	2.25	NA
ENSMUSG00000008200.7	Fnbp4	-0.449	NA
ENSMUSG00000008200.8	Fnbp4	-0.924	NA
ENSMUSG00000008200.9	Fnbp4	-0.21	0.554
ENSMUSG00000008200.10	Fnbp4	0.00661	0.989
ENSMUSG00000008200.11	Fnbp4	-0.0519	0.897
ENSMUSG00000008200.12	Fnbp4	-0.238	NA
ENSMUSG00000008200.13	Fnbp4	-0.289	0.877
ENSMUSG00000008200.14	Fnbp4	-0.0835	0.933
ENSMUSG00000008200.15	Fnbp4	0.143	NA
ENSMUSG00000008200.16	Fnbp4	-0.107	0.824
ENSMUSG00000008200.17	Fnbp4	0.0753	0.926
ENSMUSG00000008200.18	Fnbp4	0.562	0.401
ENSMUSG00000008200.19	Fnbp4	0.385	0.471
ENSMUSG00000008200.20	Fnbp4	-0.112	0.837
ENSMUSG00000008200.21	Fnbp4	0.0921	0.858
ENSMUSG00000008200.22	Fnbp4	0.0618	0.936
ENSMUSG00000008200.23	Fnbp4	0.0953	0.897
ENSMUSG00000008200.24	Fnbp4	-0.0204	0.985
ENSMUSG00000008200.25	Fnbp4	0.745	0.204
ENSMUSG00000008200.26	Fnbp4	0.694	0.298
ENSMUSG00000008200.27	Fnbp4	0.703	0.189
ENSMUSG00000008200.28	Fnbp4	0.502	0.449
ENSMUSG00000008200.29	Fnbp4	0.367	0.662
ENSMUSG00000008200.30	Fnbp4	0.0805	0.929
ENSMUSG00000008200.31	Fnbp4	0.631	0.378
ENSMUSG00000008200.32	Fnbp4	1.01	0.182
ENSMUSG00000008200.33	Fnbp4	0.46	0.505
ENSMUSG00000008200.34	Fnbp4	0.662	0.207
ENSMUSG00000008200.35	Fnbp4	0.342	0.602
ENSMUSG00000008200.36	Fnbp4	0.19	0.816
ENSMUSG00000008200.37	Fnbp4	0.341	0.117
ENSMUSG00000008200.38	Fnbp4	0.697	0.00754
ENSMUSG00000008200.39	Fnbp4	0.875	0.0421
ENSMUSG00000008200.40	Fnbp4	0.125	0.862
ENSMUSG00000008200.41	Fnbp4	0.546	0.0283
ENSMUSG00000008200.42	Fnbp4	0.467	0.423
ENSMUSG00000008200.43	Fnbp4	0.64	0.34
ENSMUSG00000008200.44	Fnbp4	0.612	0.145
ENSMUSG00000008200.45	Fnbp4	0.868	0.0131
ENSMUSG00000008200.46	Fnbp4	0.43	0.478
ENSMUSG00000008200.47	Fnbp4	0.706	8.54e-06
ENSMUSG00000008200.48	Fnbp4	1.09	0.000371
ENSMUSG00000008200.49	Fnbp4	0.482	0.449
ENSMUSG00000008200.50	Fnbp4	0.547	0.153
ENSMUSG00000008200.51	Fnbp4	0.193	0.806
ENSMUSG00000008200.52	Fnbp4	0.566	0.164
ENSMUSG00000008200.53	Fnbp4	0.572	0.391
ENSMUSG00000008200.54	Fnbp4	0.371	0.576
ENSMUSG00000008200.55	Fnbp4	0.401	0.591
ENSMUSG00000008200.56	Fnbp4	0.614	0.337
ENSMUSG00000008200.57	Fnbp4	0.644	0.343
ENSMUSG00000008200.58	Fnbp4	0.199	0.81
ENSMUSG00000008200.59	Fnbp4	0.485	0.136
ENSMUSG00000008200.60	Fnbp4	-0.052	0.96
ENSMUSG00000008200.61	Fnbp4	0.86	NA
ENSMUSG00000008200.62	Fnbp4	0.181	0.927
ENSMUSG00000008200.63	Fnbp4	-0.237	0.85
ENSMUSG00000008200.64	Fnbp4	0.363	NA
ENSMUSG00000008200.65	Fnbp4	-0.354	0.686
ENSMUSG00000008200.66	Fnbp4	0.111	NA
ENSMUSG00000008200.67	Fnbp4	0.469	0.188
ENSMUSG00000008200.68	Fnbp4	1.19	NA
ENSMUSG00000008200.69	Fnbp4	0.709	NA
ENSMUSG00000008200.70	Fnbp4	0.752	NA
ENSMUSG00000008200.71	Fnbp4	-0.453	NA
ENSMUSG00000008200.72	Fnbp4	0.0415	0.969
ENSMUSG00000008200.73	Fnbp4	0.294	0.685
ENSMUSG00000008200.74	Fnbp4	0.158	0.755
ENSMUSG00000008200.75	Fnbp4	0.173	0.764
ENSMUSG00000008200.76	Fnbp4	0.673	NA
ENSMUSG00000008200.77	Fnbp4	0.385	0.411
ENSMUSG00000008200.78	Fnbp4	0.251	0.82
ENSMUSG00000008200.79	Fnbp4	-0.122	NA
ENSMUSG00000008200.80	Fnbp4	-0.0622	NA
ENSMUSG00000008200.81	Fnbp4	1.3	NA
ENSMUSG00000008200.82	Fnbp4	0.202	0.845
ENSMUSG00000008200.83	Fnbp4	0.205	0.603
ENSMUSG00000008200.84	Fnbp4	1.01	7.85e-10
ENSMUSG00000008200.85	Fnbp4	-0.214	0.771
ENSMUSG00000008200.86	Fnbp4	0.485	NA
ENSMUSG00000008200.87	Fnbp4	0.92	0.51
ENSMUSG00000008200.88	Fnbp4	-0.0977	0.906
ENSMUSG00000008200.89	Fnbp4	1.18	NA
ENSMUSG00000008200.90	Fnbp4	1.47	0.0214
ENSMUSG00000008200.91	Fnbp4	0.105	0.835
ENSMUSG00000008200.92	Fnbp4	0.597	0.606
ENSMUSG00000008200.93	Fnbp4	-0.14	0.857
ENSMUSG00000008200.94	Fnbp4	1.51	NA
ENSMUSG00000008200.95	Fnbp4	0.415	0.753
ENSMUSG00000008200.96	Fnbp4	0.391	NA
ENSMUSG00000008200.97	Fnbp4	0.279	0.839
ENSMUSG00000008200.98	Fnbp4	0.147	NA
ENSMUSG00000008200.99	Fnbp4	-0.373	NA
ENSMUSG00000008200.100	Fnbp4	-0.29	0.802
ENSMUSG00000008200.101	Fnbp4	0.00214	0.997
ENSMUSG00000008200.102	Fnbp4	0.00993	0.983
ENSMUSG00000008200.103	Fnbp4	-0.359	0.706
ENSMUSG00000008200.104	Fnbp4	-0.184	0.591
ENSMUSG00000008200.105	Fnbp4	-0.0553	NA
ENSMUSG00000008200.106	Fnbp4	0.11	0.904
ENSMUSG00000008200.107	Fnbp4	-0.119	0.846
ENSMUSG00000008200.108	Fnbp4	0.0714	0.957
ENSMUSG00000008200.109	Fnbp4	0.464	0.611
ENSMUSG00000008200.110	Fnbp4	0.397	0.81
ENSMUSG00000008200.111	Fnbp4	-0.0103	NA
ENSMUSG00000008200.112	Fnbp4	-0.142	NA
ENSMUSG00000008200.113	Fnbp4	0.84	0.0613
ENSMUSG00000008200.114	Fnbp4	-0.323	0.753
ENSMUSG00000008200.115	Fnbp4	1.44	NA
ENSMUSG00000008200.116	Fnbp4	0.116	NA
ENSMUSG00000008200.117	Fnbp4	-0.589	NA
ENSMUSG00000008200.118	Fnbp4	-0.121	0.932
ENSMUSG00000008200.119	Fnbp4	-0.308	0.705
ENSMUSG00000008200.120	Fnbp4	-0.694	0.0152
ENSMUSG00000008200.121	Fnbp4	-0.0866	NA
ENSMUSG00000008200.122	Fnbp4	-0.422	0.735
ENSMUSG00000008200.123	Fnbp4	-0.21	0.786
ENSMUSG00000008200.124	Fnbp4	0.954	NA
ENSMUSG00000008200.125	Fnbp4	-0.0305	NA
ENSMUSG00000008200.126	Fnbp4	-0.165	0.8
ENSMUSG00000008200.127	Fnbp4	-0.116	0.881
ENSMUSG00000008200.128	Fnbp4	-0.188	NA
ENSMUSG00000008200.129	Fnbp4	1.46	NA
ENSMUSG00000008200.130	Fnbp4	-0.269	0.646
ENSMUSG00000008200.131	Fnbp4	-0.00555	NA
ENSMUSG00000008200.132	Fnbp4	-0.0536	0.911
ENSMUSG00000008200.133	Fnbp4	1.31	0.214
ENSMUSG00000008200.134	Fnbp4	1.88	0.278
ENSMUSG00000008200.135	Fnbp4	0.358	0.804
ENSMUSG00000008200.136	Fnbp4	0.425	0.326
ENSMUSG00000008200.137	Fnbp4	0.318	0.321
ENSMUSG00000008200.138	Fnbp4	0.745	NA
ENSMUSG00000008200.139	Fnbp4	-0.117	0.851
ENSMUSG00000008200.140	Fnbp4	-0.274	0.504
ENSMUSG00000008200.141	Fnbp4	0.878	NA
ENSMUSG00000008200.142	Fnbp4	0.178	0.868
ENSMUSG00000008200.143	Fnbp4	0.519	NA
ENSMUSG00000008200.144	Fnbp4	-0.473	0.617
ENSMUSG00000008200.145	Fnbp4	-0.276	0.844
ENSMUSG00000008200.146	Fnbp4	0.0577	0.868
ENSMUSG00000008200.147	Fnbp4	0.264	0.761
ENSMUSG00000008200.148	Fnbp4	0.003	0.996
ENSMUSG00000008200.149	Fnbp4	0.726	0.103
ENSMUSG00000008200.150	Fnbp4	-0.0524	0.932
ENSMUSG00000008200.151	Fnbp4	0.466	NA
ENSMUSG00000008200.152	Fnbp4	-1.09	0.145
ENSMUSG00000008200.153	Fnbp4	-0.808	0.0954
ENSMUSG00000008200.154	Fnbp4	-0.247	0.836
ENSMUSG00000008200.155	Fnbp4	-0.595	0.0929
ENSMUSG00000008200.156	Fnbp4	0.108	0.931
ENSMUSG00000008200.157	Fnbp4	0.226	0.705
ENSMUSG00000008200.158	Fnbp4	-0.238	0.602
ENSMUSG00000008200.159	Fnbp4	0.487	0.504
ENSMUSG00000008200.160	Fnbp4	-0.252	0.607
ENSMUSG00000008200.161	Fnbp4	0.43	0.589
ENSMUSG00000008200.162	Fnbp4	0.207	NA
ENSMUSG00000008200.163	Fnbp4	0.423	NA
ENSMUSG00000008200.164	Fnbp4	-0.492	0.0502
ENSMUSG00000008200.165	Fnbp4	-0.49	0.656
ENSMUSG00000008200.166	Fnbp4	-0.579	NA
ENSMUSG00000008200.167	Fnbp4	-0.427	0.401
ENSMUSG00000008200.168	Fnbp4	0.0588	NA
ENSMUSG00000008200.169	Fnbp4	0.475	NA
ENSMUSG00000008200.170	Fnbp4	-0.167	NA
ENSMUSG00000008200.171	Fnbp4	0.0378	NA
ENSMUSG00000008200.172	Fnbp4	0.159	NA
ENSMUSG00000008200.173	Fnbp4	0.127	NA
ENSMUSG00000008200.174	Fnbp4	-0.188	NA
ENSMUSG00000008200.175	Fnbp4	0.367	NA
ENSMUSG00000008200.176	Fnbp4	0.206	NA
ENSMUSG00000008200.177	Fnbp4	0.151	0.911
ENSMUSG00000008200.178	Fnbp4	-0.397	0.653
ENSMUSG00000008200.179	Fnbp4	-0.817	NA
ENSMUSG00000008200.180	Fnbp4	-0.523	0.194
ENSMUSG00000008200.181	Fnbp4	-0.139	0.901
ENSMUSG00000008200.182	Fnbp4	-0.402	0.217
ENSMUSG00000008200.183	Fnbp4	0.114	NA
ENSMUSG00000008200.184	Fnbp4	1.5	NA
ENSMUSG00000008200.185	Fnbp4	0.988	0.161
ENSMUSG00000008200.186	Fnbp4	-0.172	NA
ENSMUSG00000008200.187	Fnbp4	1.88	NA
ENSMUSG00000008200.188	Fnbp4	0.17	0.897
ENSMUSG00000008200.189	Fnbp4	0.214	0.81
ENSMUSG00000008200.190	Fnbp4	-0.45	0.275
ENSMUSG00000008200.191	Fnbp4	0.257	0.717
ENSMUSG00000008200.192	Fnbp4	0.137	0.872
ENSMUSG00000008200.193	Fnbp4	0.145	0.877
ENSMUSG00000008200.194	Fnbp4	0.198	0.757
ENSMUSG00000008200.195	Fnbp4	0.286	0.671
ENSMUSG00000008200.196	Fnbp4	-0.302	0.504
ENSMUSG00000008200.197	Fnbp4	-0.169	NA
ENSMUSG00000008200.198	Fnbp4	-0.764	0.0811
ENSMUSG00000008200.199	Fnbp4	-0.484	0.646
ENSMUSG00000008200.200	Fnbp4	-0.531	NA
ENSMUSG00000008200.201	Fnbp4	-0.189	NA
ENSMUSG00000008200.202	Fnbp4	-0.921	NA
ENSMUSG00000008200.203	Fnbp4	-0.546	NA
ENSMUSG00000008200.204	Fnbp4	4.5	NA
ENSMUSG00000008200.205	Fnbp4	0.479	NA
ENSMUSG00000008200.206	Fnbp4	1.24	0.396
ENSMUSG00000008200.207	Fnbp4	0.295	0.712
ENSMUSG00000008200.208	Fnbp4	0.263	NA
ENSMUSG00000008200.209	Fnbp4	0.678	NA
ENSMUSG00000008200.210	Fnbp4	1.63	NA
ENSMUSG00000008200.211	Fnbp4	0.879	NA
ENSMUSG00000008200.212	Fnbp4	-0.255	NA
ENSMUSG00000008200.213	Fnbp4	2.36	NA
ENSMUSG00000008200.214	Fnbp4	1.5	NA
ENSMUSG00000008200.215	Fnbp4	0.664	NA
ENSMUSG00000008200.216	Fnbp4	-0.197	NA
ENSMUSG00000008200.217	Fnbp4	0.249	NA
[truncated: 5,361 more rows]
