# Supplementary material for: High-throughput identification of RNA localization elements in neuronal cells
Source: Nucleic Acids Res. 2022 Sep 15;50(18):10626–42. doi: 10.1093/nar/gkac763 (PMC9561290; doi:10.1093/nar/gkac763)
Supplement: gkac763_Supplemental_Files [file gkac763_supplemental_files.zip › TableS3.xlsx]

## Sheet: TableS3
oligoid	genename	neuritelog2FC	padj
ENSMUSG00000033032.1	Afap1l1	-0.0734	0.93
ENSMUSG00000033032.2	Afap1l1	0.246	0.0773
ENSMUSG00000033032.3	Afap1l1	0.576	0.000677
ENSMUSG00000033032.4	Afap1l1	-0.415	0.266
ENSMUSG00000033032.5	Afap1l1	-0.554	0.032
ENSMUSG00000033032.6	Afap1l1	0.131	0.8
ENSMUSG00000033032.7	Afap1l1	-0.309	0.278
ENSMUSG00000033032.8	Afap1l1	-0.36	0.322
ENSMUSG00000033032.9	Afap1l1	-0.139	0.891
ENSMUSG00000033032.10	Afap1l1	-0.102	0.916
ENSMUSG00000033032.11	Afap1l1	-0.249	0.771
ENSMUSG00000033032.12	Afap1l1	-0.0418	0.929
ENSMUSG00000033032.13	Afap1l1	0.298	0.275
ENSMUSG00000033032.14	Afap1l1	0.0906	0.662
ENSMUSG00000033032.15	Afap1l1	-0.455	0.216
ENSMUSG00000033032.16	Afap1l1	0.239	0.385
ENSMUSG00000033032.17	Afap1l1	0.27	0.286
ENSMUSG00000033032.18	Afap1l1	-0.0784	0.8
ENSMUSG00000033032.19	Afap1l1	0.0148	0.962
ENSMUSG00000033032.20	Afap1l1	-0.0913	0.753
ENSMUSG00000033032.21	Afap1l1	0.0507	0.836
ENSMUSG00000033032.22	Afap1l1	-0.0333	0.964
ENSMUSG00000033032.23	Afap1l1	0.0629	0.939
ENSMUSG00000033032.24	Afap1l1	0.00308	0.994
ENSMUSG00000033032.25	Afap1l1	-0.0672	0.927
ENSMUSG00000033032.26	Afap1l1	0.177	0.468
ENSMUSG00000033032.27	Afap1l1	0.194	0.602
ENSMUSG00000033032.28	Afap1l1	-0.134	0.346
ENSMUSG00000033032.29	Afap1l1	0.136	0.534
ENSMUSG00000033032.30	Afap1l1	0.237	0.718
ENSMUSG00000033032.31	Afap1l1	0.341	0.117
ENSMUSG00000033032.32	Afap1l1	0.419	0.579
ENSMUSG00000033032.33	Afap1l1	-0.0105	0.975
ENSMUSG00000033032.34	Afap1l1	0.373	0.219
ENSMUSG00000033032.35	Afap1l1	-0.393	0.387
ENSMUSG00000033032.36	Afap1l1	0.572	0.446
ENSMUSG00000033032.37	Afap1l1	-0.0977	0.745
ENSMUSG00000033032.38	Afap1l1	0.375	0.128
ENSMUSG00000033032.39	Afap1l1	0.0663	0.921
ENSMUSG00000033032.40	Afap1l1	0.364	0.542
ENSMUSG00000033032.41	Afap1l1	0.0168	0.958
ENSMUSG00000033032.42	Afap1l1	0.42	0.0497
ENSMUSG00000033032.43	Afap1l1	0.112	0.889
ENSMUSG00000033032.44	Afap1l1	0.528	0.0159
ENSMUSG00000033032.45	Afap1l1	-0.0961	0.66
ENSMUSG00000033032.46	Afap1l1	0.0907	0.726
ENSMUSG00000033032.47	Afap1l1	0.164	0.713
ENSMUSG00000033032.48	Afap1l1	-0.028	0.933
ENSMUSG00000033032.49	Afap1l1	0.152	0.782
ENSMUSG00000033032.50	Afap1l1	0.0825	0.8
ENSMUSG00000033032.51	Afap1l1	0.508	0.000668
ENSMUSG00000033032.52	Afap1l1	0.257	0.358
ENSMUSG00000033032.53	Afap1l1	0.279	0.46
ENSMUSG00000033032.54	Afap1l1	-0.135	0.749
ENSMUSG00000033032.55	Afap1l1	0.163	0.552
ENSMUSG00000033032.56	Afap1l1	0.0641	0.784
ENSMUSG00000033032.57	Afap1l1	0.215	0.7
ENSMUSG00000033032.58	Afap1l1	-0.203	0.675
ENSMUSG00000033032.59	Afap1l1	0.133	0.595
ENSMUSG00000033032.60	Afap1l1	-0.606	0.00151
ENSMUSG00000033032.61	Afap1l1	-0.134	0.772
ENSMUSG00000033032.62	Afap1l1	-0.378	0.577
ENSMUSG00000033032.63	Afap1l1	-0.199	0.597
ENSMUSG00000033032.64	Afap1l1	-0.365	0.423
ENSMUSG00000033032.65	Afap1l1	-0.263	0.774
ENSMUSG00000033032.66	Afap1l1	-0.135	0.798
ENSMUSG00000033032.67	Afap1l1	-0.104	0.786
ENSMUSG00000033032.68	Afap1l1	0.0229	0.945
ENSMUSG00000033032.69	Afap1l1	-0.121	0.831
ENSMUSG00000033032.70	Afap1l1	-0.182	0.575
ENSMUSG00000033032.71	Afap1l1	0.0692	0.876
ENSMUSG00000033032.72	Afap1l1	0.235	0.445
ENSMUSG00000033032.73	Afap1l1	-0.518	0.369
ENSMUSG00000033032.74	Afap1l1	-0.22	0.0692
ENSMUSG00000033032.75	Afap1l1	0.456	0.33
ENSMUSG00000033032.76	Afap1l1	0.169	0.891
ENSMUSG00000033032.77	Afap1l1	-0.939	NA
ENSMUSG00000033032.78	Afap1l1	-0.119	0.891
ENSMUSG00000033032.79	Afap1l1	0.191	0.568
ENSMUSG00000033032.80	Afap1l1	-0.201	0.664
ENSMUSG00000033032.81	Afap1l1	-0.131	0.706
ENSMUSG00000033032.82	Afap1l1	-0.308	0.211
ENSMUSG00000033032.83	Afap1l1	-0.387	0.441
ENSMUSG00000033032.84	Afap1l1	0.0046	0.987
ENSMUSG00000033032.85	Afap1l1	0.116	0.863
ENSMUSG00000033032.86	Afap1l1	-0.56	0.282
ENSMUSG00000033032.87	Afap1l1	-0.524	0.113
ENSMUSG00000033032.88	Afap1l1	-0.0311	0.951
ENSMUSG00000033032.89	Afap1l1	-0.0788	0.941
ENSMUSG00000033032.90	Afap1l1	-0.0193	0.974
ENSMUSG00000033032.91	Afap1l1	-0.0904	0.854
ENSMUSG00000033032.92	Afap1l1	0.22	0.68
ENSMUSG00000033032.93	Afap1l1	-0.912	0.000581
ENSMUSG00000033032.94	Afap1l1	0.0642	0.845
ENSMUSG00000033032.95	Afap1l1	0.126	0.673
ENSMUSG00000033032.96	Afap1l1	0.118	0.886
ENSMUSG00000033032.97	Afap1l1	0.204	0.763
ENSMUSG00000033032.98	Afap1l1	-0.176	0.555
ENSMUSG00000033032.99	Afap1l1	-0.755	0.369
ENSMUSG00000033032.100	Afap1l1	-0.22	0.49
ENSMUSG00000033032.101	Afap1l1	0.3	0.278
ENSMUSG00000033032.102	Afap1l1	-0.851	0.069
ENSMUSG00000033032.103	Afap1l1	-0.705	0.0239
ENSMUSG00000033032.104	Afap1l1	0.162	0.784
ENSMUSG00000033032.105	Afap1l1	-0.00774	0.988
ENSMUSG00000033032.106	Afap1l1	0.231	0.763
ENSMUSG00000033032.107	Afap1l1	0.302	0.562
ENSMUSG00000033032.108	Afap1l1	0.106	0.924
ENSMUSG00000033032.109	Afap1l1	0.0344	0.967
ENSMUSG00000033032.110	Afap1l1	1.21	0.0515
ENSMUSG00000033032.111	Afap1l1	-0.138	0.782
ENSMUSG00000033032.112	Afap1l1	0.291	0.633
ENSMUSG00000033032.113	Afap1l1	0.116	0.661
ENSMUSG00000033032.114	Afap1l1	0.714	0.0769
ENSMUSG00000033032.115	Afap1l1	0.168	0.619
ENSMUSG00000033032.116	Afap1l1	-0.202	0.215
ENSMUSG00000033032.117	Afap1l1	-0.207	0.365
ENSMUSG00000033032.118	Afap1l1	-0.189	0.716
ENSMUSG00000033032.119	Afap1l1	0.0814	0.92
ENSMUSG00000033032.120	Afap1l1	-0.421	0.0771
ENSMUSG00000033032.121	Afap1l1	0.169	0.607
ENSMUSG00000033032.122	Afap1l1	0.415	0.316
ENSMUSG00000033032.123	Afap1l1	0.429	0.495
ENSMUSG00000033032.124	Afap1l1	0.21	0.509
ENSMUSG00000033032.125	Afap1l1	0.0355	0.927
ENSMUSG00000033032.126	Afap1l1	0.266	0.131
ENSMUSG00000033032.127	Afap1l1	0.428	0.000298
ENSMUSG00000033032.128	Afap1l1	-0.105	0.839
ENSMUSG00000033032.129	Afap1l1	0.469	0.00532
ENSMUSG00000033032.130	Afap1l1	0.599	0.161
ENSMUSG00000033032.131	Afap1l1	0.0737	0.789
ENSMUSG00000033032.132	Afap1l1	0.0944	0.739
ENSMUSG00000033032.133	Afap1l1	0.156	0.695
ENSMUSG00000033032.134	Afap1l1	-0.0575	0.875
ENSMUSG00000033032.135	Afap1l1	0.275	0.114
ENSMUSG00000033032.136	Afap1l1	0.0738	0.784
ENSMUSG00000033032.137	Afap1l1	0.152	0.298
ENSMUSG00000033032.138	Afap1l1	0.0197	0.942
ENSMUSG00000033032.139	Afap1l1	-0.158	0.67
ENSMUSG00000033032.140	Afap1l1	0.283	0.211
ENSMUSG00000033032.141	Afap1l1	0.102	0.698
ENSMUSG00000033032.142	Afap1l1	-0.0239	0.962
ENSMUSG00000033032.143	Afap1l1	-0.0055	0.989
ENSMUSG00000033032.144	Afap1l1	0.0538	0.853
ENSMUSG00000033032.145	Afap1l1	-0.0342	0.913
ENSMUSG00000033032.146	Afap1l1	0.157	0.325
ENSMUSG00000033032.147	Afap1l1	-0.0279	0.964
ENSMUSG00000033032.148	Afap1l1	-0.279	0.307
ENSMUSG00000033032.149	Afap1l1	0.116	0.878
ENSMUSG00000033032.150	Afap1l1	0.152	0.716
ENSMUSG00000033032.151	Afap1l1	-0.222	0.862
ENSMUSG00000033032.152	Afap1l1	0.265	0.326
ENSMUSG00000033032.153	Afap1l1	-0.119	0.802
ENSMUSG00000033032.154	Afap1l1	0.00418	0.985
ENSMUSG00000033032.155	Afap1l1	0.178	0.419
ENSMUSG00000033032.156	Afap1l1	-0.0409	0.917
ENSMUSG00000033032.157	Afap1l1	-0.127	0.693
ENSMUSG00000033032.158	Afap1l1	0.172	0.315
ENSMUSG00000033032.159	Afap1l1	0.0896	0.815
ENSMUSG00000033032.160	Afap1l1	0.034	0.949
ENSMUSG00000033032.161	Afap1l1	0.181	0.853
ENSMUSG00000033032.162	Afap1l1	-0.0184	0.97
ENSMUSG00000033032.163	Afap1l1	-0.0194	0.967
ENSMUSG00000033032.164	Afap1l1	0.323	0.33
ENSMUSG00000033032.165	Afap1l1	-0.22	0.756
ENSMUSG00000033032.166	Afap1l1	-0.139	0.59
ENSMUSG00000033032.167	Afap1l1	0.265	0.671
ENSMUSG00000033032.168	Afap1l1	-0.107	0.835
ENSMUSG00000033032.169	Afap1l1	-0.00552	0.981
ENSMUSG00000033032.170	Afap1l1	0.0985	0.872
ENSMUSG00000033032.171	Afap1l1	-0.937	0.227
ENSMUSG00000033032.172	Afap1l1	-0.115	0.572
ENSMUSG00000033032.173	Afap1l1	0.178	0.427
ENSMUSG00000033032.174	Afap1l1	0.288	0.511
ENSMUSG00000033032.175	Afap1l1	0.38	0.0959
ENSMUSG00000033032.176	Afap1l1	0.214	0.549
ENSMUSG00000033032.177	Afap1l1	0.188	0.829
ENSMUSG00000033032.178	Afap1l1	-0.209	0.344
ENSMUSG00000033032.179	Afap1l1	-0.0753	0.76
ENSMUSG00000033032.180	Afap1l1	0.0617	0.905
ENSMUSG00000033032.181	Afap1l1	-0.316	0.383
ENSMUSG00000033032.182	Afap1l1	0.032	0.962
ENSMUSG00000033032.183	Afap1l1	-0.0401	0.962
ENSMUSG00000033032.184	Afap1l1	0.0512	0.931
ENSMUSG00000033032.185	Afap1l1	-0.236	0.463
ENSMUSG00000033032.186	Afap1l1	0.0894	0.773
ENSMUSG00000033032.187	Afap1l1	0.0997	0.714
ENSMUSG00000033032.188	Afap1l1	-0.0993	0.73
ENSMUSG00000033032.189	Afap1l1	-0.292	0.289
ENSMUSG00000033032.190	Afap1l1	-0.00998	0.983
ENSMUSG00000033032.191	Afap1l1	-0.0552	0.892
ENSMUSG00000033032.192	Afap1l1	-0.108	0.685
ENSMUSG00000033032.193	Afap1l1	0.0747	0.837
ENSMUSG00000033032.194	Afap1l1	-0.48	0.258
ENSMUSG00000033032.195	Afap1l1	-0.155	0.802
ENSMUSG00000033032.196	Afap1l1	0.245	0.459
ENSMUSG00000033032.197	Afap1l1	-0.0216	0.975
ENSMUSG00000033032.198	Afap1l1	0.315	0.679
ENSMUSG00000033032.199	Afap1l1	-1.28	NA
ENSMUSG00000033032.200	Afap1l1	0.0818	0.911
ENSMUSG00000033032.201	Afap1l1	-0.116	0.828
ENSMUSG00000033032.202	Afap1l1	0.0572	0.957
ENSMUSG00000033032.203	Afap1l1	-0.0848	0.886
ENSMUSG00000033032.204	Afap1l1	0.115	0.866
ENSMUSG00000033032.205	Afap1l1	0.24	0.582
ENSMUSG00000033032.206	Afap1l1	0.377	0.309
ENSMUSG00000033032.207	Afap1l1	-0.159	0.791
ENSMUSG00000033032.208	Afap1l1	-0.0458	0.918
ENSMUSG00000033032.209	Afap1l1	-0.531	0.00308
ENSMUSG00000033032.210	Afap1l1	-0.135	0.785
ENSMUSG00000033032.211	Afap1l1	0.277	0.663
ENSMUSG00000033032.212	Afap1l1	0.548	0.398
ENSMUSG00000033032.213	Afap1l1	0.217	0.283
ENSMUSG00000033032.214	Afap1l1	0.377	0.098
ENSMUSG00000033032.215	Afap1l1	0.414	0.0202
ENSMUSG00000033032.216	Afap1l1	0.667	0.0487
ENSMUSG00000033032.217	Afap1l1	0.164	NA
ENSMUSG00000033032.218	Afap1l1	0.577	0.0951
ENSMUSG00000033032.219	Afap1l1	-0.223	0.661
ENSMUSG00000033032.220	Afap1l1	0.199	0.553
ENSMUSG00000033032.221	Afap1l1	0.133	0.598
ENSMUSG00000033032.222	Afap1l1	0.455	0.0905
ENSMUSG00000033032.223	Afap1l1	0.0553	0.905
ENSMUSG00000038587.1	Akap12	0.154	0.847
ENSMUSG00000038587.2	Akap12	0.632	0.476
ENSMUSG00000038587.3	Akap12	-0.18	0.788
ENSMUSG00000038587.4	Akap12	0.465	0.406
ENSMUSG00000038587.5	Akap12	0.014	0.969
ENSMUSG00000038587.6	Akap12	0.638	0.384
ENSMUSG00000038587.7	Akap12	-0.136	NA
ENSMUSG00000038587.8	Akap12	0.265	0.331
ENSMUSG00000038587.9	Akap12	-0.325	0.746
ENSMUSG00000038587.10	Akap12	0.117	0.927
ENSMUSG00000038587.11	Akap12	0.0309	0.975
ENSMUSG00000038587.12	Akap12	-0.615	NA
ENSMUSG00000038587.13	Akap12	-0.749	0.326
ENSMUSG00000038587.14	Akap12	-0.596	NA
ENSMUSG00000038587.15	Akap12	0.532	1.63e-06
ENSMUSG00000038587.16	Akap12	0.46	NA
ENSMUSG00000038587.17	Akap12	-0.0459	0.934
ENSMUSG00000038587.18	Akap12	0.204	0.635
ENSMUSG00000038587.19	Akap12	-0.0639	0.91
ENSMUSG00000038587.20	Akap12	-1.65	NA
ENSMUSG00000038587.21	Akap12	-0.22	NA
ENSMUSG00000038587.22	Akap12	-0.0873	0.781
ENSMUSG00000038587.23	Akap12	0.0212	0.973
ENSMUSG00000038587.24	Akap12	0.154	0.647
ENSMUSG00000038587.25	Akap12	0.238	0.637
ENSMUSG00000038587.26	Akap12	-2.36	NA
ENSMUSG00000038587.27	Akap12	-0.435	NA
ENSMUSG00000038587.28	Akap12	0.509	0.343
ENSMUSG00000038587.29	Akap12	-0.29	0.703
ENSMUSG00000038587.30	Akap12	0.14	0.809
ENSMUSG00000038587.31	Akap12	-0.497	0.23
ENSMUSG00000038587.32	Akap12	0.924	NA
ENSMUSG00000038587.33	Akap12	0.167	0.892
ENSMUSG00000038587.34	Akap12	0.0888	NA
ENSMUSG00000038587.35	Akap12	0.194	0.64
ENSMUSG00000038587.36	Akap12	-0.204	0.829
ENSMUSG00000038587.37	Akap12	-0.713	NA
ENSMUSG00000038587.38	Akap12	0.374	0.361
ENSMUSG00000038587.39	Akap12	0.0549	NA
ENSMUSG00000038587.40	Akap12	0.0768	0.833
ENSMUSG00000038587.41	Akap12	-0.203	0.838
ENSMUSG00000038587.42	Akap12	0.156	0.861
ENSMUSG00000038587.43	Akap12	0.253	0.468
ENSMUSG00000038587.44	Akap12	-0.0412	NA
ENSMUSG00000038587.45	Akap12	0.169	0.776
ENSMUSG00000038587.46	Akap12	0.376	0.853
ENSMUSG00000038587.47	Akap12	-0.16	0.671
ENSMUSG00000038587.48	Akap12	-0.588	0.461
ENSMUSG00000038587.49	Akap12	0.0501	0.952
ENSMUSG00000038587.50	Akap12	0.162	0.718
ENSMUSG00000038587.51	Akap12	0.205	0.83
ENSMUSG00000038587.52	Akap12	0.0164	0.979
ENSMUSG00000038587.53	Akap12	-0.0495	0.831
ENSMUSG00000038587.54	Akap12	0.372	0.0713
ENSMUSG00000038587.55	Akap12	-0.0035	0.994
ENSMUSG00000038587.56	Akap12	-0.666	0.577
ENSMUSG00000038587.57	Akap12	0.294	0.296
ENSMUSG00000038587.58	Akap12	0.088	0.842
ENSMUSG00000038587.59	Akap12	0.0122	0.978
ENSMUSG00000038587.60	Akap12	0.396	0.446
ENSMUSG00000038587.61	Akap12	0.247	0.265
ENSMUSG00000038587.62	Akap12	-0.277	0.453
ENSMUSG00000038587.63	Akap12	-0.262	0.633
ENSMUSG00000038587.64	Akap12	1.2	0.0096
ENSMUSG00000038587.65	Akap12	0.255	0.633
ENSMUSG00000038587.66	Akap12	0.21	0.298
ENSMUSG00000038587.67	Akap12	0.45	0.309
ENSMUSG00000038587.68	Akap12	0.18	0.806
ENSMUSG00000038587.69	Akap12	0.836	NA
ENSMUSG00000038587.70	Akap12	-0.115	0.686
ENSMUSG00000038587.71	Akap12	-0.136	0.375
ENSMUSG00000038587.72	Akap12	0.0116	0.964
ENSMUSG00000038587.73	Akap12	0.124	0.632
ENSMUSG00000038587.74	Akap12	0.182	0.662
ENSMUSG00000038587.75	Akap12	-0.195	0.662
ENSMUSG00000038587.76	Akap12	-0.0443	0.918
ENSMUSG00000038587.77	Akap12	-0.122	0.733
ENSMUSG00000038587.78	Akap12	-0.0399	0.924
ENSMUSG00000038587.79	Akap12	0.339	0.00905
ENSMUSG00000038587.80	Akap12	-0.251	0.0973
ENSMUSG00000038587.81	Akap12	-0.287	0.125
ENSMUSG00000038587.82	Akap12	-0.0497	0.874
ENSMUSG00000038587.83	Akap12	0.193	0.276
ENSMUSG00000038587.84	Akap12	-0.168	0.528
ENSMUSG00000038587.85	Akap12	0.022	0.955
ENSMUSG00000038587.86	Akap12	-0.121	0.689
ENSMUSG00000038587.87	Akap12	0.0475	0.853
ENSMUSG00000038587.88	Akap12	-0.0452	0.845
ENSMUSG00000038587.89	Akap12	0.0929	0.706
ENSMUSG00000038587.90	Akap12	-0.0546	0.836
ENSMUSG00000038587.91	Akap12	0.0895	0.662
ENSMUSG00000038587.92	Akap12	0.169	0.565
ENSMUSG00000038587.93	Akap12	0.307	0.0319
ENSMUSG00000038587.94	Akap12	-0.0278	0.91
ENSMUSG00000038587.95	Akap12	0.226	0.185
ENSMUSG00000038587.96	Akap12	-0.103	0.73
ENSMUSG00000038587.97	Akap12	0.232	0.413
ENSMUSG00000038587.98	Akap12	0.0489	0.898
ENSMUSG00000038587.99	Akap12	-0.189	0.132
ENSMUSG00000038587.100	Akap12	0.254	0.166
ENSMUSG00000038587.101	Akap12	-0.119	0.434
ENSMUSG00000038587.102	Akap12	-0.0151	0.973
ENSMUSG00000038587.103	Akap12	-0.265	0.283
ENSMUSG00000038587.104	Akap12	0.311	0.694
ENSMUSG00000038587.105	Akap12	0.13	0.677
ENSMUSG00000038587.106	Akap12	-0.243	0.0911
ENSMUSG00000038587.107	Akap12	-0.157	0.699
ENSMUSG00000038587.108	Akap12	-0.247	0.754
ENSMUSG00000038587.109	Akap12	0.045	0.886
ENSMUSG00000038587.110	Akap12	-0.413	0.266
ENSMUSG00000038587.111	Akap12	-0.0201	0.954
ENSMUSG00000038587.112	Akap12	-0.0795	0.716
ENSMUSG00000038587.113	Akap12	0.405	0.522
ENSMUSG00000038587.114	Akap12	-0.162	0.583
ENSMUSG00000038587.115	Akap12	0.0335	0.924
ENSMUSG00000038587.116	Akap12	0.184	0.55
ENSMUSG00000038587.117	Akap12	-0.58	0.545
ENSMUSG00000038587.118	Akap12	-0.469	0.611
ENSMUSG00000038587.119	Akap12	0.0537	0.916
ENSMUSG00000038587.120	Akap12	-0.205	0.64
ENSMUSG00000038587.121	Akap12	0.451	0.639
ENSMUSG00000038587.122	Akap12	-0.321	0.515
ENSMUSG00000038587.123	Akap12	0.554	NA
ENSMUSG00000038587.124	Akap12	-0.0086	0.988
ENSMUSG00000038587.125	Akap12	-0.25	NA
ENSMUSG00000038587.126	Akap12	-1.08	NA
ENSMUSG00000038587.127	Akap12	0.155	0.806
ENSMUSG00000038587.128	Akap12	0.551	NA
ENSMUSG00000038587.129	Akap12	-0.42	NA
ENSMUSG00000038587.130	Akap12	0.0465	0.937
ENSMUSG00000038587.131	Akap12	-0.392	0.364
ENSMUSG00000038587.132	Akap12	-0.59	NA
ENSMUSG00000038587.133	Akap12	-0.375	0.587
ENSMUSG00000038587.134	Akap12	0.209	NA
ENSMUSG00000038587.135	Akap12	-0.626	0.0451
ENSMUSG00000038587.136	Akap12	0.305	0.607
ENSMUSG00000038587.137	Akap12	0.0604	0.921
ENSMUSG00000038587.138	Akap12	-0.0102	0.986
ENSMUSG00000038587.139	Akap12	-0.0546	0.897
ENSMUSG00000038587.140	Akap12	-0.742	0.0666
ENSMUSG00000038587.141	Akap12	-0.248	0.524
ENSMUSG00000038587.142	Akap12	0.00184	0.998
ENSMUSG00000038587.143	Akap12	0.591	0.284
ENSMUSG00000038587.144	Akap12	-0.0504	0.927
ENSMUSG00000038587.145	Akap12	0.122	0.804
ENSMUSG00000038587.146	Akap12	-0.318	0.132
ENSMUSG00000038587.147	Akap12	-0.473	0.26
ENSMUSG00000038587.148	Akap12	-0.568	0.392
ENSMUSG00000038587.149	Akap12	0.0477	0.964
ENSMUSG00000038587.150	Akap12	-0.0736	0.909
ENSMUSG00000038587.151	Akap12	0.135	0.515
ENSMUSG00000038587.152	Akap12	0.275	0.283
ENSMUSG00000038587.153	Akap12	0.485	0.239
ENSMUSG00000038587.154	Akap12	-0.0199	0.975
ENSMUSG00000038587.155	Akap12	0.131	0.892
ENSMUSG00000038587.156	Akap12	-0.213	0.304
ENSMUSG00000038587.157	Akap12	-0.222	0.132
ENSMUSG00000038587.158	Akap12	0.362	0.00147
ENSMUSG00000038587.159	Akap12	0.0768	0.806
ENSMUSG00000038587.160	Akap12	0.0323	0.929
ENSMUSG00000038587.161	Akap12	0.168	0.641
ENSMUSG00000038587.162	Akap12	0.0486	0.888
ENSMUSG00000038587.163	Akap12	0.118	0.763
ENSMUSG00000038587.164	Akap12	0.0521	0.945
ENSMUSG00000038587.165	Akap12	0.238	0.228
ENSMUSG00000038587.166	Akap12	0.27	0.34
ENSMUSG00000038587.167	Akap12	-0.0182	0.973
ENSMUSG00000038587.168	Akap12	0.191	0.484
ENSMUSG00000038587.169	Akap12	-0.0727	0.849
ENSMUSG00000038587.170	Akap12	-0.0173	0.951
ENSMUSG00000038587.171	Akap12	-0.21	0.592
ENSMUSG00000038587.172	Akap12	0.36	0.0835
ENSMUSG00000038587.173	Akap12	0.0431	0.912
ENSMUSG00000038587.174	Akap12	0.0736	0.745
ENSMUSG00000038587.175	Akap12	-0.0604	0.825
ENSMUSG00000038587.176	Akap12	0.0989	0.837
ENSMUSG00000038587.177	Akap12	-0.186	0.319
ENSMUSG00000038587.178	Akap12	-0.00664	0.988
ENSMUSG00000038587.179	Akap12	-0.588	0.0204
ENSMUSG00000038587.180	Akap12	0.146	0.458
ENSMUSG00000038587.181	Akap12	0.353	0.345
ENSMUSG00000038587.182	Akap12	-0.0796	0.78
ENSMUSG00000038587.183	Akap12	0.146	0.565
ENSMUSG00000038587.184	Akap12	-0.0517	0.921
ENSMUSG00000038587.185	Akap12	-0.163	0.763
ENSMUSG00000038587.186	Akap12	-0.118	0.856
ENSMUSG00000038587.187	Akap12	0.0723	0.823
ENSMUSG00000038587.188	Akap12	-0.227	0.682
ENSMUSG00000038587.189	Akap12	0.0993	0.805
ENSMUSG00000038587.190	Akap12	-0.11	0.685
ENSMUSG00000038587.191	Akap12	-0.0267	0.92
ENSMUSG00000038587.192	Akap12	-0.0813	0.899
ENSMUSG00000038587.193	Akap12	-0.136	0.711
ENSMUSG00000038587.194	Akap12	0.236	0.529
ENSMUSG00000038587.195	Akap12	-0.104	0.64
ENSMUSG00000038587.196	Akap12	0.22	0.307
ENSMUSG00000038587.197	Akap12	-0.117	0.8
ENSMUSG00000038587.198	Akap12	-0.152	0.696
ENSMUSG00000038587.199	Akap12	0.0118	0.975
ENSMUSG00000038587.200	Akap12	-0.028	0.911
ENSMUSG00000038587.201	Akap12	-0.0965	0.63
ENSMUSG00000038587.202	Akap12	-0.0624	0.835
ENSMUSG00000038587.203	Akap12	0.023	0.97
ENSMUSG00000038587.204	Akap12	-0.554	0.226
ENSMUSG00000038587.205	Akap12	0.0548	0.867
ENSMUSG00000038587.206	Akap12	-0.578	0.0122
ENSMUSG00000038587.207	Akap12	-0.666	0.0195
ENSMUSG00000038587.208	Akap12	0.144	0.773
ENSMUSG00000038587.209	Akap12	-0.0576	0.919
ENSMUSG00000038587.210	Akap12	-0.814	0.25
ENSMUSG00000038587.211	Akap12	-0.0563	0.921
ENSMUSG00000038587.212	Akap12	-0.261	0.669
ENSMUSG00000038587.213	Akap12	-0.315	0.317
ENSMUSG00000038587.214	Akap12	-0.0487	0.853
ENSMUSG00000038587.215	Akap12	0.801	0.0228
ENSMUSG00000038587.216	Akap12	-0.582	0.0999
ENSMUSG00000038587.217	Akap12	0.1	0.909
ENSMUSG00000038587.218	Akap12	0.365	0.411
ENSMUSG00000038587.219	Akap12	0.109	0.624
ENSMUSG00000038587.220	Akap12	-0.383	0.0478
ENSMUSG00000038587.221	Akap12	-0.314	0.349
ENSMUSG00000038587.222	Akap12	0.567	0.262
ENSMUSG00000038587.223	Akap12	-0.484	0.0758
ENSMUSG00000038587.224	Akap12	0.289	0.37
ENSMUSG00000038587.225	Akap12	-0.465	0.203
ENSMUSG00000038587.226	Akap12	-0.0186	0.964
ENSMUSG00000038587.227	Akap12	-0.0475	0.897
ENSMUSG00000038587.228	Akap12	-0.0387	0.914
ENSMUSG00000038587.229	Akap12	-0.0532	0.931
ENSMUSG00000038587.230	Akap12	0.0599	0.911
ENSMUSG00000038587.231	Akap12	0.325	0.126
ENSMUSG00000038587.232	Akap12	0.384	0.0661
ENSMUSG00000038587.233	Akap12	0.113	0.439
ENSMUSG00000038587.234	Akap12	-0.0141	0.97
ENSMUSG00000038587.235	Akap12	-0.194	0.234
ENSMUSG00000038587.236	Akap12	-0.0417	0.912
ENSMUSG00000038587.237	Akap12	-0.098	0.628
ENSMUSG00000038587.238	Akap12	-0.124	0.781
ENSMUSG00000038587.239	Akap12	-0.264	0.154
ENSMUSG00000038587.240	Akap12	0.0015	0.995
ENSMUSG00000038587.241	Akap12	-0.377	0.439
ENSMUSG00000038587.242	Akap12	0.0807	0.815
ENSMUSG00000038587.243	Akap12	0.198	0.177
ENSMUSG00000038587.244	Akap12	-0.0472	0.866
ENSMUSG00000038587.245	Akap12	-0.244	0.67
ENSMUSG00000038587.246	Akap12	-0.113	0.686
ENSMUSG00000038587.247	Akap12	0.082	0.855
ENSMUSG00000038587.248	Akap12	0.0616	0.863
ENSMUSG00000038587.249	Akap12	-0.391	0.0721
ENSMUSG00000038587.250	Akap12	-0.223	0.166
ENSMUSG00000038587.251	Akap12	0.512	0.0852
ENSMUSG00000038587.252	Akap12	-0.00996	0.99
ENSMUSG00000038587.253	Akap12	0.0879	0.911
ENSMUSG00000038587.254	Akap12	0.363	0.345
ENSMUSG00000038587.255	Akap12	0.163	0.848
ENSMUSG00000038587.256	Akap12	-0.555	0.474
ENSMUSG00000038587.257	Akap12	-0.086	NA
ENSMUSG00000038587.258	Akap12	0.264	0.687
ENSMUSG00000038587.259	Akap12	-0.0471	NA
ENSMUSG00000038587.260	Akap12	0.0467	0.963
ENSMUSG00000038587.261	Akap12	-0.0449	NA
ENSMUSG00000038587.262	Akap12	-0.0687	NA
ENSMUSG00000038587.263	Akap12	-0.129	0.883
ENSMUSG00000038587.264	Akap12	-0.162	0.845
ENSMUSG00000038587.265	Akap12	0.146	0.891
ENSMUSG00000038587.266	Akap12	0.0411	NA
ENSMUSG00000038587.267	Akap12	-0.0537	NA
ENSMUSG00000038587.268	Akap12	1.15	NA
ENSMUSG00000038587.269	Akap12	0.201	NA
ENSMUSG00000038587.270	Akap12	0.289	NA
ENSMUSG00000038587.271	Akap12	-0.485	NA
ENSMUSG00000038587.272	Akap12	-0.489	NA
ENSMUSG00000038587.273	Akap12	-0.265	NA
ENSMUSG00000115783.1	BC1	0.0319	0.828
ENSMUSG00000115783.2	BC1	0.0906	0.489
ENSMUSG00000115783.3	BC1	0.0951	0.594
ENSMUSG00000024769.1	Cdc42bpg	-0.116	0.669
ENSMUSG00000024769.2	Cdc42bpg	-0.0314	0.916
ENSMUSG00000024769.3	Cdc42bpg	0.0234	0.951
ENSMUSG00000024769.4	Cdc42bpg	0.454	0.216
ENSMUSG00000024769.5	Cdc42bpg	-0.118	0.635
ENSMUSG00000024769.6	Cdc42bpg	0.151	0.729
ENSMUSG00000024769.7	Cdc42bpg	0.215	0.166
ENSMUSG00000024769.8	Cdc42bpg	-0.0414	0.89
ENSMUSG00000024769.9	Cdc42bpg	0.157	0.637
ENSMUSG00000024769.10	Cdc42bpg	0.0477	0.97
ENSMUSG00000024769.11	Cdc42bpg	0.365	0.0161
ENSMUSG00000024769.12	Cdc42bpg	-0.148	0.562
ENSMUSG00000024769.13	Cdc42bpg	-0.314	0.248
ENSMUSG00000024769.14	Cdc42bpg	0.104	0.849
ENSMUSG00000024769.15	Cdc42bpg	0.133	0.619
ENSMUSG00000024769.16	Cdc42bpg	-0.249	0.781
ENSMUSG00000024769.17	Cdc42bpg	-0.157	0.175
ENSMUSG00000024769.18	Cdc42bpg	0.108	0.633
ENSMUSG00000024769.19	Cdc42bpg	0.579	0.0792
ENSMUSG00000024769.20	Cdc42bpg	0.0784	0.741
ENSMUSG00000024769.21	Cdc42bpg	0.0918	0.639
ENSMUSG00000024769.22	Cdc42bpg	0.0389	0.892
ENSMUSG00000024769.23	Cdc42bpg	0.0568	0.751
ENSMUSG00000024769.24	Cdc42bpg	0.222	0.266
ENSMUSG00000024769.25	Cdc42bpg	0.208	0.333
ENSMUSG00000024769.26	Cdc42bpg	0.123	0.598
ENSMUSG00000024769.27	Cdc42bpg	0.355	0.00709
ENSMUSG00000024769.28	Cdc42bpg	-0.149	0.633
ENSMUSG00000024769.29	Cdc42bpg	-0.0748	0.78
ENSMUSG00000024769.30	Cdc42bpg	-0.215	0.418
ENSMUSG00000024769.31	Cdc42bpg	-0.0265	0.931
ENSMUSG00000024769.32	Cdc42bpg	0.0143	0.967
ENSMUSG00000024769.33	Cdc42bpg	-0.0518	0.858
ENSMUSG00000024769.34	Cdc42bpg	-0.0294	0.929
ENSMUSG00000024769.35	Cdc42bpg	-0.169	0.641
ENSMUSG00000024769.36	Cdc42bpg	-0.133	0.784
ENSMUSG00000024769.37	Cdc42bpg	-0.075	0.864
ENSMUSG00000024769.38	Cdc42bpg	0.00538	0.984
ENSMUSG00000024769.39	Cdc42bpg	-0.0087	0.975
ENSMUSG00000024769.40	Cdc42bpg	0.0155	0.962
ENSMUSG00000024769.41	Cdc42bpg	-0.012	0.978
ENSMUSG00000024769.42	Cdc42bpg	-0.0378	0.83
ENSMUSG00000024769.43	Cdc42bpg	0.0599	0.83
ENSMUSG00000024769.44	Cdc42bpg	0.0216	0.964
ENSMUSG00000024769.45	Cdc42bpg	0.000154	0.999
ENSMUSG00000024769.46	Cdc42bpg	-0.358	0.222
ENSMUSG00000024769.47	Cdc42bpg	-0.467	0.0195
ENSMUSG00000024769.48	Cdc42bpg	-0.388	0.546
ENSMUSG00000024769.49	Cdc42bpg	0.0975	0.675
ENSMUSG00000024769.50	Cdc42bpg	0.088	0.637
ENSMUSG00000024769.51	Cdc42bpg	0.285	0.0188
ENSMUSG00000024769.52	Cdc42bpg	0.0247	0.905
ENSMUSG00000024769.53	Cdc42bpg	-0.151	0.442
ENSMUSG00000024769.54	Cdc42bpg	0.196	0.179
ENSMUSG00000024769.55	Cdc42bpg	-0.496	0.0673
ENSMUSG00000024769.56	Cdc42bpg	-0.0521	0.837
ENSMUSG00000024769.57	Cdc42bpg	-0.269	0.489
ENSMUSG00000024769.58	Cdc42bpg	0.114	0.754
ENSMUSG00000024769.59	Cdc42bpg	0.0931	0.698
ENSMUSG00000024769.60	Cdc42bpg	-0.0585	0.925
ENSMUSG00000024769.61	Cdc42bpg	-0.188	0.313
ENSMUSG00000024769.62	Cdc42bpg	-0.204	0.614
ENSMUSG00000024769.63	Cdc42bpg	-0.114	0.529
ENSMUSG00000024769.64	Cdc42bpg	0.184	0.802
ENSMUSG00000024769.65	Cdc42bpg	0.175	0.651
ENSMUSG00000024769.66	Cdc42bpg	-0.302	0.208
ENSMUSG00000024769.67	Cdc42bpg	0.123	0.675
ENSMUSG00000024769.68	Cdc42bpg	-0.0728	0.835
ENSMUSG00000024769.69	Cdc42bpg	0.135	0.692
ENSMUSG00000024769.70	Cdc42bpg	-0.00357	0.99
ENSMUSG00000024769.71	Cdc42bpg	-0.234	0.514
ENSMUSG00000024769.72	Cdc42bpg	-0.953	NA
ENSMUSG00000024769.73	Cdc42bpg	0.534	0.104
ENSMUSG00000024769.74	Cdc42bpg	0.241	0.63
ENSMUSG00000024769.75	Cdc42bpg	-0.571	0.0921
ENSMUSG00000024769.76	Cdc42bpg	-0.88	0.118
ENSMUSG00000024769.77	Cdc42bpg	-0.00549	0.986
ENSMUSG00000024769.78	Cdc42bpg	0.261	0.444
ENSMUSG00000024769.79	Cdc42bpg	-0.231	0.735
ENSMUSG00000024769.80	Cdc42bpg	0.759	0.0424
ENSMUSG00000024769.81	Cdc42bpg	-0.485	0.169
ENSMUSG00000024769.82	Cdc42bpg	-0.0407	0.905
ENSMUSG00000024769.83	Cdc42bpg	-0.186	0.722
ENSMUSG00000024769.84	Cdc42bpg	-0.284	0.241
ENSMUSG00000024769.85	Cdc42bpg	-0.0627	0.873
ENSMUSG00000024769.86	Cdc42bpg	-0.52	0.0927
ENSMUSG00000024769.87	Cdc42bpg	-0.287	0.286
ENSMUSG00000024769.88	Cdc42bpg	0.252	0.605
ENSMUSG00000024769.89	Cdc42bpg	0.145	0.621
ENSMUSG00000024769.90	Cdc42bpg	1.52	5.08e-20
ENSMUSG00000024769.91	Cdc42bpg	0.913	8.81e-09
ENSMUSG00000024769.92	Cdc42bpg	0.473	0.326
ENSMUSG00000024769.93	Cdc42bpg	1.23	6.82e-05
ENSMUSG00000024769.94	Cdc42bpg	0.415	0.0787
ENSMUSG00000024769.95	Cdc42bpg	0.745	0.00556
ENSMUSG00000024769.96	Cdc42bpg	1.5	9.53e-12
ENSMUSG00000024769.97	Cdc42bpg	1.46	NA
ENSMUSG00000024769.98	Cdc42bpg	0.53	0.0756
ENSMUSG00000024769.99	Cdc42bpg	0.59	0.0232
ENSMUSG00000024769.100	Cdc42bpg	0.505	0.165
ENSMUSG00000024769.101	Cdc42bpg	1.03	0.000144
ENSMUSG00000024769.102	Cdc42bpg	1.5	NA
ENSMUSG00000024769.103	Cdc42bpg	1.31	0.0185
ENSMUSG00000024769.104	Cdc42bpg	1.23	0.0752
ENSMUSG00000024769.105	Cdc42bpg	1.49	2.18e-12
ENSMUSG00000024769.106	Cdc42bpg	1.52	4.52e-10
ENSMUSG00000024769.107	Cdc42bpg	1.46	0.00585
ENSMUSG00000024769.108	Cdc42bpg	1.23	0.0021
ENSMUSG00000024769.109	Cdc42bpg	0.689	0.0369
ENSMUSG00000024769.110	Cdc42bpg	1.43	6.97e-06
ENSMUSG00000024769.111	Cdc42bpg	1.55	0.000164
ENSMUSG00000024769.112	Cdc42bpg	1.65	4.19e-10
ENSMUSG00000024769.113	Cdc42bpg	1.28	1.11e-05
ENSMUSG00000024769.114	Cdc42bpg	1.75	0.0666
ENSMUSG00000024769.115	Cdc42bpg	2.24	NA
ENSMUSG00000024769.116	Cdc42bpg	1.75	0.0138
ENSMUSG00000024769.117	Cdc42bpg	1.77	3.22e-21
ENSMUSG00000024769.118	Cdc42bpg	1.04	0.00899
ENSMUSG00000024769.119	Cdc42bpg	1.59	3.79e-53
ENSMUSG00000024769.120	Cdc42bpg	1.11	7.47e-06
ENSMUSG00000024769.121	Cdc42bpg	1.54	2.93e-12
ENSMUSG00000024769.122	Cdc42bpg	1.33	4.75e-08
ENSMUSG00000024769.123	Cdc42bpg	1.05	NA
ENSMUSG00000024769.124	Cdc42bpg	0.776	NA
ENSMUSG00000024769.125	Cdc42bpg	1.14	0.0786
ENSMUSG00000024769.126	Cdc42bpg	1.19	2.87e-12
ENSMUSG00000024769.127	Cdc42bpg	1.12	2.79e-10
ENSMUSG00000024769.128	Cdc42bpg	1.43	6.14e-21
ENSMUSG00000024769.129	Cdc42bpg	1.92	0.00051
ENSMUSG00000024769.130	Cdc42bpg	0.775	0.174
ENSMUSG00000024769.131	Cdc42bpg	1.28	8.15e-08
ENSMUSG00000024769.132	Cdc42bpg	0.756	4.83e-10
ENSMUSG00000024769.133	Cdc42bpg	0.611	0.272
ENSMUSG00000024769.134	Cdc42bpg	0.638	0.000307
ENSMUSG00000024769.135	Cdc42bpg	0.462	0.00554
ENSMUSG00000024769.136	Cdc42bpg	1.12	0.00121
ENSMUSG00000024769.137	Cdc42bpg	0.183	0.55
ENSMUSG00000024769.138	Cdc42bpg	0.371	0.362
ENSMUSG00000024769.139	Cdc42bpg	0.219	0.59
ENSMUSG00000024769.140	Cdc42bpg	0.299	NA
ENSMUSG00000024769.141	Cdc42bpg	-0.0208	0.986
ENSMUSG00000024769.142	Cdc42bpg	0.345	0.507
ENSMUSG00000024769.143	Cdc42bpg	-0.774	NA
ENSMUSG00000024769.144	Cdc42bpg	0.109	0.869
ENSMUSG00000024769.145	Cdc42bpg	0.111	0.849
ENSMUSG00000024769.146	Cdc42bpg	0.177	0.79
ENSMUSG00000024769.147	Cdc42bpg	-0.283	0.307
ENSMUSG00000024769.148	Cdc42bpg	0.537	0.279
ENSMUSG00000024769.149	Cdc42bpg	0.0912	0.855
ENSMUSG00000024769.150	Cdc42bpg	0.563	0.209
ENSMUSG00000024769.151	Cdc42bpg	0.29	0.583
ENSMUSG00000024769.152	Cdc42bpg	0.225	0.635
ENSMUSG00000024769.153	Cdc42bpg	-0.559	0.219
ENSMUSG00000024769.154	Cdc42bpg	-0.161	NA
ENSMUSG00000024769.155	Cdc42bpg	0.0151	0.979
ENSMUSG00000024769.156	Cdc42bpg	0.092	0.83
ENSMUSG00000024769.157	Cdc42bpg	-0.371	0.412
ENSMUSG00000024769.158	Cdc42bpg	0.0713	0.911
ENSMUSG00000024769.159	Cdc42bpg	-0.515	0.173
ENSMUSG00000024769.160	Cdc42bpg	-0.394	0.248
ENSMUSG00000024769.161	Cdc42bpg	-0.028	0.967
ENSMUSG00000024769.162	Cdc42bpg	-0.256	0.685
ENSMUSG00000024769.163	Cdc42bpg	-0.427	0.102
ENSMUSG00000024769.164	Cdc42bpg	0.0626	0.899
ENSMUSG00000024769.165	Cdc42bpg	-0.381	0.124
ENSMUSG00000024769.166	Cdc42bpg	-0.0322	0.961
ENSMUSG00000024769.167	Cdc42bpg	-0.439	0.501
ENSMUSG00000024769.168	Cdc42bpg	-0.237	0.412
ENSMUSG00000024769.169	Cdc42bpg	-0.611	0.0666
ENSMUSG00000024769.170	Cdc42bpg	-0.31	0.27
ENSMUSG00000024769.171	Cdc42bpg	-0.377	0.0493
ENSMUSG00000024769.172	Cdc42bpg	-0.34	0.637
ENSMUSG00000024769.173	Cdc42bpg	-0.339	0.377
ENSMUSG00000024769.174	Cdc42bpg	-0.183	0.326
ENSMUSG00000024769.175	Cdc42bpg	-0.396	0.00554
ENSMUSG00000024769.176	Cdc42bpg	0.145	0.756
ENSMUSG00000024769.177	Cdc42bpg	-0.218	0.342
ENSMUSG00000024769.178	Cdc42bpg	-0.137	0.603
ENSMUSG00000024769.179	Cdc42bpg	-0.373	0.0343
ENSMUSG00000024769.180	Cdc42bpg	-0.43	0.0233
ENSMUSG00000024769.181	Cdc42bpg	-0.137	0.474
ENSMUSG00000024769.182	Cdc42bpg	-0.593	0.000555
ENSMUSG00000024769.183	Cdc42bpg	-0.515	0.000366
ENSMUSG00000024769.184	Cdc42bpg	-0.263	0.426
ENSMUSG00000024769.185	Cdc42bpg	-0.28	0.323
ENSMUSG00000024769.186	Cdc42bpg	-0.337	0.0929
ENSMUSG00000024769.187	Cdc42bpg	-0.128	0.835
ENSMUSG00000024769.188	Cdc42bpg	-0.786	9.49e-05
ENSMUSG00000024769.189	Cdc42bpg	-0.286	0.409
ENSMUSG00000024769.190	Cdc42bpg	-0.276	0.293
ENSMUSG00000024769.191	Cdc42bpg	-0.034	0.924
ENSMUSG00000024769.192	Cdc42bpg	-0.0203	0.975
ENSMUSG00000024769.193	Cdc42bpg	-0.426	0.0265
ENSMUSG00000024769.194	Cdc42bpg	0.104	0.873
ENSMUSG00000024769.195	Cdc42bpg	-0.099	0.772
ENSMUSG00000024769.196	Cdc42bpg	-0.196	0.564
ENSMUSG00000024769.197	Cdc42bpg	-0.103	0.781
ENSMUSG00000024769.198	Cdc42bpg	-0.116	0.798
ENSMUSG00000024769.199	Cdc42bpg	-0.283	0.565
ENSMUSG00000024769.200	Cdc42bpg	-0.0291	0.919
ENSMUSG00000024769.201	Cdc42bpg	-0.195	0.738
ENSMUSG00000024769.202	Cdc42bpg	-0.566	0.0275
ENSMUSG00000024769.203	Cdc42bpg	-0.634	0.0844
ENSMUSG00000024769.204	Cdc42bpg	-0.13	0.562
ENSMUSG00000024769.205	Cdc42bpg	0.419	0.116
ENSMUSG00000024769.206	Cdc42bpg	0.182	0.885
ENSMUSG00000024769.207	Cdc42bpg	0.192	0.298
ENSMUSG00000024769.208	Cdc42bpg	0.0139	0.973
ENSMUSG00000024769.209	Cdc42bpg	-0.132	0.6
ENSMUSG00000024769.210	Cdc42bpg	0.0974	0.74
ENSMUSG00000024769.211	Cdc42bpg	-0.192	0.664
ENSMUSG00000024769.212	Cdc42bpg	0.0618	0.905
ENSMUSG00000024769.213	Cdc42bpg	0.1	0.848
ENSMUSG00000024769.214	Cdc42bpg	0.29	0.728
ENSMUSG00000024769.215	Cdc42bpg	1.15	NA
ENSMUSG00000024769.216	Cdc42bpg	1.77	0.000934
ENSMUSG00000024769.217	Cdc42bpg	-0.035	0.944
ENSMUSG00000024769.218	Cdc42bpg	0.175	0.587
ENSMUSG00000024769.219	Cdc42bpg	0.808	0.0709
ENSMUSG00000024769.220	Cdc42bpg	0.152	0.924
ENSMUSG00000024769.221	Cdc42bpg	-0.489	0.27
ENSMUSG00000024769.222	Cdc42bpg	-0.899	NA
ENSMUSG00000024769.223	Cdc42bpg	0.00378	0.992
ENSMUSG00000024769.224	Cdc42bpg	-0.414	0.437
ENSMUSG00000024769.225	Cdc42bpg	-0.0836	0.962
ENSMUSG00000024769.226	Cdc42bpg	-0.0784	0.934
ENSMUSG00000024769.227	Cdc42bpg	-0.0693	0.855
ENSMUSG00000024769.228	Cdc42bpg	-0.126	0.651
ENSMUSG00000024769.229	Cdc42bpg	-0.129	0.773
ENSMUSG00000024769.230	Cdc42bpg	-0.211	0.708
ENSMUSG00000024769.231	Cdc42bpg	-0.449	0.198
ENSMUSG00000024769.232	Cdc42bpg	-0.572	0.191
ENSMUSG00000024769.233	Cdc42bpg	0.191	0.579
ENSMUSG00000024769.234	Cdc42bpg	1.07	NA
ENSMUSG00000024769.235	Cdc42bpg	-0.0646	0.968
ENSMUSG00000024769.236	Cdc42bpg	0.13	0.593
ENSMUSG00000024769.237	Cdc42bpg	0.919	0.228
ENSMUSG00000024769.238	Cdc42bpg	0.119	0.575
ENSMUSG00000024769.239	Cdc42bpg	0.0609	0.927
ENSMUSG00000024769.240	Cdc42bpg	-0.509	0.48
ENSMUSG00000024769.241	Cdc42bpg	-0.917	0.000926
ENSMUSG00000024769.242	Cdc42bpg	-0.793	NA
ENSMUSG00000024769.243	Cdc42bpg	0.162	0.784
ENSMUSG00000024769.244	Cdc42bpg	0.11	0.884
ENSMUSG00000024769.245	Cdc42bpg	-0.585	0.521
ENSMUSG00000025867.1	Cplx2	-0.502	0.0395
ENSMUSG00000025867.2	Cplx2	-0.379	0.202
ENSMUSG00000025867.3	Cplx2	-0.705	0.0102
ENSMUSG00000025867.4	Cplx2	-0.382	0.263
ENSMUSG00000025867.5	Cplx2	-0.919	0.000154
ENSMUSG00000025867.6	Cplx2	-0.829	0.00195
ENSMUSG00000025867.7	Cplx2	-0.638	0.0108
ENSMUSG00000025867.8	Cplx2	-0.719	0.00831
ENSMUSG00000025867.9	Cplx2	-0.906	0.0218
ENSMUSG00000025867.10	Cplx2	-0.861	0.00771
ENSMUSG00000025867.11	Cplx2	-0.74	0.00342
ENSMUSG00000025867.12	Cplx2	-1.06	0.000122
ENSMUSG00000025867.13	Cplx2	-0.788	4.24e-05
ENSMUSG00000025867.14	Cplx2	-0.852	3.93e-05
ENSMUSG00000025867.15	Cplx2	-0.821	0.0362
ENSMUSG00000025867.16	Cplx2	-0.911	0.00637
ENSMUSG00000025867.17	Cplx2	-1.1	0.000451
ENSMUSG00000025867.18	Cplx2	-0.902	0.0184
ENSMUSG00000025867.19	Cplx2	-1.21	4.46e-09
ENSMUSG00000025867.20	Cplx2	-0.801	0.0111
ENSMUSG00000025867.21	Cplx2	-0.555	0.0323
ENSMUSG00000025867.22	Cplx2	-0.861	0.0102
ENSMUSG00000025867.23	Cplx2	-0.338	0.359
ENSMUSG00000025867.24	Cplx2	-1.13	0.000406
ENSMUSG00000025867.25	Cplx2	-1.03	9.51e-05
ENSMUSG00000025867.26	Cplx2	-0.714	0.175
ENSMUSG00000025867.27	Cplx2	-0.997	0.118
ENSMUSG00000025867.28	Cplx2	-0.477	0.178
ENSMUSG00000025867.29	Cplx2	-0.734	0.0937
ENSMUSG00000025867.30	Cplx2	-0.778	0.0773
ENSMUSG00000025867.31	Cplx2	-1.2	0.000407
ENSMUSG00000025867.32	Cplx2	-0.761	0.000286
ENSMUSG00000025867.33	Cplx2	-1.05	1.35e-10
ENSMUSG00000025867.34	Cplx2	-0.974	6.99e-06
ENSMUSG00000025867.35	Cplx2	-0.493	0.000858
ENSMUSG00000025867.36	Cplx2	-0.335	0.00517
ENSMUSG00000025867.37	Cplx2	-0.0715	0.789
ENSMUSG00000025867.38	Cplx2	0.00382	0.991
ENSMUSG00000025867.39	Cplx2	-0.302	0.253
ENSMUSG00000025867.40	Cplx2	-0.108	0.818
ENSMUSG00000025867.41	Cplx2	-0.504	0.0131
ENSMUSG00000025867.42	Cplx2	-0.108	0.766
ENSMUSG00000025867.43	Cplx2	-0.0768	0.801
ENSMUSG00000025867.44	Cplx2	-0.0894	0.73
ENSMUSG00000025867.45	Cplx2	-0.237	0.219
ENSMUSG00000025867.46	Cplx2	-0.373	0.000146
ENSMUSG00000025867.47	Cplx2	0.217	0.532
ENSMUSG00000025867.48	Cplx2	-0.219	0.282
ENSMUSG00000025867.49	Cplx2	-0.105	0.664
ENSMUSG00000025867.50	Cplx2	-0.397	0.0118
ENSMUSG00000025867.51	Cplx2	-0.15	0.413
ENSMUSG00000025867.52	Cplx2	-0.291	0.0811
ENSMUSG00000025867.53	Cplx2	-0.433	0.000161
ENSMUSG00000025867.54	Cplx2	-0.0986	0.607
ENSMUSG00000025867.55	Cplx2	-0.155	0.25
ENSMUSG00000025867.56	Cplx2	-0.0341	0.877
ENSMUSG00000025867.57	Cplx2	0.0363	0.875
ENSMUSG00000025867.58	Cplx2	0.0488	0.816
ENSMUSG00000025867.59	Cplx2	0.112	0.598
ENSMUSG00000025867.60	Cplx2	0.176	0.323
ENSMUSG00000025867.61	Cplx2	0.155	0.427
ENSMUSG00000025867.62	Cplx2	0.109	0.613
ENSMUSG00000025867.63	Cplx2	0.115	0.607
ENSMUSG00000025867.64	Cplx2	0.0532	0.867
ENSMUSG00000025867.65	Cplx2	0.105	0.732
ENSMUSG00000025867.66	Cplx2	0.654	7.31e-05
ENSMUSG00000025867.67	Cplx2	0.934	6.99e-13
ENSMUSG00000025867.68	Cplx2	0.361	0.298
ENSMUSG00000025867.69	Cplx2	0.353	0.0184
ENSMUSG00000025867.70	Cplx2	0.411	0.031
ENSMUSG00000025867.71	Cplx2	0.357	0.171
ENSMUSG00000025867.72	Cplx2	0.67	1.38e-05
ENSMUSG00000025867.73	Cplx2	0.856	9.69e-13
ENSMUSG00000025867.74	Cplx2	0.893	1.49e-06
ENSMUSG00000025867.75	Cplx2	0.863	2.8e-10
ENSMUSG00000025867.76	Cplx2	1.18	5.8e-18
ENSMUSG00000025867.77	Cplx2	0.981	1.23e-16
ENSMUSG00000025867.78	Cplx2	0.767	6.17e-06
ENSMUSG00000025867.79	Cplx2	1.14	4.32e-18
ENSMUSG00000025867.80	Cplx2	0.99	9.54e-15
ENSMUSG00000025867.81	Cplx2	1.25	7.17e-19
ENSMUSG00000025867.82	Cplx2	1.35	4.28e-18
ENSMUSG00000025867.83	Cplx2	1.09	1.88e-13
ENSMUSG00000025867.84	Cplx2	1.09	7.46e-25
ENSMUSG00000025867.85	Cplx2	0.929	4.05e-10
ENSMUSG00000025867.86	Cplx2	1.15	2.72e-09
ENSMUSG00000025867.87	Cplx2	1.15	5.59e-13
ENSMUSG00000025867.88	Cplx2	0.886	1.07e-06
ENSMUSG00000025867.89	Cplx2	0.511	0.0323
ENSMUSG00000025867.90	Cplx2	0.391	0.304
ENSMUSG00000025867.91	Cplx2	0.865	7e-09
ENSMUSG00000025867.92	Cplx2	0.946	4.44e-06
ENSMUSG00000025867.93	Cplx2	0.848	2.68e-09
ENSMUSG00000025867.94	Cplx2	0.885	2.34e-06
ENSMUSG00000025867.95	Cplx2	0.727	0.0246
ENSMUSG00000025867.96	Cplx2	0.306	0.272
ENSMUSG00000025867.97	Cplx2	1.03	0.057
ENSMUSG00000025867.98	Cplx2	0.533	0.0272
ENSMUSG00000025867.99	Cplx2	0.639	0.000336
ENSMUSG00000025867.100	Cplx2	0.633	0.000177
ENSMUSG00000025867.101	Cplx2	-0.0268	0.921
ENSMUSG00000025867.102	Cplx2	0.000989	0.995
ENSMUSG00000025867.103	Cplx2	0.288	0.0519
ENSMUSG00000025867.104	Cplx2	-0.101	0.682
ENSMUSG00000025867.105	Cplx2	0.404	0.153
ENSMUSG00000025867.106	Cplx2	0.694	5.04e-05
ENSMUSG00000025867.107	Cplx2	0.479	0.144
ENSMUSG00000025867.108	Cplx2	0.334	0.513
ENSMUSG00000025867.109	Cplx2	0.0684	0.866
ENSMUSG00000025867.110	Cplx2	0.181	0.64
ENSMUSG00000025867.111	Cplx2	0.227	0.38
ENSMUSG00000025867.112	Cplx2	0.0254	0.954
ENSMUSG00000025867.113	Cplx2	0.32	0.168
ENSMUSG00000025867.114	Cplx2	-0.246	0.327
ENSMUSG00000025867.115	Cplx2	-0.0843	0.833
ENSMUSG00000025867.116	Cplx2	-0.115	0.806
ENSMUSG00000025867.117	Cplx2	-0.0505	0.952
ENSMUSG00000025867.118	Cplx2	0.0453	0.924
ENSMUSG00000025867.119	Cplx2	-0.31	0.431
ENSMUSG00000025867.120	Cplx2	-0.693	1.61e-05
ENSMUSG00000025867.121	Cplx2	-0.136	0.7
ENSMUSG00000025867.122	Cplx2	0.228	0.424
ENSMUSG00000025867.123	Cplx2	-0.219	0.152
ENSMUSG00000025867.124	Cplx2	-0.0964	0.714
ENSMUSG00000025867.125	Cplx2	-0.258	0.0635
ENSMUSG00000025867.126	Cplx2	-0.315	0.0195
ENSMUSG00000025867.127	Cplx2	-0.247	0.383
ENSMUSG00000025867.128	Cplx2	-0.0304	0.933
ENSMUSG00000025867.129	Cplx2	-0.321	0.326
ENSMUSG00000025867.130	Cplx2	-0.261	0.255
ENSMUSG00000025867.131	Cplx2	-0.3	0.32
ENSMUSG00000025867.132	Cplx2	0.0762	0.853
ENSMUSG00000025867.133	Cplx2	0.00383	0.99
ENSMUSG00000025867.134	Cplx2	0.191	0.675
ENSMUSG00000025867.135	Cplx2	-0.146	0.771
ENSMUSG00000025867.136	Cplx2	-0.129	0.59
ENSMUSG00000025867.137	Cplx2	-0.278	0.14
ENSMUSG00000025867.138	Cplx2	-0.0978	0.763
ENSMUSG00000025867.139	Cplx2	-0.28	0.343
ENSMUSG00000025867.140	Cplx2	-0.571	1.24e-05
ENSMUSG00000025867.141	Cplx2	-0.164	0.653
ENSMUSG00000025867.142	Cplx2	-0.183	0.455
ENSMUSG00000025867.143	Cplx2	-0.0461	0.872
ENSMUSG00000025867.144	Cplx2	0.418	0.16
ENSMUSG00000025867.145	Cplx2	-0.0892	0.865
ENSMUSG00000025867.146	Cplx2	0.201	0.409
ENSMUSG00000025867.147	Cplx2	0.271	0.193
ENSMUSG00000025867.148	Cplx2	0.248	0.356
ENSMUSG00000025867.149	Cplx2	0.00635	0.983
ENSMUSG00000025867.150	Cplx2	-0.0544	0.866
ENSMUSG00000025867.151	Cplx2	0.16	0.572
ENSMUSG00000025867.152	Cplx2	0.137	0.595
ENSMUSG00000025867.153	Cplx2	0.0401	0.947
ENSMUSG00000025867.154	Cplx2	0.142	0.815
ENSMUSG00000025867.155	Cplx2	-0.447	0.559
ENSMUSG00000025867.156	Cplx2	0.13	0.5
ENSMUSG00000025867.157	Cplx2	0.0551	0.914
ENSMUSG00000025867.158	Cplx2	0.188	0.364
ENSMUSG00000025867.159	Cplx2	0.0187	0.976
ENSMUSG00000025867.160	Cplx2	-0.138	0.723
ENSMUSG00000025867.161	Cplx2	0.335	0.178
ENSMUSG00000025867.162	Cplx2	0.0331	0.94
ENSMUSG00000025867.163	Cplx2	-0.274	0.387
ENSMUSG00000025867.164	Cplx2	0.127	0.693
ENSMUSG00000025867.165	Cplx2	0.833	0.0136
ENSMUSG00000025867.166	Cplx2	0.0216	0.953
ENSMUSG00000025867.167	Cplx2	0.126	0.468
ENSMUSG00000025867.168	Cplx2	-0.305	0.342
ENSMUSG00000025867.169	Cplx2	-0.178	0.54
ENSMUSG00000025867.170	Cplx2	-0.0831	0.693
ENSMUSG00000025867.171	Cplx2	-0.143	0.611
ENSMUSG00000025867.172	Cplx2	-0.0844	0.794
ENSMUSG00000025867.173	Cplx2	0.122	0.763
ENSMUSG00000025867.174	Cplx2	0.0853	0.72
ENSMUSG00000025867.175	Cplx2	0.293	0.177
ENSMUSG00000025867.176	Cplx2	-0.0568	0.831
ENSMUSG00000025867.177	Cplx2	-0.0408	0.891
ENSMUSG00000025867.178	Cplx2	-0.00917	0.975
ENSMUSG00000025867.179	Cplx2	0.0284	0.954
ENSMUSG00000025867.180	Cplx2	0.0686	0.929
ENSMUSG00000025867.181	Cplx2	-0.0828	0.735
ENSMUSG00000025867.182	Cplx2	-0.152	0.661
ENSMUSG00000025867.183	Cplx2	0.449	0.0844
ENSMUSG00000025867.184	Cplx2	-0.103	0.74
ENSMUSG00000025867.185	Cplx2	0.182	0.512
ENSMUSG00000025867.186	Cplx2	-0.26	0.365
ENSMUSG00000025867.187	Cplx2	0.0715	0.718
ENSMUSG00000025867.188	Cplx2	-0.0791	0.727
ENSMUSG00000025867.189	Cplx2	0.0904	0.709
ENSMUSG00000025867.190	Cplx2	-0.0442	0.9
ENSMUSG00000025867.191	Cplx2	0.205	0.162
ENSMUSG00000025867.192	Cplx2	-0.044	0.853
ENSMUSG00000025867.193	Cplx2	0.0514	0.908
ENSMUSG00000025867.194	Cplx2	0.0988	0.806
ENSMUSG00000025867.195	Cplx2	0.154	0.643
ENSMUSG00000025867.196	Cplx2	-0.0718	0.878
ENSMUSG00000025867.197	Cplx2	0.186	0.396
ENSMUSG00000025867.198	Cplx2	-0.287	0.252
ENSMUSG00000025867.199	Cplx2	0.00311	0.99
ENSMUSG00000025867.200	Cplx2	0.218	0.252
ENSMUSG00000025867.201	Cplx2	-0.623	7.31e-05
ENSMUSG00000025867.202	Cplx2	0.0331	0.923
ENSMUSG00000025867.203	Cplx2	0.111	0.575
ENSMUSG00000025867.204	Cplx2	-0.281	0.103
ENSMUSG00000025867.205	Cplx2	-0.0819	0.805
ENSMUSG00000025867.206	Cplx2	0.0724	0.853
ENSMUSG00000025867.207	Cplx2	0.001	0.997
ENSMUSG00000025867.208	Cplx2	0.0354	0.919
ENSMUSG00000025867.209	Cplx2	-0.0366	0.929
ENSMUSG00000025867.210	Cplx2	0.0407	0.93
ENSMUSG00000025867.211	Cplx2	-0.105	0.86
ENSMUSG00000025867.212	Cplx2	0.225	0.205
ENSMUSG00000025867.213	Cplx2	0.153	0.762
ENSMUSG00000025867.214	Cplx2	-0.268	0.268
ENSMUSG00000025867.215	Cplx2	-0.249	0.153
ENSMUSG00000025867.216	Cplx2	-0.393	0.000321
ENSMUSG00000025867.217	Cplx2	-0.306	0.0429
ENSMUSG00000025867.218	Cplx2	-0.17	0.512
ENSMUSG00000025867.219	Cplx2	0.366	0.145
ENSMUSG00000025867.220	Cplx2	0.119	0.679
ENSMUSG00000025867.221	Cplx2	0.146	0.736
ENSMUSG00000025867.222	Cplx2	-0.038	0.892
ENSMUSG00000025867.223	Cplx2	-0.113	0.736
ENSMUSG00000025867.224	Cplx2	0.0823	0.7
ENSMUSG00000025867.225	Cplx2	-0.183	0.501
ENSMUSG00000025867.226	Cplx2	0.102	0.599
ENSMUSG00000025867.227	Cplx2	0.505	0.0403
ENSMUSG00000025867.228	Cplx2	-0.0923	0.712
ENSMUSG00000025867.229	Cplx2	0.281	0.216
ENSMUSG00000025867.230	Cplx2	0.102	0.839
ENSMUSG00000025867.231	Cplx2	0.402	0.051
ENSMUSG00000025867.232	Cplx2	0.124	0.815
ENSMUSG00000025867.233	Cplx2	0.0604	0.851
ENSMUSG00000025867.234	Cplx2	-0.441	0.000491
ENSMUSG00000025867.235	Cplx2	-0.208	0.296
ENSMUSG00000025867.236	Cplx2	-0.0622	0.841
ENSMUSG00000025867.237	Cplx2	-0.0773	0.848
ENSMUSG00000025867.238	Cplx2	-0.0825	0.866
ENSMUSG00000025867.239	Cplx2	-0.00569	0.988
ENSMUSG00000025867.240	Cplx2	0.0628	0.856
ENSMUSG00000025867.241	Cplx2	-0.913	NA
ENSMUSG00000025867.242	Cplx2	0.0373	0.949
ENSMUSG00000025867.243	Cplx2	0.137	0.494
ENSMUSG00000025867.244	Cplx2	-0.217	0.533
ENSMUSG00000025867.245	Cplx2	0.185	0.243
ENSMUSG00000025867.246	Cplx2	-0.00262	0.99
ENSMUSG00000025867.247	Cplx2	0.114	0.826
ENSMUSG00000025867.248	Cplx2	0.0178	0.969
ENSMUSG00000025867.249	Cplx2	-0.275	0.61
ENSMUSG00000025867.250	Cplx2	0.0299	0.954
ENSMUSG00000025867.251	Cplx2	0.0795	0.878
ENSMUSG00000025867.252	Cplx2	0.214	0.15
ENSMUSG00000025867.253	Cplx2	-0.309	0.00506
ENSMUSG00000025867.254	Cplx2	0.089	0.609
ENSMUSG00000025867.255	Cplx2	-0.182	0.548
ENSMUSG00000025867.256	Cplx2	0.273	0.125
ENSMUSG00000025867.257	Cplx2	0.0089	0.983
ENSMUSG00000025867.258	Cplx2	-0.0186	0.964
ENSMUSG00000025867.259	Cplx2	0.0251	0.927
ENSMUSG00000025867.260	Cplx2	0.0642	0.782
ENSMUSG00000025867.261	Cplx2	-0.0373	0.898
ENSMUSG00000025867.262	Cplx2	0.00453	0.983
ENSMUSG00000025867.263	Cplx2	0.036	0.908
ENSMUSG00000025867.264	Cplx2	-0.0798	0.829
ENSMUSG00000025867.265	Cplx2	-0.154	0.639
ENSMUSG00000025867.266	Cplx2	0.0655	0.917
ENSMUSG00000025867.267	Cplx2	-0.267	0.00463
ENSMUSG00000025867.268	Cplx2	-0.137	0.662
ENSMUSG00000025867.269	Cplx2	0.038	0.869
ENSMUSG00000025867.270	Cplx2	-0.082	0.798
ENSMUSG00000025867.271	Cplx2	-0.317	0.329
ENSMUSG00000025867.272	Cplx2	-0.0224	0.964
ENSMUSG00000025867.273	Cplx2	-0.0458	0.869
ENSMUSG00000025867.274	Cplx2	-0.0217	0.974
ENSMUSG00000025867.275	Cplx2	0.0616	0.781
ENSMUSG00000025867.276	Cplx2	0.083	0.853
ENSMUSG00000025867.277	Cplx2	-0.359	0.0535
ENSMUSG00000025867.278	Cplx2	-0.32	0.165
ENSMUSG00000025867.279	Cplx2	0.0614	0.908
ENSMUSG00000025867.280	Cplx2	0.125	0.868
ENSMUSG00000025867.281	Cplx2	-0.196	0.591
ENSMUSG00000025867.282	Cplx2	0.12	0.627
ENSMUSG00000025867.283	Cplx2	-0.0123	0.968
ENSMUSG00000025867.284	Cplx2	0.296	0.355
ENSMUSG00000025867.285	Cplx2	-0.0864	0.786
ENSMUSG00000025867.286	Cplx2	0.625	0.127
ENSMUSG00000025867.287	Cplx2	0.445	0.126
ENSMUSG00000025867.288	Cplx2	-0.0403	0.912
ENSMUSG00000025867.289	Cplx2	0.0857	0.82
ENSMUSG00000025867.290	Cplx2	0.0144	0.976
ENSMUSG00000025867.291	Cplx2	-0.045	0.912
ENSMUSG00000025867.292	Cplx2	-0.252	0.48
ENSMUSG00000025867.293	Cplx2	0.527	0.0116
ENSMUSG00000025867.294	Cplx2	-0.238	0.387
ENSMUSG00000025867.295	Cplx2	-0.517	0.098
ENSMUSG00000025867.296	Cplx2	0.391	0.123
ENSMUSG00000025867.297	Cplx2	0.215	0.507
ENSMUSG00000025867.298	Cplx2	0.382	0.0299
ENSMUSG00000025867.299	Cplx2	0.0641	0.944
ENSMUSG00000025867.300	Cplx2	0.202	0.587
ENSMUSG00000025867.301	Cplx2	0.126	0.755
ENSMUSG00000025867.302	Cplx2	-0.0305	0.923
ENSMUSG00000025867.303	Cplx2	-0.0748	0.721
ENSMUSG00000025867.304	Cplx2	0.0778	0.803
ENSMUSG00000025867.305	Cplx2	0.445	0.31
ENSMUSG00000025867.306	Cplx2	0.359	0.303
ENSMUSG00000025867.307	Cplx2	-0.0445	0.894
ENSMUSG00000025867.308	Cplx2	0.000611	0.999
ENSMUSG00000025867.309	Cplx2	-0.272	0.751
ENSMUSG00000025867.310	Cplx2	-0.0851	0.842
ENSMUSG00000025867.311	Cplx2	-0.125	0.679
ENSMUSG00000025867.312	Cplx2	0.0421	0.954
ENSMUSG00000025867.313	Cplx2	-0.187	0.73
ENSMUSG00000025867.314	Cplx2	0.288	0.0298
ENSMUSG00000025867.315	Cplx2	0.538	0.0675
ENSMUSG00000025867.316	Cplx2	0.239	0.185
ENSMUSG00000025867.317	Cplx2	-0.255	0.497
ENSMUSG00000025867.318	Cplx2	0.101	0.683
ENSMUSG00000025867.319	Cplx2	0.231	0.635
ENSMUSG00000025867.320	Cplx2	0.327	0.29
ENSMUSG00000025867.321	Cplx2	0.174	0.622
ENSMUSG00000025867.322	Cplx2	0.503	0.177
ENSMUSG00000025867.323	Cplx2	0.49	0.00601
ENSMUSG00000025867.324	Cplx2	-0.337	0.389
ENSMUSG00000025867.325	Cplx2	-0.0448	0.923
ENSMUSG00000025867.326	Cplx2	-0.294	0.771
ENSMUSG00000025867.327	Cplx2	-0.403	0.313
ENSMUSG00000025867.328	Cplx2	-0.189	0.601
ENSMUSG00000025867.329	Cplx2	0.402	0.0792
ENSMUSG00000025867.330	Cplx2	0.0216	0.981
ENSMUSG00000025867.331	Cplx2	-0.848	0.295
ENSMUSG00000025867.332	Cplx2	-0.698	0.228
ENSMUSG00000025867.333	Cplx2	0.108	0.931
ENSMUSG00000025867.334	Cplx2	0.381	0.158
ENSMUSG00000025867.335	Cplx2	0.548	0.0406
ENSMUSG00000025867.336	Cplx2	0.488	0.375
ENSMUSG00000025867.337	Cplx2	0.41	0.00415
ENSMUSG00000025867.338	Cplx2	-0.391	0.647
ENSMUSG00000025867.339	Cplx2	0.0856	0.73
ENSMUSG00000025867.340	Cplx2	0.129	0.867
ENSMUSG00000025867.341	Cplx2	0.0396	0.9
ENSMUSG00000025867.342	Cplx2	0.175	0.624
ENSMUSG00000025867.343	Cplx2	-0.364	0.0454
ENSMUSG00000025867.344	Cplx2	-0.219	0.476
ENSMUSG00000025867.345	Cplx2	0.315	0.535
ENSMUSG00000025867.346	Cplx2	0.223	0.712
ENSMUSG00000025867.347	Cplx2	0.434	0.191
ENSMUSG00000025867.348	Cplx2	-0.168	0.707
ENSMUSG00000025867.349	Cplx2	-0.189	0.427
ENSMUSG00000025867.350	Cplx2	0.217	0.587
ENSMUSG00000025867.351	Cplx2	-0.0522	0.886
ENSMUSG00000025867.352	Cplx2	0.18	0.381
ENSMUSG00000025867.353	Cplx2	0.235	0.222
ENSMUSG00000025867.354	Cplx2	-0.0419	0.944
ENSMUSG00000025867.355	Cplx2	0.0809	0.849
ENSMUSG00000025867.356	Cplx2	0.0768	0.862
ENSMUSG00000025867.357	Cplx2	0.0632	0.803
ENSMUSG00000025867.358	Cplx2	0.0407	0.903
ENSMUSG00000025867.359	Cplx2	0.113	0.771
ENSMUSG00000025867.360	Cplx2	-0.385	0.607
ENSMUSG00000025867.361	Cplx2	0.231	0.241
ENSMUSG00000025867.362	Cplx2	0.195	0.665
ENSMUSG00000025867.363	Cplx2	-0.129	0.666
ENSMUSG00000025867.364	Cplx2	0.0934	0.751
ENSMUSG00000025867.365	Cplx2	0.304	0.0713
ENSMUSG00000025867.366	Cplx2	-0.0134	0.974
ENSMUSG00000025867.367	Cplx2	0.115	0.673
ENSMUSG00000025867.368	Cplx2	0.0567	0.825
ENSMUSG00000025867.369	Cplx2	0.441	0.00121
ENSMUSG00000025867.370	Cplx2	-0.0307	0.92
ENSMUSG00000025867.371	Cplx2	0.081	0.857
ENSMUSG00000025867.372	Cplx2	0.103	0.654
ENSMUSG00000025867.373	Cplx2	0.286	0.404
ENSMUSG00000025867.374	Cplx2	-0.11	0.867
ENSMUSG00000025867.375	Cplx2	-0.058	0.771
ENSMUSG00000025867.376	Cplx2	0.381	0.00554
ENSMUSG00000025867.377	Cplx2	0.136	0.27
ENSMUSG00000025867.378	Cplx2	-0.18	0.363
ENSMUSG00000025867.379	Cplx2	0.132	0.691
ENSMUSG00000025867.380	Cplx2	-0.12	0.319
ENSMUSG00000025867.381	Cplx2	0.00404	0.985
ENSMUSG00000025867.382	Cplx2	0.196	0.178
ENSMUSG00000025867.383	Cplx2	0.268	0.0298
ENSMUSG00000025867.384	Cplx2	-0.0994	0.529
ENSMUSG00000025867.385	Cplx2	0.0836	0.671
ENSMUSG00000025867.386	Cplx2	0.294	0.487
ENSMUSG00000025867.387	Cplx2	-0.323	0.0021
ENSMUSG00000025867.388	Cplx2	-0.249	0.46
ENSMUSG00000025867.389	Cplx2	-0.911	1.47e-16
ENSMUSG00000025867.390	Cplx2	0.314	0.61
ENSMUSG00000025867.391	Cplx2	0.118	0.756
ENSMUSG00000025867.392	Cplx2	0.0499	0.825
ENSMUSG00000025867.393	Cplx2	0.32	0.0295
ENSMUSG00000025867.394	Cplx2	0.0923	0.719
ENSMUSG00000025867.395	Cplx2	-0.00201	0.998
ENSMUSG00000025867.396	Cplx2	-0.12	0.626
ENSMUSG00000025867.397	Cplx2	0.294	0.633
ENSMUSG00000025867.398	Cplx2	0.226	0.512
ENSMUSG00000025867.399	Cplx2	0.0282	0.944
ENSMUSG00000025867.400	Cplx2	-0.404	0.151
ENSMUSG00000025867.401	Cplx2	0.28	0.254
ENSMUSG00000025867.402	Cplx2	-0.0475	0.87
ENSMUSG00000025867.403	Cplx2	-0.00194	0.993
ENSMUSG00000025867.404	Cplx2	-0.00124	0.997
ENSMUSG00000025867.405	Cplx2	-0.0849	0.755
ENSMUSG00000025867.406	Cplx2	-0.224	0.0222
ENSMUSG00000025867.407	Cplx2	0.0808	0.788
ENSMUSG00000025867.408	Cplx2	0.216	0.291
ENSMUSG00000025867.409	Cplx2	-0.124	0.869
ENSMUSG00000025867.410	Cplx2	0.191	0.13
ENSMUSG00000025867.411	Cplx2	-0.365	0.0202
ENSMUSG00000025867.412	Cplx2	-0.0201	0.946
ENSMUSG00000025867.413	Cplx2	0.194	0.444
ENSMUSG00000025867.414	Cplx2	0.19	0.482
ENSMUSG00000025867.415	Cplx2	0.244	0.868
ENSMUSG00000025867.416	Cplx2	0.0852	0.877
ENSMUSG00000025867.417	Cplx2	-0.0236	0.953
ENSMUSG00000025867.418	Cplx2	-0.301	0.332
ENSMUSG00000025867.419	Cplx2	-0.47	NA
ENSMUSG00000025867.420	Cplx2	0.155	0.686
ENSMUSG00000025867.421	Cplx2	0.296	0.336
ENSMUSG00000025867.422	Cplx2	0.294	0.106
ENSMUSG00000025867.423	Cplx2	-0.422	0.00881
ENSMUSG00000025867.424	Cplx2	-1.1	NA
ENSMUSG00000025867.425	Cplx2	-0.849	0.0063
ENSMUSG00000025867.426	Cplx2	-0.0646	0.708
ENSMUSG00000025867.427	Cplx2	0.0856	0.817
ENSMUSG00000025867.428	Cplx2	-0.28	0.224
ENSMUSG00000025867.429	Cplx2	-0.176	0.689
ENSMUSG00000025867.430	Cplx2	-0.0523	0.939
ENSMUSG00000025867.431	Cplx2	-0.0962	0.853
ENSMUSG00000025867.432	Cplx2	-0.0138	0.985
ENSMUSG00000025867.433	Cplx2	-0.308	0.582
ENSMUSG00000025867.434	Cplx2	-0.651	0.0424
ENSMUSG00000025867.435	Cplx2	-0.166	0.673
ENSMUSG00000025867.436	Cplx2	0.00791	0.981
ENSMUSG00000025867.437	Cplx2	-0.526	3.11e-05
ENSMUSG00000025867.438	Cplx2	-0.203	0.678
ENSMUSG00000025867.439	Cplx2	-0.0971	0.786
ENSMUSG00000025867.440	Cplx2	-0.116	0.412
ENSMUSG00000025867.441	Cplx2	-0.19	0.572
ENSMUSG00000025867.442	Cplx2	0.203	0.552
ENSMUSG00000025867.443	Cplx2	-0.232	0.642
ENSMUSG00000025867.444	Cplx2	0.0214	0.981
ENSMUSG00000025867.445	Cplx2	-0.0466	0.829
ENSMUSG00000025867.446	Cplx2	-0.181	0.651
ENSMUSG00000025867.447	Cplx2	-0.571	0.209
ENSMUSG00000025867.448	Cplx2	-0.356	0.427
ENSMUSG00000025867.449	Cplx2	0.262	0.351
ENSMUSG00000025867.450	Cplx2	-0.62	0.000259
ENSMUSG00000025867.451	Cplx2	0.0342	0.924
ENSMUSG00000025867.452	Cplx2	-0.197	0.329
ENSMUSG00000025867.453	Cplx2	-1.58	NA
ENSMUSG00000025867.454	Cplx2	-0.788	0.0446
ENSMUSG00000025867.455	Cplx2	-0.00753	0.974
ENSMUSG00000025867.456	Cplx2	0.099	0.512
ENSMUSG00000025867.457	Cplx2	0.00518	0.99
ENSMUSG00000025867.458	Cplx2	-0.217	0.768
ENSMUSG00000025867.459	Cplx2	-0.0936	0.761
ENSMUSG00000025867.460	Cplx2	-0.012	0.988
ENSMUSG00000025867.461	Cplx2	-0.302	0.346
ENSMUSG00000025867.462	Cplx2	-0.186	0.266
ENSMUSG00000025867.463	Cplx2	-0.0815	0.813
ENSMUSG00000025867.464	Cplx2	-0.182	0.528
ENSMUSG00000025867.465	Cplx2	0.0691	0.918
ENSMUSG00000025867.466	Cplx2	0.071	0.797
ENSMUSG00000025867.467	Cplx2	0.294	0.423
ENSMUSG00000025867.468	Cplx2	0.106	0.669
ENSMUSG00000025867.469	Cplx2	-0.127	0.619
ENSMUSG00000025867.470	Cplx2	0.149	0.736
ENSMUSG00000025867.471	Cplx2	-0.168	0.523
ENSMUSG00000025867.472	Cplx2	-0.238	0.161
ENSMUSG00000025867.473	Cplx2	0.25	0.124
ENSMUSG00000025867.474	Cplx2	-0.00777	0.985
ENSMUSG00000025867.475	Cplx2	-0.0473	0.927
ENSMUSG00000025867.476	Cplx2	-0.178	0.765
ENSMUSG00000025867.477	Cplx2	-0.0219	0.955
ENSMUSG00000025867.478	Cplx2	-0.0264	0.955
ENSMUSG00000025867.479	Cplx2	-0.152	0.658
ENSMUSG00000025867.480	Cplx2	-0.0672	0.83
ENSMUSG00000025867.481	Cplx2	0.271	0.782
ENSMUSG00000025867.482	Cplx2	-0.275	0.61
ENSMUSG00000025867.483	Cplx2	0.608	0.102
ENSMUSG00000025867.484	Cplx2	-0.0511	0.867
ENSMUSG00000025867.485	Cplx2	-0.191	0.662
ENSMUSG00000025867.486	Cplx2	0.0238	0.935
ENSMUSG00000025867.487	Cplx2	-0.032	0.933
ENSMUSG00000025867.488	Cplx2	-0.282	0.154
ENSMUSG00000025867.489	Cplx2	-0.151	0.243
ENSMUSG00000025867.490	Cplx2	-0.0748	0.708
ENSMUSG00000025867.491	Cplx2	0.0582	0.771
ENSMUSG00000025867.492	Cplx2	-0.111	0.662
ENSMUSG00000025867.493	Cplx2	-0.215	0.412
ENSMUSG00000025867.494	Cplx2	0.0108	0.988
ENSMUSG00000025867.495	Cplx2	0.176	0.0884
ENSMUSG00000025867.496	Cplx2	0.11	0.718
ENSMUSG00000025867.497	Cplx2	0.0637	0.878
ENSMUSG00000025867.498	Cplx2	-0.278	0.0959
ENSMUSG00000025867.499	Cplx2	-0.125	0.412
ENSMUSG00000025867.500	Cplx2	-0.166	0.348
ENSMUSG00000025867.501	Cplx2	0.206	0.574
ENSMUSG00000025867.502	Cplx2	-0.251	0.0905
ENSMUSG00000025867.503	Cplx2	0.233	0.497
ENSMUSG00000025867.504	Cplx2	-0.32	0.349
ENSMUSG00000025867.505	Cplx2	-0.468	0.000294
ENSMUSG00000025867.506	Cplx2	0.0897	0.633
ENSMUSG00000025867.507	Cplx2	-0.337	0.121
ENSMUSG00000025867.508	Cplx2	-0.0964	0.677
ENSMUSG00000025867.509	Cplx2	-0.0166	0.951
ENSMUSG00000025867.510	Cplx2	-0.0856	0.751
ENSMUSG00000025867.511	Cplx2	-0.651	0.326
ENSMUSG00000025867.512	Cplx2	-0.0714	0.888
ENSMUSG00000025867.513	Cplx2	-0.107	0.66
ENSMUSG00000025867.514	Cplx2	0.192	0.11
ENSMUSG00000025867.515	Cplx2	-0.578	6.61e-05
ENSMUSG00000025867.516	Cplx2	-0.491	NA
ENSMUSG00000025867.517	Cplx2	0.41	NA
ENSMUSG00000025867.518	Cplx2	0.228	0.575
ENSMUSG00000025867.519	Cplx2	0.353	NA
ENSMUSG00000025867.520	Cplx2	-0.526	NA
ENSMUSG00000025867.521	Cplx2	0.598	0.553
ENSMUSG00000025867.522	Cplx2	0.169	0.867
ENSMUSG00000025867.523	Cplx2	-0.202	0.879
ENSMUSG00000025867.524	Cplx2	0.209	NA
ENSMUSG00000025867.525	Cplx2	-0.638	0.441
ENSMUSG00000025867.526	Cplx2	-0.248	NA
ENSMUSG00000025867.527	Cplx2	-0.0467	0.973
ENSMUSG00000025867.528	Cplx2	0.759	NA
ENSMUSG00000025867.529	Cplx2	0.821	NA
ENSMUSG00000025867.530	Cplx2	0.124	0.866
ENSMUSG00000025867.531	Cplx2	-0.156	0.714
ENSMUSG00000025867.532	Cplx2	0.0375	0.924
ENSMUSG00000025867.533	Cplx2	0.297	0.473
ENSMUSG00000025867.534	Cplx2	-0.214	0.671
ENSMUSG00000025867.535	Cplx2	1.02	NA
ENSMUSG00000025867.536	Cplx2	-0.268	0.756
ENSMUSG00000025867.537	Cplx2	-0.78	0.199
ENSMUSG00000025867.538	Cplx2	1.68	0.00251
ENSMUSG00000025867.539	Cplx2	0.289	0.249
ENSMUSG00000025867.540	Cplx2	0.381	0.285
ENSMUSG00000025867.541	Cplx2	0.221	0.708
ENSMUSG00000025867.542	Cplx2	0.812	NA
ENSMUSG00000025867.543	Cplx2	-0.0432	0.947
ENSMUSG00000025867.544	Cplx2	0.0608	0.912
ENSMUSG00000025867.545	Cplx2	0.566	0.0847
ENSMUSG00000025867.546	Cplx2	-0.0545	0.903
ENSMUSG00000025867.547	Cplx2	0.169	0.7
ENSMUSG00000025867.548	Cplx2	-0.831	3.12e-05
ENSMUSG00000025867.549	Cplx2	-0.783	0.0933
ENSMUSG00000025867.550	Cplx2	-1.32	8.72e-12
ENSMUSG00000025867.551	Cplx2	-0.568	0.00151
ENSMUSG00000025867.552	Cplx2	0.25	0.61
ENSMUSG00000025867.553	Cplx2	-0.783	0.0429
ENSMUSG00000025867.554	Cplx2	-0.0164	0.954
ENSMUSG00000025867.555	Cplx2	0.0169	0.96
ENSMUSG00000025867.556	Cplx2	-0.215	0.64
ENSMUSG00000025867.557	Cplx2	-0.527	0.0835
ENSMUSG00000025867.558	Cplx2	-0.0224	0.964
ENSMUSG00000025867.559	Cplx2	-0.202	0.116
ENSMUSG00000025867.560	Cplx2	-0.137	0.496
ENSMUSG00000025867.561	Cplx2	-0.187	0.61
ENSMUSG00000025867.562	Cplx2	-0.245	0.228
ENSMUSG00000025867.563	Cplx2	-0.0752	0.867
ENSMUSG00000025867.564	Cplx2	0.0259	0.934
ENSMUSG00000025867.565	Cplx2	-0.186	0.461
ENSMUSG00000025867.566	Cplx2	-0.435	0.2
ENSMUSG00000025867.567	Cplx2	0.134	0.708
ENSMUSG00000025867.568	Cplx2	0.0299	0.913
ENSMUSG00000025867.569	Cplx2	0.121	0.596
ENSMUSG00000025867.570	Cplx2	-0.151	0.596
ENSMUSG00000025867.571	Cplx2	-0.124	0.528
ENSMUSG00000025867.572	Cplx2	-0.0393	0.897
ENSMUSG00000025867.573	Cplx2	-0.183	0.513
ENSMUSG00000025867.574	Cplx2	-0.131	0.633
ENSMUSG00000025867.575	Cplx2	0.25	0.387
ENSMUSG00000025867.576	Cplx2	-0.16	0.325
ENSMUSG00000025867.577	Cplx2	0.182	0.58
ENSMUSG00000025867.578	Cplx2	-0.166	0.127
ENSMUSG00000025867.579	Cplx2	-0.325	0.202
ENSMUSG00000025867.580	Cplx2	-0.0282	0.899
ENSMUSG00000025867.581	Cplx2	-0.0329	0.889
ENSMUSG00000025867.582	Cplx2	0.0282	0.907
ENSMUSG00000025867.583	Cplx2	0.0432	0.892
ENSMUSG00000025867.584	Cplx2	-0.147	0.272
ENSMUSG00000025867.585	Cplx2	-0.061	0.64
ENSMUSG00000025867.586	Cplx2	0.0451	0.897
ENSMUSG00000025867.587	Cplx2	0.0867	0.867
ENSMUSG00000025867.588	Cplx2	-0.0576	0.784
ENSMUSG00000025867.589	Cplx2	0.0115	0.951
ENSMUSG00000025867.590	Cplx2	-0.182	0.158
ENSMUSG00000025867.591	Cplx2	0.0233	0.954
ENSMUSG00000025867.592	Cplx2	-0.0958	0.406
ENSMUSG00000025867.593	Cplx2	-0.11	0.682
ENSMUSG00000025867.594	Cplx2	-0.125	0.517
ENSMUSG00000025867.595	Cplx2	-0.0512	0.831
ENSMUSG00000025867.596	Cplx2	-0.173	0.142
ENSMUSG00000025867.597	Cplx2	0.148	0.309
ENSMUSG00000025867.598	Cplx2	-0.226	0.2
ENSMUSG00000025867.599	Cplx2	-0.192	0.353
ENSMUSG00000025867.600	Cplx2	0.157	0.24
ENSMUSG00000025867.601	Cplx2	0.0212	0.954
ENSMUSG00000025867.602	Cplx2	-0.145	0.385
ENSMUSG00000025867.603	Cplx2	0.0987	0.684
ENSMUSG00000025867.604	Cplx2	-0.303	0.216
ENSMUSG00000025867.605	Cplx2	-0.669	0.00108
ENSMUSG00000025867.606	Cplx2	0.158	0.754
ENSMUSG00000025867.607	Cplx2	-0.0271	0.928
ENSMUSG00000025867.608	Cplx2	-0.143	0.485
ENSMUSG00000025867.609	Cplx2	0.166	0.272
ENSMUSG00000025867.610	Cplx2	-0.104	0.533
ENSMUSG00000025867.611	Cplx2	0.0241	0.927
ENSMUSG00000025867.612	Cplx2	0.144	0.808
ENSMUSG00000025867.613	Cplx2	-0.219	0.751
ENSMUSG00000025867.614	Cplx2	0.143	0.424
ENSMUSG00000025867.615	Cplx2	-0.0648	0.791
ENSMUSG00000025867.616	Cplx2	0.0882	0.528
ENSMUSG00000025867.617	Cplx2	0.089	0.594
ENSMUSG00000025867.618	Cplx2	0.272	0.00661
ENSMUSG00000025867.619	Cplx2	0.00686	0.99
ENSMUSG00000025867.620	Cplx2	0.0385	0.945
ENSMUSG00000025867.621	Cplx2	0.428	0.0189
ENSMUSG00000025867.622	Cplx2	0.344	0.163
ENSMUSG00000025867.623	Cplx2	0.164	0.591
ENSMUSG00000025867.624	Cplx2	0.589	0.0933
ENSMUSG00000025867.625	Cplx2	0.168	0.648
ENSMUSG00000025867.626	Cplx2	-0.0956	NA
ENSMUSG00000025867.627	Cplx2	0.281	0.487
ENSMUSG00000025867.628	Cplx2	-0.0875	0.784
ENSMUSG00000025867.629	Cplx2	0.319	0.489
ENSMUSG00000025867.630	Cplx2	-0.134	0.92
ENSMUSG00000025867.631	Cplx2	0.0249	0.975
ENSMUSG00000025867.632	Cplx2	0.389	0.0802
ENSMUSG00000025867.633	Cplx2	0.234	0.451
ENSMUSG00000025867.634	Cplx2	0.344	0.00178
ENSMUSG00000025867.635	Cplx2	0.282	0.427
ENSMUSG00000025867.636	Cplx2	0.91	0.18
ENSMUSG00000025867.637	Cplx2	-0.548	NA
ENSMUSG00000025867.638	Cplx2	-0.263	0.653
ENSMUSG00000025867.639	Cplx2	-0.0221	0.981
ENSMUSG00000025867.640	Cplx2	0.00868	0.988
ENSMUSG00000025867.641	Cplx2	-0.0417	NA
ENSMUSG00000025867.642	Cplx2	0.0649	0.822
ENSMUSG00000025867.643	Cplx2	-0.746	0.291
ENSMUSG00000025867.644	Cplx2	0.742	0.0395
ENSMUSG00000025867.645	Cplx2	0.373	NA
ENSMUSG00000025867.646	Cplx2	0.0752	0.952
ENSMUSG00000025867.647	Cplx2	-0.109	0.822
ENSMUSG00000025867.648	Cplx2	2.36	NA
ENSMUSG00000025867.649	Cplx2	-1.53	NA
ENSMUSG00000025867.650	Cplx2	-1.57	NA
ENSMUSG00000025867.651	Cplx2	-1.83	NA
ENSMUSG00000025867.652	Cplx2	-0.702	NA
ENSMUSG00000025867.653	Cplx2	0.108	NA
ENSMUSG00000025867.654	Cplx2	0.701	0.387
ENSMUSG00000025867.655	Cplx2	1.21	NA
ENSMUSG00000025867.656	Cplx2	-0.0594	0.944
ENSMUSG00000025867.657	Cplx2	0.246	0.791
ENSMUSG00000025867.658	Cplx2	-0.0996	NA
ENSMUSG00000025867.659	Cplx2	0.156	0.724
ENSMUSG00000025867.660	Cplx2	-1.67	NA
ENSMUSG00000025867.661	Cplx2	-0.803	NA
ENSMUSG00000025867.662	Cplx2	-0.0923	NA
ENSMUSG00000025867.663	Cplx2	-0.803	NA
ENSMUSG00000025867.664	Cplx2	-0.0125	0.99
ENSMUSG00000025867.665	Cplx2	-0.041	NA
ENSMUSG00000025867.666	Cplx2	-0.00579	0.993
ENSMUSG00000025867.667	Cplx2	0.116	0.822
ENSMUSG00000025867.668	Cplx2	-1.2	NA
ENSMUSG00000025867.669	Cplx2	-0.152	0.728
ENSMUSG00000025867.670	Cplx2	-0.111	0.867
ENSMUSG00000025867.671	Cplx2	0.298	NA
ENSMUSG00000025867.672	Cplx2	0.159	0.786
ENSMUSG00000025867.673	Cplx2	-0.0785	0.911
ENSMUSG00000025867.674	Cplx2	-0.496	0.161
ENSMUSG00000025867.675	Cplx2	0.0448	0.896
ENSMUSG00000025867.676	Cplx2	-0.181	0.718
ENSMUSG00000025867.677	Cplx2	0.413	0.133
ENSMUSG00000025867.678	Cplx2	0.2	0.732
ENSMUSG00000025867.679	Cplx2	0.192	0.476
ENSMUSG00000025867.680	Cplx2	-0.0662	0.892
ENSMUSG00000025867.681	Cplx2	-0.081	0.822
ENSMUSG00000025867.682	Cplx2	0.227	0.223
ENSMUSG00000025867.683	Cplx2	0.0597	0.827
ENSMUSG00000025867.684	Cplx2	-0.293	0.227
ENSMUSG00000025867.685	Cplx2	-0.077	0.732
ENSMUSG00000025867.686	Cplx2	0.14	0.447
ENSMUSG00000025867.687	Cplx2	-0.212	0.0646
ENSMUSG00000025867.688	Cplx2	-0.0763	0.892
ENSMUSG00000025867.689	Cplx2	-0.163	0.4
ENSMUSG00000025867.690	Cplx2	-0.194	0.33
ENSMUSG00000025867.691	Cplx2	-0.493	0.0348
ENSMUSG00000025867.692	Cplx2	0.0333	0.867
ENSMUSG00000025867.693	Cplx2	-0.0781	0.892
ENSMUSG00000025867.694	Cplx2	-0.0278	0.964
ENSMUSG00000025867.695	Cplx2	-0.294	0.451
ENSMUSG00000025867.696	Cplx2	0.0687	0.837
ENSMUSG00000025867.697	Cplx2	0.168	0.754
ENSMUSG00000025867.698	Cplx2	-0.232	0.69
ENSMUSG00000025867.699	Cplx2	-0.127	0.813
ENSMUSG00000025867.700	Cplx2	0.0551	0.955
ENSMUSG00000025867.701	Cplx2	-0.0303	0.976
ENSMUSG00000025867.702	Cplx2	-0.513	0.0721
ENSMUSG00000025867.703	Cplx2	-0.238	0.257
ENSMUSG00000025867.704	Cplx2	0.173	0.421
ENSMUSG00000025867.705	Cplx2	-0.00642	0.989
ENSMUSG00000025867.706	Cplx2	-0.125	0.433
ENSMUSG00000025867.707	Cplx2	0.208	0.756
ENSMUSG00000025867.708	Cplx2	0.143	0.669
ENSMUSG00000025867.709	Cplx2	-0.566	0.439
ENSMUSG00000025867.710	Cplx2	-0.164	0.336
ENSMUSG00000025867.711	Cplx2	-0.362	0.427
ENSMUSG00000025867.712	Cplx2	-0.138	0.708
ENSMUSG00000025867.713	Cplx2	0.192	0.467
ENSMUSG00000025867.714	Cplx2	0.161	0.387
ENSMUSG00000025867.715	Cplx2	0.018	0.97
ENSMUSG00000025867.716	Cplx2	-0.0266	0.964
ENSMUSG00000025867.717	Cplx2	-0.359	NA
ENSMUSG00000025867.718	Cplx2	-0.12	NA
ENSMUSG00000025867.719	Cplx2	-0.151	0.889
ENSMUSG00000025867.720	Cplx2	-0.119	0.622
ENSMUSG00000025867.721	Cplx2	-0.0356	0.935
ENSMUSG00000025867.722	Cplx2	0.0147	0.975
ENSMUSG00000025867.723	Cplx2	-0.512	0.27
ENSMUSG00000025867.724	Cplx2	0.0578	0.896
ENSMUSG00000025867.725	Cplx2	0.128	0.307
ENSMUSG00000025867.726	Cplx2	-0.118	0.851
ENSMUSG00000025867.727	Cplx2	0.0164	0.966
ENSMUSG00000025867.728	Cplx2	-0.434	0.0229
ENSMUSG00000025867.729	Cplx2	-0.207	0.451
ENSMUSG00000025867.730	Cplx2	0.138	0.668
ENSMUSG00000025867.731	Cplx2	0.168	0.68
ENSMUSG00000025867.732	Cplx2	-0.133	0.875
ENSMUSG00000025867.733	Cplx2	-0.471	0.474
ENSMUSG00000025867.734	Cplx2	-0.112	0.835
ENSMUSG00000025867.735	Cplx2	-0.5	0.512
ENSMUSG00000025867.736	Cplx2	-0.226	0.45
ENSMUSG00000025867.737	Cplx2	-0.939	6.26e-13
ENSMUSG00000025867.738	Cplx2	-0.066	0.933
ENSMUSG00000025867.739	Cplx2	-0.455	0.503
ENSMUSG00000025867.740	Cplx2	0.0636	0.909
ENSMUSG00000025867.741	Cplx2	0.00907	0.984
ENSMUSG00000025867.742	Cplx2	0.113	0.837
ENSMUSG00000025867.743	Cplx2	0.122	0.619
ENSMUSG00000025867.744	Cplx2	-0.0289	0.933
ENSMUSG00000025867.745	Cplx2	0.194	0.501
ENSMUSG00000025867.746	Cplx2	-0.025	0.951
ENSMUSG00000025867.747	Cplx2	-0.226	0.48
ENSMUSG00000025867.748	Cplx2	-0.433	0.00305
ENSMUSG00000025867.749	Cplx2	0.157	0.849
ENSMUSG00000025867.750	Cplx2	-0.399	0.097
ENSMUSG00000025867.751	Cplx2	-0.455	0.175
ENSMUSG00000025867.752	Cplx2	-0.28	0.582
ENSMUSG00000025867.753	Cplx2	-0.474	0.33
ENSMUSG00000025867.754	Cplx2	-0.163	0.765
ENSMUSG00000025867.755	Cplx2	0.0607	NA
ENSMUSG00000025867.756	Cplx2	-0.151	0.864
ENSMUSG00000025867.757	Cplx2	-0.197	0.754
ENSMUSG00000025867.758	Cplx2	-0.362	0.307
ENSMUSG00000025867.759	Cplx2	-0.457	0.39
ENSMUSG00000025867.760	Cplx2	-1.03	0.000581
ENSMUSG00000025867.761	Cplx2	0.502	0.0367
ENSMUSG00000025867.762	Cplx2	0.0925	0.891
ENSMUSG00000025867.763	Cplx2	0.0546	0.867
ENSMUSG00000025867.764	Cplx2	-0.0102	0.981
ENSMUSG00000025867.765	Cplx2	-0.273	0.653
ENSMUSG00000025867.766	Cplx2	0.16	0.784
ENSMUSG00000025867.767	Cplx2	0.352	0.276
ENSMUSG00000025867.768	Cplx2	0.379	0.465
ENSMUSG00000025867.769	Cplx2	0.592	0.15
ENSMUSG00000025867.770	Cplx2	0.433	0.628
ENSMUSG00000025867.771	Cplx2	1.67	NA
ENSMUSG00000025867.772	Cplx2	0.26	0.639
ENSMUSG00000025867.773	Cplx2	0.0698	0.886
ENSMUSG00000025867.774	Cplx2	0.226	0.456
ENSMUSG00000025867.775	Cplx2	0.0428	0.955
ENSMUSG00000025867.776	Cplx2	-0.923	0.326
ENSMUSG00000025867.777	Cplx2	0.686	0.669
ENSMUSG00000025867.778	Cplx2	0.651	0.0933
ENSMUSG00000025867.779	Cplx2	-1.42	NA
ENSMUSG00000025867.780	Cplx2	0.46	NA
ENSMUSG00000025867.781	Cplx2	0.64	NA
ENSMUSG00000025867.782	Cplx2	-0.443	0.631
ENSMUSG00000025867.783	Cplx2	-1.16	NA
ENSMUSG00000025867.784	Cplx2	0.594	0.572
ENSMUSG00000025867.785	Cplx2	0.802	0.00282
ENSMUSG00000025867.786	Cplx2	1.79	NA
ENSMUSG00000025867.787	Cplx2	0.403	0.638
ENSMUSG00000025867.788	Cplx2	0.973	0.0107
ENSMUSG00000025867.789	Cplx2	0.695	NA
ENSMUSG00000025867.790	Cplx2	NA	NA
ENSMUSG00000025867.791	Cplx2	1.42	NA
ENSMUSG00000025867.792	Cplx2	1.56	NA
ENSMUSG00000025867.793	Cplx2	0.285	0.197
ENSMUSG00000025867.794	Cplx2	-0.199	NA
ENSMUSG00000025867.795	Cplx2	-0.213	NA
ENSMUSG00000025867.796	Cplx2	-0.146	0.89
ENSMUSG00000025867.797	Cplx2	-1.5	NA
ENSMUSG00000025867.798	Cplx2	NA	NA
ENSMUSG00000025867.799	Cplx2	NA	NA
ENSMUSG00000025867.800	Cplx2	NA	NA
ENSMUSG00000025867.801	Cplx2	NA	NA
ENSMUSG00000025867.802	Cplx2	NA	NA
ENSMUSG00000025867.803	Cplx2	NA	NA
ENSMUSG00000025867.804	Cplx2	NA	NA
ENSMUSG00000025867.805	Cplx2	NA	NA
ENSMUSG00000025867.806	Cplx2	NA	NA
ENSMUSG00000025867.807	Cplx2	NA	NA
ENSMUSG00000025867.808	Cplx2	0.456	NA
ENSMUSG00000025867.809	Cplx2	0.332	NA
ENSMUSG00000025867.810	Cplx2	-0.118	NA
ENSMUSG00000025867.811	Cplx2	-0.547	NA
ENSMUSG00000025867.812	Cplx2	0.64	NA
ENSMUSG00000025867.813	Cplx2	-0.437	NA
ENSMUSG00000025867.814	Cplx2	0.757	NA
ENSMUSG00000025867.815	Cplx2	NA	NA
ENSMUSG00000025867.816	Cplx2	-2.09	NA
ENSMUSG00000025867.817	Cplx2	-3.47	NA
ENSMUSG00000025867.818	Cplx2	1.06	NA
ENSMUSG00000025867.819	Cplx2	-1.02	NA
ENSMUSG00000025867.820	Cplx2	-0.385	0.688
ENSMUSG00000025867.821	Cplx2	-0.5	0.286
ENSMUSG00000025867.822	Cplx2	0.423	0.643
ENSMUSG00000025867.823	Cplx2	-0.132	0.866
ENSMUSG00000025867.824	Cplx2	0.652	NA
ENSMUSG00000025867.825	Cplx2	NA	NA
ENSMUSG00000025867.826	Cplx2	-1.33	NA
ENSMUSG00000025867.827	Cplx2	0.64	NA
ENSMUSG00000025867.828	Cplx2	-0.803	NA
ENSMUSG00000025867.829	Cplx2	-0.28	NA
ENSMUSG00000025867.830	Cplx2	-0.234	0.654
ENSMUSG00000025867.831	Cplx2	-2.16	NA
ENSMUSG00000025867.832	Cplx2	0.156	0.897
ENSMUSG00000025867.833	Cplx2	-0.141	NA
ENSMUSG00000025867.834	Cplx2	-0.0546	NA
ENSMUSG00000025867.835	Cplx2	-0.0149	0.974
ENSMUSG00000025867.836	Cplx2	-1.33	NA
ENSMUSG00000025867.837	Cplx2	0.279	0.184
ENSMUSG00000025867.838	Cplx2	0.466	NA
ENSMUSG00000025867.839	Cplx2	-0.0727	0.931
ENSMUSG00000025867.840	Cplx2	-1	0.289
ENSMUSG00000025867.841	Cplx2	-1.34	NA
ENSMUSG00000025867.842	Cplx2	0.594	0.000393
ENSMUSG00000025867.843	Cplx2	0.0762	0.931
ENSMUSG00000025867.844	Cplx2	-0.716	NA
ENSMUSG00000025867.845	Cplx2	0.695	NA
ENSMUSG00000025867.846	Cplx2	0.172	NA
ENSMUSG00000025867.847	Cplx2	0.15	0.892
ENSMUSG00000025867.848	Cplx2	-0.426	0.512
ENSMUSG00000025867.849	Cplx2	-0.17	0.797
ENSMUSG00000025867.850	Cplx2	0.169	0.83
ENSMUSG00000025867.851	Cplx2	-0.496	0.384
ENSMUSG00000025867.852	Cplx2	0.29	0.562
ENSMUSG00000025867.853	Cplx2	0.221	0.512
ENSMUSG00000025867.854	Cplx2	0.165	0.733
ENSMUSG00000025867.855	Cplx2	0.0121	0.993
ENSMUSG00000025867.856	Cplx2	-0.575	0.222
ENSMUSG00000025867.857	Cplx2	-0.188	0.445
ENSMUSG00000025867.858	Cplx2	-0.0411	0.957
ENSMUSG00000025867.859	Cplx2	-0.975	3.27e-11
ENSMUSG00000025867.860	Cplx2	-0.151	0.664
ENSMUSG00000025867.861	Cplx2	-0.252	0.2
ENSMUSG00000025867.862	Cplx2	-0.242	0.35
ENSMUSG00000025867.863	Cplx2	0.0303	0.942
ENSMUSG00000025867.864	Cplx2	0.208	0.709
ENSMUSG00000025867.865	Cplx2	-0.0664	0.826
ENSMUSG00000025867.866	Cplx2	0.0406	0.912
ENSMUSG00000025867.867	Cplx2	0.216	0.37
ENSMUSG00000025867.868	Cplx2	-0.0216	0.955
ENSMUSG00000025867.869	Cplx2	0.135	0.773
ENSMUSG00000025867.870	Cplx2	0.079	0.727
ENSMUSG00000025867.871	Cplx2	0.352	0.0184
ENSMUSG00000025867.872	Cplx2	-0.144	0.633
ENSMUSG00000025867.873	Cplx2	0.135	0.83
ENSMUSG00000025867.874	Cplx2	0.0368	0.959
ENSMUSG00000025867.875	Cplx2	0.503	0.247
ENSMUSG00000025867.876	Cplx2	0.165	0.727
ENSMUSG00000025867.877	Cplx2	-0.19	0.67
ENSMUSG00000025867.878	Cplx2	-1.56	NA
ENSMUSG00000025867.879	Cplx2	0.235	0.461
ENSMUSG00000025867.880	Cplx2	-0.108	0.781
ENSMUSG00000025867.881	Cplx2	-0.65	0.0387
ENSMUSG00000025867.882	Cplx2	0.077	0.837
ENSMUSG00000025867.883	Cplx2	0.0587	0.929
ENSMUSG00000025867.884	Cplx2	-1.43	NA
ENSMUSG00000025867.885	Cplx2	-0.866	NA
ENSMUSG00000025867.886	Cplx2	-0.0198	0.973
ENSMUSG00000025867.887	Cplx2	0.214	NA
ENSMUSG00000025867.888	Cplx2	-0.0867	0.912
ENSMUSG00000025867.889	Cplx2	0.0928	0.951
ENSMUSG00000025867.890	Cplx2	-0.361	0.358
ENSMUSG00000025867.891	Cplx2	0.272	0.681
ENSMUSG00000025867.892	Cplx2	-0.191	0.818
ENSMUSG00000025867.893	Cplx2	-0.0339	0.917
ENSMUSG00000025867.894	Cplx2	0.239	0.437
ENSMUSG00000025867.895	Cplx2	-0.126	0.806
ENSMUSG00000025867.896	Cplx2	-0.0251	0.946
ENSMUSG00000025867.897	Cplx2	0.144	0.904
ENSMUSG00000025867.898	Cplx2	-0.324	0.0511
ENSMUSG00000025867.899	Cplx2	-0.174	0.445
ENSMUSG00000025867.900	Cplx2	0.289	0.207
ENSMUSG00000025867.901	Cplx2	-0.197	0.512
ENSMUSG00000025867.902	Cplx2	-0.204	0.769
ENSMUSG00000025867.903	Cplx2	0.407	0.00686
ENSMUSG00000025867.904	Cplx2	-0.361	0.0157
ENSMUSG00000025867.905	Cplx2	-0.395	0.232
ENSMUSG00000025867.906	Cplx2	-0.0904	0.615
ENSMUSG00000025867.907	Cplx2	-0.545	0.309
ENSMUSG00000025867.908	Cplx2	-0.174	0.446
ENSMUSG00000025867.909	Cplx2	0.172	0.728
ENSMUSG00000025867.910	Cplx2	-0.343	0.413
ENSMUSG00000025867.911	Cplx2	-0.489	0.186
ENSMUSG00000025867.912	Cplx2	-0.0828	0.751
ENSMUSG00000025867.913	Cplx2	-0.415	0.0198
ENSMUSG00000025867.914	Cplx2	-0.36	0.282
ENSMUSG00000025867.915	Cplx2	-0.365	0.244
ENSMUSG00000025867.916	Cplx2	-0.582	0.0448
ENSMUSG00000025867.917	Cplx2	-0.453	0.00551
ENSMUSG00000025867.918	Cplx2	-0.676	0.0619
ENSMUSG00000025867.919	Cplx2	-0.634	0.0153
ENSMUSG00000025867.920	Cplx2	-0.326	0.0883
ENSMUSG00000025867.921	Cplx2	-0.507	0.000385
ENSMUSG00000025867.922	Cplx2	-0.112	0.628
ENSMUSG00000025867.923	Cplx2	-0.302	0.0448
ENSMUSG00000025867.924	Cplx2	-0.413	0.000459
ENSMUSG00000025867.925	Cplx2	-0.269	0.0884
ENSMUSG00000025867.926	Cplx2	-0.259	0.0389
ENSMUSG00000025867.927	Cplx2	-0.121	0.727
ENSMUSG00000025867.928	Cplx2	-0.216	0.367
ENSMUSG00000025867.929	Cplx2	-0.296	0.0249
ENSMUSG00000025867.930	Cplx2	0.113	0.585
ENSMUSG00000025867.931	Cplx2	0.153	0.682
ENSMUSG00000025867.932	Cplx2	0.19	0.647
ENSMUSG00000025867.933	Cplx2	-0.162	0.584
ENSMUSG00000025867.934	Cplx2	-0.0481	0.837
ENSMUSG00000025867.935	Cplx2	0.0129	0.964
ENSMUSG00000025867.936	Cplx2	-0.0179	0.951
ENSMUSG00000025867.937	Cplx2	-0.455	3.46e-05
ENSMUSG00000025867.938	Cplx2	-0.0342	0.936
ENSMUSG00000025867.939	Cplx2	-0.116	0.526
ENSMUSG00000025867.940	Cplx2	0.0606	0.876
ENSMUSG00000025867.941	Cplx2	-0.425	0.497
ENSMUSG00000025867.942	Cplx2	-0.0623	0.947
ENSMUSG00000025867.943	Cplx2	-0.141	0.443
ENSMUSG00000025867.944	Cplx2	-0.458	0.0423
ENSMUSG00000025867.945	Cplx2	-0.154	0.624
ENSMUSG00000025867.946	Cplx2	-0.124	0.653
ENSMUSG00000025867.947	Cplx2	-0.579	5.9e-08
ENSMUSG00000025867.948	Cplx2	-0.0675	0.776
ENSMUSG00000025867.949	Cplx2	-0.141	0.494
ENSMUSG00000025867.950	Cplx2	0.0612	0.872
ENSMUSG00000025867.951	Cplx2	0.309	0.102
ENSMUSG00000025867.952	Cplx2	-0.576	0.118
ENSMUSG00000025867.953	Cplx2	-0.122	0.685
ENSMUSG00000025867.954	Cplx2	-0.436	0.0535
ENSMUSG00000025867.955	Cplx2	-0.132	0.632
ENSMUSG00000025867.956	Cplx2	-0.129	0.738
ENSMUSG00000025867.957	Cplx2	-0.0459	0.913
ENSMUSG00000025867.958	Cplx2	0.318	0.152
ENSMUSG00000025867.959	Cplx2	-0.242	0.566
ENSMUSG00000025867.960	Cplx2	-0.102	0.756
ENSMUSG00000025867.961	Cplx2	-0.222	0.331
ENSMUSG00000025867.962	Cplx2	0.555	0.166
ENSMUSG00000025867.963	Cplx2	-0.209	0.837
ENSMUSG00000025867.964	Cplx2	0.00629	0.986
ENSMUSG00000025867.965	Cplx2	0.291	0.0272
ENSMUSG00000025867.966	Cplx2	0.0601	0.903
ENSMUSG00000025867.967	Cplx2	-0.201	0.438
ENSMUSG00000025867.968	Cplx2	0.12	0.931
ENSMUSG00000025867.969	Cplx2	-0.151	0.445
ENSMUSG00000025867.970	Cplx2	0.3	0.249
ENSMUSG00000025867.971	Cplx2	-0.112	0.765
ENSMUSG00000025867.972	Cplx2	-0.0132	0.975
ENSMUSG00000025867.973	Cplx2	-0.342	0.0159
ENSMUSG00000025867.974	Cplx2	-0.259	0.164
ENSMUSG00000025867.975	Cplx2	-0.0272	0.912
ENSMUSG00000025867.976	Cplx2	0.223	0.321
ENSMUSG00000025867.977	Cplx2	0.115	0.714
ENSMUSG00000025867.978	Cplx2	0.0712	0.684
ENSMUSG00000025867.979	Cplx2	-0.0779	0.874
ENSMUSG00000025867.980	Cplx2	0.122	0.601
ENSMUSG00000025867.981	Cplx2	-0.197	0.15
ENSMUSG00000025867.982	Cplx2	0.0893	0.589
ENSMUSG00000025867.983	Cplx2	-0.249	0.159
ENSMUSG00000025867.984	Cplx2	-0.0189	0.962
ENSMUSG00000025867.985	Cplx2	-0.228	0.295
ENSMUSG00000025867.986	Cplx2	0.104	0.675
ENSMUSG00000025867.987	Cplx2	0.023	0.935
ENSMUSG00000025867.988	Cplx2	-0.277	0.161
ENSMUSG00000025867.989	Cplx2	-0.216	0.282
ENSMUSG00000025867.990	Cplx2	0.0558	0.845
ENSMUSG00000025867.991	Cplx2	-0.16	0.421
ENSMUSG00000025867.992	Cplx2	0.0314	0.866
ENSMUSG00000025867.993	Cplx2	0.371	0.0175
ENSMUSG00000025867.994	Cplx2	0.0378	0.872
ENSMUSG00000025867.995	Cplx2	-0.0481	0.789
ENSMUSG00000025867.996	Cplx2	0.0332	0.912
ENSMUSG00000025867.997	Cplx2	-0.203	0.245
ENSMUSG00000025867.998	Cplx2	0.134	0.577
ENSMUSG00000025867.999	Cplx2	-0.322	0.101
ENSMUSG00000025867.1000	Cplx2	-0.00644	0.986
ENSMUSG00000025867.1001	Cplx2	-0.03	0.964
ENSMUSG00000025867.1002	Cplx2	-0.0112	0.978
ENSMUSG00000025867.1003	Cplx2	0.042	0.855
ENSMUSG00000025867.1004	Cplx2	-0.299	0.446
ENSMUSG00000025867.1005	Cplx2	0.157	0.531
ENSMUSG00000025867.1006	Cplx2	0.214	0.497
ENSMUSG00000025867.1007	Cplx2	-0.254	0.431
ENSMUSG00000025867.1008	Cplx2	0.174	0.349
ENSMUSG00000025867.1009	Cplx2	-0.0328	0.924
ENSMUSG00000025867.1010	Cplx2	0.114	0.6
ENSMUSG00000025867.1011	Cplx2	0.0913	0.687
ENSMUSG00000025867.1012	Cplx2	0.361	0.205
ENSMUSG00000025867.1013	Cplx2	0.0959	0.913
ENSMUSG00000025867.1014	Cplx2	-0.15	0.899
ENSMUSG00000025867.1015	Cplx2	0.0218	0.967
ENSMUSG00000025867.1016	Cplx2	-0.262	0.531
ENSMUSG00000025867.1017	Cplx2	0.302	0.297
ENSMUSG00000025867.1018	Cplx2	0.0346	0.923
ENSMUSG00000025867.1019	Cplx2	0.126	0.708
ENSMUSG00000025867.1020	Cplx2	-0.144	0.421
ENSMUSG00000025867.1021	Cplx2	0.0596	0.825
ENSMUSG00000025867.1022	Cplx2	-0.0876	0.624
ENSMUSG00000025867.1023	Cplx2	-0.134	0.517
ENSMUSG00000025867.1024	Cplx2	-0.0637	0.829
ENSMUSG00000025867.1025	Cplx2	0.011	0.97
ENSMUSG00000025867.1026	Cplx2	0.105	0.69
ENSMUSG00000025867.1027	Cplx2	-0.0278	0.946
ENSMUSG00000025867.1028	Cplx2	0.14	0.521
ENSMUSG00000025867.1029	Cplx2	0.0231	0.955
ENSMUSG00000025867.1030	Cplx2	-0.286	0.321
ENSMUSG00000025867.1031	Cplx2	-0.0257	0.947
ENSMUSG00000025867.1032	Cplx2	0.181	0.633
ENSMUSG00000025867.1033	Cplx2	-0.201	0.654
ENSMUSG00000025867.1034	Cplx2	0.0853	0.594
ENSMUSG00000025867.1035	Cplx2	0.236	0.247
ENSMUSG00000025867.1036	Cplx2	-0.0843	0.904
ENSMUSG00000025867.1037	Cplx2	0.122	0.79
ENSMUSG00000025867.1038	Cplx2	0.0609	0.891
ENSMUSG00000008200.1	Fnbp4	0.215	0.853
ENSMUSG00000008200.2	Fnbp4	0.0389	0.892
ENSMUSG00000008200.3	Fnbp4	-0.762	NA
ENSMUSG00000008200.4	Fnbp4	0.00935	0.978
ENSMUSG00000008200.5	Fnbp4	0.151	0.822
ENSMUSG00000008200.6	Fnbp4	-0.189	0.682
ENSMUSG00000008200.7	Fnbp4	-0.248	0.326
ENSMUSG00000008200.8	Fnbp4	0.0533	0.841
ENSMUSG00000008200.9	Fnbp4	-0.186	0.61
ENSMUSG00000008200.10	Fnbp4	0.00566	0.986
ENSMUSG00000008200.11	Fnbp4	-0.516	0.000377
ENSMUSG00000008200.12	Fnbp4	0.375	0.315
ENSMUSG00000008200.13	Fnbp4	0.0312	0.969
ENSMUSG00000008200.14	Fnbp4	-0.0387	0.896
ENSMUSG00000008200.15	Fnbp4	-0.185	NA
ENSMUSG00000008200.16	Fnbp4	-0.305	0.233
ENSMUSG00000008200.17	Fnbp4	0.211	0.473
ENSMUSG00000008200.18	Fnbp4	0.334	0.349
ENSMUSG00000008200.19	Fnbp4	-0.318	0.488
ENSMUSG00000008200.20	Fnbp4	-0.629	0.282
ENSMUSG00000008200.21	Fnbp4	-0.106	0.927
ENSMUSG00000008200.22	Fnbp4	-0.123	0.858
ENSMUSG00000008200.23	Fnbp4	0.138	0.915
ENSMUSG00000008200.24	Fnbp4	0.183	0.635
ENSMUSG00000008200.25	Fnbp4	-0.178	0.773
ENSMUSG00000008200.26	Fnbp4	-0.0795	0.866
ENSMUSG00000008200.27	Fnbp4	0.359	0.349
ENSMUSG00000008200.28	Fnbp4	-0.197	0.679
ENSMUSG00000008200.29	Fnbp4	0.109	0.756
ENSMUSG00000008200.30	Fnbp4	-0.462	0.258
ENSMUSG00000008200.31	Fnbp4	-0.027	0.982
ENSMUSG00000008200.32	Fnbp4	-0.00757	0.99
ENSMUSG00000008200.33	Fnbp4	0.0472	0.918
ENSMUSG00000008200.34	Fnbp4	-0.129	0.79
ENSMUSG00000008200.35	Fnbp4	-0.137	0.653
ENSMUSG00000008200.36	Fnbp4	-0.0641	0.921
ENSMUSG00000008200.37	Fnbp4	-0.031	0.933
ENSMUSG00000008200.38	Fnbp4	0.0464	0.852
ENSMUSG00000008200.39	Fnbp4	0.108	0.627
ENSMUSG00000008200.40	Fnbp4	-0.0395	0.894
ENSMUSG00000008200.41	Fnbp4	0.0805	0.637
ENSMUSG00000008200.42	Fnbp4	-0.0741	0.66
ENSMUSG00000008200.43	Fnbp4	0.147	0.489
ENSMUSG00000008200.44	Fnbp4	0.0114	0.954
ENSMUSG00000008200.45	Fnbp4	0.0458	0.83
ENSMUSG00000008200.46	Fnbp4	0.0755	0.819
ENSMUSG00000008200.47	Fnbp4	0.0581	0.749
ENSMUSG00000008200.48	Fnbp4	-0.161	0.403
ENSMUSG00000008200.49	Fnbp4	0.0807	0.619
ENSMUSG00000008200.50	Fnbp4	0.199	0.248
ENSMUSG00000008200.51	Fnbp4	0.131	0.449
ENSMUSG00000008200.52	Fnbp4	0.247	0.347
ENSMUSG00000008200.53	Fnbp4	0.234	0.00975
ENSMUSG00000008200.54	Fnbp4	0.0703	0.771
ENSMUSG00000008200.55	Fnbp4	-0.0825	0.681
ENSMUSG00000008200.56	Fnbp4	0.19	0.282
ENSMUSG00000008200.57	Fnbp4	-0.228	0.38
ENSMUSG00000008200.58	Fnbp4	0.126	0.777
ENSMUSG00000008200.59	Fnbp4	0.106	0.684
ENSMUSG00000008200.60	Fnbp4	0.106	0.658
ENSMUSG00000008200.61	Fnbp4	-0.155	0.694
ENSMUSG00000008200.62	Fnbp4	-0.00641	0.976
ENSMUSG00000008200.63	Fnbp4	0.448	0.531
ENSMUSG00000008200.64	Fnbp4	-0.0743	0.7
ENSMUSG00000008200.65	Fnbp4	0.058	0.867
ENSMUSG00000008200.66	Fnbp4	0.651	0.00153
ENSMUSG00000008200.67	Fnbp4	0.00257	0.99
ENSMUSG00000008200.68	Fnbp4	-0.301	0.565
ENSMUSG00000008200.69	Fnbp4	-0.165	0.651
ENSMUSG00000008200.70	Fnbp4	-0.0964	0.708
ENSMUSG00000008200.71	Fnbp4	-0.165	0.664
ENSMUSG00000008200.72	Fnbp4	-0.226	0.216
ENSMUSG00000008200.73	Fnbp4	0.0148	0.974
ENSMUSG00000008200.74	Fnbp4	-0.0833	0.673
ENSMUSG00000008200.75	Fnbp4	-0.13	0.618
ENSMUSG00000008200.76	Fnbp4	-0.0579	0.892
ENSMUSG00000008200.77	Fnbp4	-0.0761	0.771
ENSMUSG00000008200.78	Fnbp4	-0.0572	0.73
ENSMUSG00000008200.79	Fnbp4	0.0488	0.885
ENSMUSG00000008200.80	Fnbp4	-0.032	0.912
ENSMUSG00000008200.81	Fnbp4	-0.112	0.471
ENSMUSG00000008200.82	Fnbp4	-0.575	0.0312
ENSMUSG00000008200.83	Fnbp4	0.0163	0.951
ENSMUSG00000008200.84	Fnbp4	0.0207	0.955
ENSMUSG00000008200.85	Fnbp4	0.139	0.826
ENSMUSG00000008200.86	Fnbp4	0.261	0.239
ENSMUSG00000008200.87	Fnbp4	0.71	0.00963
ENSMUSG00000008200.88	Fnbp4	0.117	0.708
ENSMUSG00000008200.89	Fnbp4	-0.0676	0.784
ENSMUSG00000008200.90	Fnbp4	0.239	0.73
ENSMUSG00000008200.91	Fnbp4	-0.121	0.519
ENSMUSG00000008200.92	Fnbp4	0.284	0.383
ENSMUSG00000008200.93	Fnbp4	-0.0628	0.856
ENSMUSG00000008200.94	Fnbp4	0.0809	0.826
ENSMUSG00000008200.95	Fnbp4	0.197	0.112
ENSMUSG00000008200.96	Fnbp4	0.0475	0.886
ENSMUSG00000008200.97	Fnbp4	0.161	0.633
ENSMUSG00000008200.98	Fnbp4	-0.297	0.414
ENSMUSG00000008200.99	Fnbp4	0.321	0.363
ENSMUSG00000008200.100	Fnbp4	-0.227	0.408
ENSMUSG00000008200.101	Fnbp4	0.132	0.568
ENSMUSG00000008200.102	Fnbp4	0.0949	0.7
ENSMUSG00000008200.103	Fnbp4	-0.344	0.0618
ENSMUSG00000008200.104	Fnbp4	0.166	0.78
ENSMUSG00000008200.105	Fnbp4	0.159	0.477
ENSMUSG00000008200.106	Fnbp4	-0.0668	0.896
ENSMUSG00000008200.107	Fnbp4	0.0166	0.96
ENSMUSG00000008200.108	Fnbp4	-0.273	0.481
ENSMUSG00000008200.109	Fnbp4	-0.198	0.402
ENSMUSG00000008200.110	Fnbp4	0.238	0.305
ENSMUSG00000008200.111	Fnbp4	0.0924	0.781
ENSMUSG00000008200.112	Fnbp4	-0.25	0.535
ENSMUSG00000008200.113	Fnbp4	0.122	0.565
ENSMUSG00000008200.114	Fnbp4	0.216	0.187
ENSMUSG00000008200.115	Fnbp4	0.161	0.452
ENSMUSG00000008200.116	Fnbp4	0.2	0.446
ENSMUSG00000008200.117	Fnbp4	0.307	0.131
ENSMUSG00000008200.118	Fnbp4	0.0141	0.981
ENSMUSG00000008200.119	Fnbp4	0.0651	0.755
ENSMUSG00000008200.120	Fnbp4	-0.0154	0.976
ENSMUSG00000008200.121	Fnbp4	0.361	0.102
ENSMUSG00000008200.122	Fnbp4	0.217	0.174
ENSMUSG00000008200.123	Fnbp4	0.273	0.00222
ENSMUSG00000008200.124	Fnbp4	-0.236	0.219
ENSMUSG00000008200.125	Fnbp4	0.0632	0.855
ENSMUSG00000008200.126	Fnbp4	-0.0379	0.954
ENSMUSG00000008200.127	Fnbp4	0.345	0.594
ENSMUSG00000008200.128	Fnbp4	0.337	0.0323
ENSMUSG00000008200.129	Fnbp4	-0.0154	0.975
ENSMUSG00000008200.130	Fnbp4	0.0851	0.751
ENSMUSG00000008200.131	Fnbp4	-0.0077	0.985
ENSMUSG00000008200.132	Fnbp4	-0.316	0.331
ENSMUSG00000008200.133	Fnbp4	0.0711	0.858
ENSMUSG00000008200.134	Fnbp4	-0.0258	0.903
ENSMUSG00000008200.135	Fnbp4	0.0711	0.885
ENSMUSG00000008200.136	Fnbp4	0.0772	0.823
ENSMUSG00000008200.137	Fnbp4	0.256	0.12
ENSMUSG00000008200.138	Fnbp4	0.382	8.86e-05
ENSMUSG00000008200.139	Fnbp4	0.053	0.867
ENSMUSG00000008200.140	Fnbp4	-0.128	0.445
ENSMUSG00000008200.141	Fnbp4	-0.148	0.651
ENSMUSG00000008200.142	Fnbp4	0.0647	0.857
ENSMUSG00000008200.143	Fnbp4	0.00862	0.987
ENSMUSG00000008200.144	Fnbp4	-0.0392	0.913
ENSMUSG00000008200.145	Fnbp4	-0.00974	0.976
ENSMUSG00000008200.146	Fnbp4	0.0675	0.867
ENSMUSG00000008200.147	Fnbp4	-0.069	0.892
ENSMUSG00000008200.148	Fnbp4	0.0266	0.962
ENSMUSG00000008200.149	Fnbp4	-0.17	0.166
ENSMUSG00000008200.150	Fnbp4	0.204	0.311
ENSMUSG00000008200.151	Fnbp4	0.183	0.208
ENSMUSG00000008200.152	Fnbp4	-0.111	0.662
ENSMUSG00000008200.153	Fnbp4	0.394	0.00151
ENSMUSG00000008200.154	Fnbp4	-0.111	0.666
ENSMUSG00000008200.155	Fnbp4	0.188	0.278
ENSMUSG00000008200.156	Fnbp4	0.37	0.000685
ENSMUSG00000008200.157	Fnbp4	0.239	0.358
ENSMUSG00000008200.158	Fnbp4	-0.221	0.473
ENSMUSG00000008200.159	Fnbp4	0.214	0.239
ENSMUSG00000008200.160	Fnbp4	-0.339	0.453
ENSMUSG00000008200.161	Fnbp4	-0.07	0.712
ENSMUSG00000008200.162	Fnbp4	0.362	0.255
ENSMUSG00000008200.163	Fnbp4	0.25	0.622
ENSMUSG00000008200.164	Fnbp4	0.451	0.117
ENSMUSG00000008200.165	Fnbp4	0.182	0.441
ENSMUSG00000008200.166	Fnbp4	-0.497	0.0773
ENSMUSG00000008200.167	Fnbp4	0.317	0.546
ENSMUSG00000008200.168	Fnbp4	-0.39	0.639
ENSMUSG00000008200.169	Fnbp4	0.0599	0.962
ENSMUSG00000008200.170	Fnbp4	-0.451	0.363
ENSMUSG00000008200.171	Fnbp4	-0.24	0.531
ENSMUSG00000008200.172	Fnbp4	-0.123	0.72
ENSMUSG00000008200.173	Fnbp4	0.00431	0.994
ENSMUSG00000008200.174	Fnbp4	0.00769	0.992
ENSMUSG00000008200.175	Fnbp4	-0.0363	0.964
ENSMUSG00000008200.176	Fnbp4	-0.0683	0.87
ENSMUSG00000008200.177	Fnbp4	-0.115	0.912
ENSMUSG00000008200.178	Fnbp4	-0.175	0.632
ENSMUSG00000008200.179	Fnbp4	-0.143	0.812
ENSMUSG00000008200.180	Fnbp4	-0.297	0.643
ENSMUSG00000008200.181	Fnbp4	-0.306	0.287
ENSMUSG00000008200.182	Fnbp4	-0.573	0.101
ENSMUSG00000008200.183	Fnbp4	-0.354	0.352
ENSMUSG00000008200.184	Fnbp4	0.0782	0.892
ENSMUSG00000008200.185	Fnbp4	0.268	0.222
ENSMUSG00000008200.186	Fnbp4	-0.227	0.803
ENSMUSG00000008200.187	Fnbp4	-0.164	0.742
ENSMUSG00000008200.188	Fnbp4	-0.199	0.748
ENSMUSG00000008200.189	Fnbp4	0.0846	0.918
ENSMUSG00000008200.190	Fnbp4	0.725	NA
ENSMUSG00000008200.191	Fnbp4	-0.225	0.7
ENSMUSG00000008200.192	Fnbp4	-0.0878	0.867
ENSMUSG00000008200.193	Fnbp4	0.19	0.781
ENSMUSG00000008200.194	Fnbp4	-0.306	0.118
ENSMUSG00000008200.195	Fnbp4	-0.0108	0.99
ENSMUSG00000008200.196	Fnbp4	-0.423	0.624
ENSMUSG00000008200.197	Fnbp4	-0.271	0.741
ENSMUSG00000008200.198	Fnbp4	-0.362	0.663
ENSMUSG00000008200.199	Fnbp4	-0.092	0.894
ENSMUSG00000008200.200	Fnbp4	0.356	NA
ENSMUSG00000008200.201	Fnbp4	0.02	0.979
ENSMUSG00000008200.202	Fnbp4	-0.135	0.709
ENSMUSG00000008200.203	Fnbp4	0.119	NA
ENSMUSG00000008200.204	Fnbp4	0.385	0.613
ENSMUSG00000008200.205	Fnbp4	-0.178	0.86
ENSMUSG00000008200.206	Fnbp4	-0.0969	0.932
ENSMUSG00000008200.207	Fnbp4	-0.281	NA
ENSMUSG00000008200.208	Fnbp4	-0.413	NA
ENSMUSG00000008200.209	Fnbp4	-0.0526	0.933
ENSMUSG00000008200.210	Fnbp4	0.0312	0.975
ENSMUSG00000008200.211	Fnbp4	0.369	NA
ENSMUSG00000008200.212	Fnbp4	0.0253	NA
ENSMUSG00000008200.213	Fnbp4	0.166	0.89
ENSMUSG00000008200.214	Fnbp4	0.0985	0.879
ENSMUSG00000008200.215	Fnbp4	0.466	NA
ENSMUSG00000008200.216	Fnbp4	-0.122	0.867
ENSMUSG00000008200.217	Fnbp4	-0.189	0.713
[truncated: 5,361 more rows]
