# Supplementary material for: High-throughput identification of RNA localization elements in neuronal cells
Source: Nucleic Acids Res. 2022 Sep 15;50(18):10626–42. doi: 10.1093/nar/gkac763 (PMC9561290; doi:10.1093/nar/gkac763)
Supplement: gkac763_Supplemental_Files [file gkac763_supplemental_files.zip › TableS4.xlsx]

## Sheet: TableS4
oligoid	genename	neuritelog2FC	padj
ENSMUSG00000033032.1	Afap1l1	0.0771	1
ENSMUSG00000033032.2	Afap1l1	0.289	1
ENSMUSG00000033032.3	Afap1l1	0.598	NA
ENSMUSG00000033032.4	Afap1l1	-0.211	1
ENSMUSG00000033032.5	Afap1l1	0.00512	1
ENSMUSG00000033032.6	Afap1l1	-0.214	1
ENSMUSG00000033032.7	Afap1l1	0.0231	1
ENSMUSG00000033032.8	Afap1l1	0.0496	1
ENSMUSG00000033032.9	Afap1l1	-0.67	1
ENSMUSG00000033032.10	Afap1l1	-0.186	1
ENSMUSG00000033032.11	Afap1l1	0.283	1
ENSMUSG00000033032.12	Afap1l1	-0.38	1
ENSMUSG00000033032.13	Afap1l1	0.01	1
ENSMUSG00000033032.14	Afap1l1	0.0273	1
ENSMUSG00000033032.15	Afap1l1	0.501	1
ENSMUSG00000033032.16	Afap1l1	0.441	1
ENSMUSG00000033032.17	Afap1l1	-0.0384	1
ENSMUSG00000033032.18	Afap1l1	0.134	1
ENSMUSG00000033032.19	Afap1l1	0.0213	1
ENSMUSG00000033032.20	Afap1l1	0.349	1
ENSMUSG00000033032.21	Afap1l1	0.0485	1
ENSMUSG00000033032.22	Afap1l1	0.286	1
ENSMUSG00000033032.23	Afap1l1	0.281	1
ENSMUSG00000033032.24	Afap1l1	-0.103	1
ENSMUSG00000033032.25	Afap1l1	0.297	1
ENSMUSG00000033032.26	Afap1l1	0.54	1
ENSMUSG00000033032.27	Afap1l1	0.572	1
ENSMUSG00000033032.28	Afap1l1	0.481	1
ENSMUSG00000033032.29	Afap1l1	0.314	1
ENSMUSG00000033032.30	Afap1l1	0.348	1
ENSMUSG00000033032.31	Afap1l1	0.345	1
ENSMUSG00000033032.32	Afap1l1	0.291	1
ENSMUSG00000033032.33	Afap1l1	-0.0877	1
ENSMUSG00000033032.34	Afap1l1	0.488	1
ENSMUSG00000033032.35	Afap1l1	0.221	1
ENSMUSG00000033032.36	Afap1l1	0.121	1
ENSMUSG00000033032.37	Afap1l1	0.292	1
ENSMUSG00000033032.38	Afap1l1	0.35	1
ENSMUSG00000033032.39	Afap1l1	0.366	1
ENSMUSG00000033032.40	Afap1l1	0.288	1
ENSMUSG00000033032.41	Afap1l1	0.52	1
ENSMUSG00000033032.42	Afap1l1	0.575	1
ENSMUSG00000033032.43	Afap1l1	-1.28	1
ENSMUSG00000033032.44	Afap1l1	-0.274	1
ENSMUSG00000033032.45	Afap1l1	0.506	NA
ENSMUSG00000033032.46	Afap1l1	0.362	1
ENSMUSG00000033032.47	Afap1l1	0.184	1
ENSMUSG00000033032.48	Afap1l1	0.244	1
ENSMUSG00000033032.49	Afap1l1	0.265	1
ENSMUSG00000033032.50	Afap1l1	0.527	1
ENSMUSG00000033032.51	Afap1l1	0.0931	1
ENSMUSG00000033032.52	Afap1l1	-0.455	1
ENSMUSG00000033032.53	Afap1l1	0.604	1
ENSMUSG00000033032.54	Afap1l1	-0.294	1
ENSMUSG00000033032.55	Afap1l1	-0.211	1
ENSMUSG00000033032.56	Afap1l1	0.128	1
ENSMUSG00000033032.57	Afap1l1	-0.125	1
ENSMUSG00000033032.58	Afap1l1	-0.134	1
ENSMUSG00000033032.59	Afap1l1	-0.0309	1
ENSMUSG00000033032.60	Afap1l1	-0.171	1
ENSMUSG00000033032.61	Afap1l1	-0.056	1
ENSMUSG00000033032.62	Afap1l1	0.657	1
ENSMUSG00000033032.63	Afap1l1	-0.176	1
ENSMUSG00000033032.64	Afap1l1	0.139	1
ENSMUSG00000033032.65	Afap1l1	0.442	1
ENSMUSG00000033032.66	Afap1l1	0.17	1
ENSMUSG00000033032.67	Afap1l1	-0.457	1
ENSMUSG00000033032.68	Afap1l1	0.447	1
ENSMUSG00000033032.69	Afap1l1	0.103	1
ENSMUSG00000033032.70	Afap1l1	0.0734	1
ENSMUSG00000033032.71	Afap1l1	0.333	1
ENSMUSG00000033032.72	Afap1l1	0.154	1
ENSMUSG00000033032.73	Afap1l1	0.189	1
ENSMUSG00000033032.74	Afap1l1	0.248	1
ENSMUSG00000033032.75	Afap1l1	0.161	1
ENSMUSG00000033032.76	Afap1l1	0.514	1
ENSMUSG00000033032.77	Afap1l1	-0.747	1
ENSMUSG00000033032.78	Afap1l1	0.367	1
ENSMUSG00000033032.79	Afap1l1	-0.28	1
ENSMUSG00000033032.80	Afap1l1	-0.355	1
ENSMUSG00000033032.81	Afap1l1	0.237	1
ENSMUSG00000033032.82	Afap1l1	-0.226	1
ENSMUSG00000033032.83	Afap1l1	-0.464	1
ENSMUSG00000033032.84	Afap1l1	-0.00768	1
ENSMUSG00000033032.85	Afap1l1	0.464	1
ENSMUSG00000033032.86	Afap1l1	0.547	1
ENSMUSG00000033032.87	Afap1l1	0.445	1
ENSMUSG00000033032.88	Afap1l1	-0.0207	1
ENSMUSG00000033032.89	Afap1l1	0.4	1
ENSMUSG00000033032.90	Afap1l1	-0.28	1
ENSMUSG00000033032.91	Afap1l1	0.2	1
ENSMUSG00000033032.92	Afap1l1	0.496	1
ENSMUSG00000033032.93	Afap1l1	-0.262	1
ENSMUSG00000033032.94	Afap1l1	-0.214	1
ENSMUSG00000033032.95	Afap1l1	0.211	1
ENSMUSG00000033032.96	Afap1l1	-0.348	1
ENSMUSG00000033032.97	Afap1l1	0.278	1
ENSMUSG00000033032.98	Afap1l1	0.65	1
ENSMUSG00000033032.99	Afap1l1	0.4	1
ENSMUSG00000033032.100	Afap1l1	-0.221	1
ENSMUSG00000033032.101	Afap1l1	-0.177	1
ENSMUSG00000033032.102	Afap1l1	0.057	1
ENSMUSG00000033032.103	Afap1l1	-0.2	1
ENSMUSG00000033032.104	Afap1l1	0.118	1
ENSMUSG00000033032.105	Afap1l1	-0.16	1
ENSMUSG00000033032.106	Afap1l1	0.101	1
ENSMUSG00000033032.107	Afap1l1	0.11	1
ENSMUSG00000033032.108	Afap1l1	0.112	1
ENSMUSG00000033032.109	Afap1l1	0.397	1
ENSMUSG00000033032.110	Afap1l1	0.289	1
ENSMUSG00000033032.111	Afap1l1	0.136	1
ENSMUSG00000033032.112	Afap1l1	-0.726	1
ENSMUSG00000033032.113	Afap1l1	0.0809	1
ENSMUSG00000033032.114	Afap1l1	-0.0467	1
ENSMUSG00000033032.115	Afap1l1	0.59	1
ENSMUSG00000033032.116	Afap1l1	0.0259	1
ENSMUSG00000033032.117	Afap1l1	0.0933	1
ENSMUSG00000033032.118	Afap1l1	0.335	1
ENSMUSG00000033032.119	Afap1l1	0.102	1
ENSMUSG00000033032.120	Afap1l1	0.418	1
ENSMUSG00000033032.121	Afap1l1	-0.0976	1
ENSMUSG00000033032.122	Afap1l1	0.014	1
ENSMUSG00000033032.123	Afap1l1	0.182	1
ENSMUSG00000033032.124	Afap1l1	0.465	1
ENSMUSG00000033032.125	Afap1l1	0.00512	1
ENSMUSG00000033032.126	Afap1l1	0.427	1
ENSMUSG00000033032.127	Afap1l1	0.225	1
ENSMUSG00000033032.128	Afap1l1	-0.686	1
ENSMUSG00000033032.129	Afap1l1	0.00156	1
ENSMUSG00000033032.130	Afap1l1	-0.277	1
ENSMUSG00000033032.131	Afap1l1	0.0269	1
ENSMUSG00000033032.132	Afap1l1	0.0608	1
ENSMUSG00000033032.133	Afap1l1	0.181	1
ENSMUSG00000033032.134	Afap1l1	-0.319	1
ENSMUSG00000033032.135	Afap1l1	-0.0818	1
ENSMUSG00000033032.136	Afap1l1	-0.29	1
ENSMUSG00000033032.137	Afap1l1	-0.213	1
ENSMUSG00000033032.138	Afap1l1	0.12	1
ENSMUSG00000033032.139	Afap1l1	0.523	1
ENSMUSG00000033032.140	Afap1l1	0.148	1
ENSMUSG00000033032.141	Afap1l1	0.37	1
ENSMUSG00000033032.142	Afap1l1	0.252	1
ENSMUSG00000033032.143	Afap1l1	-0.0109	1
ENSMUSG00000033032.144	Afap1l1	0.0288	1
ENSMUSG00000033032.145	Afap1l1	0.107	1
ENSMUSG00000033032.146	Afap1l1	-0.191	1
ENSMUSG00000033032.147	Afap1l1	-0.422	1
ENSMUSG00000033032.148	Afap1l1	-0.237	1
ENSMUSG00000033032.149	Afap1l1	0.497	1
ENSMUSG00000033032.150	Afap1l1	-0.587	1
ENSMUSG00000033032.151	Afap1l1	0.186	1
ENSMUSG00000033032.152	Afap1l1	-0.222	1
ENSMUSG00000033032.153	Afap1l1	-0.0981	1
ENSMUSG00000033032.154	Afap1l1	0.0937	1
ENSMUSG00000033032.155	Afap1l1	0.289	1
ENSMUSG00000033032.156	Afap1l1	0.202	1
ENSMUSG00000033032.157	Afap1l1	0.107	1
ENSMUSG00000033032.158	Afap1l1	-0.0428	1
ENSMUSG00000033032.159	Afap1l1	-0.0661	1
ENSMUSG00000033032.160	Afap1l1	-0.0832	1
ENSMUSG00000033032.161	Afap1l1	0.25	1
ENSMUSG00000033032.162	Afap1l1	0.0103	1
ENSMUSG00000033032.163	Afap1l1	0.273	1
ENSMUSG00000033032.164	Afap1l1	-0.3	1
ENSMUSG00000033032.165	Afap1l1	-0.356	1
ENSMUSG00000033032.166	Afap1l1	-0.416	1
ENSMUSG00000033032.167	Afap1l1	-0.0284	1
ENSMUSG00000033032.168	Afap1l1	-0.233	1
ENSMUSG00000033032.169	Afap1l1	-0.195	1
ENSMUSG00000033032.170	Afap1l1	-0.32	1
ENSMUSG00000033032.171	Afap1l1	0.399	1
ENSMUSG00000033032.172	Afap1l1	-0.0737	1
ENSMUSG00000033032.173	Afap1l1	-0.0964	1
ENSMUSG00000033032.174	Afap1l1	-0.441	1
ENSMUSG00000033032.175	Afap1l1	-0.1	1
ENSMUSG00000033032.176	Afap1l1	-0.215	1
ENSMUSG00000033032.177	Afap1l1	-0.615	1
ENSMUSG00000033032.178	Afap1l1	-0.297	1
ENSMUSG00000033032.179	Afap1l1	-0.349	1
ENSMUSG00000033032.180	Afap1l1	-0.108	1
ENSMUSG00000033032.181	Afap1l1	-0.161	1
ENSMUSG00000033032.182	Afap1l1	0.016	1
ENSMUSG00000033032.183	Afap1l1	-0.317	1
ENSMUSG00000033032.184	Afap1l1	-0.207	1
ENSMUSG00000033032.185	Afap1l1	-0.41	1
ENSMUSG00000033032.186	Afap1l1	-0.227	1
ENSMUSG00000033032.187	Afap1l1	-0.211	1
ENSMUSG00000033032.188	Afap1l1	-0.0154	1
ENSMUSG00000033032.189	Afap1l1	0.0729	1
ENSMUSG00000033032.190	Afap1l1	-0.329	1
ENSMUSG00000033032.191	Afap1l1	-0.0986	1
ENSMUSG00000033032.192	Afap1l1	-0.224	1
ENSMUSG00000033032.193	Afap1l1	-0.198	1
ENSMUSG00000033032.194	Afap1l1	0.0191	1
ENSMUSG00000033032.195	Afap1l1	-0.257	1
ENSMUSG00000033032.196	Afap1l1	-0.165	1
ENSMUSG00000033032.197	Afap1l1	-0.649	1
ENSMUSG00000033032.198	Afap1l1	-0.0367	1
ENSMUSG00000033032.199	Afap1l1	-0.655	1
ENSMUSG00000033032.200	Afap1l1	-0.298	1
ENSMUSG00000033032.201	Afap1l1	-0.123	1
ENSMUSG00000033032.202	Afap1l1	-0.196	1
ENSMUSG00000033032.203	Afap1l1	-0.00626	1
ENSMUSG00000033032.204	Afap1l1	0.0421	1
ENSMUSG00000033032.205	Afap1l1	-0.0608	1
ENSMUSG00000033032.206	Afap1l1	0.141	1
ENSMUSG00000033032.207	Afap1l1	-0.0278	1
ENSMUSG00000033032.208	Afap1l1	-0.394	1
ENSMUSG00000033032.209	Afap1l1	0.22	1
ENSMUSG00000033032.210	Afap1l1	-0.114	1
ENSMUSG00000033032.211	Afap1l1	1.17	1
ENSMUSG00000033032.212	Afap1l1	0.239	1
ENSMUSG00000033032.213	Afap1l1	-0.174	1
ENSMUSG00000033032.214	Afap1l1	-0.416	1
ENSMUSG00000033032.215	Afap1l1	0.166	1
ENSMUSG00000033032.216	Afap1l1	0.166	1
ENSMUSG00000033032.217	Afap1l1	0.208	1
ENSMUSG00000033032.218	Afap1l1	-0.387	1
ENSMUSG00000033032.219	Afap1l1	1.06	1
ENSMUSG00000033032.220	Afap1l1	-0.393	1
ENSMUSG00000033032.221	Afap1l1	0.172	1
ENSMUSG00000033032.222	Afap1l1	0.53	1
ENSMUSG00000033032.223	Afap1l1	0.0664	1
ENSMUSG00000038587.1	Akap12	0.27	1
ENSMUSG00000038587.2	Akap12	-0.079	1
ENSMUSG00000038587.3	Akap12	0.522	1
ENSMUSG00000038587.4	Akap12	0.554	1
ENSMUSG00000038587.5	Akap12	0.244	1
ENSMUSG00000038587.6	Akap12	-0.496	1
ENSMUSG00000038587.7	Akap12	-0.736	1
ENSMUSG00000038587.8	Akap12	-1.75	1
ENSMUSG00000038587.9	Akap12	-0.246	1
ENSMUSG00000038587.10	Akap12	-1.65	1
ENSMUSG00000038587.11	Akap12	-0.0205	1
ENSMUSG00000038587.12	Akap12	-1.22	NA
ENSMUSG00000038587.13	Akap12	0.186	1
ENSMUSG00000038587.14	Akap12	-0.729	1
ENSMUSG00000038587.15	Akap12	0.433	1
ENSMUSG00000038587.16	Akap12	0.282	1
ENSMUSG00000038587.17	Akap12	0.139	1
ENSMUSG00000038587.18	Akap12	-0.236	1
ENSMUSG00000038587.19	Akap12	0.697	1
ENSMUSG00000038587.20	Akap12	0.0757	1
ENSMUSG00000038587.21	Akap12	-0.418	1
ENSMUSG00000038587.22	Akap12	0.249	1
ENSMUSG00000038587.23	Akap12	0.108	1
ENSMUSG00000038587.24	Akap12	0.165	1
ENSMUSG00000038587.25	Akap12	0.335	1
ENSMUSG00000038587.26	Akap12	-0.471	1
ENSMUSG00000038587.27	Akap12	0.0818	1
ENSMUSG00000038587.28	Akap12	0.145	1
ENSMUSG00000038587.29	Akap12	0.182	1
ENSMUSG00000038587.30	Akap12	0.242	1
ENSMUSG00000038587.31	Akap12	-0.452	1
ENSMUSG00000038587.32	Akap12	0.359	1
ENSMUSG00000038587.33	Akap12	-0.626	1
ENSMUSG00000038587.34	Akap12	-0.0108	1
ENSMUSG00000038587.35	Akap12	-0.303	1
ENSMUSG00000038587.36	Akap12	-0.176	1
ENSMUSG00000038587.37	Akap12	-0.403	1
ENSMUSG00000038587.38	Akap12	-0.0129	1
ENSMUSG00000038587.39	Akap12	0.226	1
ENSMUSG00000038587.40	Akap12	0.0309	1
ENSMUSG00000038587.41	Akap12	-0.157	1
ENSMUSG00000038587.42	Akap12	-0.498	1
ENSMUSG00000038587.43	Akap12	-1.14	1
ENSMUSG00000038587.44	Akap12	-0.145	1
ENSMUSG00000038587.45	Akap12	0.451	1
ENSMUSG00000038587.46	Akap12	0.00971	1
ENSMUSG00000038587.47	Akap12	0.683	1
ENSMUSG00000038587.48	Akap12	-0.764	1
ENSMUSG00000038587.49	Akap12	-0.0834	1
ENSMUSG00000038587.50	Akap12	0.417	1
ENSMUSG00000038587.51	Akap12	-0.0453	1
ENSMUSG00000038587.52	Akap12	0.147	1
ENSMUSG00000038587.53	Akap12	-0.479	1
ENSMUSG00000038587.54	Akap12	0.341	1
ENSMUSG00000038587.55	Akap12	0.322	1
ENSMUSG00000038587.56	Akap12	0.43	1
ENSMUSG00000038587.57	Akap12	0.126	1
ENSMUSG00000038587.58	Akap12	0.281	1
ENSMUSG00000038587.59	Akap12	0.875	1
ENSMUSG00000038587.60	Akap12	-0.0318	1
ENSMUSG00000038587.61	Akap12	0.266	1
ENSMUSG00000038587.62	Akap12	-0.0168	1
ENSMUSG00000038587.63	Akap12	-0.0635	1
ENSMUSG00000038587.64	Akap12	-0.362	1
ENSMUSG00000038587.65	Akap12	0.4	1
ENSMUSG00000038587.66	Akap12	-0.154	1
ENSMUSG00000038587.67	Akap12	0.00978	1
ENSMUSG00000038587.68	Akap12	0.671	1
ENSMUSG00000038587.69	Akap12	-0.153	1
ENSMUSG00000038587.70	Akap12	0.418	1
ENSMUSG00000038587.71	Akap12	-0.114	1
ENSMUSG00000038587.72	Akap12	-0.367	1
ENSMUSG00000038587.73	Akap12	0.269	1
ENSMUSG00000038587.74	Akap12	-0.403	1
ENSMUSG00000038587.75	Akap12	-0.196	1
ENSMUSG00000038587.76	Akap12	0.13	1
ENSMUSG00000038587.77	Akap12	-0.117	1
ENSMUSG00000038587.78	Akap12	-0.0552	1
ENSMUSG00000038587.79	Akap12	-0.147	1
ENSMUSG00000038587.80	Akap12	0.521	1
ENSMUSG00000038587.81	Akap12	-0.0747	1
ENSMUSG00000038587.82	Akap12	-0.0697	1
ENSMUSG00000038587.83	Akap12	0.00824	1
ENSMUSG00000038587.84	Akap12	0.376	1
ENSMUSG00000038587.85	Akap12	-0.151	1
ENSMUSG00000038587.86	Akap12	0.0257	1
ENSMUSG00000038587.87	Akap12	0.0294	1
ENSMUSG00000038587.88	Akap12	0.219	1
ENSMUSG00000038587.89	Akap12	0.00531	1
ENSMUSG00000038587.90	Akap12	-0.00471	1
ENSMUSG00000038587.91	Akap12	0.32	1
ENSMUSG00000038587.92	Akap12	0.116	1
ENSMUSG00000038587.93	Akap12	0.0592	1
ENSMUSG00000038587.94	Akap12	0.0525	1
ENSMUSG00000038587.95	Akap12	0.123	1
ENSMUSG00000038587.96	Akap12	0.0353	1
ENSMUSG00000038587.97	Akap12	-0.242	1
ENSMUSG00000038587.98	Akap12	-0.135	1
ENSMUSG00000038587.99	Akap12	0.173	1
ENSMUSG00000038587.100	Akap12	0.0341	1
ENSMUSG00000038587.101	Akap12	0.272	1
ENSMUSG00000038587.102	Akap12	0.165	1
ENSMUSG00000038587.103	Akap12	0.0214	1
ENSMUSG00000038587.104	Akap12	0.378	1
ENSMUSG00000038587.105	Akap12	0.192	1
ENSMUSG00000038587.106	Akap12	-0.369	1
ENSMUSG00000038587.107	Akap12	0.112	1
ENSMUSG00000038587.108	Akap12	-0.103	1
ENSMUSG00000038587.109	Akap12	-0.000177	1
ENSMUSG00000038587.110	Akap12	-0.217	1
ENSMUSG00000038587.111	Akap12	0.12	1
ENSMUSG00000038587.112	Akap12	-0.0265	1
ENSMUSG00000038587.113	Akap12	0.0114	1
ENSMUSG00000038587.114	Akap12	0.107	1
ENSMUSG00000038587.115	Akap12	0.0063	1
ENSMUSG00000038587.116	Akap12	0.0242	1
ENSMUSG00000038587.117	Akap12	0.012	1
ENSMUSG00000038587.118	Akap12	-0.0774	1
ENSMUSG00000038587.119	Akap12	0.408	1
ENSMUSG00000038587.120	Akap12	-0.246	1
ENSMUSG00000038587.121	Akap12	0.223	1
ENSMUSG00000038587.122	Akap12	0.0998	1
ENSMUSG00000038587.123	Akap12	0.0125	1
ENSMUSG00000038587.124	Akap12	-0.29	1
ENSMUSG00000038587.125	Akap12	-0.0373	1
ENSMUSG00000038587.126	Akap12	-0.339	1
ENSMUSG00000038587.127	Akap12	0.187	1
ENSMUSG00000038587.128	Akap12	0.193	1
ENSMUSG00000038587.129	Akap12	-0.157	1
ENSMUSG00000038587.130	Akap12	-1.03	1
ENSMUSG00000038587.131	Akap12	0.0188	1
ENSMUSG00000038587.132	Akap12	0.013	1
ENSMUSG00000038587.133	Akap12	-0.469	1
ENSMUSG00000038587.134	Akap12	-0.416	1
ENSMUSG00000038587.135	Akap12	-0.562	1
ENSMUSG00000038587.136	Akap12	0.207	1
ENSMUSG00000038587.137	Akap12	-0.147	1
ENSMUSG00000038587.138	Akap12	-0.309	1
ENSMUSG00000038587.139	Akap12	-0.235	1
ENSMUSG00000038587.140	Akap12	-0.134	1
ENSMUSG00000038587.141	Akap12	0.0181	1
ENSMUSG00000038587.142	Akap12	-0.357	1
ENSMUSG00000038587.143	Akap12	-0.415	1
ENSMUSG00000038587.144	Akap12	-0.59	1
ENSMUSG00000038587.145	Akap12	-0.421	1
ENSMUSG00000038587.146	Akap12	-0.621	1
ENSMUSG00000038587.147	Akap12	-0.433	1
ENSMUSG00000038587.148	Akap12	-0.583	1
ENSMUSG00000038587.149	Akap12	-0.183	1
ENSMUSG00000038587.150	Akap12	-0.047	1
ENSMUSG00000038587.151	Akap12	-0.139	1
ENSMUSG00000038587.152	Akap12	0.171	1
ENSMUSG00000038587.153	Akap12	0.156	1
ENSMUSG00000038587.154	Akap12	0.016	1
ENSMUSG00000038587.155	Akap12	-0.469	1
ENSMUSG00000038587.156	Akap12	-0.574	1
ENSMUSG00000038587.157	Akap12	-0.09	1
ENSMUSG00000038587.158	Akap12	-0.107	1
ENSMUSG00000038587.159	Akap12	-0.0452	1
ENSMUSG00000038587.160	Akap12	-0.239	1
ENSMUSG00000038587.161	Akap12	-0.159	1
ENSMUSG00000038587.162	Akap12	-0.724	1
ENSMUSG00000038587.163	Akap12	-0.815	1
ENSMUSG00000038587.164	Akap12	-0.432	1
ENSMUSG00000038587.165	Akap12	-0.192	1
ENSMUSG00000038587.166	Akap12	0.00319	1
ENSMUSG00000038587.167	Akap12	-0.162	1
ENSMUSG00000038587.168	Akap12	0.191	1
ENSMUSG00000038587.169	Akap12	0.702	1
ENSMUSG00000038587.170	Akap12	0.494	1
ENSMUSG00000038587.171	Akap12	0.508	1
ENSMUSG00000038587.172	Akap12	-0.192	1
ENSMUSG00000038587.173	Akap12	-0.241	1
ENSMUSG00000038587.174	Akap12	-0.418	1
ENSMUSG00000038587.175	Akap12	0.1	1
ENSMUSG00000038587.176	Akap12	-0.151	1
ENSMUSG00000038587.177	Akap12	0.228	1
ENSMUSG00000038587.178	Akap12	-0.807	1
ENSMUSG00000038587.179	Akap12	0.128	1
ENSMUSG00000038587.180	Akap12	-0.0175	1
ENSMUSG00000038587.181	Akap12	0.572	1
ENSMUSG00000038587.182	Akap12	0.506	1
ENSMUSG00000038587.183	Akap12	0.0362	1
ENSMUSG00000038587.184	Akap12	-0.164	1
ENSMUSG00000038587.185	Akap12	-0.408	1
ENSMUSG00000038587.186	Akap12	-1.63	1
ENSMUSG00000038587.187	Akap12	-0.326	1
ENSMUSG00000038587.188	Akap12	-0.246	1
ENSMUSG00000038587.189	Akap12	-0.0223	1
ENSMUSG00000038587.190	Akap12	0.162	1
ENSMUSG00000038587.191	Akap12	-0.442	1
ENSMUSG00000038587.192	Akap12	-0.214	1
ENSMUSG00000038587.193	Akap12	0.0289	1
ENSMUSG00000038587.194	Akap12	0.0735	1
ENSMUSG00000038587.195	Akap12	-0.0216	1
ENSMUSG00000038587.196	Akap12	0.486	1
ENSMUSG00000038587.197	Akap12	-0.247	1
ENSMUSG00000038587.198	Akap12	0.284	1
ENSMUSG00000038587.199	Akap12	0.0239	1
ENSMUSG00000038587.200	Akap12	0.236	1
ENSMUSG00000038587.201	Akap12	0.383	1
ENSMUSG00000038587.202	Akap12	0.107	1
ENSMUSG00000038587.203	Akap12	0.229	1
ENSMUSG00000038587.204	Akap12	0.238	1
ENSMUSG00000038587.205	Akap12	0.246	1
ENSMUSG00000038587.206	Akap12	0.155	1
ENSMUSG00000038587.207	Akap12	1.14	1
ENSMUSG00000038587.208	Akap12	-0.354	1
ENSMUSG00000038587.209	Akap12	0.0568	1
ENSMUSG00000038587.210	Akap12	0.166	1
ENSMUSG00000038587.211	Akap12	0.399	1
ENSMUSG00000038587.212	Akap12	0.147	1
ENSMUSG00000038587.213	Akap12	0.47	1
ENSMUSG00000038587.214	Akap12	-0.402	1
ENSMUSG00000038587.215	Akap12	0.253	1
ENSMUSG00000038587.216	Akap12	0.29	1
ENSMUSG00000038587.217	Akap12	0.0459	1
ENSMUSG00000038587.218	Akap12	0.0699	1
ENSMUSG00000038587.219	Akap12	0.364	1
ENSMUSG00000038587.220	Akap12	0.129	1
ENSMUSG00000038587.221	Akap12	0.00785	1
ENSMUSG00000038587.222	Akap12	0.215	1
ENSMUSG00000038587.223	Akap12	0.312	1
ENSMUSG00000038587.224	Akap12	-0.0294	1
ENSMUSG00000038587.225	Akap12	0.44	1
ENSMUSG00000038587.226	Akap12	-0.119	1
ENSMUSG00000038587.227	Akap12	-0.519	1
ENSMUSG00000038587.228	Akap12	-0.0955	1
ENSMUSG00000038587.229	Akap12	-0.604	1
ENSMUSG00000038587.230	Akap12	-0.472	1
ENSMUSG00000038587.231	Akap12	-0.318	1
ENSMUSG00000038587.232	Akap12	-0.496	1
ENSMUSG00000038587.233	Akap12	-0.228	1
ENSMUSG00000038587.234	Akap12	0.154	1
ENSMUSG00000038587.235	Akap12	-0.119	1
ENSMUSG00000038587.236	Akap12	-0.233	1
ENSMUSG00000038587.237	Akap12	0.0935	1
ENSMUSG00000038587.238	Akap12	0.225	1
ENSMUSG00000038587.239	Akap12	-0.318	1
ENSMUSG00000038587.240	Akap12	0.052	1
ENSMUSG00000038587.241	Akap12	1.52	1
ENSMUSG00000038587.242	Akap12	-0.675	1
ENSMUSG00000038587.243	Akap12	-0.111	1
ENSMUSG00000038587.244	Akap12	0.0178	1
ENSMUSG00000038587.245	Akap12	-0.00835	1
ENSMUSG00000038587.246	Akap12	0.166	1
ENSMUSG00000038587.247	Akap12	-0.202	1
ENSMUSG00000038587.248	Akap12	-0.0393	1
ENSMUSG00000038587.249	Akap12	0.0524	1
ENSMUSG00000038587.250	Akap12	-0.515	1
ENSMUSG00000038587.251	Akap12	-0.255	1
ENSMUSG00000038587.252	Akap12	-0.122	1
ENSMUSG00000038587.253	Akap12	-0.665	1
ENSMUSG00000038587.254	Akap12	-0.343	1
ENSMUSG00000038587.255	Akap12	-0.508	1
ENSMUSG00000038587.256	Akap12	0.137	1
ENSMUSG00000038587.257	Akap12	0.37	1
ENSMUSG00000038587.258	Akap12	-1.34	1
ENSMUSG00000038587.259	Akap12	0.803	1
ENSMUSG00000038587.260	Akap12	0.136	1
ENSMUSG00000038587.261	Akap12	-1.06	1
ENSMUSG00000038587.262	Akap12	-1.63	1
ENSMUSG00000038587.263	Akap12	1.02	1
ENSMUSG00000038587.264	Akap12	-0.689	1
ENSMUSG00000038587.265	Akap12	-0.665	1
ENSMUSG00000038587.266	Akap12	-0.218	1
ENSMUSG00000038587.267	Akap12	-0.453	1
ENSMUSG00000038587.268	Akap12	0.918	1
ENSMUSG00000038587.269	Akap12	0.0661	1
ENSMUSG00000038587.270	Akap12	0.751	1
ENSMUSG00000038587.271	Akap12	-2.32	1
ENSMUSG00000038587.272	Akap12	-0.595	1
ENSMUSG00000038587.273	Akap12	0.337	1
ENSMUSG00000115783.1	BC1	0.0712	1
ENSMUSG00000115783.2	BC1	-0.0823	1
ENSMUSG00000115783.3	BC1	0.0395	1
ENSMUSG00000024769.1	Cdc42bpg	0.214	1
ENSMUSG00000024769.2	Cdc42bpg	0.719	0.9786
ENSMUSG00000024769.3	Cdc42bpg	-0.176	1
ENSMUSG00000024769.4	Cdc42bpg	0.0953	1
ENSMUSG00000024769.5	Cdc42bpg	-0.177	1
ENSMUSG00000024769.6	Cdc42bpg	0.639	1
ENSMUSG00000024769.7	Cdc42bpg	-0.54	1
ENSMUSG00000024769.8	Cdc42bpg	-0.304	1
ENSMUSG00000024769.9	Cdc42bpg	0.0335	1
ENSMUSG00000024769.10	Cdc42bpg	-0.572	1
ENSMUSG00000024769.11	Cdc42bpg	0.216	1
ENSMUSG00000024769.12	Cdc42bpg	0.0672	1
ENSMUSG00000024769.13	Cdc42bpg	0.521	1
ENSMUSG00000024769.14	Cdc42bpg	0.256	1
ENSMUSG00000024769.15	Cdc42bpg	0.268	1
ENSMUSG00000024769.16	Cdc42bpg	-0.114	1
ENSMUSG00000024769.17	Cdc42bpg	0.127	1
ENSMUSG00000024769.18	Cdc42bpg	-0.0361	1
ENSMUSG00000024769.19	Cdc42bpg	0.395	1
ENSMUSG00000024769.20	Cdc42bpg	-0.111	1
ENSMUSG00000024769.21	Cdc42bpg	0.047	1
ENSMUSG00000024769.22	Cdc42bpg	0.246	1
ENSMUSG00000024769.23	Cdc42bpg	0.452	1
ENSMUSG00000024769.24	Cdc42bpg	-0.171	1
ENSMUSG00000024769.25	Cdc42bpg	0.294	1
ENSMUSG00000024769.26	Cdc42bpg	0.0832	1
ENSMUSG00000024769.27	Cdc42bpg	0.037	1
ENSMUSG00000024769.28	Cdc42bpg	-0.0762	1
ENSMUSG00000024769.29	Cdc42bpg	-0.11	1
ENSMUSG00000024769.30	Cdc42bpg	0.178	1
ENSMUSG00000024769.31	Cdc42bpg	0.327	1
ENSMUSG00000024769.32	Cdc42bpg	0.296	1
ENSMUSG00000024769.33	Cdc42bpg	0.573	1
ENSMUSG00000024769.34	Cdc42bpg	0.232	1
ENSMUSG00000024769.35	Cdc42bpg	-0.162	1
ENSMUSG00000024769.36	Cdc42bpg	0.0296	1
ENSMUSG00000024769.37	Cdc42bpg	0.256	1
ENSMUSG00000024769.38	Cdc42bpg	-0.323	1
ENSMUSG00000024769.39	Cdc42bpg	0.307	1
ENSMUSG00000024769.40	Cdc42bpg	0.249	1
ENSMUSG00000024769.41	Cdc42bpg	0.0892	1
ENSMUSG00000024769.42	Cdc42bpg	0.216	1
ENSMUSG00000024769.43	Cdc42bpg	0.326	1
ENSMUSG00000024769.44	Cdc42bpg	0.437	1
ENSMUSG00000024769.45	Cdc42bpg	0.469	1
ENSMUSG00000024769.46	Cdc42bpg	0.229	1
ENSMUSG00000024769.47	Cdc42bpg	0.45	1
ENSMUSG00000024769.48	Cdc42bpg	0.0781	1
ENSMUSG00000024769.49	Cdc42bpg	0.381	1
ENSMUSG00000024769.50	Cdc42bpg	0.136	1
ENSMUSG00000024769.51	Cdc42bpg	0.0855	1
ENSMUSG00000024769.52	Cdc42bpg	0.0823	1
ENSMUSG00000024769.53	Cdc42bpg	0.147	1
ENSMUSG00000024769.54	Cdc42bpg	0.0196	1
ENSMUSG00000024769.55	Cdc42bpg	-0.131	1
ENSMUSG00000024769.56	Cdc42bpg	-0.0854	1
ENSMUSG00000024769.57	Cdc42bpg	0.726	0.9786
ENSMUSG00000024769.58	Cdc42bpg	0.169	1
ENSMUSG00000024769.59	Cdc42bpg	-0.0617	1
ENSMUSG00000024769.60	Cdc42bpg	0.0958	1
ENSMUSG00000024769.61	Cdc42bpg	0.315	1
ENSMUSG00000024769.62	Cdc42bpg	0.0872	1
ENSMUSG00000024769.63	Cdc42bpg	0.172	1
ENSMUSG00000024769.64	Cdc42bpg	0.578	1
ENSMUSG00000024769.65	Cdc42bpg	0.000629	1
ENSMUSG00000024769.66	Cdc42bpg	-0.0279	1
ENSMUSG00000024769.67	Cdc42bpg	0.155	1
ENSMUSG00000024769.68	Cdc42bpg	0.355	1
ENSMUSG00000024769.69	Cdc42bpg	-0.0111	1
ENSMUSG00000024769.70	Cdc42bpg	0.0264	1
ENSMUSG00000024769.71	Cdc42bpg	0.573	1
ENSMUSG00000024769.72	Cdc42bpg	0.113	1
ENSMUSG00000024769.73	Cdc42bpg	0.64	1
ENSMUSG00000024769.74	Cdc42bpg	0.0431	1
ENSMUSG00000024769.75	Cdc42bpg	-0.364	1
ENSMUSG00000024769.76	Cdc42bpg	0.448	1
ENSMUSG00000024769.77	Cdc42bpg	-0.345	1
ENSMUSG00000024769.78	Cdc42bpg	0.201	1
ENSMUSG00000024769.79	Cdc42bpg	0.473	1
ENSMUSG00000024769.80	Cdc42bpg	0.101	1
ENSMUSG00000024769.81	Cdc42bpg	0.385	1
ENSMUSG00000024769.82	Cdc42bpg	0.0933	1
ENSMUSG00000024769.83	Cdc42bpg	-0.11	1
ENSMUSG00000024769.84	Cdc42bpg	0.43	1
ENSMUSG00000024769.85	Cdc42bpg	0.56	1
ENSMUSG00000024769.86	Cdc42bpg	0.267	1
ENSMUSG00000024769.87	Cdc42bpg	-0.129	1
ENSMUSG00000024769.88	Cdc42bpg	0.575	1
ENSMUSG00000024769.89	Cdc42bpg	0.0705	1
ENSMUSG00000024769.90	Cdc42bpg	0.464	1
ENSMUSG00000024769.91	Cdc42bpg	0.435	1
ENSMUSG00000024769.92	Cdc42bpg	0.127	1
ENSMUSG00000024769.93	Cdc42bpg	-0.5	1
ENSMUSG00000024769.94	Cdc42bpg	-0.619	1
ENSMUSG00000024769.95	Cdc42bpg	-0.321	1
ENSMUSG00000024769.96	Cdc42bpg	0.842	1
ENSMUSG00000024769.97	Cdc42bpg	-0.524	1
ENSMUSG00000024769.98	Cdc42bpg	-0.014	1
ENSMUSG00000024769.99	Cdc42bpg	0.727	1
ENSMUSG00000024769.100	Cdc42bpg	-0.0785	1
ENSMUSG00000024769.101	Cdc42bpg	0.0942	1
ENSMUSG00000024769.102	Cdc42bpg	1.71	0.9786
ENSMUSG00000024769.103	Cdc42bpg	-0.0196	1
ENSMUSG00000024769.104	Cdc42bpg	-0.519	1
ENSMUSG00000024769.105	Cdc42bpg	0.0859	1
ENSMUSG00000024769.106	Cdc42bpg	0.063	1
ENSMUSG00000024769.107	Cdc42bpg	-0.67	1
ENSMUSG00000024769.108	Cdc42bpg	0.496	1
ENSMUSG00000024769.109	Cdc42bpg	0.0703	1
ENSMUSG00000024769.110	Cdc42bpg	0.0572	1
ENSMUSG00000024769.111	Cdc42bpg	-0.0608	1
ENSMUSG00000024769.112	Cdc42bpg	-0.412	1
ENSMUSG00000024769.113	Cdc42bpg	0.437	1
ENSMUSG00000024769.114	Cdc42bpg	0.302	1
ENSMUSG00000024769.115	Cdc42bpg	-0.417	1
ENSMUSG00000024769.116	Cdc42bpg	0.683	1
ENSMUSG00000024769.117	Cdc42bpg	-0.159	1
ENSMUSG00000024769.118	Cdc42bpg	0.705	1
ENSMUSG00000024769.119	Cdc42bpg	0.858	1
ENSMUSG00000024769.120	Cdc42bpg	-0.243	1
ENSMUSG00000024769.121	Cdc42bpg	0.239	1
ENSMUSG00000024769.122	Cdc42bpg	-0.119	1
ENSMUSG00000024769.123	Cdc42bpg	0.281	1
ENSMUSG00000024769.124	Cdc42bpg	0.569	1
ENSMUSG00000024769.125	Cdc42bpg	0.116	1
ENSMUSG00000024769.126	Cdc42bpg	0.104	1
ENSMUSG00000024769.127	Cdc42bpg	0.501	1
ENSMUSG00000024769.128	Cdc42bpg	0.172	1
ENSMUSG00000024769.129	Cdc42bpg	0.0997	1
ENSMUSG00000024769.130	Cdc42bpg	-0.149	1
ENSMUSG00000024769.131	Cdc42bpg	0.264	1
ENSMUSG00000024769.132	Cdc42bpg	0.419	1
ENSMUSG00000024769.133	Cdc42bpg	0.458	1
ENSMUSG00000024769.134	Cdc42bpg	0.2	1
ENSMUSG00000024769.135	Cdc42bpg	0.507	1
ENSMUSG00000024769.136	Cdc42bpg	-0.305	1
ENSMUSG00000024769.137	Cdc42bpg	-0.048	1
ENSMUSG00000024769.138	Cdc42bpg	-0.268	1
ENSMUSG00000024769.139	Cdc42bpg	0.153	1
ENSMUSG00000024769.140	Cdc42bpg	-0.603	1
ENSMUSG00000024769.141	Cdc42bpg	-0.742	1
ENSMUSG00000024769.142	Cdc42bpg	-0.324	1
ENSMUSG00000024769.143	Cdc42bpg	-0.0435	1
ENSMUSG00000024769.144	Cdc42bpg	0.0397	1
ENSMUSG00000024769.145	Cdc42bpg	0.286	1
ENSMUSG00000024769.146	Cdc42bpg	-0.385	1
ENSMUSG00000024769.147	Cdc42bpg	-0.144	1
ENSMUSG00000024769.148	Cdc42bpg	-0.254	1
ENSMUSG00000024769.149	Cdc42bpg	0.0409	1
ENSMUSG00000024769.150	Cdc42bpg	0.228	1
ENSMUSG00000024769.151	Cdc42bpg	0.249	1
ENSMUSG00000024769.152	Cdc42bpg	-0.0833	1
ENSMUSG00000024769.153	Cdc42bpg	0.0201	1
ENSMUSG00000024769.154	Cdc42bpg	-0.897	1
ENSMUSG00000024769.155	Cdc42bpg	-0.0641	1
ENSMUSG00000024769.156	Cdc42bpg	0.114	1
ENSMUSG00000024769.157	Cdc42bpg	-0.982	1
ENSMUSG00000024769.158	Cdc42bpg	-0.482	1
ENSMUSG00000024769.159	Cdc42bpg	-0.428	1
ENSMUSG00000024769.160	Cdc42bpg	-0.0161	1
ENSMUSG00000024769.161	Cdc42bpg	-0.973	1
ENSMUSG00000024769.162	Cdc42bpg	-0.911	1
ENSMUSG00000024769.163	Cdc42bpg	-0.681	1
ENSMUSG00000024769.164	Cdc42bpg	-0.341	1
ENSMUSG00000024769.165	Cdc42bpg	-0.282	1
ENSMUSG00000024769.166	Cdc42bpg	-0.36	1
ENSMUSG00000024769.167	Cdc42bpg	-0.898	1
ENSMUSG00000024769.168	Cdc42bpg	0.31	1
ENSMUSG00000024769.169	Cdc42bpg	-0.38	1
ENSMUSG00000024769.170	Cdc42bpg	-0.187	1
ENSMUSG00000024769.171	Cdc42bpg	-0.266	1
ENSMUSG00000024769.172	Cdc42bpg	-0.661	1
ENSMUSG00000024769.173	Cdc42bpg	0.367	1
ENSMUSG00000024769.174	Cdc42bpg	-1.14	1
ENSMUSG00000024769.175	Cdc42bpg	-0.0788	1
ENSMUSG00000024769.176	Cdc42bpg	0.0294	1
ENSMUSG00000024769.177	Cdc42bpg	-0.146	1
ENSMUSG00000024769.178	Cdc42bpg	0.349	1
ENSMUSG00000024769.179	Cdc42bpg	-0.38	1
ENSMUSG00000024769.180	Cdc42bpg	-0.494	1
ENSMUSG00000024769.181	Cdc42bpg	-0.071	1
ENSMUSG00000024769.182	Cdc42bpg	0.207	1
ENSMUSG00000024769.183	Cdc42bpg	-0.23	1
ENSMUSG00000024769.184	Cdc42bpg	-0.165	1
ENSMUSG00000024769.185	Cdc42bpg	-0.165	1
ENSMUSG00000024769.186	Cdc42bpg	0.349	1
ENSMUSG00000024769.187	Cdc42bpg	-0.72	1
ENSMUSG00000024769.188	Cdc42bpg	-0.151	1
ENSMUSG00000024769.189	Cdc42bpg	-0.532	1
ENSMUSG00000024769.190	Cdc42bpg	-0.457	1
ENSMUSG00000024769.191	Cdc42bpg	-0.216	1
ENSMUSG00000024769.192	Cdc42bpg	-0.292	1
ENSMUSG00000024769.193	Cdc42bpg	-0.402	1
ENSMUSG00000024769.194	Cdc42bpg	-0.479	1
ENSMUSG00000024769.195	Cdc42bpg	-0.586	1
ENSMUSG00000024769.196	Cdc42bpg	-0.685	1
ENSMUSG00000024769.197	Cdc42bpg	-0.6	1
ENSMUSG00000024769.198	Cdc42bpg	-0.612	1
ENSMUSG00000024769.199	Cdc42bpg	-0.841	1
ENSMUSG00000024769.200	Cdc42bpg	0.259	1
ENSMUSG00000024769.201	Cdc42bpg	0.254	1
ENSMUSG00000024769.202	Cdc42bpg	0.203	1
ENSMUSG00000024769.203	Cdc42bpg	-0.517	1
ENSMUSG00000024769.204	Cdc42bpg	-0.00562	1
ENSMUSG00000024769.205	Cdc42bpg	-0.511	1
ENSMUSG00000024769.206	Cdc42bpg	-0.122	1
ENSMUSG00000024769.207	Cdc42bpg	-0.0862	1
ENSMUSG00000024769.208	Cdc42bpg	0.228	1
ENSMUSG00000024769.209	Cdc42bpg	0.161	1
ENSMUSG00000024769.210	Cdc42bpg	-0.292	1
ENSMUSG00000024769.211	Cdc42bpg	-0.493	1
ENSMUSG00000024769.212	Cdc42bpg	0.457	1
ENSMUSG00000024769.213	Cdc42bpg	-0.498	1
ENSMUSG00000024769.214	Cdc42bpg	-0.318	1
ENSMUSG00000024769.215	Cdc42bpg	-0.799	1
ENSMUSG00000024769.216	Cdc42bpg	-0.391	1
ENSMUSG00000024769.217	Cdc42bpg	0.257	1
ENSMUSG00000024769.218	Cdc42bpg	-0.461	1
ENSMUSG00000024769.219	Cdc42bpg	-0.496	1
ENSMUSG00000024769.220	Cdc42bpg	-0.943	1
ENSMUSG00000024769.221	Cdc42bpg	-0.279	1
ENSMUSG00000024769.222	Cdc42bpg	0.0263	1
ENSMUSG00000024769.223	Cdc42bpg	-0.697	1
ENSMUSG00000024769.224	Cdc42bpg	-0.585	1
ENSMUSG00000024769.225	Cdc42bpg	0.682	1
ENSMUSG00000024769.226	Cdc42bpg	-0.0997	1
ENSMUSG00000024769.227	Cdc42bpg	0.00731	1
ENSMUSG00000024769.228	Cdc42bpg	0.0331	1
ENSMUSG00000024769.229	Cdc42bpg	-0.368	1
ENSMUSG00000024769.230	Cdc42bpg	0.256	1
ENSMUSG00000024769.231	Cdc42bpg	0.183	1
ENSMUSG00000024769.232	Cdc42bpg	0.0252	1
ENSMUSG00000024769.233	Cdc42bpg	-0.334	1
ENSMUSG00000024769.234	Cdc42bpg	0.365	1
ENSMUSG00000024769.235	Cdc42bpg	-0.0178	1
ENSMUSG00000024769.236	Cdc42bpg	0.712	1
ENSMUSG00000024769.237	Cdc42bpg	-0.166	1
ENSMUSG00000024769.238	Cdc42bpg	0.133	1
ENSMUSG00000024769.239	Cdc42bpg	-0.284	1
ENSMUSG00000024769.240	Cdc42bpg	-0.935	1
ENSMUSG00000024769.241	Cdc42bpg	-0.461	1
ENSMUSG00000024769.242	Cdc42bpg	-1.02	1
ENSMUSG00000024769.243	Cdc42bpg	-0.636	1
ENSMUSG00000024769.244	Cdc42bpg	0.0806	1
ENSMUSG00000024769.245	Cdc42bpg	-0.735	1
ENSMUSG00000025867.1	Cplx2	-0.318	1
ENSMUSG00000025867.2	Cplx2	-0.0969	1
ENSMUSG00000025867.3	Cplx2	-1.15	1
ENSMUSG00000025867.4	Cplx2	-0.0588	1
ENSMUSG00000025867.5	Cplx2	-0.453	1
ENSMUSG00000025867.6	Cplx2	0.0592	1
ENSMUSG00000025867.7	Cplx2	-0.66	1
ENSMUSG00000025867.8	Cplx2	-0.194	1
ENSMUSG00000025867.9	Cplx2	-0.0873	1
ENSMUSG00000025867.10	Cplx2	-0.402	1
ENSMUSG00000025867.11	Cplx2	0.00659	1
ENSMUSG00000025867.12	Cplx2	-0.843	1
ENSMUSG00000025867.13	Cplx2	0.567	1
ENSMUSG00000025867.14	Cplx2	-0.157	1
ENSMUSG00000025867.15	Cplx2	-0.114	1
ENSMUSG00000025867.16	Cplx2	-0.441	1
ENSMUSG00000025867.17	Cplx2	-0.774	1
ENSMUSG00000025867.18	Cplx2	-0.275	1
ENSMUSG00000025867.19	Cplx2	-0.614	1
ENSMUSG00000025867.20	Cplx2	-0.179	1
ENSMUSG00000025867.21	Cplx2	-0.896	1
ENSMUSG00000025867.22	Cplx2	-0.298	1
ENSMUSG00000025867.23	Cplx2	0.0306	1
ENSMUSG00000025867.24	Cplx2	0.729	1
ENSMUSG00000025867.25	Cplx2	-1.52	1
ENSMUSG00000025867.26	Cplx2	-0.896	1
ENSMUSG00000025867.27	Cplx2	0.529	1
ENSMUSG00000025867.28	Cplx2	-0.397	1
ENSMUSG00000025867.29	Cplx2	0.335	1
ENSMUSG00000025867.30	Cplx2	0.493	1
ENSMUSG00000025867.31	Cplx2	-0.0209	1
ENSMUSG00000025867.32	Cplx2	0.401	1
ENSMUSG00000025867.33	Cplx2	0.181	1
ENSMUSG00000025867.34	Cplx2	0.326	1
ENSMUSG00000025867.35	Cplx2	0.266	1
ENSMUSG00000025867.36	Cplx2	-0.32	1
ENSMUSG00000025867.37	Cplx2	-0.365	1
ENSMUSG00000025867.38	Cplx2	-0.37	1
ENSMUSG00000025867.39	Cplx2	-0.267	1
ENSMUSG00000025867.40	Cplx2	-0.355	1
ENSMUSG00000025867.41	Cplx2	-0.355	1
ENSMUSG00000025867.42	Cplx2	-0.273	1
ENSMUSG00000025867.43	Cplx2	-0.21	1
ENSMUSG00000025867.44	Cplx2	-0.312	1
ENSMUSG00000025867.45	Cplx2	0.272	1
ENSMUSG00000025867.46	Cplx2	0.00968	1
ENSMUSG00000025867.47	Cplx2	-0.188	1
ENSMUSG00000025867.48	Cplx2	0.0933	1
ENSMUSG00000025867.49	Cplx2	-0.0559	1
ENSMUSG00000025867.50	Cplx2	-0.137	1
ENSMUSG00000025867.51	Cplx2	0.133	1
ENSMUSG00000025867.52	Cplx2	0.194	1
ENSMUSG00000025867.53	Cplx2	0.208	1
ENSMUSG00000025867.54	Cplx2	0.0885	1
ENSMUSG00000025867.55	Cplx2	0.0526	1
ENSMUSG00000025867.56	Cplx2	-0.176	1
ENSMUSG00000025867.57	Cplx2	-0.0365	1
ENSMUSG00000025867.58	Cplx2	0.0916	1
ENSMUSG00000025867.59	Cplx2	0.0935	1
ENSMUSG00000025867.60	Cplx2	0.142	1
ENSMUSG00000025867.61	Cplx2	0.222	1
ENSMUSG00000025867.62	Cplx2	0.233	1
ENSMUSG00000025867.63	Cplx2	0.106	1
ENSMUSG00000025867.64	Cplx2	0.206	1
ENSMUSG00000025867.65	Cplx2	0.332	1
ENSMUSG00000025867.66	Cplx2	0.228	1
ENSMUSG00000025867.67	Cplx2	0.197	1
ENSMUSG00000025867.68	Cplx2	0.237	1
ENSMUSG00000025867.69	Cplx2	0.327	1
ENSMUSG00000025867.70	Cplx2	0.265	1
ENSMUSG00000025867.71	Cplx2	0.299	1
ENSMUSG00000025867.72	Cplx2	0.241	1
ENSMUSG00000025867.73	Cplx2	0.18	1
ENSMUSG00000025867.74	Cplx2	0.47	1
ENSMUSG00000025867.75	Cplx2	0.535	1
ENSMUSG00000025867.76	Cplx2	0.191	1
ENSMUSG00000025867.77	Cplx2	0.0729	1
ENSMUSG00000025867.78	Cplx2	-0.0616	1
ENSMUSG00000025867.79	Cplx2	-0.0294	1
ENSMUSG00000025867.80	Cplx2	-0.0838	1
ENSMUSG00000025867.81	Cplx2	-0.00527	1
ENSMUSG00000025867.82	Cplx2	0.00103	1
ENSMUSG00000025867.83	Cplx2	-0.033	1
ENSMUSG00000025867.84	Cplx2	-0.0214	1
ENSMUSG00000025867.85	Cplx2	0.03	1
ENSMUSG00000025867.86	Cplx2	0.521	1
ENSMUSG00000025867.87	Cplx2	0.761	1
ENSMUSG00000025867.88	Cplx2	0.475	1
ENSMUSG00000025867.89	Cplx2	0.466	1
ENSMUSG00000025867.90	Cplx2	0.583	1
ENSMUSG00000025867.91	Cplx2	0.447	1
ENSMUSG00000025867.92	Cplx2	0.349	1
ENSMUSG00000025867.93	Cplx2	0.0767	1
ENSMUSG00000025867.94	Cplx2	0.233	1
ENSMUSG00000025867.95	Cplx2	0.123	1
ENSMUSG00000025867.96	Cplx2	0.288	1
ENSMUSG00000025867.97	Cplx2	0.0378	1
ENSMUSG00000025867.98	Cplx2	-0.29	1
ENSMUSG00000025867.99	Cplx2	-0.353	1
ENSMUSG00000025867.100	Cplx2	-0.383	1
ENSMUSG00000025867.101	Cplx2	-0.0986	1
ENSMUSG00000025867.102	Cplx2	0.00627	1
ENSMUSG00000025867.103	Cplx2	-0.0616	1
ENSMUSG00000025867.104	Cplx2	-0.0774	1
ENSMUSG00000025867.105	Cplx2	-0.114	1
ENSMUSG00000025867.106	Cplx2	-0.00355	1
ENSMUSG00000025867.107	Cplx2	-0.0581	1
ENSMUSG00000025867.108	Cplx2	-0.0121	1
ENSMUSG00000025867.109	Cplx2	-0.0631	1
ENSMUSG00000025867.110	Cplx2	0.0221	1
ENSMUSG00000025867.111	Cplx2	-0.182	1
ENSMUSG00000025867.112	Cplx2	-0.477	1
ENSMUSG00000025867.113	Cplx2	-0.294	1
ENSMUSG00000025867.114	Cplx2	-0.219	1
ENSMUSG00000025867.115	Cplx2	-0.183	1
ENSMUSG00000025867.116	Cplx2	-0.177	1
ENSMUSG00000025867.117	Cplx2	0.0125	1
ENSMUSG00000025867.118	Cplx2	0.319	1
ENSMUSG00000025867.119	Cplx2	-0.316	1
ENSMUSG00000025867.120	Cplx2	-0.211	1
ENSMUSG00000025867.121	Cplx2	-0.268	1
ENSMUSG00000025867.122	Cplx2	-0.388	1
ENSMUSG00000025867.123	Cplx2	-0.172	1
ENSMUSG00000025867.124	Cplx2	-0.26	1
ENSMUSG00000025867.125	Cplx2	-0.147	1
ENSMUSG00000025867.126	Cplx2	-0.208	1
ENSMUSG00000025867.127	Cplx2	-0.246	1
ENSMUSG00000025867.128	Cplx2	-0.191	1
ENSMUSG00000025867.129	Cplx2	-0.15	1
ENSMUSG00000025867.130	Cplx2	0.14	1
ENSMUSG00000025867.131	Cplx2	0.307	1
ENSMUSG00000025867.132	Cplx2	0.0173	1
ENSMUSG00000025867.133	Cplx2	-0.0637	1
ENSMUSG00000025867.134	Cplx2	-0.169	1
ENSMUSG00000025867.135	Cplx2	-0.0508	1
ENSMUSG00000025867.136	Cplx2	-0.222	1
ENSMUSG00000025867.137	Cplx2	-0.165	1
ENSMUSG00000025867.138	Cplx2	-0.571	1
ENSMUSG00000025867.139	Cplx2	0.0912	1
ENSMUSG00000025867.140	Cplx2	0.164	1
ENSMUSG00000025867.141	Cplx2	0.0765	1
ENSMUSG00000025867.142	Cplx2	-0.14	1
ENSMUSG00000025867.143	Cplx2	0.101	1
ENSMUSG00000025867.144	Cplx2	-0.472	1
ENSMUSG00000025867.145	Cplx2	-0.281	1
ENSMUSG00000025867.146	Cplx2	0.121	1
ENSMUSG00000025867.147	Cplx2	-0.139	1
ENSMUSG00000025867.148	Cplx2	0.526	1
ENSMUSG00000025867.149	Cplx2	0.155	1
ENSMUSG00000025867.150	Cplx2	-0.0832	1
ENSMUSG00000025867.151	Cplx2	-0.0221	1
ENSMUSG00000025867.152	Cplx2	0.146	1
ENSMUSG00000025867.153	Cplx2	0.138	1
ENSMUSG00000025867.154	Cplx2	0.166	1
ENSMUSG00000025867.155	Cplx2	0.236	1
ENSMUSG00000025867.156	Cplx2	0.0723	1
ENSMUSG00000025867.157	Cplx2	0.16	1
ENSMUSG00000025867.158	Cplx2	0.272	1
ENSMUSG00000025867.159	Cplx2	-0.0342	1
ENSMUSG00000025867.160	Cplx2	-0.16	1
ENSMUSG00000025867.161	Cplx2	0.151	1
ENSMUSG00000025867.162	Cplx2	0.356	1
ENSMUSG00000025867.163	Cplx2	0.173	1
ENSMUSG00000025867.164	Cplx2	0.0717	1
ENSMUSG00000025867.165	Cplx2	-0.0134	1
ENSMUSG00000025867.166	Cplx2	0.672	1
ENSMUSG00000025867.167	Cplx2	0.132	1
ENSMUSG00000025867.168	Cplx2	0.16	1
ENSMUSG00000025867.169	Cplx2	-0.151	1
ENSMUSG00000025867.170	Cplx2	-0.296	1
ENSMUSG00000025867.171	Cplx2	0.046	1
ENSMUSG00000025867.172	Cplx2	0.346	1
ENSMUSG00000025867.173	Cplx2	0.268	1
ENSMUSG00000025867.174	Cplx2	-0.0877	1
ENSMUSG00000025867.175	Cplx2	0.0158	1
ENSMUSG00000025867.176	Cplx2	-0.0547	1
ENSMUSG00000025867.177	Cplx2	-0.0687	1
ENSMUSG00000025867.178	Cplx2	0.168	1
ENSMUSG00000025867.179	Cplx2	0.381	1
ENSMUSG00000025867.180	Cplx2	0.418	1
ENSMUSG00000025867.181	Cplx2	0.471	1
ENSMUSG00000025867.182	Cplx2	0.0123	1
ENSMUSG00000025867.183	Cplx2	0.0109	1
ENSMUSG00000025867.184	Cplx2	0.0225	1
ENSMUSG00000025867.185	Cplx2	0.0178	1
ENSMUSG00000025867.186	Cplx2	-0.203	1
ENSMUSG00000025867.187	Cplx2	0.0269	1
ENSMUSG00000025867.188	Cplx2	-0.2	1
ENSMUSG00000025867.189	Cplx2	0.261	1
ENSMUSG00000025867.190	Cplx2	0.109	1
ENSMUSG00000025867.191	Cplx2	0.152	1
ENSMUSG00000025867.192	Cplx2	0.164	1
ENSMUSG00000025867.193	Cplx2	-0.0428	1
ENSMUSG00000025867.194	Cplx2	0.625	1
ENSMUSG00000025867.195	Cplx2	0.288	1
ENSMUSG00000025867.196	Cplx2	-0.0456	1
ENSMUSG00000025867.197	Cplx2	-0.192	1
ENSMUSG00000025867.198	Cplx2	-0.244	1
ENSMUSG00000025867.199	Cplx2	-0.065	1
ENSMUSG00000025867.200	Cplx2	-0.329	1
ENSMUSG00000025867.201	Cplx2	0.294	1
ENSMUSG00000025867.202	Cplx2	0.0655	1
ENSMUSG00000025867.203	Cplx2	-0.273	1
ENSMUSG00000025867.204	Cplx2	0.309	1
ENSMUSG00000025867.205	Cplx2	0.00661	1
ENSMUSG00000025867.206	Cplx2	-0.195	1
ENSMUSG00000025867.207	Cplx2	0.0726	1
ENSMUSG00000025867.208	Cplx2	-0.164	1
ENSMUSG00000025867.209	Cplx2	0.0965	1
ENSMUSG00000025867.210	Cplx2	-0.171	1
ENSMUSG00000025867.211	Cplx2	-0.129	1
ENSMUSG00000025867.212	Cplx2	-0.00844	1
ENSMUSG00000025867.213	Cplx2	-0.111	1
ENSMUSG00000025867.214	Cplx2	-0.159	1
ENSMUSG00000025867.215	Cplx2	0.107	1
ENSMUSG00000025867.216	Cplx2	0.0185	1
ENSMUSG00000025867.217	Cplx2	0.125	1
ENSMUSG00000025867.218	Cplx2	0.000772	1
ENSMUSG00000025867.219	Cplx2	0.381	1
ENSMUSG00000025867.220	Cplx2	-0.0171	1
ENSMUSG00000025867.221	Cplx2	-0.0281	1
ENSMUSG00000025867.222	Cplx2	-0.0694	1
ENSMUSG00000025867.223	Cplx2	0.252	1
ENSMUSG00000025867.224	Cplx2	0.163	1
ENSMUSG00000025867.225	Cplx2	0.0807	1
ENSMUSG00000025867.226	Cplx2	0.437	1
ENSMUSG00000025867.227	Cplx2	-0.193	1
ENSMUSG00000025867.228	Cplx2	0.395	1
ENSMUSG00000025867.229	Cplx2	-0.0349	1
ENSMUSG00000025867.230	Cplx2	-0.198	1
ENSMUSG00000025867.231	Cplx2	0.497	1
ENSMUSG00000025867.232	Cplx2	0.528	1
ENSMUSG00000025867.233	Cplx2	-0.911	1
ENSMUSG00000025867.234	Cplx2	-0.0882	1
ENSMUSG00000025867.235	Cplx2	-0.38	1
ENSMUSG00000025867.236	Cplx2	0.327	1
ENSMUSG00000025867.237	Cplx2	-0.692	1
ENSMUSG00000025867.238	Cplx2	-0.228	1
ENSMUSG00000025867.239	Cplx2	0.151	1
ENSMUSG00000025867.240	Cplx2	0.0223	1
ENSMUSG00000025867.241	Cplx2	0.288	1
ENSMUSG00000025867.242	Cplx2	-0.103	1
ENSMUSG00000025867.243	Cplx2	-0.211	1
ENSMUSG00000025867.244	Cplx2	-0.286	1
ENSMUSG00000025867.245	Cplx2	0.29	1
ENSMUSG00000025867.246	Cplx2	0.43	1
ENSMUSG00000025867.247	Cplx2	-0.0155	1
ENSMUSG00000025867.248	Cplx2	-0.157	1
ENSMUSG00000025867.249	Cplx2	0.747	1
ENSMUSG00000025867.250	Cplx2	0.452	1
ENSMUSG00000025867.251	Cplx2	-0.0923	1
ENSMUSG00000025867.252	Cplx2	-0.07	1
ENSMUSG00000025867.253	Cplx2	0.0769	1
ENSMUSG00000025867.254	Cplx2	-0.208	1
ENSMUSG00000025867.255	Cplx2	-0.33	1
ENSMUSG00000025867.256	Cplx2	-0.27	1
ENSMUSG00000025867.257	Cplx2	-0.32	1
ENSMUSG00000025867.258	Cplx2	0.385	1
ENSMUSG00000025867.259	Cplx2	0.112	1
ENSMUSG00000025867.260	Cplx2	0.0691	1
ENSMUSG00000025867.261	Cplx2	-0.07	1
ENSMUSG00000025867.262	Cplx2	0.0739	1
ENSMUSG00000025867.263	Cplx2	0.196	1
ENSMUSG00000025867.264	Cplx2	0.000479	1
ENSMUSG00000025867.265	Cplx2	-0.113	1
ENSMUSG00000025867.266	Cplx2	-0.281	1
ENSMUSG00000025867.267	Cplx2	-0.219	1
ENSMUSG00000025867.268	Cplx2	0.453	1
ENSMUSG00000025867.269	Cplx2	0.0664	1
ENSMUSG00000025867.270	Cplx2	0.433	1
ENSMUSG00000025867.271	Cplx2	0.109	1
ENSMUSG00000025867.272	Cplx2	-0.286	1
ENSMUSG00000025867.273	Cplx2	0.0806	1
ENSMUSG00000025867.274	Cplx2	-0.00129	1
ENSMUSG00000025867.275	Cplx2	0.133	1
ENSMUSG00000025867.276	Cplx2	-0.0217	1
ENSMUSG00000025867.277	Cplx2	0.118	1
ENSMUSG00000025867.278	Cplx2	-0.544	1
ENSMUSG00000025867.279	Cplx2	0.142	1
ENSMUSG00000025867.280	Cplx2	0.228	1
ENSMUSG00000025867.281	Cplx2	-0.65	1
ENSMUSG00000025867.282	Cplx2	-0.43	1
ENSMUSG00000025867.283	Cplx2	-0.0273	1
ENSMUSG00000025867.284	Cplx2	-0.132	1
ENSMUSG00000025867.285	Cplx2	0.317	1
ENSMUSG00000025867.286	Cplx2	-0.0555	1
ENSMUSG00000025867.287	Cplx2	-0.289	1
ENSMUSG00000025867.288	Cplx2	0.34	1
ENSMUSG00000025867.289	Cplx2	-0.513	1
ENSMUSG00000025867.290	Cplx2	-0.274	1
ENSMUSG00000025867.291	Cplx2	-0.0773	1
ENSMUSG00000025867.292	Cplx2	-0.508	1
ENSMUSG00000025867.293	Cplx2	0.129	1
ENSMUSG00000025867.294	Cplx2	-0.261	1
ENSMUSG00000025867.295	Cplx2	-0.0193	1
ENSMUSG00000025867.296	Cplx2	0.054	1
ENSMUSG00000025867.297	Cplx2	0.107	1
ENSMUSG00000025867.298	Cplx2	0.155	1
ENSMUSG00000025867.299	Cplx2	0.425	1
ENSMUSG00000025867.300	Cplx2	0.074	1
ENSMUSG00000025867.301	Cplx2	-0.0891	1
ENSMUSG00000025867.302	Cplx2	-0.133	1
ENSMUSG00000025867.303	Cplx2	-0.0548	1
ENSMUSG00000025867.304	Cplx2	-0.0677	1
ENSMUSG00000025867.305	Cplx2	-0.224	1
ENSMUSG00000025867.306	Cplx2	-0.199	1
ENSMUSG00000025867.307	Cplx2	0.401	1
ENSMUSG00000025867.308	Cplx2	-0.0946	1
ENSMUSG00000025867.309	Cplx2	0.111	1
ENSMUSG00000025867.310	Cplx2	0.146	1
ENSMUSG00000025867.311	Cplx2	0.204	1
ENSMUSG00000025867.312	Cplx2	0.185	1
ENSMUSG00000025867.313	Cplx2	0.0365	1
ENSMUSG00000025867.314	Cplx2	0.569	1
ENSMUSG00000025867.315	Cplx2	0.239	1
ENSMUSG00000025867.316	Cplx2	0.106	1
ENSMUSG00000025867.317	Cplx2	0.147	1
ENSMUSG00000025867.318	Cplx2	-0.145	1
ENSMUSG00000025867.319	Cplx2	-0.201	1
ENSMUSG00000025867.320	Cplx2	-0.224	1
ENSMUSG00000025867.321	Cplx2	0.384	1
ENSMUSG00000025867.322	Cplx2	-0.155	1
ENSMUSG00000025867.323	Cplx2	-0.187	1
ENSMUSG00000025867.324	Cplx2	0.00303	1
ENSMUSG00000025867.325	Cplx2	0.222	1
ENSMUSG00000025867.326	Cplx2	-0.317	1
ENSMUSG00000025867.327	Cplx2	0.335	1
ENSMUSG00000025867.328	Cplx2	0.199	1
ENSMUSG00000025867.329	Cplx2	-0.142	1
ENSMUSG00000025867.330	Cplx2	0.0666	1
ENSMUSG00000025867.331	Cplx2	-0.205	1
ENSMUSG00000025867.332	Cplx2	0.507	1
ENSMUSG00000025867.333	Cplx2	0.584	1
ENSMUSG00000025867.334	Cplx2	-0.0923	1
ENSMUSG00000025867.335	Cplx2	0.08	1
ENSMUSG00000025867.336	Cplx2	-0.391	1
ENSMUSG00000025867.337	Cplx2	0.418	1
ENSMUSG00000025867.338	Cplx2	0.388	1
ENSMUSG00000025867.339	Cplx2	0.33	1
ENSMUSG00000025867.340	Cplx2	-0.234	1
ENSMUSG00000025867.341	Cplx2	-0.22	1
ENSMUSG00000025867.342	Cplx2	0.132	1
ENSMUSG00000025867.343	Cplx2	0.262	1
ENSMUSG00000025867.344	Cplx2	0.512	1
ENSMUSG00000025867.345	Cplx2	-0.0519	1
ENSMUSG00000025867.346	Cplx2	-0.533	1
ENSMUSG00000025867.347	Cplx2	0.3	1
ENSMUSG00000025867.348	Cplx2	-0.506	1
ENSMUSG00000025867.349	Cplx2	0.0531	1
ENSMUSG00000025867.350	Cplx2	-0.213	1
ENSMUSG00000025867.351	Cplx2	0.18	1
ENSMUSG00000025867.352	Cplx2	-0.00385	1
ENSMUSG00000025867.353	Cplx2	0.105	1
ENSMUSG00000025867.354	Cplx2	0.546	1
ENSMUSG00000025867.355	Cplx2	0.379	1
ENSMUSG00000025867.356	Cplx2	0.366	1
ENSMUSG00000025867.357	Cplx2	0.192	1
ENSMUSG00000025867.358	Cplx2	-0.124	1
ENSMUSG00000025867.359	Cplx2	-0.18	1
ENSMUSG00000025867.360	Cplx2	0.0118	1
ENSMUSG00000025867.361	Cplx2	-0.216	1
ENSMUSG00000025867.362	Cplx2	0.000248	1
ENSMUSG00000025867.363	Cplx2	0.815	1
ENSMUSG00000025867.364	Cplx2	0.0897	1
ENSMUSG00000025867.365	Cplx2	0.0125	1
ENSMUSG00000025867.366	Cplx2	0.184	1
ENSMUSG00000025867.367	Cplx2	0.599	1
ENSMUSG00000025867.368	Cplx2	0.222	1
ENSMUSG00000025867.369	Cplx2	0.331	1
ENSMUSG00000025867.370	Cplx2	-0.358	1
ENSMUSG00000025867.371	Cplx2	0.0691	1
ENSMUSG00000025867.372	Cplx2	-0.231	1
ENSMUSG00000025867.373	Cplx2	-0.0826	1
ENSMUSG00000025867.374	Cplx2	-0.0335	1
ENSMUSG00000025867.375	Cplx2	-0.212	1
ENSMUSG00000025867.376	Cplx2	0.229	1
ENSMUSG00000025867.377	Cplx2	0.041	1
ENSMUSG00000025867.378	Cplx2	-0.344	1
ENSMUSG00000025867.379	Cplx2	-0.0444	1
ENSMUSG00000025867.380	Cplx2	0.153	1
ENSMUSG00000025867.381	Cplx2	0.0709	1
ENSMUSG00000025867.382	Cplx2	-0.258	1
ENSMUSG00000025867.383	Cplx2	-0.778	1
ENSMUSG00000025867.384	Cplx2	-0.0127	1
ENSMUSG00000025867.385	Cplx2	-0.585	1
ENSMUSG00000025867.386	Cplx2	-0.725	1
ENSMUSG00000025867.387	Cplx2	-0.261	1
ENSMUSG00000025867.388	Cplx2	-1.7	0.9786
ENSMUSG00000025867.389	Cplx2	-0.875	1
ENSMUSG00000025867.390	Cplx2	-0.433	1
ENSMUSG00000025867.391	Cplx2	-0.468	1
ENSMUSG00000025867.392	Cplx2	-0.411	1
ENSMUSG00000025867.393	Cplx2	-0.611	1
ENSMUSG00000025867.394	Cplx2	-1.01	1
ENSMUSG00000025867.395	Cplx2	-0.182	1
ENSMUSG00000025867.396	Cplx2	0.0776	1
ENSMUSG00000025867.397	Cplx2	-0.231	1
ENSMUSG00000025867.398	Cplx2	-0.36	1
ENSMUSG00000025867.399	Cplx2	0.846	1
ENSMUSG00000025867.400	Cplx2	-0.0796	1
ENSMUSG00000025867.401	Cplx2	-0.318	1
ENSMUSG00000025867.402	Cplx2	0.165	1
ENSMUSG00000025867.403	Cplx2	0.0174	1
ENSMUSG00000025867.404	Cplx2	-0.232	1
ENSMUSG00000025867.405	Cplx2	-0.476	1
ENSMUSG00000025867.406	Cplx2	-0.376	1
ENSMUSG00000025867.407	Cplx2	0.124	1
ENSMUSG00000025867.408	Cplx2	0.18	1
ENSMUSG00000025867.409	Cplx2	-0.722	1
ENSMUSG00000025867.410	Cplx2	0.0796	1
ENSMUSG00000025867.411	Cplx2	0.202	1
ENSMUSG00000025867.412	Cplx2	0.151	1
ENSMUSG00000025867.413	Cplx2	-0.00615	1
ENSMUSG00000025867.414	Cplx2	-0.27	1
ENSMUSG00000025867.415	Cplx2	-0.169	1
ENSMUSG00000025867.416	Cplx2	-0.798	1
ENSMUSG00000025867.417	Cplx2	0.396	1
ENSMUSG00000025867.418	Cplx2	-0.492	1
ENSMUSG00000025867.419	Cplx2	0.406	1
ENSMUSG00000025867.420	Cplx2	0.0433	1
ENSMUSG00000025867.421	Cplx2	0.361	1
ENSMUSG00000025867.422	Cplx2	0.248	1
ENSMUSG00000025867.423	Cplx2	0.124	1
ENSMUSG00000025867.424	Cplx2	-0.191	1
ENSMUSG00000025867.425	Cplx2	-0.0159	1
ENSMUSG00000025867.426	Cplx2	-0.481	1
ENSMUSG00000025867.427	Cplx2	-0.611	1
ENSMUSG00000025867.428	Cplx2	0.281	1
ENSMUSG00000025867.429	Cplx2	-0.421	1
ENSMUSG00000025867.430	Cplx2	-0.0446	1
ENSMUSG00000025867.431	Cplx2	-0.153	1
ENSMUSG00000025867.432	Cplx2	-0.0409	1
ENSMUSG00000025867.433	Cplx2	-0.622	1
ENSMUSG00000025867.434	Cplx2	-1.11	1
ENSMUSG00000025867.435	Cplx2	-0.184	1
ENSMUSG00000025867.436	Cplx2	-0.296	1
ENSMUSG00000025867.437	Cplx2	0.467	1
ENSMUSG00000025867.438	Cplx2	-0.556	1
ENSMUSG00000025867.439	Cplx2	0.526	1
ENSMUSG00000025867.440	Cplx2	0.394	1
ENSMUSG00000025867.441	Cplx2	0.121	1
ENSMUSG00000025867.442	Cplx2	0.0321	1
ENSMUSG00000025867.443	Cplx2	0.149	1
ENSMUSG00000025867.444	Cplx2	-0.655	1
ENSMUSG00000025867.445	Cplx2	0.0463	1
ENSMUSG00000025867.446	Cplx2	-0.746	1
ENSMUSG00000025867.447	Cplx2	0.165	1
ENSMUSG00000025867.448	Cplx2	-0.0122	1
ENSMUSG00000025867.449	Cplx2	-0.4	1
ENSMUSG00000025867.450	Cplx2	-0.0732	1
ENSMUSG00000025867.451	Cplx2	0.694	1
ENSMUSG00000025867.452	Cplx2	-0.414	1
ENSMUSG00000025867.453	Cplx2	0.408	1
ENSMUSG00000025867.454	Cplx2	-0.599	1
ENSMUSG00000025867.455	Cplx2	0.585	1
ENSMUSG00000025867.456	Cplx2	0.0219	1
ENSMUSG00000025867.457	Cplx2	1.26	1
ENSMUSG00000025867.458	Cplx2	-0.533	1
ENSMUSG00000025867.459	Cplx2	0.0421	1
ENSMUSG00000025867.460	Cplx2	-0.239	1
ENSMUSG00000025867.461	Cplx2	-0.214	1
ENSMUSG00000025867.462	Cplx2	-0.192	1
ENSMUSG00000025867.463	Cplx2	0.0178	1
ENSMUSG00000025867.464	Cplx2	0.599	1
ENSMUSG00000025867.465	Cplx2	-0.32	1
ENSMUSG00000025867.466	Cplx2	-0.194	1
ENSMUSG00000025867.467	Cplx2	0.218	1
ENSMUSG00000025867.468	Cplx2	0.0706	1
ENSMUSG00000025867.469	Cplx2	-0.00228	1
ENSMUSG00000025867.470	Cplx2	-0.231	1
ENSMUSG00000025867.471	Cplx2	0.228	1
ENSMUSG00000025867.472	Cplx2	-0.144	1
ENSMUSG00000025867.473	Cplx2	0.467	1
ENSMUSG00000025867.474	Cplx2	0.307	1
ENSMUSG00000025867.475	Cplx2	0.432	1
ENSMUSG00000025867.476	Cplx2	-0.0859	1
ENSMUSG00000025867.477	Cplx2	0.263	1
ENSMUSG00000025867.478	Cplx2	-0.0646	1
ENSMUSG00000025867.479	Cplx2	0.489	1
ENSMUSG00000025867.480	Cplx2	0.299	1
ENSMUSG00000025867.481	Cplx2	0.0692	1
ENSMUSG00000025867.482	Cplx2	-0.236	1
ENSMUSG00000025867.483	Cplx2	-0.301	1
ENSMUSG00000025867.484	Cplx2	0.346	1
ENSMUSG00000025867.485	Cplx2	-0.0163	1
ENSMUSG00000025867.486	Cplx2	-0.31	1
ENSMUSG00000025867.487	Cplx2	-0.138	1
ENSMUSG00000025867.488	Cplx2	0.368	1
ENSMUSG00000025867.489	Cplx2	0.0131	1
ENSMUSG00000025867.490	Cplx2	-0.325	1
ENSMUSG00000025867.491	Cplx2	0.416	1
ENSMUSG00000025867.492	Cplx2	0.00014	1
ENSMUSG00000025867.493	Cplx2	-0.0249	1
ENSMUSG00000025867.494	Cplx2	-0.28	1
ENSMUSG00000025867.495	Cplx2	0.132	1
ENSMUSG00000025867.496	Cplx2	0.33	1
ENSMUSG00000025867.497	Cplx2	-0.548	1
ENSMUSG00000025867.498	Cplx2	-0.0617	1
ENSMUSG00000025867.499	Cplx2	-0.046	1
ENSMUSG00000025867.500	Cplx2	-0.238	1
ENSMUSG00000025867.501	Cplx2	-0.287	1
ENSMUSG00000025867.502	Cplx2	0.277	1
ENSMUSG00000025867.503	Cplx2	-0.239	1
ENSMUSG00000025867.504	Cplx2	-0.155	1
ENSMUSG00000025867.505	Cplx2	-0.0576	1
ENSMUSG00000025867.506	Cplx2	-0.163	1
ENSMUSG00000025867.507	Cplx2	0.116	1
ENSMUSG00000025867.508	Cplx2	-0.159	1
ENSMUSG00000025867.509	Cplx2	-0.354	1
ENSMUSG00000025867.510	Cplx2	-0.306	1
ENSMUSG00000025867.511	Cplx2	0.28	1
ENSMUSG00000025867.512	Cplx2	-0.213	1
ENSMUSG00000025867.513	Cplx2	-0.154	1
ENSMUSG00000025867.514	Cplx2	-0.0193	1
ENSMUSG00000025867.515	Cplx2	0.0819	1
ENSMUSG00000025867.516	Cplx2	-0.856	1
ENSMUSG00000025867.517	Cplx2	-1.21	1
ENSMUSG00000025867.518	Cplx2	0.189	1
ENSMUSG00000025867.519	Cplx2	0.586	1
ENSMUSG00000025867.520	Cplx2	0.219	1
ENSMUSG00000025867.521	Cplx2	0.367	1
ENSMUSG00000025867.522	Cplx2	0.34	1
ENSMUSG00000025867.523	Cplx2	1.25	1
ENSMUSG00000025867.524	Cplx2	0.385	1
ENSMUSG00000025867.525	Cplx2	-0.23	1
ENSMUSG00000025867.526	Cplx2	0.106	1
ENSMUSG00000025867.527	Cplx2	0.217	1
ENSMUSG00000025867.528	Cplx2	-0.224	1
ENSMUSG00000025867.529	Cplx2	-0.295	1
ENSMUSG00000025867.530	Cplx2	-0.331	1
ENSMUSG00000025867.531	Cplx2	0.261	1
ENSMUSG00000025867.532	Cplx2	-0.784	1
ENSMUSG00000025867.533	Cplx2	0.21	1
ENSMUSG00000025867.534	Cplx2	0.459	1
ENSMUSG00000025867.535	Cplx2	-0.683	1
ENSMUSG00000025867.536	Cplx2	-0.713	1
ENSMUSG00000025867.537	Cplx2	-0.0317	1
ENSMUSG00000025867.538	Cplx2	-0.0163	1
ENSMUSG00000025867.539	Cplx2	0.672	1
ENSMUSG00000025867.540	Cplx2	-0.143	1
ENSMUSG00000025867.541	Cplx2	-0.408	1
ENSMUSG00000025867.542	Cplx2	-0.341	1
ENSMUSG00000025867.543	Cplx2	-0.527	1
ENSMUSG00000025867.544	Cplx2	-0.508	1
ENSMUSG00000025867.545	Cplx2	0.0958	1
ENSMUSG00000025867.546	Cplx2	0.103	1
ENSMUSG00000025867.547	Cplx2	-0.147	1
ENSMUSG00000025867.548	Cplx2	-0.0937	1
ENSMUSG00000025867.549	Cplx2	0.0792	1
ENSMUSG00000025867.550	Cplx2	0.226	1
ENSMUSG00000025867.551	Cplx2	-0.21	1
ENSMUSG00000025867.552	Cplx2	-0.57	1
ENSMUSG00000025867.553	Cplx2	-0.301	1
ENSMUSG00000025867.554	Cplx2	0.153	1
ENSMUSG00000025867.555	Cplx2	-0.00388	1
ENSMUSG00000025867.556	Cplx2	-0.424	1
ENSMUSG00000025867.557	Cplx2	-0.183	1
ENSMUSG00000025867.558	Cplx2	-0.0298	1
ENSMUSG00000025867.559	Cplx2	0.0735	1
ENSMUSG00000025867.560	Cplx2	-0.193	1
ENSMUSG00000025867.561	Cplx2	0.56	1
ENSMUSG00000025867.562	Cplx2	-0.0693	1
ENSMUSG00000025867.563	Cplx2	-0.165	1
ENSMUSG00000025867.564	Cplx2	-0.105	1
ENSMUSG00000025867.565	Cplx2	-0.374	1
ENSMUSG00000025867.566	Cplx2	-0.166	1
ENSMUSG00000025867.567	Cplx2	-0.279	1
ENSMUSG00000025867.568	Cplx2	0.0555	1
ENSMUSG00000025867.569	Cplx2	-0.135	1
ENSMUSG00000025867.570	Cplx2	-0.27	1
ENSMUSG00000025867.571	Cplx2	-0.0445	1
ENSMUSG00000025867.572	Cplx2	0.0143	1
ENSMUSG00000025867.573	Cplx2	-0.227	1
ENSMUSG00000025867.574	Cplx2	-0.0632	1
ENSMUSG00000025867.575	Cplx2	-0.545	1
ENSMUSG00000025867.576	Cplx2	0.234	1
ENSMUSG00000025867.577	Cplx2	-0.284	1
ENSMUSG00000025867.578	Cplx2	-0.0768	1
ENSMUSG00000025867.579	Cplx2	0.0214	1
ENSMUSG00000025867.580	Cplx2	0.0189	1
ENSMUSG00000025867.581	Cplx2	-0.287	1
ENSMUSG00000025867.582	Cplx2	-0.0905	1
ENSMUSG00000025867.583	Cplx2	-0.197	1
ENSMUSG00000025867.584	Cplx2	-0.331	1
ENSMUSG00000025867.585	Cplx2	0.0456	1
ENSMUSG00000025867.586	Cplx2	-0.175	1
ENSMUSG00000025867.587	Cplx2	-0.255	1
ENSMUSG00000025867.588	Cplx2	-0.157	1
ENSMUSG00000025867.589	Cplx2	-0.0769	1
ENSMUSG00000025867.590	Cplx2	-0.13	1
ENSMUSG00000025867.591	Cplx2	-0.0278	1
ENSMUSG00000025867.592	Cplx2	0.0756	1
ENSMUSG00000025867.593	Cplx2	-0.204	1
ENSMUSG00000025867.594	Cplx2	0.0059	1
ENSMUSG00000025867.595	Cplx2	-0.107	1
ENSMUSG00000025867.596	Cplx2	0.24	1
ENSMUSG00000025867.597	Cplx2	-0.103	1
ENSMUSG00000025867.598	Cplx2	-0.0518	1
ENSMUSG00000025867.599	Cplx2	-0.0169	1
ENSMUSG00000025867.600	Cplx2	-0.0382	1
ENSMUSG00000025867.601	Cplx2	-0.177	1
ENSMUSG00000025867.602	Cplx2	-0.498	1
ENSMUSG00000025867.603	Cplx2	-0.27	1
ENSMUSG00000025867.604	Cplx2	0.722	1
ENSMUSG00000025867.605	Cplx2	-0.182	1
ENSMUSG00000025867.606	Cplx2	0.291	1
ENSMUSG00000025867.607	Cplx2	-0.22	1
ENSMUSG00000025867.608	Cplx2	-0.0523	1
ENSMUSG00000025867.609	Cplx2	0.671	0.9786
ENSMUSG00000025867.610	Cplx2	0.37	1
ENSMUSG00000025867.611	Cplx2	0.203	1
ENSMUSG00000025867.612	Cplx2	0.239	1
ENSMUSG00000025867.613	Cplx2	-0.513	1
ENSMUSG00000025867.614	Cplx2	0.443	1
ENSMUSG00000025867.615	Cplx2	0.949	1
ENSMUSG00000025867.616	Cplx2	0.677	0.426
ENSMUSG00000025867.617	Cplx2	0.86	1
ENSMUSG00000025867.618	Cplx2	0.799	0.9786
ENSMUSG00000025867.619	Cplx2	-0.223	1
ENSMUSG00000025867.620	Cplx2	0.226	1
ENSMUSG00000025867.621	Cplx2	0.259	1
ENSMUSG00000025867.622	Cplx2	0.709	1
ENSMUSG00000025867.623	Cplx2	0.332	1
ENSMUSG00000025867.624	Cplx2	0.496	1
ENSMUSG00000025867.625	Cplx2	0.194	1
ENSMUSG00000025867.626	Cplx2	1.45	1
ENSMUSG00000025867.627	Cplx2	0.978	0.3407
ENSMUSG00000025867.628	Cplx2	0.409	1
ENSMUSG00000025867.629	Cplx2	0.422	1
ENSMUSG00000025867.630	Cplx2	0.335	1
ENSMUSG00000025867.631	Cplx2	0.0379	1
ENSMUSG00000025867.632	Cplx2	-0.233	1
ENSMUSG00000025867.633	Cplx2	-0.347	1
ENSMUSG00000025867.634	Cplx2	-0.261	1
ENSMUSG00000025867.635	Cplx2	-0.0429	1
ENSMUSG00000025867.636	Cplx2	1.2	1
ENSMUSG00000025867.637	Cplx2	1.4	1
ENSMUSG00000025867.638	Cplx2	0.814	1
ENSMUSG00000025867.639	Cplx2	0.686	1
ENSMUSG00000025867.640	Cplx2	0.26	1
ENSMUSG00000025867.641	Cplx2	-1.1	1
ENSMUSG00000025867.642	Cplx2	0.869	1
ENSMUSG00000025867.643	Cplx2	-0.715	1
ENSMUSG00000025867.644	Cplx2	0.191	1
ENSMUSG00000025867.645	Cplx2	-0.309	1
ENSMUSG00000025867.646	Cplx2	0.0206	1
ENSMUSG00000025867.647	Cplx2	0.61	1
ENSMUSG00000025867.648	Cplx2	0.711	1
ENSMUSG00000025867.649	Cplx2	0.31	1
ENSMUSG00000025867.650	Cplx2	0.943	1
ENSMUSG00000025867.651	Cplx2	-0.224	1
ENSMUSG00000025867.652	Cplx2	-0.0672	1
ENSMUSG00000025867.653	Cplx2	1.92	1
ENSMUSG00000025867.654	Cplx2	0.382	1
ENSMUSG00000025867.655	Cplx2	0.675	1
ENSMUSG00000025867.656	Cplx2	-0.0296	1
ENSMUSG00000025867.657	Cplx2	-1.49	1
ENSMUSG00000025867.658	Cplx2	1.18	1
ENSMUSG00000025867.659	Cplx2	1.73	1
ENSMUSG00000025867.660	Cplx2	0.988	1
ENSMUSG00000025867.661	Cplx2	0.464	1
ENSMUSG00000025867.662	Cplx2	1.02	1
ENSMUSG00000025867.663	Cplx2	-0.35	1
ENSMUSG00000025867.664	Cplx2	2.01	1
ENSMUSG00000025867.665	Cplx2	3.07	1
ENSMUSG00000025867.666	Cplx2	1.29	1
ENSMUSG00000025867.667	Cplx2	0.478	1
ENSMUSG00000025867.668	Cplx2	0.278	1
ENSMUSG00000025867.669	Cplx2	1.49	1
ENSMUSG00000025867.670	Cplx2	-0.242	1
ENSMUSG00000025867.671	Cplx2	1.57	1
ENSMUSG00000025867.672	Cplx2	0.687	1
ENSMUSG00000025867.673	Cplx2	0.938	0.9786
ENSMUSG00000025867.674	Cplx2	1.34	1
ENSMUSG00000025867.675	Cplx2	1.44	1
ENSMUSG00000025867.676	Cplx2	1.19	1
ENSMUSG00000025867.677	Cplx2	0.757	1
ENSMUSG00000025867.678	Cplx2	0.343	1
ENSMUSG00000025867.679	Cplx2	1.09	0.0857
ENSMUSG00000025867.680	Cplx2	1.13	0.9072
ENSMUSG00000025867.681	Cplx2	0.863	0.9072
ENSMUSG00000025867.682	Cplx2	1.23	0.3407
ENSMUSG00000025867.683	Cplx2	0.399	1
ENSMUSG00000025867.684	Cplx2	0.342	1
ENSMUSG00000025867.685	Cplx2	0.293	1
ENSMUSG00000025867.686	Cplx2	0.0986	1
ENSMUSG00000025867.687	Cplx2	0.72	0.9786
ENSMUSG00000025867.688	Cplx2	0.787	0.9786
ENSMUSG00000025867.689	Cplx2	0.647	1
ENSMUSG00000025867.690	Cplx2	0.863	1
ENSMUSG00000025867.691	Cplx2	0.336	1
ENSMUSG00000025867.692	Cplx2	0.481	1
ENSMUSG00000025867.693	Cplx2	-0.446	1
ENSMUSG00000025867.694	Cplx2	0.187	1
ENSMUSG00000025867.695	Cplx2	-0.359	1
ENSMUSG00000025867.696	Cplx2	0.293	1
ENSMUSG00000025867.697	Cplx2	-0.00508	1
ENSMUSG00000025867.698	Cplx2	-0.0763	1
ENSMUSG00000025867.699	Cplx2	0.276	1
ENSMUSG00000025867.700	Cplx2	0.473	1
ENSMUSG00000025867.701	Cplx2	-0.0512	1
ENSMUSG00000025867.702	Cplx2	0.000875	1
ENSMUSG00000025867.703	Cplx2	0.434	1
ENSMUSG00000025867.704	Cplx2	0.73	NA
ENSMUSG00000025867.705	Cplx2	0.0865	1
ENSMUSG00000025867.706	Cplx2	0.0243	1
ENSMUSG00000025867.707	Cplx2	-0.00947	1
ENSMUSG00000025867.708	Cplx2	-0.163	1
ENSMUSG00000025867.709	Cplx2	-0.25	1
ENSMUSG00000025867.710	Cplx2	-0.107	1
ENSMUSG00000025867.711	Cplx2	-0.232	1
ENSMUSG00000025867.712	Cplx2	-0.138	1
ENSMUSG00000025867.713	Cplx2	0.307	1
ENSMUSG00000025867.714	Cplx2	-0.121	1
ENSMUSG00000025867.715	Cplx2	0.102	1
ENSMUSG00000025867.716	Cplx2	0.366	1
ENSMUSG00000025867.717	Cplx2	0.331	1
ENSMUSG00000025867.718	Cplx2	-0.042	1
ENSMUSG00000025867.719	Cplx2	-0.227	1
ENSMUSG00000025867.720	Cplx2	-0.409	1
ENSMUSG00000025867.721	Cplx2	-0.203	1
ENSMUSG00000025867.722	Cplx2	-0.359	1
ENSMUSG00000025867.723	Cplx2	-0.00811	1
ENSMUSG00000025867.724	Cplx2	-0.369	1
ENSMUSG00000025867.725	Cplx2	0.201	1
ENSMUSG00000025867.726	Cplx2	-0.388	1
ENSMUSG00000025867.727	Cplx2	-0.211	1
ENSMUSG00000025867.728	Cplx2	-0.0146	1
ENSMUSG00000025867.729	Cplx2	0.0747	1
ENSMUSG00000025867.730	Cplx2	-0.117	1
ENSMUSG00000025867.731	Cplx2	-0.304	1
ENSMUSG00000025867.732	Cplx2	0.425	1
ENSMUSG00000025867.733	Cplx2	0.791	1
ENSMUSG00000025867.734	Cplx2	0.279	1
ENSMUSG00000025867.735	Cplx2	0.179	1
ENSMUSG00000025867.736	Cplx2	0.408	1
ENSMUSG00000025867.737	Cplx2	-0.161	1
ENSMUSG00000025867.738	Cplx2	0.236	1
ENSMUSG00000025867.739	Cplx2	0.0374	1
ENSMUSG00000025867.740	Cplx2	-0.0168	1
ENSMUSG00000025867.741	Cplx2	0.552	1
ENSMUSG00000025867.742	Cplx2	0.392	1
ENSMUSG00000025867.743	Cplx2	0.306	1
ENSMUSG00000025867.744	Cplx2	0.147	1
ENSMUSG00000025867.745	Cplx2	0.427	1
ENSMUSG00000025867.746	Cplx2	0.299	1
ENSMUSG00000025867.747	Cplx2	-0.264	1
ENSMUSG00000025867.748	Cplx2	-0.0978	1
ENSMUSG00000025867.749	Cplx2	-0.258	1
ENSMUSG00000025867.750	Cplx2	-0.304	1
ENSMUSG00000025867.751	Cplx2	-0.723	1
ENSMUSG00000025867.752	Cplx2	-0.527	1
ENSMUSG00000025867.753	Cplx2	-0.809	1
ENSMUSG00000025867.754	Cplx2	-0.926	0.9786
ENSMUSG00000025867.755	Cplx2	-0.878	1
ENSMUSG00000025867.756	Cplx2	-0.59	1
ENSMUSG00000025867.757	Cplx2	-0.722	1
ENSMUSG00000025867.758	Cplx2	-0.435	1
ENSMUSG00000025867.759	Cplx2	0.177	1
ENSMUSG00000025867.760	Cplx2	0.444	1
ENSMUSG00000025867.761	Cplx2	-0.832	0.9786
ENSMUSG00000025867.762	Cplx2	-0.689	1
ENSMUSG00000025867.763	Cplx2	-0.349	1
ENSMUSG00000025867.764	Cplx2	0.704	0.9786
ENSMUSG00000025867.765	Cplx2	0.384	1
ENSMUSG00000025867.766	Cplx2	0.0366	1
ENSMUSG00000025867.767	Cplx2	-0.568	1
ENSMUSG00000025867.768	Cplx2	0.298	1
ENSMUSG00000025867.769	Cplx2	-0.391	1
ENSMUSG00000025867.770	Cplx2	0.436	1
ENSMUSG00000025867.771	Cplx2	-0.343	1
ENSMUSG00000025867.772	Cplx2	-0.44	1
ENSMUSG00000025867.773	Cplx2	0.0893	1
ENSMUSG00000025867.774	Cplx2	-0.0483	1
ENSMUSG00000025867.775	Cplx2	-0.186	1
ENSMUSG00000025867.776	Cplx2	-0.0253	1
ENSMUSG00000025867.777	Cplx2	1.2	1
ENSMUSG00000025867.778	Cplx2	-0.783	1
ENSMUSG00000025867.779	Cplx2	-0.419	1
ENSMUSG00000025867.780	Cplx2	-0.45	1
ENSMUSG00000025867.781	Cplx2	-0.206	1
ENSMUSG00000025867.782	Cplx2	-0.912	1
ENSMUSG00000025867.783	Cplx2	-0.716	1
ENSMUSG00000025867.784	Cplx2	-1.07	1
ENSMUSG00000025867.785	Cplx2	-0.209	1
ENSMUSG00000025867.786	Cplx2	0.058	1
ENSMUSG00000025867.787	Cplx2	0.456	1
ENSMUSG00000025867.788	Cplx2	-0.918	1
ENSMUSG00000025867.789	Cplx2	-0.203	1
ENSMUSG00000025867.790	Cplx2	-0.212	1
ENSMUSG00000025867.791	Cplx2	-0.355	1
ENSMUSG00000025867.792	Cplx2	0.164	1
ENSMUSG00000025867.793	Cplx2	1.43	1
ENSMUSG00000025867.794	Cplx2	-0.247	1
ENSMUSG00000025867.795	Cplx2	0.496	1
ENSMUSG00000025867.796	Cplx2	-0.894	1
ENSMUSG00000025867.797	Cplx2	-1.03	1
ENSMUSG00000025867.798	Cplx2	-0.166	1
ENSMUSG00000025867.799	Cplx2	0.876	1
ENSMUSG00000025867.800	Cplx2	2.04	1
ENSMUSG00000025867.801	Cplx2	3.69	1
ENSMUSG00000025867.802	Cplx2	-0.257	1
ENSMUSG00000025867.803	Cplx2	-0.0571	1
ENSMUSG00000025867.804	Cplx2	-0.2	1
ENSMUSG00000025867.805	Cplx2	-0.247	1
ENSMUSG00000025867.806	Cplx2	-0.0341	1
ENSMUSG00000025867.807	Cplx2	-0.631	1
ENSMUSG00000025867.808	Cplx2	1.91	1
ENSMUSG00000025867.809	Cplx2	1.31	1
ENSMUSG00000025867.810	Cplx2	0.822	1
ENSMUSG00000025867.811	Cplx2	0.132	1
ENSMUSG00000025867.812	Cplx2	0.412	1
ENSMUSG00000025867.813	Cplx2	-0.0875	1
ENSMUSG00000025867.814	Cplx2	0.0225	1
ENSMUSG00000025867.815	Cplx2	-1.1	1
ENSMUSG00000025867.816	Cplx2	-0.844	1
ENSMUSG00000025867.817	Cplx2	-0.742	1
ENSMUSG00000025867.818	Cplx2	0.287	1
ENSMUSG00000025867.819	Cplx2	0.512	1
ENSMUSG00000025867.820	Cplx2	0.137	1
ENSMUSG00000025867.821	Cplx2	-0.338	1
ENSMUSG00000025867.822	Cplx2	1.03	1
ENSMUSG00000025867.823	Cplx2	0.833	1
ENSMUSG00000025867.824	Cplx2	-0.126	1
ENSMUSG00000025867.825	Cplx2	-0.104	1
ENSMUSG00000025867.826	Cplx2	0.601	1
ENSMUSG00000025867.827	Cplx2	1.68	0.3407
ENSMUSG00000025867.828	Cplx2	0.715	1
ENSMUSG00000025867.829	Cplx2	-0.0804	1
ENSMUSG00000025867.830	Cplx2	0.524	1
ENSMUSG00000025867.831	Cplx2	0.503	1
ENSMUSG00000025867.832	Cplx2	0.232	1
ENSMUSG00000025867.833	Cplx2	0.551	1
ENSMUSG00000025867.834	Cplx2	0.365	1
ENSMUSG00000025867.835	Cplx2	0.367	1
ENSMUSG00000025867.836	Cplx2	0.631	1
ENSMUSG00000025867.837	Cplx2	0.366	1
ENSMUSG00000025867.838	Cplx2	-0.0315	1
ENSMUSG00000025867.839	Cplx2	-0.135	1
ENSMUSG00000025867.840	Cplx2	0.231	1
ENSMUSG00000025867.841	Cplx2	0.392	1
ENSMUSG00000025867.842	Cplx2	0.234	1
ENSMUSG00000025867.843	Cplx2	0.62	1
ENSMUSG00000025867.844	Cplx2	0.119	1
ENSMUSG00000025867.845	Cplx2	-0.0168	1
ENSMUSG00000025867.846	Cplx2	0.366	1
ENSMUSG00000025867.847	Cplx2	-0.0245	1
ENSMUSG00000025867.848	Cplx2	0.0536	1
ENSMUSG00000025867.849	Cplx2	0.0265	1
ENSMUSG00000025867.850	Cplx2	0.62	1
ENSMUSG00000025867.851	Cplx2	0.602	1
ENSMUSG00000025867.852	Cplx2	0.113	1
ENSMUSG00000025867.853	Cplx2	-0.103	1
ENSMUSG00000025867.854	Cplx2	-0.228	1
ENSMUSG00000025867.855	Cplx2	0.0384	1
ENSMUSG00000025867.856	Cplx2	-0.333	1
ENSMUSG00000025867.857	Cplx2	-0.0605	1
ENSMUSG00000025867.858	Cplx2	-0.29	1
ENSMUSG00000025867.859	Cplx2	-0.262	1
ENSMUSG00000025867.860	Cplx2	0.197	1
ENSMUSG00000025867.861	Cplx2	0.286	1
ENSMUSG00000025867.862	Cplx2	0.0687	1
ENSMUSG00000025867.863	Cplx2	-0.00738	1
ENSMUSG00000025867.864	Cplx2	-0.563	1
ENSMUSG00000025867.865	Cplx2	0.413	1
ENSMUSG00000025867.866	Cplx2	0.0625	1
ENSMUSG00000025867.867	Cplx2	-0.0151	1
ENSMUSG00000025867.868	Cplx2	-0.262	1
ENSMUSG00000025867.869	Cplx2	-0.567	1
ENSMUSG00000025867.870	Cplx2	-0.511	1
ENSMUSG00000025867.871	Cplx2	0.613	1
ENSMUSG00000025867.872	Cplx2	0.0515	1
ENSMUSG00000025867.873	Cplx2	0.132	1
ENSMUSG00000025867.874	Cplx2	0.0871	1
ENSMUSG00000025867.875	Cplx2	0.0856	1
ENSMUSG00000025867.876	Cplx2	0.568	1
ENSMUSG00000025867.877	Cplx2	0.0851	1
ENSMUSG00000025867.878	Cplx2	0.273	1
ENSMUSG00000025867.879	Cplx2	0.203	1
ENSMUSG00000025867.880	Cplx2	0.206	1
ENSMUSG00000025867.881	Cplx2	0.354	1
ENSMUSG00000025867.882	Cplx2	-0.344	1
ENSMUSG00000025867.883	Cplx2	-0.27	1
ENSMUSG00000025867.884	Cplx2	-0.273	1
ENSMUSG00000025867.885	Cplx2	-0.989	1
ENSMUSG00000025867.886	Cplx2	-0.303	1
ENSMUSG00000025867.887	Cplx2	-0.187	1
ENSMUSG00000025867.888	Cplx2	0.27	1
ENSMUSG00000025867.889	Cplx2	-0.312	1
ENSMUSG00000025867.890	Cplx2	-0.393	1
ENSMUSG00000025867.891	Cplx2	0.045	1
ENSMUSG00000025867.892	Cplx2	0.0889	1
ENSMUSG00000025867.893	Cplx2	-0.273	1
ENSMUSG00000025867.894	Cplx2	-0.0943	1
ENSMUSG00000025867.895	Cplx2	0.0495	1
ENSMUSG00000025867.896	Cplx2	0.4	1
ENSMUSG00000025867.897	Cplx2	-0.3	1
ENSMUSG00000025867.898	Cplx2	0.0945	1
ENSMUSG00000025867.899	Cplx2	-0.13	1
ENSMUSG00000025867.900	Cplx2	-0.0742	1
ENSMUSG00000025867.901	Cplx2	0.443	1
ENSMUSG00000025867.902	Cplx2	-0.552	1
ENSMUSG00000025867.903	Cplx2	-0.0704	1
ENSMUSG00000025867.904	Cplx2	-0.0666	1
ENSMUSG00000025867.905	Cplx2	-0.38	1
ENSMUSG00000025867.906	Cplx2	-0.27	1
ENSMUSG00000025867.907	Cplx2	-0.438	1
ENSMUSG00000025867.908	Cplx2	0.246	1
ENSMUSG00000025867.909	Cplx2	0.1	1
ENSMUSG00000025867.910	Cplx2	-0.093	1
ENSMUSG00000025867.911	Cplx2	-0.268	1
ENSMUSG00000025867.912	Cplx2	-0.14	1
ENSMUSG00000025867.913	Cplx2	-0.753	1
ENSMUSG00000025867.914	Cplx2	-0.67	1
ENSMUSG00000025867.915	Cplx2	-0.412	1
ENSMUSG00000025867.916	Cplx2	0.187	1
ENSMUSG00000025867.917	Cplx2	0.0371	1
ENSMUSG00000025867.918	Cplx2	0.268	1
ENSMUSG00000025867.919	Cplx2	-0.385	1
ENSMUSG00000025867.920	Cplx2	0.242	1
ENSMUSG00000025867.921	Cplx2	-0.21	1
ENSMUSG00000025867.922	Cplx2	-0.194	1
ENSMUSG00000025867.923	Cplx2	-0.0101	1
ENSMUSG00000025867.924	Cplx2	-0.137	1
ENSMUSG00000025867.925	Cplx2	-0.666	1
ENSMUSG00000025867.926	Cplx2	-0.206	1
ENSMUSG00000025867.927	Cplx2	-0.184	1
ENSMUSG00000025867.928	Cplx2	0.167	1
ENSMUSG00000025867.929	Cplx2	-0.0208	1
ENSMUSG00000025867.930	Cplx2	-0.128	1
ENSMUSG00000025867.931	Cplx2	-0.358	1
ENSMUSG00000025867.932	Cplx2	0.298	1
ENSMUSG00000025867.933	Cplx2	0.167	1
ENSMUSG00000025867.934	Cplx2	0.292	1
ENSMUSG00000025867.935	Cplx2	0.0408	1
ENSMUSG00000025867.936	Cplx2	0.031	1
ENSMUSG00000025867.937	Cplx2	0.0945	1
ENSMUSG00000025867.938	Cplx2	-0.164	1
ENSMUSG00000025867.939	Cplx2	0.00324	1
ENSMUSG00000025867.940	Cplx2	0.112	1
ENSMUSG00000025867.941	Cplx2	-0.129	1
ENSMUSG00000025867.942	Cplx2	0.057	1
ENSMUSG00000025867.943	Cplx2	-0.265	1
ENSMUSG00000025867.944	Cplx2	-0.101	1
ENSMUSG00000025867.945	Cplx2	-0.589	1
ENSMUSG00000025867.946	Cplx2	-0.444	1
ENSMUSG00000025867.947	Cplx2	0.706	1
ENSMUSG00000025867.948	Cplx2	0.168	1
ENSMUSG00000025867.949	Cplx2	-0.124	1
ENSMUSG00000025867.950	Cplx2	-0.00499	1
ENSMUSG00000025867.951	Cplx2	0.213	1
ENSMUSG00000025867.952	Cplx2	-0.00531	1
ENSMUSG00000025867.953	Cplx2	-0.0198	1
ENSMUSG00000025867.954	Cplx2	-0.351	1
ENSMUSG00000025867.955	Cplx2	-0.483	1
ENSMUSG00000025867.956	Cplx2	1.05	1
ENSMUSG00000025867.957	Cplx2	0.903	1
ENSMUSG00000025867.958	Cplx2	0.483	1
ENSMUSG00000025867.959	Cplx2	-0.0488	1
ENSMUSG00000025867.960	Cplx2	-0.18	1
ENSMUSG00000025867.961	Cplx2	0.572	1
ENSMUSG00000025867.962	Cplx2	-0.209	1
ENSMUSG00000025867.963	Cplx2	0.137	1
ENSMUSG00000025867.964	Cplx2	-0.347	1
ENSMUSG00000025867.965	Cplx2	-0.0641	1
ENSMUSG00000025867.966	Cplx2	-0.139	1
ENSMUSG00000025867.967	Cplx2	-0.47	1
ENSMUSG00000025867.968	Cplx2	0.248	1
ENSMUSG00000025867.969	Cplx2	-0.421	1
ENSMUSG00000025867.970	Cplx2	-0.0831	1
ENSMUSG00000025867.971	Cplx2	-0.104	1
ENSMUSG00000025867.972	Cplx2	-0.00404	1
ENSMUSG00000025867.973	Cplx2	-0.334	1
ENSMUSG00000025867.974	Cplx2	0.0922	1
ENSMUSG00000025867.975	Cplx2	0.13	1
ENSMUSG00000025867.976	Cplx2	0.293	1
ENSMUSG00000025867.977	Cplx2	-0.0686	1
ENSMUSG00000025867.978	Cplx2	-0.0706	1
ENSMUSG00000025867.979	Cplx2	-0.0137	1
ENSMUSG00000025867.980	Cplx2	-0.0944	1
ENSMUSG00000025867.981	Cplx2	0.264	1
ENSMUSG00000025867.982	Cplx2	0.209	1
ENSMUSG00000025867.983	Cplx2	0.0256	1
ENSMUSG00000025867.984	Cplx2	-0.0237	1
ENSMUSG00000025867.985	Cplx2	0.0969	1
ENSMUSG00000025867.986	Cplx2	-0.121	1
ENSMUSG00000025867.987	Cplx2	0.0218	1
ENSMUSG00000025867.988	Cplx2	-0.0308	1
ENSMUSG00000025867.989	Cplx2	-0.258	1
ENSMUSG00000025867.990	Cplx2	0.125	1
ENSMUSG00000025867.991	Cplx2	0.00331	1
ENSMUSG00000025867.992	Cplx2	0.148	1
ENSMUSG00000025867.993	Cplx2	0.23	1
ENSMUSG00000025867.994	Cplx2	0.132	1
ENSMUSG00000025867.995	Cplx2	-0.0341	1
ENSMUSG00000025867.996	Cplx2	0.021	1
ENSMUSG00000025867.997	Cplx2	-0.0311	1
ENSMUSG00000025867.998	Cplx2	0.103	1
ENSMUSG00000025867.999	Cplx2	0.0907	1
ENSMUSG00000025867.1000	Cplx2	0.227	1
ENSMUSG00000025867.1001	Cplx2	-0.301	1
ENSMUSG00000025867.1002	Cplx2	0.262	1
ENSMUSG00000025867.1003	Cplx2	-0.128	1
ENSMUSG00000025867.1004	Cplx2	-0.102	1
ENSMUSG00000025867.1005	Cplx2	-0.271	1
ENSMUSG00000025867.1006	Cplx2	-0.244	1
ENSMUSG00000025867.1007	Cplx2	-0.31	1
ENSMUSG00000025867.1008	Cplx2	-0.494	1
ENSMUSG00000025867.1009	Cplx2	-0.158	1
ENSMUSG00000025867.1010	Cplx2	0.0673	1
ENSMUSG00000025867.1011	Cplx2	0.219	1
ENSMUSG00000025867.1012	Cplx2	-0.234	1
ENSMUSG00000025867.1013	Cplx2	-0.561	1
ENSMUSG00000025867.1014	Cplx2	-0.205	1
ENSMUSG00000025867.1015	Cplx2	0.773	1
ENSMUSG00000025867.1016	Cplx2	0.367	1
ENSMUSG00000025867.1017	Cplx2	-0.589	1
ENSMUSG00000025867.1018	Cplx2	0.0823	1
ENSMUSG00000025867.1019	Cplx2	-0.335	1
ENSMUSG00000025867.1020	Cplx2	0.45	1
ENSMUSG00000025867.1021	Cplx2	-0.117	1
ENSMUSG00000025867.1022	Cplx2	0.185	1
ENSMUSG00000025867.1023	Cplx2	0.266	1
ENSMUSG00000025867.1024	Cplx2	0.216	1
ENSMUSG00000025867.1025	Cplx2	0.393	1
ENSMUSG00000025867.1026	Cplx2	0.0698	1
ENSMUSG00000025867.1027	Cplx2	0.481	1
ENSMUSG00000025867.1028	Cplx2	0.39	1
ENSMUSG00000025867.1029	Cplx2	-0.739	1
ENSMUSG00000025867.1030	Cplx2	-0.167	1
ENSMUSG00000025867.1031	Cplx2	-0.188	1
ENSMUSG00000025867.1032	Cplx2	0.443	1
ENSMUSG00000025867.1033	Cplx2	0.365	1
ENSMUSG00000025867.1034	Cplx2	-0.697	1
ENSMUSG00000025867.1035	Cplx2	-0.0517	1
ENSMUSG00000025867.1036	Cplx2	-0.436	1
ENSMUSG00000025867.1037	Cplx2	0.107	1
ENSMUSG00000025867.1038	Cplx2	-0.509	NA
ENSMUSG00000008200.1	Fnbp4	1.14	1
ENSMUSG00000008200.2	Fnbp4	-1.99	1
ENSMUSG00000008200.3	Fnbp4	1.48	1
ENSMUSG00000008200.4	Fnbp4	-0.0875	1
ENSMUSG00000008200.5	Fnbp4	0.0535	1
ENSMUSG00000008200.6	Fnbp4	1.35	1
ENSMUSG00000008200.7	Fnbp4	0.209	1
ENSMUSG00000008200.8	Fnbp4	-0.131	1
ENSMUSG00000008200.9	Fnbp4	0.368	1
ENSMUSG00000008200.10	Fnbp4	-0.0709	1
ENSMUSG00000008200.11	Fnbp4	0.00598	1
ENSMUSG00000008200.12	Fnbp4	-0.34	1
ENSMUSG00000008200.13	Fnbp4	-0.765	1
ENSMUSG00000008200.14	Fnbp4	-0.484	1
ENSMUSG00000008200.15	Fnbp4	-0.643	1
ENSMUSG00000008200.16	Fnbp4	0.111	1
ENSMUSG00000008200.17	Fnbp4	-0.339	1
ENSMUSG00000008200.18	Fnbp4	0.0433	1
ENSMUSG00000008200.19	Fnbp4	0.399	1
ENSMUSG00000008200.20	Fnbp4	0.567	1
ENSMUSG00000008200.21	Fnbp4	1.14	1
ENSMUSG00000008200.22	Fnbp4	-0.387	1
ENSMUSG00000008200.23	Fnbp4	0.669	1
ENSMUSG00000008200.24	Fnbp4	0.0975	1
ENSMUSG00000008200.25	Fnbp4	-0.259	1
ENSMUSG00000008200.26	Fnbp4	0.218	1
ENSMUSG00000008200.27	Fnbp4	0.493	1
ENSMUSG00000008200.28	Fnbp4	0.125	1
ENSMUSG00000008200.29	Fnbp4	0.872	1
ENSMUSG00000008200.30	Fnbp4	0.216	1
ENSMUSG00000008200.31	Fnbp4	0.238	1
ENSMUSG00000008200.32	Fnbp4	-0.229	1
ENSMUSG00000008200.33	Fnbp4	-0.38	1
ENSMUSG00000008200.34	Fnbp4	0.0321	1
ENSMUSG00000008200.35	Fnbp4	0.26	1
ENSMUSG00000008200.36	Fnbp4	0.0363	1
ENSMUSG00000008200.37	Fnbp4	0.722	0.9786
ENSMUSG00000008200.38	Fnbp4	0.346	1
ENSMUSG00000008200.39	Fnbp4	0.323	1
ENSMUSG00000008200.40	Fnbp4	0.174	1
ENSMUSG00000008200.41	Fnbp4	0.68	0.9786
ENSMUSG00000008200.42	Fnbp4	0.263	1
ENSMUSG00000008200.43	Fnbp4	-0.0253	1
ENSMUSG00000008200.44	Fnbp4	0.301	1
ENSMUSG00000008200.45	Fnbp4	-0.0444	1
ENSMUSG00000008200.46	Fnbp4	-0.0568	1
ENSMUSG00000008200.47	Fnbp4	0.349	1
ENSMUSG00000008200.48	Fnbp4	0.579	1
ENSMUSG00000008200.49	Fnbp4	0.305	1
ENSMUSG00000008200.50	Fnbp4	0.962	0.9786
ENSMUSG00000008200.51	Fnbp4	0.455	1
ENSMUSG00000008200.52	Fnbp4	0.357	1
ENSMUSG00000008200.53	Fnbp4	0.683	1
ENSMUSG00000008200.54	Fnbp4	0.808	1
ENSMUSG00000008200.55	Fnbp4	0.289	1
ENSMUSG00000008200.56	Fnbp4	0.0854	1
ENSMUSG00000008200.57	Fnbp4	1.07	1
ENSMUSG00000008200.58	Fnbp4	-0.354	1
ENSMUSG00000008200.59	Fnbp4	0.00135	1
ENSMUSG00000008200.60	Fnbp4	0.532	1
ENSMUSG00000008200.61	Fnbp4	0.223	1
ENSMUSG00000008200.62	Fnbp4	0.201	1
ENSMUSG00000008200.63	Fnbp4	-1.08	1
ENSMUSG00000008200.64	Fnbp4	-0.106	1
ENSMUSG00000008200.65	Fnbp4	0.492	1
ENSMUSG00000008200.66	Fnbp4	-0.334	1
ENSMUSG00000008200.67	Fnbp4	0.0701	1
ENSMUSG00000008200.68	Fnbp4	-1.01	1
ENSMUSG00000008200.69	Fnbp4	0.348	1
ENSMUSG00000008200.70	Fnbp4	0.0984	1
ENSMUSG00000008200.71	Fnbp4	0.204	1
ENSMUSG00000008200.72	Fnbp4	0.502	1
ENSMUSG00000008200.73	Fnbp4	0.23	1
ENSMUSG00000008200.74	Fnbp4	-0.132	1
ENSMUSG00000008200.75	Fnbp4	0.167	1
ENSMUSG00000008200.76	Fnbp4	-0.0766	1
ENSMUSG00000008200.77	Fnbp4	0.53	1
ENSMUSG00000008200.78	Fnbp4	-0.157	1
ENSMUSG00000008200.79	Fnbp4	-0.154	1
ENSMUSG00000008200.80	Fnbp4	0.202	1
ENSMUSG00000008200.81	Fnbp4	-0.0321	1
ENSMUSG00000008200.82	Fnbp4	0.367	1
ENSMUSG00000008200.83	Fnbp4	0.167	1
ENSMUSG00000008200.84	Fnbp4	0.414	1
ENSMUSG00000008200.85	Fnbp4	0.443	1
ENSMUSG00000008200.86	Fnbp4	0.0697	1
ENSMUSG00000008200.87	Fnbp4	-0.237	1
ENSMUSG00000008200.88	Fnbp4	0.556	1
ENSMUSG00000008200.89	Fnbp4	0.591	1
ENSMUSG00000008200.90	Fnbp4	0.153	1
ENSMUSG00000008200.91	Fnbp4	0.205	1
ENSMUSG00000008200.92	Fnbp4	-0.0251	1
ENSMUSG00000008200.93	Fnbp4	0.194	1
ENSMUSG00000008200.94	Fnbp4	0.0205	1
ENSMUSG00000008200.95	Fnbp4	0.0422	1
ENSMUSG00000008200.96	Fnbp4	-0.207	1
ENSMUSG00000008200.97	Fnbp4	-0.882	1
ENSMUSG00000008200.98	Fnbp4	0.00764	1
ENSMUSG00000008200.99	Fnbp4	0.11	1
ENSMUSG00000008200.100	Fnbp4	-0.0463	1
ENSMUSG00000008200.101	Fnbp4	-0.119	1
ENSMUSG00000008200.102	Fnbp4	-0.0837	1
ENSMUSG00000008200.103	Fnbp4	-0.154	1
ENSMUSG00000008200.104	Fnbp4	0.0164	1
ENSMUSG00000008200.105	Fnbp4	0.0802	1
ENSMUSG00000008200.106	Fnbp4	-0.211	1
ENSMUSG00000008200.107	Fnbp4	0.347	1
ENSMUSG00000008200.108	Fnbp4	-0.164	1
ENSMUSG00000008200.109	Fnbp4	-0.0971	1
ENSMUSG00000008200.110	Fnbp4	0.0751	1
ENSMUSG00000008200.111	Fnbp4	-0.136	1
ENSMUSG00000008200.112	Fnbp4	0.247	1
ENSMUSG00000008200.113	Fnbp4	0.534	1
ENSMUSG00000008200.114	Fnbp4	0.0508	1
ENSMUSG00000008200.115	Fnbp4	0.263	1
ENSMUSG00000008200.116	Fnbp4	0.0381	1
ENSMUSG00000008200.117	Fnbp4	0.177	1
ENSMUSG00000008200.118	Fnbp4	0.12	1
ENSMUSG00000008200.119	Fnbp4	-0.0205	1
ENSMUSG00000008200.120	Fnbp4	0.0789	1
ENSMUSG00000008200.121	Fnbp4	0.16	1
ENSMUSG00000008200.122	Fnbp4	-0.206	1
ENSMUSG00000008200.123	Fnbp4	-0.209	1
ENSMUSG00000008200.124	Fnbp4	-0.0454	1
ENSMUSG00000008200.125	Fnbp4	0.14	1
ENSMUSG00000008200.126	Fnbp4	0.254	1
ENSMUSG00000008200.127	Fnbp4	0.0635	1
ENSMUSG00000008200.128	Fnbp4	0.213	1
ENSMUSG00000008200.129	Fnbp4	0.0632	1
ENSMUSG00000008200.130	Fnbp4	0.0738	1
ENSMUSG00000008200.131	Fnbp4	-0.192	1
ENSMUSG00000008200.132	Fnbp4	0.514	1
ENSMUSG00000008200.133	Fnbp4	0.0134	1
ENSMUSG00000008200.134	Fnbp4	-0.21	1
ENSMUSG00000008200.135	Fnbp4	-0.0103	1
ENSMUSG00000008200.136	Fnbp4	0.198	1
ENSMUSG00000008200.137	Fnbp4	-0.00755	1
ENSMUSG00000008200.138	Fnbp4	-0.00016	1
ENSMUSG00000008200.139	Fnbp4	-0.178	1
ENSMUSG00000008200.140	Fnbp4	-0.0771	1
ENSMUSG00000008200.141	Fnbp4	0.58	1
ENSMUSG00000008200.142	Fnbp4	0.442	1
ENSMUSG00000008200.143	Fnbp4	0.251	1
ENSMUSG00000008200.144	Fnbp4	0.54	1
ENSMUSG00000008200.145	Fnbp4	-0.0729	1
ENSMUSG00000008200.146	Fnbp4	0.455	1
ENSMUSG00000008200.147	Fnbp4	-0.339	1
ENSMUSG00000008200.148	Fnbp4	0.0742	1
ENSMUSG00000008200.149	Fnbp4	0.0589	1
ENSMUSG00000008200.150	Fnbp4	0.484	1
ENSMUSG00000008200.151	Fnbp4	-0.334	1
ENSMUSG00000008200.152	Fnbp4	-0.154	1
ENSMUSG00000008200.153	Fnbp4	-0.167	1
ENSMUSG00000008200.154	Fnbp4	-0.0884	1
ENSMUSG00000008200.155	Fnbp4	0.197	1
ENSMUSG00000008200.156	Fnbp4	-0.281	1
ENSMUSG00000008200.157	Fnbp4	-0.407	1
ENSMUSG00000008200.158	Fnbp4	-0.17	1
ENSMUSG00000008200.159	Fnbp4	0.234	1
ENSMUSG00000008200.160	Fnbp4	-0.697	1
ENSMUSG00000008200.161	Fnbp4	0.108	1
ENSMUSG00000008200.162	Fnbp4	-0.576	1
ENSMUSG00000008200.163	Fnbp4	-0.0696	1
ENSMUSG00000008200.164	Fnbp4	0.0222	1
ENSMUSG00000008200.165	Fnbp4	-0.128	1
ENSMUSG00000008200.166	Fnbp4	-0.116	NA
ENSMUSG00000008200.167	Fnbp4	-0.314	1
ENSMUSG00000008200.168	Fnbp4	0.205	1
ENSMUSG00000008200.169	Fnbp4	-0.0357	1
ENSMUSG00000008200.170	Fnbp4	-0.707	1
ENSMUSG00000008200.171	Fnbp4	-1.19	1
ENSMUSG00000008200.172	Fnbp4	0.294	1
ENSMUSG00000008200.173	Fnbp4	-0.227	1
ENSMUSG00000008200.174	Fnbp4	0.0346	1
ENSMUSG00000008200.175	Fnbp4	-0.334	1
ENSMUSG00000008200.176	Fnbp4	0.577	1
ENSMUSG00000008200.177	Fnbp4	-0.197	1
ENSMUSG00000008200.178	Fnbp4	-0.375	1
ENSMUSG00000008200.179	Fnbp4	0.366	1
ENSMUSG00000008200.180	Fnbp4	-0.0209	1
ENSMUSG00000008200.181	Fnbp4	-0.231	1
ENSMUSG00000008200.182	Fnbp4	0.0509	1
ENSMUSG00000008200.183	Fnbp4	-0.505	1
ENSMUSG00000008200.184	Fnbp4	-0.694	1
ENSMUSG00000008200.185	Fnbp4	-0.509	1
ENSMUSG00000008200.186	Fnbp4	-1.71	1
ENSMUSG00000008200.187	Fnbp4	0.0348	1
ENSMUSG00000008200.188	Fnbp4	0.0814	1
ENSMUSG00000008200.189	Fnbp4	-0.117	1
ENSMUSG00000008200.190	Fnbp4	-0.0111	1
ENSMUSG00000008200.191	Fnbp4	-0.224	1
ENSMUSG00000008200.192	Fnbp4	0.782	1
ENSMUSG00000008200.193	Fnbp4	-0.0133	1
ENSMUSG00000008200.194	Fnbp4	-0.577	1
ENSMUSG00000008200.195	Fnbp4	-0.556	1
ENSMUSG00000008200.196	Fnbp4	0.123	1
ENSMUSG00000008200.197	Fnbp4	0.294	1
ENSMUSG00000008200.198	Fnbp4	-0.114	1
ENSMUSG00000008200.199	Fnbp4	1.11	1
ENSMUSG00000008200.200	Fnbp4	-0.448	1
ENSMUSG00000008200.201	Fnbp4	-0.66	1
ENSMUSG00000008200.202	Fnbp4	-0.278	1
ENSMUSG00000008200.203	Fnbp4	0.672	1
ENSMUSG00000008200.204	Fnbp4	-0.00651	1
ENSMUSG00000008200.205	Fnbp4	0.261	1
ENSMUSG00000008200.206	Fnbp4	-0.0371	1
ENSMUSG00000008200.207	Fnbp4	-0.00772	1
ENSMUSG00000008200.208	Fnbp4	-0.294	1
ENSMUSG00000008200.209	Fnbp4	-0.0881	1
ENSMUSG00000008200.210	Fnbp4	0.274	1
ENSMUSG00000008200.211	Fnbp4	-0.332	1
ENSMUSG00000008200.212	Fnbp4	0.0644	1
ENSMUSG00000008200.213	Fnbp4	0.0232	1
ENSMUSG00000008200.214	Fnbp4	0.568	1
ENSMUSG00000008200.215	Fnbp4	-1.11	1
ENSMUSG00000008200.216	Fnbp4	-0.0197	1
ENSMUSG00000008200.217	Fnbp4	-0.187	1
[truncated: 5,361 more rows]
