# Supplementary material for: High-throughput identification of RNA localization elements in neuronal cells
Source: Nucleic Acids Res. 2022 Sep 15;50(18):10626–42. doi: 10.1093/nar/gkac763 (PMC9561290; doi:10.1093/nar/gkac763)
Supplement: gkac763_Supplemental_Files [file gkac763_supplemental_files.zip › TableS5.xlsx]

## Sheet: TableS5
ProteinName	log2FC	adj.P.Val
REV__sp|Q60675|LAMA2_MOUSE	2.2405	0.0382811
sp|O09167|RL21_MOUSE	1.83493	0.0193983
sp|O35737|HNRH1_MOUSE	3.36162	0.00218716
sp|O88569|ROA2_MOUSE	2.62891	0.00101322
sp|P14131|RS16_MOUSE	2.11489	0.0385284
sp|P14873|MAP1B_MOUSE	-1.59043	0.0409244
sp|P27048|RSMB_MOUSE;sp|P63163|RSMN_MOUSE	1.86215	0.00931763
sp|P49312|ROA1_MOUSE	2.03228	0.0094127
sp|P62075|TIM13_MOUSE	1.41226	0.0409244
sp|P62305|RUXE_MOUSE	3.29704	0.000724326
sp|P62307|RUXF_MOUSE	2.07825	0.0409244
sp|P62309|RUXG_MOUSE	2.35898	0.0483728
sp|P62315|SMD1_MOUSE	2.90885	0.0108218
sp|P62317|SMD2_MOUSE	1.65452	0.0193983
sp|P62320|SMD3_MOUSE	1.53624	0.0340421
sp|P62858|RS28_MOUSE	1.95839	0.0198141
sp|P63325|RS10_MOUSE	1.63697	0.0283518
sp|P68040|RACK1_MOUSE	1.99219	0.0340421
sp|P70333|HNRH2_MOUSE	4.48223	0.00039176
sp|Q00PI9|HNRL2_MOUSE	1.81521	0.0179108
sp|Q14C51|PTCD3_MOUSE	1.92993	0.0258435
sp|Q3UPF5|ZCCHV_MOUSE	-1.62801	0.0179108
sp|Q3UQ84|SYTM_MOUSE	2.77055	0.00713205
sp|Q5FWH2|UNKL_MOUSE	4.96146	0.000880195
sp|Q61474|MSI1H_MOUSE	2.60845	0.0119874
sp|Q62189|SNRPA_MOUSE	1.76743	0.0173317
sp|Q62241|RU1C_MOUSE	3.70697	0.000818656
sp|Q62376|RU17_MOUSE	3.52745	0.00039176
sp|Q69ZU6|THS7A_MOUSE	-2.08195	0.0421674
sp|Q6A0A9|F120A_MOUSE	1.61075	0.0151996
sp|Q6NV83|SR140_MOUSE	2.27061	0.029426
sp|Q6NVF9|CPSF6_MOUSE	3.07363	0.00039176
sp|Q6PB66|LPPRC_MOUSE	-1.72536	0.0340421
sp|Q7TSY6|CELF4_MOUSE	2.89842	0.00856135
sp|Q80ZS3|RT26_MOUSE	2.84165	0.0151996
sp|Q8BG05|ROA3_MOUSE	1.98472	0.0104764
sp|Q8BJZ4|RT35_MOUSE	1.80831	0.0409244
sp|Q8BL48|UNK_MOUSE	4.11368	0.00445759
sp|Q8BR65|SDS3_MOUSE	-1.78023	0.0434381
sp|Q8BT14|CNOT4_MOUSE	-2.7115	0.0318457
sp|Q8BTV2|CPSF7_MOUSE	2.20666	0.00218716
sp|Q8BY02|NKRF_MOUSE	-3.88708	0.00218716
sp|Q8C2Q3|RBM14_MOUSE	-2.64163	0.048281
sp|Q8C5Q4|GRSF1_MOUSE	2.39997	0.00931763
sp|Q8C854|MYEF2_MOUSE	2.38273	0.0178201
sp|Q8CHI8|EP400_MOUSE	-1.84087	0.0365611
sp|Q8CHW4|EI2BE_MOUSE	-1.36303	0.048281
sp|Q8CIN6|CELF3_MOUSE	2.91571	0.00931763
sp|Q8R3F5|FABD_MOUSE	-2.58364	0.00963615
sp|Q8VE92|RBM4B_MOUSE;sp|Q8C7Q4|RBM4_MOUSE	-2.32874	0.0173317
sp|Q8VHN8|TIRR_MOUSE	2.69722	0.0421674
sp|Q920Q6|MSI2H_MOUSE	2.4401	0.0166134
sp|Q922Q4|P5CR2_MOUSE	3.99899	0.00039176
sp|Q99KS2|NGRN_MOUSE	2.67006	0.0277377
sp|Q99LC8|EI2BA_MOUSE	-2.03171	0.0193983
sp|Q9CQF3|CPSF5_MOUSE	2.91363	0.000880195
sp|Q9CQV6|MLP3B_MOUSE	-1.72584	0.0277377
sp|Q9CX86|ROA0_MOUSE	2.16728	0.00760894
sp|Q9CZX8|RS19_MOUSE	1.76986	0.0219549
sp|Q9D0E1|HNRPM_MOUSE	1.5332	0.0173317
sp|Q9D0N7|CAF1B_MOUSE	-2.20985	0.045731
sp|Q9DBH0|WWP2_MOUSE	2.54022	0.0340421
sp|Q9DC23|DJC10_MOUSE	2.32083	0.0173122
sp|Q9JIK9|RT34_MOUSE	1.55665	0.0429285
sp|Q9JKN6|NOVA1_MOUSE	-2.68653	0.00445759
sp|Q9Z0H4|CELF2_MOUSE	2.26728	0.0166134
sp|Q9Z130|HNRDL_MOUSE	1.43923	0.0318457
sp|Q9Z2X1|HNRPF_MOUSE	3.54892	0.0132899
REV__sp|A2ARZ3|FSIP2_MOUSE	0.0500444	0.995133
REV__sp|P0C5E4|PTPRQ_MOUSE	0.825242	0.62198
REV__sp|P54310|LIPS_MOUSE	-0.127096	0.947931
REV__sp|Q66X19|NAL4E_MOUSE	0.437006	0.855973
REV__sp|Q80YV3|TRRAP_MOUSE	-1.24702	0.227644
REV__sp|Q91ZU6|DYST_MOUSE	0.261838	0.881792
REV__sp|Q9CYT6|CAP2_MOUSE	0.527965	0.851935
REV__sp|Q9DA73|CCD89_MOUSE	-0.443471	0.657477
REV__sp|Q9JKM7|RAB37_MOUSE	2.33043	0.397152
REV__sp|Q9QXL1|KI21B_MOUSE	-1.23122	0.82927
sp|A2A432|CUL4B_MOUSE	-0.939039	0.526059
sp|A2A4P0|DHX8_MOUSE	0.449756	0.706599
sp|A2A6A1|GPTC8_MOUSE	-0.849279	0.598213
sp|A2A6Q5|CDC27_MOUSE	-1.06165	0.557236
sp|A2A6T1|CDR2L_MOUSE	0.39059	0.874236
sp|A2A9R3|MAGB4_MOUSE	-0.195578	0.941518
sp|A2ABV5|MED14_MOUSE	-0.127994	0.940694
sp|A2ADA5|PUSL1_MOUSE	1.71137	0.109494
sp|A2AF47|DOC11_MOUSE	-0.229393	0.804329
sp|A2AG50|MA7D2_MOUSE	-0.0323026	0.98808
sp|A2AGH6|MED12_MOUSE	-0.357863	0.794785
sp|A2AGT5|CKAP5_MOUSE	-0.211327	0.860862
sp|A2AHC3|CAMP1_MOUSE	-0.273929	0.781363
sp|A2AJI0|MA7D1_MOUSE	0.05938	0.980465
sp|A2ALW5|DJC25_MOUSE	0.331618	0.820217
sp|A2AM29|AF9_MOUSE	-1.38898	0.361694
sp|A2AN08|UBR4_MOUSE	0.638778	0.748763
sp|A2APV2|FMNL2_MOUSE	0.51749	0.710303
sp|A2AR02|PPIG_MOUSE	3.06845	0.108726
sp|A2AWP8|ARGAL_MOUSE	-0.0617075	0.984579
sp|A2BDX3|MOCS3_MOUSE	-0.60106	0.711842
sp|A2BE28|LAS1L_MOUSE	0.0585165	0.973752
sp|A2BH40|ARI1A_MOUSE	-0.370097	0.82927
sp|A2RSY6|TRM1L_MOUSE	-0.240913	0.809875
sp|A2RT67|DEND3_MOUSE	-0.881954	0.588451
sp|A2RTL5|RSRC2_MOUSE	-0.110457	0.934735
sp|B1ARW8|CA122_MOUSE	-0.758835	0.450146
sp|B1AY10|NFX1_MOUSE	1.00599	0.401945
sp|B1AZI6|THOC2_MOUSE	0.459244	0.66479
sp|B2RQC6|PYR1_MOUSE	0.712978	0.799662
sp|B2RR83|YTDC2_MOUSE	0.643257	0.713184
sp|B2RWS6|EP300_MOUSE	-0.576537	0.575457
sp|B2RX14|TUT4_MOUSE	-0.0554336	0.967647
sp|B2RY56|RBM25_MOUSE	0.246786	0.877571
sp|B9EJ86|OSBL8_MOUSE	-0.394144	0.794785
sp|D3YXK1|SAMD1_MOUSE	-0.698261	0.584779
sp|D3YXK2|SAFB1_MOUSE	0.485338	0.710038
sp|D3YYU8|OBSL1_MOUSE	-0.611679	0.60161
sp|E1U8D0|SOGA1_MOUSE	-0.357183	0.835121
sp|E9PVA8|GCN1_MOUSE	-0.938165	0.852405
sp|E9PYL2|PRR12_MOUSE	-1.12801	0.558136
sp|E9PZJ8|ASCC3_MOUSE	0.58547	0.574929
sp|E9Q1P8|I2BP2_MOUSE	-0.00117282	0.999284
sp|E9Q394|AKP13_MOUSE	0.787903	0.56991
sp|E9Q4Z2|ACACB_MOUSE	-0.489554	0.776787
sp|E9Q555|RN213_MOUSE	-0.580253	0.677646
sp|E9Q557|DESP_MOUSE	-0.86472	0.826659
sp|E9Q6J5|BD1L1_MOUSE	-0.670967	0.481001
sp|E9Q8D0|DJC21_MOUSE	-0.298198	0.786741
sp|E9QAM5|HELZ2_MOUSE	1.65672	0.108859
sp|F8VPU2|FARP1_MOUSE	-0.785809	0.692496
sp|G3XA57|RFIP2_MOUSE	-0.436795	0.771698
sp|G5E829|AT2B1_MOUSE;sp|Q6Q477|AT2B4_MOUSE	-0.199822	0.880884
sp|G5E870|TRIPC_MOUSE	-0.631145	0.615655
sp|G5E8K5|ANK3_MOUSE	-0.145506	0.91483
sp|O08547|SC22B_MOUSE	0.260523	0.876317
sp|O08553|DPYL2_MOUSE	-0.144182	0.954956
sp|O08579|EMD_MOUSE	0.18986	0.880884
sp|O08582|GTPB1_MOUSE	-0.0999586	0.934735
sp|O08583|THOC4_MOUSE	0.669811	0.541556
sp|O08638|MYH11_MOUSE	-1.61852	0.160689
sp|O08663|MAP2_MOUSE	-0.472818	0.546782
sp|O08664|BCL7C_MOUSE	-1.23248	0.236526
sp|O08715|AKAP1_MOUSE	0.599911	0.792606
sp|O08739|AMPD3_MOUSE	0.0778094	0.972365
sp|O08749|DLDH_MOUSE	-0.337574	0.956445
sp|O08756|HCD2_MOUSE	0.945922	0.132028
sp|O08760|OGG1_MOUSE	-0.616567	0.847507
sp|O08784|TCOF_MOUSE	-0.627019	0.698081
sp|O08788|DCTN1_MOUSE	-0.153471	0.915703
sp|O08791|COE3_MOUSE	-0.434185	0.601462
sp|O08807|PRDX4_MOUSE	-0.230411	0.829543
sp|O08810|U5S1_MOUSE	0.111808	0.934735
sp|O08856|ELL_MOUSE	-0.0779609	0.94495
sp|O08919|NUMBL_MOUSE	1.25843	0.0562975
sp|O08967|CYH3_MOUSE	-0.0197505	0.989122
sp|O08992|SDCB1_MOUSE	0.584343	0.624788
sp|O09061|PSB1_MOUSE	-0.165986	0.915703
sp|O09106|HDAC1_MOUSE	-1.01563	0.401945
sp|O35085|ARX_MOUSE;sp|P63013|PRRX1_MOUSE;sp|Q06348|PRRX2_MOUSE;sp|Q8BYH0|DRGX_MOUSE;sp|O09113|OTP_MOUSE;sp|Q8C8B0|ALX1_MOUSE;sp|P70390|SHOX2_MOUSE;sp|O35602|RX_MOUSE;sp|O70137|ALX3_MOUSE;sp|O35137|ALX4_MOUSE;sp|O08934|UNC4_MOUSE	-0.592562	0.46908
sp|O35127|C10_MOUSE	-0.387488	0.786741
sp|O35129|PHB2_MOUSE	-0.190019	0.873091
sp|O35130|NEP1_MOUSE	-0.0436752	0.98808
sp|O35134|RPA1_MOUSE	-0.513639	0.710303
sp|O35144|TERF2_MOUSE	-1.97172	0.229302
sp|O35218|CPSF2_MOUSE	0.173131	0.930206
sp|O35226|PSMD4_MOUSE	-0.941718	0.564553
sp|O35261|E2F3_MOUSE	0.102722	0.972365
sp|O35286|DHX15_MOUSE	0.296057	0.71833
sp|O35295|PURB_MOUSE	0.575673	0.696026
sp|O35326|SRSF5_MOUSE	0.252475	0.777675
sp|O35343|IMA3_MOUSE	0.203378	0.832489
sp|O35344|IMA4_MOUSE	-0.216291	0.823904
sp|O35379|MRP1_MOUSE;sp|B2RX12|MRP3_MOUSE	-0.736367	0.404338
sp|O35382|EXOC4_MOUSE	-0.465895	0.616546
sp|O35465|FKBP8_MOUSE	-0.0713841	0.953334
sp|O35593|PSDE_MOUSE	-0.0700704	0.972365
sp|O35638|STAG2_MOUSE	0.0699765	0.973556
sp|O35643|AP1B1_MOUSE	0.670126	0.809875
sp|O35648|CETN3_MOUSE	-0.0314617	0.98876
sp|O35654|DPOD2_MOUSE	-0.0035407	0.997541
sp|O35680|RT12_MOUSE	0.547684	0.653425
sp|O35681|SYT3_MOUSE;sp|Q9R0N9|SYT9_MOUSE;sp|Q9R0N4|SYT10_MOUSE	0.267496	0.85915
sp|O35691|PININ_MOUSE	1.91473	0.056242
sp|O35711|LIPB2_MOUSE	-0.384786	0.861644
sp|O35841|API5_MOUSE	-0.0125677	0.995133
sp|O35900|LSM2_MOUSE	-0.557691	0.651469
sp|O54724|CAVN1_MOUSE	-1.1948	0.401945
sp|O54734|OST48_MOUSE	-0.227313	0.837238
sp|O54774|AP3D1_MOUSE	-0.230019	0.862167
sp|O54781|SRPK2_MOUSE	-0.255532	0.828685
sp|O54785|LIMK2_MOUSE	0.111642	0.916681
sp|O54825|BYST_MOUSE	0.563502	0.551974
sp|O54833|CSK22_MOUSE	0.839472	0.420695
sp|O54836|ZMAT3_MOUSE	0.263566	0.82927
sp|O54879|HMGB3_MOUSE	-0.158199	0.901207
sp|O54904|B3GT1_MOUSE	0.528997	0.769498
sp|O54941|SMCE1_MOUSE	-0.537485	0.669567
sp|O54946|DNJB6_MOUSE	0.0647353	0.961691
sp|O54988|SLK_MOUSE	-0.29059	0.918773
sp|O55013|TPPC3_MOUSE	0.0806866	0.972365
sp|O55022|PGRC1_MOUSE	0.00791472	0.995133
sp|O55028|BCKD_MOUSE	0.462213	0.656659
sp|O55029|COPB2_MOUSE	0.262575	0.753465
sp|O55047|TLK2_MOUSE	-0.206236	0.892981
sp|O55125|NIPS1_MOUSE	0.383637	0.729557
sp|O55131|SEPT7_MOUSE	-0.131284	0.937286
sp|O55135|IF6_MOUSE	-0.0711428	0.970975
sp|O55142|RL35A_MOUSE	1.12637	0.215332
sp|O55143|AT2A2_MOUSE	0.147225	0.881792
sp|O55201|SPT5H_MOUSE	0.147816	0.947931
sp|O55222|ILK_MOUSE	0.144545	0.924324
sp|O55234|PSB5_MOUSE	-0.310335	0.86644
sp|O55236|MCE1_MOUSE	-0.0766801	0.980296
sp|O70133|DHX9_MOUSE	0.0410325	0.977145
sp|O70152|DPM1_MOUSE	0.611482	0.609468
sp|O70172|PI42A_MOUSE	-0.152115	0.896091
sp|O70194|EIF3D_MOUSE	0.328625	0.873091
sp|O70230|ZN143_MOUSE	0.337041	0.855663
sp|O70251|EF1B_MOUSE	-0.630038	0.4725
sp|O70279|ESS2_MOUSE	-0.654985	0.753465
sp|O70293|GRK6_MOUSE	0.643235	0.67291
sp|O70305|ATX2_MOUSE	0.527068	0.697212
sp|O70310|NMT1_MOUSE	-0.350304	0.710303
sp|O70311|NMT2_MOUSE	0.109622	0.934068
sp|O70318|E41L2_MOUSE	0.460628	0.661612
sp|O70378|EMC8_MOUSE	-1.51557	0.201424
sp|O70422|TF2H4_MOUSE	-0.0340906	0.988626
sp|O70472|TM131_MOUSE	-0.107793	0.915703
sp|O70503|DHB12_MOUSE	0.435744	0.67291
sp|O70546|KDM6A_MOUSE;sp|P79457|UTY_MOUSE	0.248321	0.873091
sp|O70551|SRPK1_MOUSE	-0.320717	0.75149
sp|O70591|PFD2_MOUSE	-0.244986	0.785339
sp|O88286|WIZ_MOUSE	-1.11145	0.706599
sp|O88455|DHCR7_MOUSE	0.276186	0.880884
sp|O88487|DC1I2_MOUSE	-0.311606	0.86644
sp|O88520|SHOC2_MOUSE	0.0540284	0.957394
sp|O88532|ZFR_MOUSE	0.274656	0.836602
sp|O88544|CSN4_MOUSE	-0.224057	0.919374
sp|O88622|PARG_MOUSE	-0.266464	0.820217
sp|O88685|PRS6A_MOUSE	-1.15362	0.692496
sp|O88712|CTBP1_MOUSE	-0.569803	0.800148
sp|O88796|RPP30_MOUSE	-0.033745	0.984579
sp|O88844|IDHC_MOUSE	-0.0126156	0.995133
sp|O88874|CCNK_MOUSE	0.415888	0.855973
sp|O88935|SYN1_MOUSE	0.160612	0.934735
sp|O88967|YMEL1_MOUSE	-0.00764262	0.995197
sp|O88983|STX8_MOUSE	0.01017	0.995133
sp|O88986|KBL_MOUSE	NA	NA
sp|O88998|NOE1_MOUSE	0.187157	0.934735
sp|O89079|COPE_MOUSE	0.135808	0.915703
sp|O89086|RBM3_MOUSE	1.00487	0.55423
sp|O89090|SP1_MOUSE	-0.956528	0.281812
sp|P00405|COX2_MOUSE	-1.44717	0.201424
sp|P02340|P53_MOUSE	-1.22589	0.206193
sp|P03975|IGEB_MOUSE	0.0936973	0.94495
sp|P05063|ALDOC_MOUSE	0.507251	0.713776
sp|P05064|ALDOA_MOUSE;zz|Y-FGCZCont00487|	0.126142	0.947931
sp|P05977|MYL1_MOUSE;sp|P09542|MYL3_MOUSE	-0.384201	0.780494
sp|P06151|LDHA_MOUSE	0.0776942	0.953092
sp|P07356|ANXA2_MOUSE	-0.756772	0.56991
sp|P07901|HS90A_MOUSE	-0.899027	0.201424
sp|P07903|ERCC1_MOUSE	0.264723	0.873091
sp|P08030|APT_MOUSE	-0.696453	0.646181
sp|P08249|MDHM_MOUSE	0.218462	0.873091
sp|P08775|RPB1_MOUSE	-0.598549	0.401945
sp|P09103|PDIA1_MOUSE	-0.309606	0.859171
sp|P09405|NUCL_MOUSE	-0.114172	0.915703
sp|P09411|PGK1_MOUSE	0.960267	0.227644
sp|P0C090|RC3H2_MOUSE	0.860138	0.606721
sp|P0C7L0|WIPF3_MOUSE	-0.333425	0.832489
sp|P0CB42|ALKB1_MOUSE	-1.86989	0.385071
sp|P0CG14|DERPC_MOUSE	0.456541	0.807699
sp|P0DP28|CALM3_MOUSE;sp|P0DP27|CALM2_MOUSE;sp|P0DP26|CALM1_MOUSE	-0.498706	0.767292
sp|P10126|EF1A1_MOUSE	-0.742039	0.645249
sp|P10404|ENV1_MOUSE;sp|P11370|ENV2_MOUSE	0.995205	0.4725
sp|P10637|TAU_MOUSE;zz|Y-FGCZCont00172|	-0.478753	0.725264
sp|P10639|THIO_MOUSE	-0.306007	0.804329
sp|P10711|TCEA1_MOUSE	0.136545	0.934735
sp|P10852|4F2_MOUSE	-0.28772	0.88569
sp|P10922|H10_MOUSE	0.406032	0.86644
sp|P11031|TCP4_MOUSE	-0.390882	0.711842
sp|P11103|PARP1_MOUSE	-0.0159115	0.989122
sp|P11152|LIPL_MOUSE	1.016	0.814224
sp|P11276|FINC_MOUSE	0.125485	0.919198
sp|P11499|HS90B_MOUSE	-0.252087	0.79888
sp|P11983|TCPA_MOUSE	-0.565887	0.682092
sp|P12382|PFKAL_MOUSE	0.915194	0.243357
sp|P12787|COX5A_MOUSE	0.77699	0.745545
sp|P12815|PDCD6_MOUSE	-0.913265	0.58933
sp|P12970|RL7A_MOUSE	0.837247	0.201424
sp|P13405|RB_MOUSE	-0.785775	0.645249
sp|P13705|MSH3_MOUSE	-0.941534	0.243357
sp|P13864|DNMT1_MOUSE	0.0707131	0.955547
sp|P14069|S10A6_MOUSE	0.688562	0.508952
sp|P14115|RL27A_MOUSE	0.614192	0.401945
sp|P14148|RL7_MOUSE	1.00408	0.276251
sp|P14206|RSSA_MOUSE	1.8412	0.0867606
sp|P14576|SRP54_MOUSE	-0.188361	0.896241
sp|P14685|PSMD3_MOUSE	-0.151268	0.961691
sp|P14869|RLA0_MOUSE	1.29098	0.141953
sp|P15066|JUND_MOUSE	-0.578102	0.828685
sp|P15331|PERI_MOUSE	-0.145778	0.962321
sp|P15864|H12_MOUSE	-0.674371	0.712289
sp|P16014|SCG1_MOUSE	0.907727	0.430431
sp|P16254|SRP14_MOUSE	0.0861299	0.956036
sp|P16546|SPTN1_MOUSE	-0.5696	0.77823
sp|P16858|G3P_MOUSE	-1.50163	0.167078
sp|P17156|HSP72_MOUSE	0.350774	0.84097
sp|P17182|ENOA_MOUSE;sp|P21550|ENOB_MOUSE;sp|P17183|ENOG_MOUSE	-1.23668	0.442051
sp|P17225|PTBP1_MOUSE	0.799211	0.378752
sp|P17426|AP2A1_MOUSE	0.352619	0.710303
sp|P17427|AP2A2_MOUSE	-0.02907	0.980465
sp|P17751|TPIS_MOUSE	-0.16274	0.924324
sp|P18155|MTDC_MOUSE	0.705138	0.639199
sp|P18572|BASI_MOUSE	1.1124	0.601821
sp|P18653|KS6A1_MOUSE;sp|Q7TPS0|KS6A6_MOUSE;sp|Q8C0P0|GWL_MOUSE;sp|Q3U214|MAST3_MOUSE;sp|Q9R1L5|MAST1_MOUSE;sp|Q60592|MAST2_MOUSE;sp|Q811L6|MAST4_MOUSE	0.805765	0.609463
sp|P18760|COF1_MOUSE	-0.412801	0.67783
sp|P19096|FAS_MOUSE	0.310652	0.873091
sp|P19253|RL13A_MOUSE	0.738793	0.385071
sp|P19426|NELFE_MOUSE	0.693977	0.442861
sp|P19536|COX5B_MOUSE	-0.0833641	0.953334
sp|P19783|COX41_MOUSE	-0.0270553	0.988347
sp|P20029|BIP_MOUSE	-0.287675	0.744295
sp|P20060|HEXB_MOUSE	-0.130874	0.975888
sp|P20152|VIME_MOUSE	-0.554677	0.86644
sp|P20357|MTAP2_MOUSE	-0.692092	0.539626
sp|P20664|PRI1_MOUSE	0.272971	0.78262
sp|P21107|TPM3_MOUSE	-0.617014	0.530704
sp|P21126|UBL4A_MOUSE	0.265731	0.901207
sp|P21981|TGM2_MOUSE	-0.0144458	0.990151
sp|P21995|EMB_MOUSE	-0.28183	0.858481
sp|P22315|HEMH_MOUSE	0.292361	0.753465
sp|P23116|EIF3A_MOUSE	0.699285	0.684606
sp|P23198|CBX3_MOUSE	-0.345642	0.710303
sp|P23249|MOV10_MOUSE	1.0078	0.188556
sp|P23475|XRCC6_MOUSE	-0.759742	0.473642
sp|P23506|PIMT_MOUSE	-1.24848	0.48384
sp|P24369|PPIB_MOUSE	-0.0401247	0.972365
sp|P24547|IMDH2_MOUSE	0.174755	0.933049
sp|P24788|CD11B_MOUSE	0.0546896	0.981962
sp|P25206|MCM3_MOUSE	-0.315303	0.776787
sp|P25425|PO2F1_MOUSE;sp|P31362|PO2F3_MOUSE	-0.994682	0.385071
sp|P25444|RS2_MOUSE	0.71867	0.551974
sp|P25976|UBF1_MOUSE	-0.153804	0.916681
sp|P26039|TLN1_MOUSE	0.325841	0.930035
sp|P26040|EZRI_MOUSE	-0.161435	0.910365
sp|P26041|MOES_MOUSE	0.155073	0.901207
sp|P26043|RADI_MOUSE	-0.186326	0.873958
sp|P26369|U2AF2_MOUSE	-0.622346	0.410911
sp|P26638|SYSC_MOUSE	-0.251055	0.873091
sp|P26645|MARCS_MOUSE	-0.202761	0.854546
sp|P27046|MA2A1_MOUSE	-0.0465569	0.984579
sp|P27090|TGFB2_MOUSE	-0.232937	0.91637
sp|P27546|MAP4_MOUSE	-0.72318	0.276251
sp|P27641|XRCC5_MOUSE	-0.740319	0.385071
sp|P27659|RL3_MOUSE	1.05758	0.147175
sp|P27773|PDIA3_MOUSE	0.331918	0.823904
sp|P28352|APEX1_MOUSE	-0.20325	0.861644
sp|P28656|NP1L1_MOUSE	-0.282001	0.780357
sp|P28658|ATX10_MOUSE	-0.0728886	0.964526
sp|P28659|CELF1_MOUSE	1.77081	0.0653562
sp|P28660|NCKP1_MOUSE	0.192445	0.86644
sp|P28667|MRP_MOUSE	-0.00532454	0.997541
sp|P28738|KIF5C_MOUSE	-0.328227	0.939335
sp|P28740|KIF2A_MOUSE	0.201033	0.896091
sp|P28741|KIF3A_MOUSE	0.0188911	0.989122
sp|P29037|TBP_MOUSE;sp|Q6SJ95|TBPL2_MOUSE	-0.793268	0.548224
sp|P29341|PABP1_MOUSE	1.64089	0.134739
sp|P29416|HEXA_MOUSE	0.491369	0.758304
sp|P30285|CDK4_MOUSE	-0.419032	0.710303
sp|P30681|HMGB2_MOUSE	0.271035	0.873091
sp|P30999|CTND1_MOUSE	0.275678	0.78401
sp|P31230|AIMP1_MOUSE	-0.757393	0.55423
sp|P31266|SUH_MOUSE	-0.185679	0.854546
sp|P32067|LA_MOUSE	0.97119	0.141953
sp|P32233|DRG1_MOUSE	-0.291395	0.744193
sp|P32883|RASK_MOUSE;sp|P08556|RASN_MOUSE;zz|Y-FGCZCont00129|;sp|Q61411|RASH_MOUSE	-0.182675	0.896091
sp|P32921|SYWC_MOUSE	-0.648672	0.823828
sp|P33174|KIF4_MOUSE	0.126611	0.94636
sp|P33175|KIF5A_MOUSE	-1.11297	0.225582
sp|P33215|NEDD1_MOUSE	-0.493066	0.66479
sp|P33609|DPOLA_MOUSE	-0.116027	0.970975
sp|P33610|PRI2_MOUSE	0.148031	0.88895
sp|P33611|DPOA2_MOUSE	0.634976	0.856519
sp|P34022|RANG_MOUSE	1.14358	0.299295
sp|P34152|FAK1_MOUSE	0.0802515	0.941518
sp|P35278|RAB5C_MOUSE;sp|Q9CQD1|RAB5A_MOUSE;sp|P61021|RAB5B_MOUSE	0.680734	0.297201
sp|P35486|ODPA_MOUSE	-1.05713	0.853498
sp|P35546|RET_MOUSE	-0.472831	0.745545
sp|P35550|FBRL_MOUSE	0.392371	0.748763
sp|P35564|CALX_MOUSE	-0.185574	0.892981
sp|P35601|RFC1_MOUSE	0.246171	0.873091
sp|P35700|PRDX1_MOUSE	-0.273602	0.799662
sp|P35922|FMR1_MOUSE	1.19704	0.180969
sp|P35979|RL12_MOUSE	0.552568	0.609691
sp|P35980|RL18_MOUSE	1.06073	0.225582
sp|P36916|GNL1_MOUSE	0.0933802	0.961691
sp|P37913|DNLI1_MOUSE	-0.28854	0.900057
sp|P38585|TTL_MOUSE	-0.468443	0.887717
sp|P38647|GRP75_MOUSE	-0.158046	0.884871
sp|P39053|DYN1_MOUSE	0.693973	0.82297
sp|P39054|DYN2_MOUSE	0.662468	0.861644
sp|P39061|COIA1_MOUSE	0.425251	0.73448
sp|P39098|MA1A2_MOUSE	-1.63712	0.375647
sp|P39447|ZO1_MOUSE	0.165457	0.933049
sp|P39749|FEN1_MOUSE	-0.0875738	0.966077
sp|P40630|TFAM_MOUSE	-0.341848	0.79888
sp|P40694|SMBP2_MOUSE	0.553833	0.744408
sp|P41105|RL28_MOUSE	1.2545	0.268328
sp|P42208|SEPT2_MOUSE	-0.0807084	0.970304
sp|P42669|PURA_MOUSE	0.448712	0.645249
sp|P42932|TCPQ_MOUSE	-0.613604	0.66479
sp|P43247|MSH2_MOUSE	-0.0125426	0.995133
sp|P43274|H14_MOUSE	-0.647967	0.73448
sp|P43275|H11_MOUSE	-0.782504	0.748763
sp|P43276|H15_MOUSE	-0.756001	0.777675
sp|P43277|H13_MOUSE	-0.809728	0.674586
sp|P45481|CBP_MOUSE	-0.596982	0.464683
sp|P46096|SYT1_MOUSE	-0.045058	0.979794
sp|P46414|CDN1B_MOUSE	-1.20422	0.175873
sp|P46471|PRS7_MOUSE	-0.246187	0.915126
sp|P46662|MERL_MOUSE	-0.0443611	0.977421
sp|P46718|PDCD2_MOUSE	-0.248664	0.870284
sp|P46935|NEDD4_MOUSE	1.37325	0.401945
sp|P46978|STT3A_MOUSE	-0.293544	0.799662
sp|P47753|CAZA1_MOUSE	-0.792968	0.60558
sp|P47754|CAZA2_MOUSE	-0.133331	0.887717
sp|P47757|CAPZB_MOUSE	-0.0323728	0.983907
sp|P47758|SRPRB_MOUSE	0.0246657	0.986048
sp|P47857|PFKAM_MOUSE	0.548051	0.748763
sp|P47911|RL6_MOUSE	1.13073	0.057373
sp|P47915|RL29_MOUSE	0.88184	0.378752
sp|P47934|CACP_MOUSE	-0.0511398	0.980465
sp|P47962|RL5_MOUSE	1.15021	0.161677
sp|P47963|RL13_MOUSE	0.898121	0.167078
sp|P48024|EIF1_MOUSE;sp|Q9CXU9|EIF1B_MOUSE	-0.103749	0.961691
sp|P48678|LMNA_MOUSE	-0.35497	0.86644
sp|P48962|ADT1_MOUSE	0.445945	0.696026
sp|P49117|NR2C2_MOUSE	-0.225864	0.897567
sp|P49135|ERCC3_MOUSE	-0.275438	0.916601
sp|P49717|MCM4_MOUSE	0.276206	0.900176
sp|P49718|MCM5_MOUSE	-0.0926052	0.955986
sp|P49962|SRP09_MOUSE	0.445474	0.729557
sp|P50096|IMDH1_MOUSE	0.679868	0.686195
sp|P50171|DHB8_MOUSE	0.178303	0.910365
sp|P50544|ACADV_MOUSE	1.29367	0.401945
sp|P50580|PA2G4_MOUSE	0.0241991	0.984579
sp|P50586|TUB_MOUSE	-0.847389	0.711842
sp|P51125|ICAL_MOUSE	-1.36693	0.594535
sp|P51150|RAB7A_MOUSE	-0.701031	0.56991
sp|P51410|RL9_MOUSE	0.523953	0.515036
sp|P51432|PLCB3_MOUSE	-0.680493	0.464683
sp|P51660|DHB4_MOUSE	0.213062	0.8574
sp|P51859|HDGF_MOUSE	-0.727972	0.406381
sp|P51881|ADT2_MOUSE	-0.117177	0.921623
sp|P51954|NEK1_MOUSE	-0.850144	0.675062
sp|P52293|IMA1_MOUSE	0.033922	0.980465
sp|P52431|DPOD1_MOUSE	0.109445	0.934068
sp|P52432|RPAC1_MOUSE	-0.918164	0.281646
sp|P52479|UBP10_MOUSE	0.408382	0.710303
sp|P52480|KPYM_MOUSE	0.0714783	0.969402
sp|P52651|RHOX5_MOUSE	-0.159505	0.935299
sp|P52912|TIA1_MOUSE	-0.184435	0.93529
sp|P53026|RL10A_MOUSE	1.21144	0.0556859
sp|P53395|ODB2_MOUSE	-0.821165	0.71833
sp|P53986|MOT1_MOUSE	-0.257661	0.905829
sp|P53994|RAB2A_MOUSE	-0.654118	0.541437
sp|P54071|IDHP_MOUSE	0.480285	0.741481
sp|P54099|DPOG1_MOUSE	0.246915	0.894639
sp|P54103|DNJC2_MOUSE	-0.509424	0.645249
sp|P54116|STOM_MOUSE	0.0277369	0.984579
sp|P54285|CACB3_MOUSE	0.879315	0.60161
sp|P54823|DDX6_MOUSE	0.33254	0.748763
sp|P55096|ABCD3_MOUSE	0.120673	0.91538
sp|P55194|3BP1_MOUSE	0.485533	0.645249
sp|P55937|GOGA3_MOUSE	-0.403722	0.837238
sp|P56135|ATPK_MOUSE	0.51215	0.689691
sp|P56183|RRP1_MOUSE	-0.185318	0.900057
sp|P56480|ATPB_MOUSE	-0.286947	0.843413
sp|P56581|TDG_MOUSE	-0.264405	0.873091
sp|P56671|MAZ_MOUSE	1.50041	0.645249
sp|P56959|FUS_MOUSE	1.05278	0.0783462
sp|P56960|EXOSX_MOUSE	0.717387	0.303064
sp|P57722|PCBP3_MOUSE	0.503299	0.541556
sp|P57724|PCBP4_MOUSE	0.0968898	0.962321
sp|P57746|VATD_MOUSE	-0.248556	0.809875
sp|P57776|EF1D_MOUSE	-0.742128	0.30919
sp|P57784|RU2A_MOUSE	-0.186184	0.851935
sp|P57787|MOT4_MOUSE	-0.434624	0.674586
sp|P58059|RT21_MOUSE	1.39984	0.0867606
sp|P58069|RASA2_MOUSE	-0.453114	0.82927
sp|P58137|ACOT8_MOUSE	-0.86541	0.221362
sp|P58252|EF2_MOUSE	-0.257276	0.855973
sp|P58269|DPF3_MOUSE	-0.699838	0.575457
sp|P58468|F207A_MOUSE	0.179366	0.892981
sp|P58501|PAXB1_MOUSE	0.575158	0.615655
sp|P58854|GCP3_MOUSE	0.283724	0.778551
sp|P58871|TB182_MOUSE	-0.678999	0.853707
sp|P59016|VP33B_MOUSE	0.223853	0.894674
sp|P59325|IF5_MOUSE	-0.84931	0.843413
sp|P59326|YTHD1_MOUSE	0.941901	0.203829
sp|P59470|RPC2_MOUSE	-0.974536	0.312434
sp|P59708|SF3B6_MOUSE	0.805938	0.306057
sp|P59764|DOCK4_MOUSE	-0.392834	0.828685
sp|P59941|SIR6_MOUSE	-0.482418	0.843862
sp|P59999|ARPC4_MOUSE	0.295568	0.871524
sp|P60122|RUVB1_MOUSE	-0.128146	0.909557
sp|P60229|EIF3E_MOUSE	0.396205	0.852405
sp|P60335|PCBP1_MOUSE	0.0320736	0.98808
sp|P60469|LIPA3_MOUSE	-0.235725	0.837238
sp|P60670|NPL4_MOUSE	0.0385087	0.978177
sp|P60762|MO4L1_MOUSE	0.354308	0.857465
sp|P60824|CIRBP_MOUSE	-0.197233	0.917487
sp|P60843|IF4A1_MOUSE	1.09257	0.214862
sp|P60867|RS20_MOUSE	1.06584	0.565394
sp|P61022|CHP1_MOUSE	0.207516	0.832489
sp|P61027|RAB10_MOUSE;sp|Q9D1G1|RAB1B_MOUSE;sp|Q9DD03|RAB13_MOUSE;sp|P61028|RAB8B_MOUSE;sp|P55258|RAB8A_MOUSE;sp|Q8K386|RAB15_MOUSE	-0.113964	0.902788
sp|P61161|ARP2_MOUSE	0.691964	0.657692
sp|P61164|ACTZ_MOUSE	-0.17493	0.931256
sp|P61211|ARL1_MOUSE	-0.0266582	0.98808
sp|P61222|ABCE1_MOUSE	0.226376	0.873091
sp|P61255|RL26_MOUSE	0.379319	0.794785
sp|P61358|RL27_MOUSE	0.168243	0.88895
sp|P61514|RL37A_MOUSE	0.385328	0.902788
sp|P61600|NAA20_MOUSE	-0.188882	0.961691
sp|P61620|S61A1_MOUSE;sp|Q9JLR1|S61A2_MOUSE	0.174874	0.910365
sp|P61750|ARF4_MOUSE	0.262317	0.873091
sp|P61759|PFD3_MOUSE	0.106798	0.967647
sp|P61804|DAD1_MOUSE	-0.318952	0.880884
sp|P61965|WDR5_MOUSE	-0.157878	0.93529
sp|P61979|HNRPK_MOUSE	-0.568523	0.558136
sp|P61982|1433G_MOUSE	-0.260617	0.757512
sp|P62082|RS7_MOUSE	-0.0982155	0.941387
sp|P62137|PP1A_MOUSE	0.031275	0.984579
sp|P62141|PP1B_MOUSE	-0.771779	0.668617
sp|P62196|PRS8_MOUSE	-0.200479	0.93529
sp|P62242|RS8_MOUSE	0.537616	0.598493
sp|P62245|RS15A_MOUSE	0.161202	0.877571
sp|P62259|1433E_MOUSE	-0.147437	0.887717
sp|P62264|RS14_MOUSE	0.244738	0.769498
sp|P62267|RS23_MOUSE	1.07084	0.197233
sp|P62270|RS18_MOUSE	1.92672	0.0506312
sp|P62281|RS11_MOUSE	0.166743	0.872447
sp|P62301|RS13_MOUSE	0.632659	0.385071
sp|P62311|LSM3_MOUSE	-0.412302	0.683354
sp|P62313|LSM6_MOUSE	-0.453913	0.71833
sp|P62322|LSM5_MOUSE	-0.532369	0.79888
sp|P62482|KCAB2_MOUSE	-0.59486	0.706997
sp|P62484|ABI2_MOUSE	0.25355	0.86644
sp|P62488|RPB7_MOUSE	-0.143594	0.930441
sp|P62627|DLRB1_MOUSE	-1.7737	0.645249
sp|P62631|EF1A2_MOUSE	0.042632	0.984579
sp|P62702|RS4X_MOUSE	0.587518	0.483787
sp|P62715|PP2AB_MOUSE	0.105519	0.915559
sp|P62717|RL18A_MOUSE	1.24018	0.457621
sp|P62743|AP2S1_MOUSE	-0.27595	0.789141
sp|P62751|RL23A_MOUSE	-0.138045	0.900057
sp|P62754|RS6_MOUSE	0.153781	0.887185
sp|P62806|H4_MOUSE	-0.32952	0.804396
sp|P62814|VATB2_MOUSE	0.446297	0.804381
sp|P62821|RAB1A_MOUSE	-0.243614	0.858481
sp|P62827|RAN_MOUSE	-0.401483	0.659014
sp|P62830|RL23_MOUSE	0.788011	0.337311
sp|P62843|RS15_MOUSE	0.0354542	0.98808
sp|P62849|RS24_MOUSE	0.950194	0.330758
sp|P62852|RS25_MOUSE	1.43356	0.134739
sp|P62855|RS26_MOUSE	0.142712	0.892981
sp|P62862|RS30_MOUSE	0.186302	0.93529
sp|P62869|ELOB_MOUSE	-0.115919	0.918836
sp|P62874|GBB1_MOUSE	-0.594632	0.7047
sp|P62878|RBX1_MOUSE	0.24498	0.906104
sp|P62880|GBB2_MOUSE;sp|P29387|GBB4_MOUSE	-0.461915	0.598193
sp|P62889|RL30_MOUSE	0.917926	0.551974
sp|P62892|RL39_MOUSE	-0.254558	0.94495
sp|P62897|CYC_MOUSE	0.359176	0.804329
sp|P62900|RL31_MOUSE	0.250284	0.804329
sp|P62908|RS3_MOUSE	0.911063	0.60161
sp|P62911|RL32_MOUSE	0.215016	0.887717
sp|P62915|TF2B_MOUSE	0.00712302	0.995197
sp|P62918|RL8_MOUSE	1.06356	0.10168
sp|P62960|YBOX1_MOUSE	0.0994131	0.916681
sp|P62996|TRA2B_MOUSE	0.494173	0.707528
sp|P63017|HSP7C_MOUSE	-0.121004	0.910528
sp|P63034|CYH2_MOUSE	-0.828353	0.341102
sp|P63037|DNJA1_MOUSE	0.349615	0.67291
sp|P63038|CH60_MOUSE	0.133717	0.915703
sp|P63073|IF4E_MOUSE	0.717302	0.624788
sp|P63085|MK01_MOUSE	1.08228	0.409714
sp|P63087|PP1G_MOUSE	-0.250688	0.858481
sp|P63101|1433Z_MOUSE	-0.218376	0.837238
sp|P63154|CRNL1_MOUSE	-0.0434758	0.977145
sp|P63158|HMGB1_MOUSE	0.32551	0.872447
sp|P63168|DYL1_MOUSE	0.780769	0.71833
sp|P63242|IF5A1_MOUSE;sp|Q8BGY2|IF5A2_MOUSE	0.269563	0.852405
sp|P63260|ACTG_MOUSE;sp|P60710|ACTB_MOUSE	-0.48464	0.686195
sp|P63268|ACTH_MOUSE;sp|P68134|ACTS_MOUSE;sp|P68033|ACTC_MOUSE;sp|P62737|ACTA_MOUSE	-0.480282	0.852405
sp|P63276|RS17_MOUSE	0.755388	0.505894
sp|P63323|RS12_MOUSE	2.43141	0.0719682
sp|P67778|PHB_MOUSE	-0.682295	0.601462
sp|P67871|CSK2B_MOUSE	0.721891	0.645249
sp|P67984|RL22_MOUSE	0.755797	0.363965
sp|P68254|1433T_MOUSE	-0.231501	0.860862
sp|P68369|TBA1A_MOUSE;sp|P05213|TBA1B_MOUSE;sp|P68373|TBA1C_MOUSE;sp|P68368|TBA4A_MOUSE	0.0777034	0.957394
sp|P68372|TBB4B_MOUSE;sp|Q9D6F9|TBB4A_MOUSE	-0.0864328	0.956036
sp|P68510|1433F_MOUSE	-0.924781	0.551974
sp|P69566|RANB9_MOUSE	-0.979308	0.703826
sp|P70122|SBDS_MOUSE	0.0366231	0.98808
sp|P70168|IMB1_MOUSE	0.112464	0.950377
sp|P70175|DLG3_MOUSE	0.72848	0.616026
sp|P70182|PI51A_MOUSE	1.05926	0.464683
sp|P70218|M4K1_MOUSE	0.388405	0.7946
sp|P70255|NFIC_MOUSE	-0.157079	0.947931
sp|P70257|NFIX_MOUSE	2.07831	0.225368
sp|P70279|SURF6_MOUSE	0.852334	0.492498
sp|P70288|HDAC2_MOUSE	0.149945	0.948215
sp|P70302|STIM1_MOUSE	0.0508646	0.98876
sp|P70318|TIAR_MOUSE	-0.16005	0.927347
sp|P70340|SMAD1_MOUSE	-0.383048	0.780494
sp|P70362|UFD1_MOUSE	-0.379483	0.7184
sp|P70372|ELAV1_MOUSE	-0.329084	0.742473
sp|P70388|RAD50_MOUSE	-0.185557	0.910365
sp|P70398|USP9X_MOUSE	0.87121	0.485288
sp|P70460|VASP_MOUSE	0.0262093	0.98808
sp|P70700|RPA2_MOUSE	-0.289703	0.873091
sp|P80313|TCPH_MOUSE	-0.571029	0.711842
sp|P80314|TCPB_MOUSE	-0.655516	0.527302
sp|P80315|TCPD_MOUSE	-0.534761	0.677679
sp|P80316|TCPE_MOUSE	-0.651422	0.613187
sp|P80317|TCPZ_MOUSE	-0.621444	0.66479
sp|P80318|TCPG_MOUSE	-0.446494	0.73448
sp|P81122|IRS2_MOUSE	0.130936	0.91483
sp|P83510|TNIK_MOUSE	0.583501	0.541556
sp|P83741|WNK1_MOUSE	-1.68777	0.48384
sp|P83870|PHF5A_MOUSE	0.624081	0.6708
sp|P83882|RL36A_MOUSE	2.35509	0.450146
sp|P83887|TBG1_MOUSE	0.873789	0.227644
sp|P83940|ELOC_MOUSE	-0.46843	0.799662
sp|P84089|ERH_MOUSE	0.77242	0.601821
sp|P84091|AP2M1_MOUSE	0.212002	0.873091
sp|P84099|RL19_MOUSE	0.756623	0.473642
sp|P84104|SRSF3_MOUSE	-1.17867	0.147175
sp|P84244|H33_MOUSE;sp|P84228|H32_MOUSE;sp|P68433|H31_MOUSE;sp|P02301|H3C_MOUSE	-0.690779	0.56991
sp|P97304|RPAC2_MOUSE	-0.864643	0.428934
sp|P97310|MCM2_MOUSE	0.542928	0.872803
sp|P97311|MCM6_MOUSE	0.0489825	0.988347
sp|P97351|RS3A_MOUSE	0.247596	0.790043
sp|P97357|TAF1A_MOUSE	-0.444831	0.76724
sp|P97366|EVI5_MOUSE	-0.177825	0.943272
sp|P97376|FRG1_MOUSE	0.0763994	0.959125
sp|P97379|G3BP2_MOUSE	0.622115	0.609691
sp|P97386|DNLI3_MOUSE	-0.77719	0.346694
sp|P97393|RHG05_MOUSE	-0.00782011	0.997514
sp|P97427|DPYL1_MOUSE	0.174715	0.918773
sp|P97433|ARG28_MOUSE	-0.208358	0.94929
sp|P97434|MPRIP_MOUSE	0.359409	0.82297
sp|P97450|ATP5J_MOUSE	0.0412518	0.984579
sp|P97452|BOP1_MOUSE	0.806847	0.473642
sp|P97454|SMAD5_MOUSE	0.222517	0.830953
sp|P97461|RS5_MOUSE	1.59968	0.0867606
sp|P97464|EXT1_MOUSE;sp|Q9JKV7|EXTL1_MOUSE	0.33786	0.836602
sp|P97473|TRBP2_MOUSE	-0.177394	0.899683
sp|P97496|SMRC1_MOUSE	-0.288823	0.873091
sp|P97742|CPT1A_MOUSE	0.165415	0.860862
sp|P97760|RPB3_MOUSE	-0.432727	0.606721
sp|P97770|THUM3_MOUSE	-0.611201	0.843862
sp|P97789|XRN1_MOUSE	0.514508	0.601462
sp|P97801|SMN_MOUSE	1.152	0.562038
sp|P97820|M4K4_MOUSE	-0.000247252	0.999284
sp|P97855|G3BP1_MOUSE	0.591747	0.4725
sp|P97863|NFIB_MOUSE	-0.141384	0.941518
sp|P97868|RBBP6_MOUSE	-0.425818	0.880884
sp|P97927|LAMA4_MOUSE	-0.138399	0.946306
sp|P98203|ARVC_MOUSE	0.341172	0.736663
sp|P99024|TBB5_MOUSE	0.188489	0.876967
sp|P99027|RLA2_MOUSE	0.985251	0.299295
sp|Q00547|HMMR_MOUSE	0.0521325	0.980465
sp|Q00899|TYY1_MOUSE	-0.462263	0.616026
sp|Q01147|CREB1_MOUSE	0.131776	0.934068
sp|Q01237|HMDH_MOUSE	-0.850913	0.706599
sp|Q01320|TOP2A_MOUSE	-0.774356	0.66479
sp|Q01730|RSU1_MOUSE	0.267048	0.894639
sp|Q01853|TERA_MOUSE	-0.343935	0.75149
sp|Q02053|UBA1_MOUSE	0.171304	0.948215
sp|Q02257|PLAK_MOUSE	-0.764365	0.858028
sp|Q03141|MARK3_MOUSE	1.11828	0.614602
sp|Q03173|ENAH_MOUSE	0.175717	0.902788
sp|Q03265|ATPA_MOUSE	-0.236187	0.86644
sp|Q03958|PFD6_MOUSE	-0.206297	0.843413
sp|Q03963|E2AK2_MOUSE	-0.0880241	0.961691
sp|Q04692|SMRCD_MOUSE	0.0219103	0.988347
sp|Q04735|CDK16_MOUSE;sp|Q8K0D0|CDK17_MOUSE	0.0089325	0.995133
sp|Q04750|TOP1_MOUSE	-0.591413	0.656378
sp|Q04841|3MG_MOUSE	0.160551	0.916681
sp|Q05512|MARK2_MOUSE	0.379326	0.835121
sp|Q05915|GCH1_MOUSE	0.257183	0.857283
sp|Q05920|PYC_MOUSE	-0.453751	0.717077
sp|Q05BC3|EMAL1_MOUSE	-1.26704	0.140405
sp|Q05CL8|LARP7_MOUSE	1.26012	0.147175
sp|Q05D44|IF2P_MOUSE	-0.180249	0.894639
sp|Q06180|PTN2_MOUSE	-0.406383	0.804329
sp|Q06185|ATP5I_MOUSE	0.109395	0.97234
sp|Q07231|ZSC21_MOUSE;sp|Q571J5|Z354C_MOUSE;sp|Q8C827|ZFP62_MOUSE	1.38826	0.661612
sp|Q07417|ACADS_MOUSE	1.50188	0.36327
sp|Q07646|MEST_MOUSE	0.770988	0.398478
sp|Q07832|PLK1_MOUSE	-0.209964	0.861644
sp|Q08288|LYAR_MOUSE	0.0585105	0.980608
sp|Q08297|RAD51_MOUSE	0.0729426	0.969402
sp|Q08639|TFDP1_MOUSE	0.783301	0.798542
sp|Q08943|SSRP1_MOUSE	-1.09488	0.66479
sp|Q09XV5|CHD8_MOUSE	-0.601266	0.558136
sp|Q0HA38|TT21B_MOUSE	0.942642	0.697212
sp|Q0KL02|TRIO_MOUSE	0.763897	0.657692
sp|Q0P678|ZCH18_MOUSE	0.0306083	0.988347
sp|Q0VBL3|RBM15_MOUSE	0.710802	0.66479
sp|Q0VGU4|VGF_MOUSE	1.67238	0.10795
sp|Q0VGY8|TANC1_MOUSE	-0.117729	0.915703
sp|Q149F1|RUSD2_MOUSE	-0.85207	0.527302
sp|Q14AX6|CDK12_MOUSE	-0.647752	0.616546
sp|Q1HFZ0|NSUN2_MOUSE	0.796207	0.175873
sp|Q2KN98|CYTSA_MOUSE	-1.07431	0.208109
sp|Q2TPA8|HSDL2_MOUSE	-0.0758018	0.976977
sp|Q3TAS6|EMC10_MOUSE	-0.896102	0.231074
sp|Q3TC46|PATL1_MOUSE	-0.931618	0.352692
sp|Q3TCH7|CUL4A_MOUSE	-0.188673	0.887717
sp|Q3TDQ1|STT3B_MOUSE	-0.273296	0.854658
sp|Q3TEA8|HP1B3_MOUSE	-0.442866	0.79
sp|Q3TFK5|GPTC4_MOUSE	-0.218822	0.934068
sp|Q3THE2|ML12B_MOUSE;sp|Q9CQ19|MYL9_MOUSE	-0.0737417	0.978177
sp|Q3THG9|AASD1_MOUSE	-0.854149	0.809875
sp|Q3THK3|T2FA_MOUSE	-0.00882709	0.995133
sp|Q3THS6|METK2_MOUSE	-0.57335	0.725202
sp|Q3THW5|H2AV_MOUSE;sp|P0C0S6|H2AZ_MOUSE;sp|P27661|H2AX_MOUSE	-0.666028	0.564553
sp|Q3TIU4|PDE12_MOUSE	-0.194108	0.941518
sp|Q3TIV5|ZC3HF_MOUSE	-0.364026	0.745545
sp|Q3TIX9|SNUT2_MOUSE	0.0958851	0.953334
sp|Q3TJZ6|FA98A_MOUSE	0.911616	0.243357
sp|Q3TKR3|NAL4C_MOUSE	0.533969	0.473642
sp|Q3TKT4|SMCA4_MOUSE	-0.73091	0.363965
sp|Q3TKY6|CWC27_MOUSE	-0.0983862	0.970304
sp|Q3TL26|TFB2M_MOUSE	1.17583	0.537129
sp|Q3TLD5|RMP_MOUSE	-0.25562	0.870284
sp|Q3TLH4|PRC2C_MOUSE	0.194526	0.887585
sp|Q3TSG4|ALKB5_MOUSE	0.418066	0.66479
sp|Q3TUH1|TAM41_MOUSE	0.762645	0.534301
sp|Q3TUU5|TEX30_MOUSE;REV__sp|Q8CFG8|CS1B_MOUSE	-0.165125	0.93529
sp|Q3TWW8|SRSF6_MOUSE	0.390652	0.711842
sp|Q3TX08|TRM1_MOUSE	-0.962649	0.665895
sp|Q3TXT3|SOSSC_MOUSE	0.715482	0.66479
sp|Q3TZX3|S2533_MOUSE	-0.325691	0.745545
sp|Q3TZX8|NOL9_MOUSE	-1.2938	0.312434
sp|Q3TZZ7|ESYT2_MOUSE	0.581397	0.560893
sp|Q3U0V1|FUBP2_MOUSE	1.06708	0.0643978
sp|Q3U186|SYRM_MOUSE	0.0831665	0.947931
sp|Q3U1C6|TATD3_MOUSE	-0.159734	0.931256
sp|Q3U1G5|I20L2_MOUSE	-0.196982	0.910365
sp|Q3U1J4|DDB1_MOUSE	-0.379191	0.713776
sp|Q3U2K0|F193B_MOUSE	0.342218	0.884059
sp|Q3U2U7|MET17_MOUSE	0.270712	0.880884
sp|Q3U308|CTU2_MOUSE	0.316372	0.861644
sp|Q3U319|BRE1B_MOUSE	-0.350682	0.861644
sp|Q3U6U5|GTPB6_MOUSE	0.451415	0.669567
sp|Q3U7R1|ESYT1_MOUSE	1.16961	0.39331
sp|Q3U821|WDR75_MOUSE	-0.00852795	0.996664
sp|Q3U9G9|LBR_MOUSE	-0.035106	0.980465
sp|Q3UCQ1|FOXK2_MOUSE	-0.540467	0.729557
sp|Q3UE17|MEX3D_MOUSE	-0.0896056	0.94192
sp|Q3UEB3|PUF60_MOUSE	0.943573	0.162192
sp|Q3UFB2|BCD1_MOUSE	-0.20597	0.885231
sp|Q3UFM5|NOM1_MOUSE	0.483609	0.809043
sp|Q3UFS4|GPT11_MOUSE	0.145711	0.947931
sp|Q3UFY8|TM10C_MOUSE	1.40894	0.117395
sp|Q3UGC7|EI3JA_MOUSE;sp|Q66JS6|EI3JB_MOUSE	0.149821	0.947931
sp|Q3UGS4|MCRI1_MOUSE	-0.0127845	0.995133
sp|Q3UH60|DIP2B_MOUSE	-0.0629123	0.984579
sp|Q3UHB1|NT5D3_MOUSE	1.02644	0.488958
sp|Q3UHC0|TNR6C_MOUSE	-0.143208	0.901207
sp|Q3UHC7|DAB2P_MOUSE;sp|Q8C2K5|RASL3_MOUSE;sp|F6SEU4|SYGP1_MOUSE	-0.103086	0.963
sp|Q3UHJ0|AAK1_MOUSE	-0.404153	0.832489
sp|Q3UHK8|TNR6A_MOUSE	0.16763	0.88895
sp|Q3UHL1|CAMKV_MOUSE	-0.189312	0.910365
sp|Q3UHU5|MTCL1_MOUSE	-0.320542	0.770983
sp|Q3UHX2|HAP28_MOUSE	0.292195	0.871524
sp|Q3UIA2|RHG17_MOUSE	-0.266265	0.886429
sp|Q3UJB9|EDC4_MOUSE	1.15852	0.601462
sp|Q3UJD6|UBP19_MOUSE	-0.334009	0.811692
sp|Q3UJK4|GTPB2_MOUSE	-0.107982	0.942738
sp|Q3UKJ7|SMU1_MOUSE	0.269679	0.851935
sp|Q3UL36|ARGL1_MOUSE	0.613963	0.871524
sp|Q3ULD5|MCCB_MOUSE	0.161337	0.946306
sp|Q3ULF4|SPG7_MOUSE	0.0786444	0.970304
sp|Q3ULW8|PARP3_MOUSE	-0.628733	0.598193
sp|Q3UM18|LSG1_MOUSE	0.0573301	0.967647
sp|Q3UMC0|AFG2H_MOUSE	0.52568	0.493604
sp|Q3UMF0|COBL1_MOUSE	-0.315801	0.900057
sp|Q3UMQ8|NAF1_MOUSE	0.644813	0.491243
sp|Q3UMT1|PP12C_MOUSE	-0.580354	0.685173
sp|Q3UMU9|HDGR2_MOUSE	-1.35944	0.286027
sp|Q3UMY5|EMAL4_MOUSE	-1.10353	0.134739
sp|Q3UPH7|ARH40_MOUSE	-0.420579	0.752919
sp|Q3UQ28|PXDN_MOUSE	-0.442215	0.727412
sp|Q3UQ44|IQGA2_MOUSE	-1.47987	0.23512
sp|Q3URQ0|TEX10_MOUSE	-0.406658	0.844476
sp|Q3URQ7|MTHSD_MOUSE	0.105125	0.948838
sp|Q3URU2|PEG3_MOUSE	-0.0439801	0.972365
sp|Q3USH5|SFSWA_MOUSE	-0.573382	0.67291
sp|Q3UU96|MRCKA_MOUSE	-0.10854	0.972365
sp|Q3UUQ7|PGAP1_MOUSE	-0.322033	0.744193
sp|Q3UVG3|F91A1_MOUSE	0.993344	0.656813
sp|Q3UVL4|VPS51_MOUSE	0.223501	0.943272
sp|Q3UYV9|NCBP1_MOUSE	0.0962747	0.934735
sp|Q3UZ01|RNPC3_MOUSE	-0.27205	0.930035
sp|Q3V2Q8|N42L1_MOUSE	0.977315	0.728007
sp|Q3V3R1|C1TM_MOUSE	-0.258482	0.871524
sp|Q3V3V9|CARL2_MOUSE	0.24001	0.7946
sp|Q45KJ6|LN28B_MOUSE	-0.11228	0.919374
sp|Q497V5|SRBD1_MOUSE	0.235214	0.887717
sp|Q4FZF3|DDX49_MOUSE	-0.0393778	0.983907
sp|Q4JIM5|ABL2_MOUSE	0.167547	0.925812
sp|Q4U2R1|HERC2_MOUSE	-0.453563	0.76466
sp|Q4VA53|PDS5B_MOUSE	-0.380491	0.706599
sp|Q4VAA2|CDV3_MOUSE	0.10161	0.961342
sp|Q4VBE8|WDR18_MOUSE	-0.46506	0.575457
sp|Q4VGL6|RC3H1_MOUSE	1.43458	0.160689
sp|Q501J6|DDX17_MOUSE	0.64085	0.407373
sp|Q505D7|OPA3_MOUSE	1.27428	0.469665
sp|Q505F5|LRC47_MOUSE	-0.210987	0.861644
sp|Q52KI8|SRRM1_MOUSE	-0.340827	0.828685
sp|Q569Z5|DDX46_MOUSE	0.189514	0.897567
sp|Q56A08|GPKOW_MOUSE	0.0440484	0.976977
sp|Q5BLK4|TUT7_MOUSE	0.801102	0.609468
sp|Q5BU09|EAPP_MOUSE	-0.548832	0.84376
sp|Q5DTM8|BRE1A_MOUSE	-0.519846	0.828685
sp|Q5DW34|EHMT1_MOUSE	-1.1903	0.420695
sp|Q5F2E7|NUFP2_MOUSE	0.485967	0.565394
sp|Q5F2E8|TAOK1_MOUSE	-0.339164	0.851935
sp|Q5H8C4|VP13A_MOUSE	0.483609	0.825609
sp|Q5HZG4|TAF3_MOUSE	-0.663774	0.736663
sp|Q5HZJ0|RNC_MOUSE	-0.565083	0.708812
sp|Q5IRJ6|ZNT9_MOUSE	-0.62208	0.696026
sp|Q5NC05|TTF2_MOUSE	0.471976	0.807699
sp|Q5NCR9|NSRP1_MOUSE	0.595639	0.66479
sp|Q5ND52|MRM3_MOUSE	0.390457	0.83449
sp|Q5RJI5|BRSK1_MOUSE	0.247488	0.86644
sp|Q5SFM8|RBM27_MOUSE	0.0317517	0.984579
sp|Q5SQX6|CYFP2_MOUSE	0.103117	0.918435
sp|Q5SSI6|UTP18_MOUSE	-0.0506664	0.975108
sp|Q5SSK3|TEFM_MOUSE	-0.106742	0.964437
sp|Q5SSL4|ABR_MOUSE	-0.139397	0.910365
sp|Q5SSW2|PSME4_MOUSE	0.439868	0.686195
sp|Q5SU73|COIL_MOUSE	-0.296453	0.745545
sp|Q5SUF2|LC7L3_MOUSE	0.988197	0.197233
sp|Q5SWD9|TSR1_MOUSE	0.0160068	0.98876
sp|Q5SWP3|NACAD_MOUSE	-1.36319	0.114798
sp|Q5SWU9|ACACA_MOUSE	-0.630214	0.697212
sp|Q5U3K5|RABL6_MOUSE	-0.225053	0.88895
sp|Q5U458|DJC11_MOUSE	0.183241	0.910365
sp|Q5U4C1|GASP1_MOUSE	0.0673053	0.980465
sp|Q5U4D9|THOC6_MOUSE	0.55919	0.645249
sp|Q5XFZ0|CR021_MOUSE	1.67406	0.873091
sp|Q5XG71|UTP20_MOUSE	-0.10282	0.961691
sp|Q5XJY4|PARL_MOUSE	0.532293	0.6708
sp|Q5XJY5|COPD_MOUSE	0.156614	0.902788
sp|Q60520|SIN3A_MOUSE	-0.932459	0.147175
sp|Q60575|KIF1B_MOUSE;sp|O35071|KIF1C_MOUSE;sp|P33173|KIF1A_MOUSE	1.48128	0.234514
sp|Q60596|XRCC1_MOUSE	-0.50924	0.645249
sp|Q60597|ODO1_MOUSE	-0.200881	0.97234
sp|Q60598|SRC8_MOUSE	-0.146077	0.961691
sp|Q60605|MYL6_MOUSE	-0.68407	0.713776
sp|Q60649|CLPB_MOUSE	0.443367	0.601821
sp|Q60668|HNRPD_MOUSE	0.464277	0.501264
sp|Q60692|PSB6_MOUSE	1.44227	0.10168
sp|Q60710|SAMH1_MOUSE	-0.331221	0.735444
sp|Q60714|S27A1_MOUSE	-0.864492	0.561271
sp|Q60716|P4HA2_MOUSE	0.150302	0.910365
sp|Q60722|ITF2_MOUSE	-0.223701	0.900176
sp|Q60737|CSK21_MOUSE	0.577817	0.592383
sp|Q60739|BAG1_MOUSE	0.206151	0.918773
sp|Q60749|KHDR1_MOUSE	0.4319	0.754072
sp|Q60809|CNOT7_MOUSE	1.21414	0.197182
sp|Q60817|NACA_MOUSE;sp|P70670|NACAM_MOUSE	-0.806923	0.669775
sp|Q60848|HELLS_MOUSE	-0.179005	0.921021
sp|Q60862|ORC2_MOUSE	0.742501	0.473642
sp|Q60864|STIP1_MOUSE	-0.106107	0.967647
sp|Q60865|CAPR1_MOUSE	0.672454	0.363965
sp|Q60875|ARHG2_MOUSE	0.74549	0.48384
sp|Q60899|ELAV2_MOUSE	0.54564	0.52737
sp|Q60900|ELAV3_MOUSE	1.0811	0.56991
sp|Q60930|VDAC2_MOUSE	-0.740444	0.466898
sp|Q60931|VDAC3_MOUSE	0.653863	0.774519
sp|Q60932|VDAC1_MOUSE	-0.27915	0.831386
sp|Q60972|RBBP4_MOUSE	-0.681769	0.385071
sp|Q60973|RBBP7_MOUSE	-0.545938	0.852405
sp|Q61029|LAP2B_MOUSE	0.0610685	0.961691
sp|Q61033|LAP2A_MOUSE	-0.726032	0.615655
sp|Q61035|SYHC_MOUSE;zz|Y-FGCZCont00077|	-0.120966	0.943691
sp|Q61039|HAND2_MOUSE	-1.03088	0.55423
sp|Q61043|NIN_MOUSE	-1.28548	0.562291
sp|Q61048|WBP4_MOUSE	0.200965	0.837238
sp|Q61103|REQU_MOUSE	0.099875	0.943433
sp|Q61136|PRP4B_MOUSE	0.0626156	0.979794
sp|Q61142|SPIN1_MOUSE	-0.372568	0.753465
sp|Q61166|MARE1_MOUSE	-0.142278	0.961691
sp|Q61171|PRDX2_MOUSE	0.000944127	0.999284
sp|Q61183|PAPOA_MOUSE	1.85971	0.214293
sp|Q61187|TS101_MOUSE	-0.0925638	0.94192
sp|Q61191|HCFC1_MOUSE	-0.452927	0.73448
sp|Q61194|P3C2A_MOUSE	-0.801881	0.826659
sp|Q61210|ARHG1_MOUSE	-1.41998	0.441665
sp|Q61211|EIF2D_MOUSE	0.334778	0.82297
sp|Q61216|MRE11_MOUSE	-0.0680149	0.971907
sp|Q61235|SNTB2_MOUSE	-0.221403	0.861644
sp|Q61316|HSP74_MOUSE	-0.180403	0.88667
sp|Q61335|BAP31_MOUSE	-1.09939	0.659014
sp|Q61398|PCOC1_MOUSE	-0.00647232	0.997541
sp|Q61464|ZN638_MOUSE	-0.234602	0.871524
sp|Q61466|SMRD1_MOUSE	-0.817527	0.624788
sp|Q61495|DSG1A_MOUSE;sp|Q7TSF1|DSG1B_MOUSE;sp|Q7TSF0|DSG1C_MOUSE	-2.83011	0.227644
sp|Q61510|TRI25_MOUSE	-0.516755	0.56991
sp|Q61543|GSLG1_MOUSE	0.219798	0.871524
sp|Q61545|EWS_MOUSE	1.12891	0.0502869
sp|Q61550|RAD21_MOUSE	-0.179443	0.910365
sp|Q61553|FSCN1_MOUSE	-0.998116	0.752919
sp|Q61578|ADRO_MOUSE	0.577005	0.710303
sp|Q61584|FXR1_MOUSE	0.666471	0.344637
sp|Q61586|GPAT1_MOUSE	-0.0476959	0.984579
sp|Q61595|KTN1_MOUSE	-0.766889	0.575457
sp|Q61655|DD19A_MOUSE	0.67684	0.707528
sp|Q61656|DDX5_MOUSE	0.664065	0.276251
sp|Q61699|HS105_MOUSE	-0.394717	0.755322
sp|Q61701|ELAV4_MOUSE	0.570449	0.48384
sp|Q61712|DNJC1_MOUSE	-0.210267	0.902788
sp|Q61733|RT31_MOUSE	1.12772	0.260768
sp|Q61749|EI2BD_MOUSE	-1.38533	0.106731
sp|Q61753|SERA_MOUSE	0.0558776	0.978078
sp|Q61768|KINH_MOUSE	0.437804	0.902788
sp|Q61771|KIF3B_MOUSE;sp|O35066|KIF3C_MOUSE	-0.479739	0.745545
sp|Q61823|PDCD4_MOUSE	-0.0519209	0.971107
sp|Q61879|MYH10_MOUSE	-0.368173	0.894639
sp|Q61937|NPM_MOUSE	-0.362489	0.759034
sp|Q61990|PCBP2_MOUSE	0.084717	0.969276
sp|Q62018|CTR9_MOUSE	0.162445	0.931256
sp|Q62066|PHX2A_MOUSE	-0.497179	0.683354
sp|Q62093|SRSF2_MOUSE	0.976508	0.234884
sp|Q62095|DDX3Y_MOUSE	0.909949	0.697212
sp|Q62167|DDX3X_MOUSE;sp|P16381|DDX3L_MOUSE	0.942076	0.162192
sp|Q62176|RBM38_MOUSE;sp|D3Z4I3|RBM24_MOUSE	1.60215	0.056242
sp|Q62186|SSRD_MOUSE	0.405905	0.75304
sp|Q62187|TTF1_MOUSE	-1.56241	0.469499
sp|Q62188|DPYL3_MOUSE	0.133382	0.94495
sp|Q62191|RO52_MOUSE	-0.0655108	0.984579
sp|Q62193|RFA2_MOUSE	0.0227665	0.98808
sp|Q62203|SF3A2_MOUSE	0.683298	0.713539
sp|Q62261|SPTB2_MOUSE	0.0632198	0.977399
sp|Q62276|MED22_MOUSE	-0.314392	0.873091
sp|Q62318|TIF1B_MOUSE	0.0432144	0.973556
sp|Q62348|TSN_MOUSE	-0.384381	0.733553
sp|Q62351|TFR1_MOUSE	0.42635	0.83449
sp|Q62425|NDUA4_MOUSE	-0.156737	0.892981
sp|Q62432|SMAD2_MOUSE	0.281259	0.82297
sp|Q62446|FKBP3_MOUSE	0.261067	0.800431
sp|Q62448|IF4G2_MOUSE	0.589009	0.82927
sp|Q63918|CAVN2_MOUSE	-1.30518	0.0643978
sp|Q64012|RALY_MOUSE	0.552598	0.748763
sp|Q640N1|AEBP1_MOUSE	-0.878758	0.675062
sp|Q64152|BTF3_MOUSE	-0.912656	0.409714
sp|Q641P0|ARP3B_MOUSE	0.583426	0.685173
sp|Q64213|SF01_MOUSE	0.0522181	0.966323
sp|Q64332|SYN2_MOUSE	0.541827	0.66479
sp|Q64378|FKBP5_MOUSE	-0.318909	0.850059
sp|Q64511|TOP2B_MOUSE	-0.464974	0.861644
sp|Q64523|H2A2C_MOUSE;sp|Q6GSS7|H2A2A_MOUSE;sp|Q8CGP6|H2A1H_MOUSE;sp|Q8R1M2|H2AJ_MOUSE;sp|Q8CGP7|H2A1K_MOUSE;sp|Q8CGP5|H2A1F_MOUSE;sp|Q8BFU2|H2A3_MOUSE;sp|C0HKE9|H2A1P_MOUSE;sp|C0HKE8|H2A1O_MOUSE;sp|C0HKE7|H2A1N_MOUSE;sp|C0HKE6|H2A1I_MOUSE;sp|C0HKE5|H2A1G_MOUSE;sp|C0HKE4|H2A1E_MOUSE;sp|C0HKE3|H2A1D_MOUSE;sp|C0HKE2|H2A1C_MOUSE;sp|C0HKE1|H2A1B_MOUSE	-0.159207	0.873091
sp|Q64737|PUR2_MOUSE	0.404069	0.874236
sp|Q66GT5|PTPM1_MOUSE	1.65644	0.294234
sp|Q689Z5|SBNO1_MOUSE	0.76508	0.575457
sp|Q68ED3|PAPD5_MOUSE	0.275236	0.883921
sp|Q68FD5|CLH1_MOUSE	0.28745	0.81751
sp|Q68FE9|TSH2_MOUSE	-1.43647	0.180969
sp|Q68FF6|GIT1_MOUSE	-0.0776909	0.972365
sp|Q68FL6|SYMC_MOUSE	-1.04635	0.214862
sp|Q69Z36|MEX3B_MOUSE	0.528	0.753465
sp|Q69ZA1|CDK13_MOUSE	-0.698048	0.473642
sp|Q69ZC8|GPAM1_MOUSE	-0.0130663	0.99448
sp|Q69ZK6|JHD2C_MOUSE	-1.0622	0.55423
sp|Q69ZQ2|ISY1_MOUSE	0.298108	0.854546
sp|Q69ZS7|HBS1L_MOUSE	0.305942	0.7184
sp|Q69ZX6|MOR2A_MOUSE	-0.106979	0.959375
sp|Q6A009|LTN1_MOUSE	-0.800986	0.736663
sp|Q6A026|PDS5A_MOUSE	-0.370224	0.748763
sp|Q6A028|SWP70_MOUSE	-0.221165	0.94629
sp|Q6A058|ARMX2_MOUSE	-0.00404641	0.997514
sp|Q6A065|CE170_MOUSE	-0.309569	0.753465
sp|Q6A068|CDC5L_MOUSE	-0.114487	0.916681
sp|Q6A098|SBP2L_MOUSE	-0.133994	0.942297
sp|Q6A0A2|LAR4B_MOUSE	0.361756	0.823904
sp|Q6A0D4|RFTN1_MOUSE	-0.817239	0.541556
sp|Q6A4J8|UBP7_MOUSE	0.0990832	0.961691
sp|Q6DFV1|CNDG2_MOUSE	-1.12144	0.236198
sp|Q6DFV7|NCOA7_MOUSE	-1.69661	0.415354
sp|Q6DFW4|NOP58_MOUSE	0.905503	0.67291
sp|Q6DID3|SCAF8_MOUSE	-0.0263165	0.984579
sp|Q6DID5|PWP3A_MOUSE	-0.457121	0.837238
sp|Q6DVA0|LEMD2_MOUSE	0.0477181	0.980465
sp|Q6GQT9|NOMO1_MOUSE	0.857588	0.234884
sp|Q6GYP7|RGPA1_MOUSE	0.0729568	0.980465
sp|Q6IQX8|ZN219_MOUSE	0.190095	0.912824
sp|Q6KAR6|EXOC3_MOUSE	-0.66668	0.344637
sp|Q6NS46|RRP5_MOUSE	1.00448	0.711842
sp|Q6NSQ7|LTV1_MOUSE	0.685726	0.60161
sp|Q6NVF0|OCRL_MOUSE	0.0540149	0.984579
sp|Q6NVF4|HELB_MOUSE	0.494391	0.733553
sp|Q6NWV3|IF122_MOUSE	-0.998379	0.627253
sp|Q6NWW9|FND3B_MOUSE	-0.301621	0.843862
sp|Q6NXW6|RAD17_MOUSE	0.226717	0.862167
sp|Q6NXY9|RPC7_MOUSE	-0.976765	0.409714
sp|Q6NZB0|DNJC8_MOUSE	-0.116709	0.96566
sp|Q6NZF1|ZC11A_MOUSE	0.722458	0.471819
sp|Q6NZJ6|IF4G1_MOUSE	0.609009	0.601462
sp|Q6NZL0|SOGA3_MOUSE	-0.348474	0.727412
sp|Q6NZN0|RBM26_MOUSE	0.349893	0.711842
sp|Q6P1F6|2ABA_MOUSE	0.140841	0.91637
sp|Q6P1H6|ANKL2_MOUSE	-0.294552	0.873091
sp|Q6P3B9|RBFA_MOUSE	0.609787	0.67291
sp|Q6P3Z3|THAP4_MOUSE	-0.763569	0.624788
sp|Q6P4S8|INT1_MOUSE	0.935692	0.565394
sp|Q6P4T2|U520_MOUSE	0.140298	0.907608
sp|Q6P542|ABCF1_MOUSE	-0.0575103	0.967647
sp|Q6P549|SHIP2_MOUSE	-0.0525846	0.980465
sp|Q6P5B0|RRP12_MOUSE	-0.111764	0.947931
sp|Q6P5D3|DHX57_MOUSE	1.40687	0.459037
sp|Q6P5D8|SMHD1_MOUSE	0.311042	0.748763
sp|Q6P5H6|FRMD5_MOUSE	0.06486	0.962425
sp|Q6P6J4|ALKB2_MOUSE	-0.589753	0.659014
sp|Q6P6M7|SPCS_MOUSE	0.117296	0.961691
sp|Q6P7W5|SEN2_MOUSE	0.756736	0.828685
sp|Q6P8I4|PCNP_MOUSE	1.31209	0.407373
sp|Q6P9Q4|FHOD1_MOUSE	-0.307405	0.862252
sp|Q6P9R1|DDX51_MOUSE	0.315149	0.915703
sp|Q6P9R4|ARHGI_MOUSE	-1.01697	0.251245
sp|Q6PAC3|DCA13_MOUSE	0.676748	0.669775
sp|Q6PAL7|AHDC1_MOUSE	-0.0252557	0.993302
sp|Q6PAL8|DEN5A_MOUSE;sp|A2RSQ0|DEN5B_MOUSE	-0.54864	0.836602
sp|Q6PAM1|TXLNA_MOUSE	-0.72486	0.498357
sp|Q6PAQ4|REXO4_MOUSE	0.349255	0.85915
sp|Q6PAR0|KLD10_MOUSE	1.73454	0.635341
sp|Q6PAR5|GAPD1_MOUSE	0.0690095	0.973556
sp|Q6PB97|FXL19_MOUSE	-0.03501	0.984579
sp|Q6PCL9|PAPOG_MOUSE	0.961536	0.277245
sp|Q6PCM2|INT6_MOUSE	0.498652	0.751353
sp|Q6PCN7|HLTF_MOUSE	0.209318	0.932143
sp|Q6PCP5|MFF_MOUSE	0.225802	0.907608
sp|Q6PD03|2A5A_MOUSE	0.0788749	0.947931
sp|Q6PD28|2A5B_MOUSE	0.304402	0.782328
sp|Q6PDG5|SMRC2_MOUSE	-0.849459	0.56991
sp|Q6PDH0|PHLB1_MOUSE	0.186299	0.947931
sp|Q6PDI5|ECM29_MOUSE	0.349227	0.873091
sp|Q6PDL0|DC1L2_MOUSE	-0.412166	0.855973
sp|Q6PDM2|SRSF1_MOUSE	0.588134	0.375647
sp|Q6PDQ2|CHD4_MOUSE	-0.580832	0.645249
sp|Q6PE01|SNR40_MOUSE	0.894087	0.684606
sp|Q6PE54|DHX40_MOUSE	0.719919	0.48384
sp|Q6PEE2|CTIF_MOUSE	-1.29914	0.558136
sp|Q6PER3|MARE3_MOUSE	-0.134713	0.923736
sp|Q6PFQ7|RASL2_MOUSE	0.255232	0.873091
sp|Q6PFR5|TRA2A_MOUSE	0.36835	0.753465
sp|Q6PGA0|RCOR3_MOUSE	-0.56766	0.794023
sp|Q6PGB6|NAA50_MOUSE	-0.54491	0.683354
sp|Q6PGB8|SMCA1_MOUSE	0.322138	0.870284
sp|Q6PGC1|DHX29_MOUSE	-0.138482	0.916681
sp|Q6PGF3|MED16_MOUSE	-0.0645437	0.976977
sp|Q6PGG2|GMIP_MOUSE	-1.15383	0.558136
sp|Q6PGG6|GNL3L_MOUSE	-0.05248	0.967647
sp|Q6PGH1|BUD31_MOUSE	0.632279	0.658885
sp|Q6PHQ8|NAA35_MOUSE	-0.28382	0.752919
sp|Q6PHZ2|KCC2D_MOUSE	-0.0901144	0.947931
sp|Q6Q899|DDX58_MOUSE	0.287718	0.800148
sp|Q6QI06|RICTR_MOUSE	-0.202164	0.855973
sp|Q6R0H7|GNAS1_MOUSE;sp|P63094|GNAS2_MOUSE	-0.117356	0.907094
sp|Q6RHR9|MAGI1_MOUSE	0.234573	0.886966
sp|Q6S5J6|KRIT1_MOUSE	0.0327346	0.984579
sp|Q6URW6|MYH14_MOUSE	-0.563084	0.854546
sp|Q6Y5D8|RHG10_MOUSE	0.0133195	0.995133
sp|Q6Y7W8|GGYF2_MOUSE	0.520136	0.669567
sp|Q6ZPE2|MTMR5_MOUSE	0.429595	0.665895
sp|Q6ZPL9|DDX55_MOUSE	-1.2388	0.420695
sp|Q6ZPR6|IBTK_MOUSE	0.204181	0.85901
sp|Q6ZPZ3|ZC3H4_MOUSE	-0.190224	0.894639
sp|Q6ZQ03|FNBP4_MOUSE	0.240848	0.931256
sp|Q6ZQ08|CNOT1_MOUSE	0.834519	0.67291
sp|Q6ZQ11|CHSS1_MOUSE	-0.235663	0.887717
sp|Q6ZQ29|TAOK2_MOUSE	-0.578769	0.713776
sp|Q6ZQ38|CAND1_MOUSE	-0.3148	0.852405
sp|Q6ZQ58|LARP1_MOUSE	0.676863	0.331079
sp|Q6ZQ82|RHG26_MOUSE	-0.970057	0.256563
sp|Q6ZQ88|KDM1A_MOUSE	-0.326861	0.876509
sp|Q6ZQB6|VIP2_MOUSE	0.045615	0.98808
sp|Q6ZQI3|MLEC_MOUSE	-0.246646	0.873091
sp|Q6ZQK0|CNDD3_MOUSE	0.398322	0.873091
sp|Q6ZQL4|WDR43_MOUSE	0.0657754	0.980465
sp|Q6ZWM4|LSM8_MOUSE	-0.483306	0.692496
sp|Q6ZWN5|RS9_MOUSE	0.339246	0.71833
sp|Q6ZWU9|RS27_MOUSE	0.229578	0.837516
sp|Q6ZWV3|RL10_MOUSE;sp|P86048|RL10L_MOUSE	1.43594	0.211334
sp|Q6ZWV7|RL35_MOUSE	0.170795	0.887717
sp|Q6ZWX6|IF2A_MOUSE	-0.572969	0.48384
sp|Q6ZWY3|RS27L_MOUSE	0.105359	0.919804
sp|Q70FJ1|AKAP9_MOUSE	-0.832624	0.868978
sp|Q71LX4|TLN2_MOUSE	-0.307478	0.901207
sp|Q76KJ5|RPA34_MOUSE	-0.365487	0.79
sp|Q76MZ3|2AAA_MOUSE	0.170958	0.873091
sp|Q78HU3|MB12A_MOUSE	-0.0558	0.975531
sp|Q78IK2|ATPMD_MOUSE	-0.118169	0.930206
sp|Q78PY7|SND1_MOUSE	0.182874	0.855973
sp|Q78WZ7|RPA43_MOUSE	-0.618454	0.598213
sp|Q78YY6|DJC15_MOUSE	-0.29186	0.729557
sp|Q791N7|RPA12_MOUSE	-0.665182	0.745545
sp|Q791T5|MTCH1_MOUSE	0.346982	0.873091
sp|Q791V5|MTCH2_MOUSE	-0.188971	0.887109
sp|Q7JJ13|BRD2_MOUSE	-0.00497832	0.997541
sp|Q7M6Y3|PICAL_MOUSE	0.147025	0.910365
sp|Q7TMB8|CYFP1_MOUSE	0.132903	0.913777
sp|Q7TMF2|ERI1_MOUSE	-0.621308	0.598213
sp|Q7TMF3|NDUAC_MOUSE	-0.0595675	0.979794
sp|Q7TMI3|UHRF2_MOUSE	-0.807185	0.450146
sp|Q7TMK9|HNRPQ_MOUSE	0.592144	0.387927
sp|Q7TMM9|TBB2A_MOUSE	-0.210924	0.870284
sp|Q7TN33|CELF6_MOUSE	0.730908	0.67291
sp|Q7TN79|AKA7G_MOUSE	-0.0112847	0.995197
sp|Q7TN98|CPEB4_MOUSE	1.14785	0.101762
sp|Q7TNC4|LC7L2_MOUSE	0.740523	0.601462
sp|Q7TNV0|DEK_MOUSE	-0.525461	0.56991
sp|Q7TPD0|INT3_MOUSE	0.460188	0.660945
sp|Q7TPH6|MYCB2_MOUSE	-0.279123	0.789141
sp|Q7TPM1|PRC2B_MOUSE	0.266983	0.927347
sp|Q7TPM6|FSD1_MOUSE	-0.402199	0.799906
sp|Q7TPQ3|SHPRH_MOUSE	-0.621105	0.464683
sp|Q7TPV2|DZIP3_MOUSE	-0.410139	0.896129
sp|Q7TPV4|MBB1A_MOUSE	-0.395999	0.725202
sp|Q7TQC5|APTX_MOUSE	-0.0287963	0.988347
sp|Q7TQC7|GPTC2_MOUSE	0.194613	0.961342
sp|Q7TQE6|MACOI_MOUSE	0.106979	0.93529
sp|Q7TQF2|FBX10_MOUSE	-1.07126	0.895557
sp|Q7TQG1|PKHA6_MOUSE	-0.126885	0.915126
sp|Q7TQH0|ATX2L_MOUSE	0.112902	0.93529
sp|Q7TQK4|EXOS3_MOUSE	1.19056	0.180969
sp|Q7TSC1|PRC2A_MOUSE	0.456752	0.711842
sp|Q7TSH6|SCAF4_MOUSE	0.041073	0.984579
sp|Q7TSJ2|MAP6_MOUSE	-0.391702	0.713539
sp|Q7TSZ8|NACC1_MOUSE	0.0568248	0.970845
sp|Q7TT37|ELP1_MOUSE	-0.278675	0.753465
sp|Q7TT50|MRCKB_MOUSE	-0.0687679	0.947931
sp|Q80ST9|LCA5_MOUSE	-1.07593	0.355813
sp|Q80SY5|PR38B_MOUSE	1.02053	0.741481
sp|Q80T69|RSBN1_MOUSE	-0.484294	0.707528
sp|Q80TJ7|PHF8_MOUSE	0.76897	0.459037
sp|Q80TM6|R3HD2_MOUSE	1.14676	0.386005
sp|Q80TN4|DJC16_MOUSE	0.706153	0.697212
sp|Q80TN7|NAV3_MOUSE	-0.250507	0.905829
sp|Q80TR8|DCAF1_MOUSE	1.15083	0.67783
sp|Q80TV8|CLAP1_MOUSE	-0.0335008	0.98808
sp|Q80TY0|FNBP1_MOUSE	-0.448614	0.711842
sp|Q80U58|PUM2_MOUSE	2.77901	0.24602
sp|Q80U78|PUM1_MOUSE	1.33719	0.201849
sp|Q80U87|UBP8_MOUSE	-0.214605	0.937286
sp|Q80U93|NU214_MOUSE	0.338963	0.769498
sp|Q80UG5|SEPT9_MOUSE	-0.179557	0.91483
sp|Q80UM3|NAA15_MOUSE	-0.442482	0.877571
sp|Q80UM7|MOGS_MOUSE	-0.0908894	0.961342
sp|Q80UP3|DGKZ_MOUSE	0.257465	0.877571
sp|Q80UU1|ANKZ1_MOUSE	-0.728596	0.298508
sp|Q80UU2|RPP38_MOUSE	-0.201457	0.854546
sp|Q80UW5|MRCKG_MOUSE	-0.553704	0.82927
sp|Q80UW8|RPAB1_MOUSE	-0.44456	0.713539
sp|Q80V91|DTX3_MOUSE	-0.0103841	0.993374
sp|Q80VC9|CAMP3_MOUSE	-0.166703	0.873091
sp|Q80VD1|FA98B_MOUSE	0.122607	0.934735
sp|Q80VI1|TRI56_MOUSE	1.22982	0.192146
sp|Q80VL1|TDRKH_MOUSE	0.046639	0.980465
sp|Q80VP5|CL065_MOUSE	-0.478956	0.659198
sp|Q80VW7|AKNA_MOUSE	0.511395	0.894639
sp|Q80W00|PP1RA_MOUSE	-0.551583	0.657477
sp|Q80W14|PR40B_MOUSE	-1.22188	0.574929
sp|Q80WG5|LRC8A_MOUSE	-0.142882	0.961691
sp|Q80WJ7|LYRIC_MOUSE	-0.0299414	0.984579
sp|Q80WS3|FBLL1_MOUSE	0.60836	0.551974
sp|Q80WW9|DDRGK_MOUSE	0.218053	0.865636
sp|Q80X41|VRK1_MOUSE	0.254558	0.8574
sp|Q80X50|UBP2L_MOUSE	0.327046	0.809875
sp|Q80X73|PELO_MOUSE	0.180447	0.873091
sp|Q80X82|SYMPK_MOUSE	0.645659	0.828685
sp|Q80X85|RT07_MOUSE	0.980178	0.147175
sp|Q80XC2|TRM61_MOUSE	-0.781509	0.300283
sp|Q80XC6|NRDE2_MOUSE	-1.052	0.551974
sp|Q80XI3|IF4G3_MOUSE	0.595062	0.407373
sp|Q80XI4|PI42B_MOUSE	-0.347797	0.820217
sp|Q80XL6|ACD11_MOUSE	-0.998132	0.56991
sp|Q80XN0|BDH_MOUSE	0.582583	0.645249
sp|Q80XP8|FA76B_MOUSE	-0.502923	0.860862
sp|Q80Y44|DDX10_MOUSE	-0.136923	0.927347
sp|Q80Y81|RNZ2_MOUSE	0.577266	0.79888
sp|Q80YD1|SUV3_MOUSE	-0.37944	0.6689
sp|Q80YQ2|MED23_MOUSE	-0.475654	0.675062
sp|Q80YR4|ZN598_MOUSE	0.0407565	0.977421
sp|Q80YV3|TRRAP_MOUSE	-0.295639	0.86644
sp|Q80ZK0|RT10_MOUSE	0.677212	0.406381
sp|Q80ZV0|RNH2B_MOUSE	-0.443983	0.713539
sp|Q810A7|DDX42_MOUSE	0.51865	0.75589
sp|Q810D6|GRWD1_MOUSE	0.927746	0.338258
sp|Q810V0|MPP10_MOUSE	-0.542654	0.82927
sp|Q811S7|UBIP1_MOUSE	-0.941362	0.227644
sp|Q811U4|MFN1_MOUSE	0.334581	0.827172
sp|Q812A2|SRGP3_MOUSE	-0.489988	0.873091
sp|Q812E0|CPEB2_MOUSE;sp|Q7TN99|CPEB3_MOUSE	0.157342	0.958577
sp|Q8BFP9|PDK1_MOUSE	0.0742603	0.954957
sp|Q8BFQ4|WDR82_MOUSE	-0.773588	0.711842
sp|Q8BFR5|EFTU_MOUSE	0.193735	0.861644
sp|Q8BFU3|RN214_MOUSE	-0.828692	0.481001
sp|Q8BFV2|PCID2_MOUSE	0.101498	0.955547
sp|Q8BFY9|TNPO1_MOUSE	1.79825	0.0586693
sp|Q8BFZ9|ERLN2_MOUSE;sp|Q91X78|ERLN1_MOUSE	-0.544385	0.873091
sp|Q8BG17|NOL12_MOUSE	0.035761	0.98808
sp|Q8BG30|NELFA_MOUSE	-0.190234	0.932143
sp|Q8BG32|PSD11_MOUSE	0.335379	0.855973
sp|Q8BG40|KTNB1_MOUSE	-0.597789	0.776787
sp|Q8BG51|MIRO1_MOUSE	-0.313002	0.799662
sp|Q8BG81|PDIP3_MOUSE	0.559402	0.71833
sp|Q8BGA5|KRR1_MOUSE	-0.409774	0.82927
sp|Q8BGD9|IF4B_MOUSE	0.234274	0.933049
sp|Q8BGF3|WDR92_MOUSE	-0.371863	0.711842
sp|Q8BGF7|PAN2_MOUSE	0.704132	0.861644
sp|Q8BGH2|SAM50_MOUSE	-0.209944	0.94192
sp|Q8BGQ1|SPE39_MOUSE	0.249727	0.86644
sp|Q8BGQ7|SYAC_MOUSE	1.18128	0.450146
sp|Q8BGS1|E41L5_MOUSE	-0.348462	0.823727
sp|Q8BGT7|SPF30_MOUSE	0.148222	0.932143
sp|Q8BGW6|ST32A_MOUSE	0.0853587	0.959125
sp|Q8BH15|CNO10_MOUSE	0.845642	0.686195
sp|Q8BH43|WASF2_MOUSE	-0.294869	0.736106
sp|Q8BH57|WDR48_MOUSE	-0.257996	0.836602
sp|Q8BH59|CMC1_MOUSE	0.307953	0.804329
sp|Q8BH95|ECHM_MOUSE	0.729166	0.385071
sp|Q8BHB4|WDR3_MOUSE	0.794343	0.710303
sp|Q8BHC4|DCAKD_MOUSE	0.598826	0.609468
sp|Q8BHD7|PTBP3_MOUSE	0.926347	0.464683
sp|Q8BHG9|CGBP1_MOUSE	-0.552638	0.505894
sp|Q8BHJ9|SLU7_MOUSE	1.47932	0.657477
sp|Q8BHL3|TB10B_MOUSE	0.0156223	0.989122
sp|Q8BHL5|ELMO2_MOUSE	-1.00317	0.554813
sp|Q8BHN0|PPM1L_MOUSE	0.779584	0.505894
sp|Q8BHN1|TXLNG_MOUSE	-0.509401	0.711911
sp|Q8BHN5|RBM45_MOUSE	0.740622	0.385071
sp|Q8BHN7|CL029_MOUSE	-0.152754	0.876967
sp|Q8BHS3|RBM22_MOUSE	0.0558026	0.969402
sp|Q8BHY2|NOC4L_MOUSE	-0.151851	0.950377
sp|Q8BI72|CARF_MOUSE	0.631736	0.689691
sp|Q8BI84|TGO1_MOUSE	-0.0916379	0.98808
sp|Q8BIA4|FBXW8_MOUSE	-0.472358	0.55423
sp|Q8BIE6|FRM4A_MOUSE	-0.150044	0.876967
sp|Q8BIH0|SP130_MOUSE	-1.17061	0.204535
sp|Q8BIK4|DOCK9_MOUSE	-0.119744	0.937392
sp|Q8BIQ5|CSTF2_MOUSE	0.548488	0.656813
sp|Q8BJ05|ZC3HE_MOUSE	0.698523	0.726256
sp|Q8BJ90|ZN771_MOUSE	0.151071	0.914624
sp|Q8BJH1|ZC21A_MOUSE	0.195107	0.907608
sp|Q8BJL0|SMAL1_MOUSE	-0.173221	0.887717
sp|Q8BJS4|SUN2_MOUSE	-0.411864	0.82297
sp|Q8BJW6|EIF2A_MOUSE	-0.228089	0.828685
sp|Q8BK08|TMM11_MOUSE	0.0473919	0.980465
sp|Q8BK63|KC1A_MOUSE	0.518173	0.871524
sp|Q8BK67|RCC2_MOUSE	0.117875	0.915703
sp|Q8BK72|RT27_MOUSE	0.976973	0.16824
sp|Q8BKF1|RPOM_MOUSE	0.652361	0.611641
sp|Q8BKH7|SIN1_MOUSE	0.774358	0.560893
sp|Q8BKI2|TNR6B_MOUSE	0.265602	0.836602
sp|Q8BKW4|ZCHC4_MOUSE	0.470044	0.656703
sp|Q8BKX1|BAIP2_MOUSE	0.336874	0.711842
sp|Q8BKX6|SMG1_MOUSE	-0.148121	0.970975
sp|Q8BKZ9|ODPX_MOUSE	0.804123	0.902788
sp|Q8BL74|TF3C2_MOUSE	-0.764439	0.55423
sp|Q8BL97|SRSF7_MOUSE	-1.59196	0.10168
sp|Q8BLY2|SYTC2_MOUSE	-1.32408	0.128919
sp|Q8BM39|PRP18_MOUSE	1.0532	0.227644
sp|Q8BM55|TM214_MOUSE	-0.218193	0.852405
sp|Q8BMA6|SRP68_MOUSE	-0.35074	0.713776
sp|Q8BMB3|IF4E2_MOUSE	0.408002	0.7184
sp|Q8BMC4|NOP9_MOUSE	-0.104183	0.964104
sp|Q8BMF4|ODP2_MOUSE	-0.199579	0.980465
sp|Q8BMJ2|SYLC_MOUSE	-1.10469	0.190102
sp|Q8BMJ3|IF1AX_MOUSE;sp|Q60872|IF1A_MOUSE	0.166755	0.910365
sp|Q8BMK4|CKAP4_MOUSE	-0.506471	0.710303
sp|Q8BML9|SYQ_MOUSE	-0.957417	0.344637
sp|Q8BMQ2|TF3C4_MOUSE	-0.65774	0.575457
sp|Q8BMS1|ECHA_MOUSE	-0.436173	0.659014
sp|Q8BMZ5|SEN34_MOUSE	0.115659	0.955547
sp|Q8BNV1|TRM2A_MOUSE	-0.394468	0.651469
sp|Q8BP47|SYNC_MOUSE	0.799528	0.344637
sp|Q8BP48|MAP11_MOUSE	-0.382635	0.855973
sp|Q8BP67|RL24_MOUSE	0.346167	0.692568
sp|Q8BP71|RFOX2_MOUSE	1.30034	0.151576
sp|Q8BP92|RCN2_MOUSE	0.163352	0.905829
sp|Q8BPM2|M4K5_MOUSE	-0.204519	0.855663
sp|Q8BPP1|MB212_MOUSE;sp|O70299|MB211_MOUSE	0.162197	0.892981
sp|Q8BQ30|PPR18_MOUSE	-0.592329	0.809875
sp|Q8BQP8|RFIP4_MOUSE	-0.535626	0.648631
sp|Q8BQZ5|CPSF4_MOUSE	0.268564	0.82927
sp|Q8BRF7|SCFD1_MOUSE	-0.150912	0.88725
sp|Q8BRH0|TMTC3_MOUSE	-0.121538	0.975531
sp|Q8BRM2|GORAB_MOUSE	-0.248332	0.823904
sp|Q8BRT1|CLAP2_MOUSE	-0.355617	0.85915
sp|Q8BSP2|CNDH2_MOUSE	-1.13323	0.243357
sp|Q8BSS9|LIPA2_MOUSE	0.454254	0.742473
sp|Q8BSY0|ASPH_MOUSE	0.47234	0.598193
sp|Q8BSZ2|AP3S2_MOUSE	-0.323423	0.809875
sp|Q8BT07|CEP55_MOUSE	-0.0445881	0.98808
sp|Q8BTI8|SRRM2_MOUSE	0.395644	0.694115
sp|Q8BTM8|FLNA_MOUSE	-0.866395	0.593533
sp|Q8BTV1|TUSC3_MOUSE	-0.212577	0.874365
sp|Q8BTW3|EXOS6_MOUSE	0.383596	0.671139
sp|Q8BTW8|CK5P1_MOUSE	0.118457	0.94372
sp|Q8BTW9|PAK4_MOUSE	0.888117	0.648631
sp|Q8BU03|PWP2_MOUSE	0.844242	0.674586
sp|Q8BU11|TOX4_MOUSE	-0.800851	0.230307
sp|Q8BU14|SEC62_MOUSE	-0.0769437	0.969402
sp|Q8BU30|SYIC_MOUSE	-0.989764	0.215332
sp|Q8BU88|RM22_MOUSE	-0.0658811	0.950367
sp|Q8BUI3|LRWD1_MOUSE	-0.0105701	0.995133
sp|Q8BUN5|SMAD3_MOUSE	-0.261359	0.837238
sp|Q8BUV3|GEPH_MOUSE	1.08488	0.466898
sp|Q8BUV6|LSM11_MOUSE	0.415913	0.902788
sp|Q8BVE8|NSD2_MOUSE	-0.344072	0.896129
sp|Q8BVU0|LRCH3_MOUSE	0.049652	0.984579
sp|Q8BVY0|RL1D1_MOUSE	-0.354148	0.79
sp|Q8BW10|NOB1_MOUSE	0.661247	0.67291
sp|Q8BW41|PMGT2_MOUSE	0.408368	0.855559
sp|Q8BW56|GTDC1_MOUSE	-1.32552	0.56991
sp|Q8BWD8|CDK19_MOUSE	-0.464189	0.58933
sp|Q8BWG8|ARRB1_MOUSE	0.32917	0.902788
sp|Q8BWL5|RBMS3_MOUSE	-0.160812	0.916681
sp|Q8BWT1|THIM_MOUSE	-0.0857215	0.973425
sp|Q8BWT5|DIP2A_MOUSE	0.268907	0.855973
sp|Q8BWW4|LARP4_MOUSE	0.62534	0.861644
sp|Q8BWW9|PKN2_MOUSE	-0.0386849	0.984579
sp|Q8BWY3|ERF1_MOUSE	-0.122034	0.94192
sp|Q8BWZ3|NAA25_MOUSE	-0.222424	0.905829
sp|Q8BX09|RBBP5_MOUSE	-1.63576	0.0653562
sp|Q8BX10|PGAM5_MOUSE	-0.0701328	0.950377
sp|Q8BX17|GEMI5_MOUSE	0.369372	0.696026
sp|Q8BX90|FND3A_MOUSE	-0.293601	0.873091
sp|Q8BXK8|AGAP1_MOUSE	-0.257351	0.858481
sp|Q8BXR9|OSBL6_MOUSE	0.290629	0.82927
sp|Q8BXV2|BRI3B_MOUSE	-0.288126	0.837238
sp|Q8BXZ1|TMX3_MOUSE	-0.156729	0.892981
sp|Q8BYB9|PGLT1_MOUSE	0.405829	0.792299
sp|Q8BYC6|TAOK3_MOUSE	-0.244279	0.873091
sp|Q8BYK6|YTHD3_MOUSE	0.876361	0.401945
sp|Q8BYL4|SYYM_MOUSE	0.15022	0.90179
sp|Q8BYN5|FSD1L_MOUSE	0.174056	0.918435
sp|Q8BZ20|PAR12_MOUSE	1.22752	0.752919
sp|Q8BZ47|ZN609_MOUSE	-0.264561	0.910365
sp|Q8BZX4|SREK1_MOUSE	0.467777	0.826659
sp|Q8BZZ3|WWP1_MOUSE	0.89352	0.648631
sp|Q8C052|MAP1S_MOUSE	-1.15304	0.077067
sp|Q8C0C7|SYFA_MOUSE	-0.654347	0.656813
sp|Q8C0I1|ADAS_MOUSE	-0.413921	0.843413
sp|Q8C0M0|WDR59_MOUSE	0.0465203	0.980608
sp|Q8C0S1|DI3L1_MOUSE	0.766134	0.707528
sp|Q8C156|CND2_MOUSE	-0.754848	0.536286
sp|Q8C170|MYO9A_MOUSE	-0.904055	0.385071
sp|Q8C176|TAF2_MOUSE	-0.154863	0.930843
sp|Q8C181|MBNL2_MOUSE	-0.973057	0.351852
sp|Q8C1B1|CAMP2_MOUSE	0.0470529	0.981962
sp|Q8C1B7|SEP11_MOUSE	-0.232483	0.896129
sp|Q8C1S0|MED19_MOUSE	1.04955	0.409714
sp|Q8C2A2|SEN54_MOUSE	0.227028	0.902788
sp|Q8C2E4|PTCD1_MOUSE	1.37245	0.134739
sp|Q8C3F2|F120C_MOUSE	1.00343	0.30919
sp|Q8C3X4|GUF1_MOUSE	0.464155	0.802647
sp|Q8C3X8|LMF2_MOUSE	0.426225	0.86644
sp|Q8C460|ERI3_MOUSE	-1.02067	0.277245
sp|Q8C4J7|TBL3_MOUSE	0.86935	0.656659
sp|Q8C4X2|KC1G3_MOUSE;sp|Q8BVP5|KC1G2_MOUSE;sp|Q8BTH8|KC1G1_MOUSE	0.671756	0.748763
sp|Q8C4Y3|NELFB_MOUSE	1.57455	0.221362
sp|Q8C547|HTR5B_MOUSE	-0.427446	0.82927
sp|Q8C570|RAE1L_MOUSE	1.03651	0.241748
sp|Q8C5L3|CNOT2_MOUSE	0.550905	0.75873
sp|Q8C5L7|RBM34_MOUSE	0.604084	0.751353
sp|Q8C6B9|AROS_MOUSE	-0.184182	0.900176
sp|Q8C6G1|CF410_MOUSE	-0.884436	0.416161
sp|Q8C6G8|WDR26_MOUSE	0.359495	0.91538
sp|Q8C754|VPS52_MOUSE	-0.0571189	0.98808
sp|Q8C7E9|CSTFT_MOUSE	1.37438	0.6708
sp|Q8C7H1|MMAA_MOUSE	0.803688	0.632392
sp|Q8C7V3|UTP15_MOUSE	0.215251	0.861644
sp|Q8C7V8|CC134_MOUSE	0.209848	0.892981
sp|Q8C7X2|EMC1_MOUSE	-0.141064	0.910365
sp|Q8C8R3|ANK2_MOUSE	-0.728672	0.409714
sp|Q8C8U0|LIPB1_MOUSE	0.528713	0.76466
sp|Q8C9B9|DIDO1_MOUSE	-0.950461	0.385071
sp|Q8CAQ8|MIC60_MOUSE	-0.0198478	0.993302
sp|Q8CB44|GRAM4_MOUSE	0.124708	0.896259
sp|Q8CB77|ELOA1_MOUSE	0.0146618	0.99448
sp|Q8CBE3|WDR37_MOUSE	-1.08375	0.331431
sp|Q8CBW3|ABI1_MOUSE	-0.466251	0.689691
sp|Q8CBY1|SMAG1_MOUSE	-2.19048	0.107408
sp|Q8CBY3|LENG8_MOUSE	1.21242	0.484719
sp|Q8CCB4|VPS53_MOUSE	1.08046	0.331431
sp|Q8CCF0|PRP31_MOUSE	-0.190503	0.910365
sp|Q8CCI5|RYBP_MOUSE	-0.355774	0.717077
sp|Q8CCJ3|UFL1_MOUSE	0.0742073	0.955547
sp|Q8CCP0|NEMF_MOUSE	-0.755858	0.274167
sp|Q8CCS6|PABP2_MOUSE	0.229668	0.876967
sp|Q8CD10|MICU2_MOUSE	0.108147	0.918773
sp|Q8CD15|RIOX2_MOUSE	0.653668	0.759034
sp|Q8CDA1|SAC2_MOUSE	0.0309912	0.989122
sp|Q8CE46|PUS7L_MOUSE	0.415895	0.685173
sp|Q8CE96|TRM6_MOUSE	-0.665766	0.535627
sp|Q8CES0|NAA30_MOUSE	-0.19709	0.884448
sp|Q8CFE2|HPF1_MOUSE	-0.111482	0.91538
sp|Q8CFE3|RCOR1_MOUSE	0.0756352	0.972365
sp|Q8CFI7|RPB2_MOUSE	-0.420729	0.601821
sp|Q8CFQ3|AQR_MOUSE	0.406922	0.75149
sp|Q8CG46|SMC5_MOUSE	-0.214599	0.832489
sp|Q8CG47|SMC4_MOUSE	-0.197596	0.847507
sp|Q8CG48|SMC2_MOUSE	-0.182183	0.865636
sp|Q8CG76|ARK72_MOUSE	0.253924	0.93529
sp|Q8CGC4|LS14B_MOUSE	-0.0988781	0.937392
sp|Q8CGC6|RBM28_MOUSE	1.14891	0.297201
sp|Q8CGC7|SYEP_MOUSE	-0.798571	0.481001
sp|Q8CGF7|TCRG1_MOUSE	0.280838	0.85901
sp|Q8CGI1|F193A_MOUSE	-0.562738	0.450146
sp|Q8CGK3|LONM_MOUSE	0.657652	0.66479
sp|Q8CGP2|H2B1P_MOUSE;sp|Q8CGP1|H2B1K_MOUSE;sp|Q6ZWY9|H2B1C_MOUSE;sp|Q64525|H2B2B_MOUSE;sp|Q64478|H2B1H_MOUSE;sp|Q64475|H2B1B_MOUSE;sp|P10854|H2B1M_MOUSE;sp|P10853|H2B1F_MOUSE;sp|Q9D2U9|H2B3A_MOUSE;sp|Q8CGP0|H2B3B_MOUSE;sp|Q64524|H2B2E_MOUSE;sp|P70696|H2B1A_MOUSE	-0.208408	0.873091
sp|Q8CGY8|OGT1_MOUSE	-0.517192	0.682849
sp|Q8CGZ0|CHERP_MOUSE	1.77756	0.101247
sp|Q8CH02|SUGP1_MOUSE	-0.963586	0.713776
sp|Q8CH18|CCAR1_MOUSE	-0.666487	0.355813
sp|Q8CH25|SLTM_MOUSE	-0.335681	0.910365
sp|Q8CH77|NAV1_MOUSE	0.317801	0.887717
sp|Q8CHC4|SYNJ1_MOUSE	0.130974	0.937155
sp|Q8CHH9|SEPT8_MOUSE	-0.955613	0.6708
sp|Q8CHP5|PYM1_MOUSE	0.627468	0.409714
sp|Q8CHY6|P66A_MOUSE	-1.64332	0.428934
sp|Q8CHZ9|MTF1A_MOUSE;sp|B9EJ57|MTF1B_MOUSE	-1.27816	0.403711
sp|Q8CI08|SLAI2_MOUSE	-0.459319	0.87825
sp|Q8CI11|GNL3_MOUSE	-0.348718	0.733553
sp|Q8CI33|C19L1_MOUSE	-0.0737752	0.94495
sp|Q8CI71|VPS50_MOUSE	1.78932	0.114798
sp|Q8CI75|DI3L2_MOUSE	-0.260975	0.854546
sp|Q8CIE6|COPA_MOUSE	0.153176	0.892981
sp|Q8CIG8|ANM5_MOUSE	0.15903	0.876509
sp|Q8CII2|CD123_MOUSE	-0.404865	0.73183
sp|Q8CIL4|CA131_MOUSE	0.46988	0.873091
sp|Q8CIW5|PEO1_MOUSE	-0.481756	0.827172
sp|Q8CJ67|STAU2_MOUSE	0.42454	0.740786
sp|Q8CJG0|AGO2_MOUSE	0.0410125	0.977145
sp|Q8CJG1|AGO1_MOUSE	-0.020017	0.988626
sp|Q8JZM0|TFB1M_MOUSE	0.188254	0.901207
sp|Q8JZM7|CDC73_MOUSE	-0.179595	0.855973
sp|Q8JZN5|ACAD9_MOUSE	0.013275	0.993302
sp|Q8JZQ2|AFG32_MOUSE	-0.163676	0.910365
sp|Q8JZQ9|EIF3B_MOUSE	0.615319	0.685173
sp|Q8JZU2|TXTP_MOUSE	0.350253	0.653425
sp|Q8JZX4|SPF45_MOUSE	1.31824	0.190102
sp|Q8JZY4|MRPP3_MOUSE	-0.0749566	0.980465
sp|Q8JZZ6|AMERL_MOUSE	-0.317972	0.777365
sp|Q8K009|AL1L2_MOUSE	1.13886	0.711842
sp|Q8K012|FBP1L_MOUSE	1.65297	0.10795
sp|Q8K013|GTPBA_MOUSE	0.505755	0.724726
sp|Q8K019|BCLF1_MOUSE	0.692475	0.627387
sp|Q8K0G5|EIPR1_MOUSE	-0.0155555	0.995133
sp|Q8K0T0|RTN1_MOUSE	1.23876	0.227644
sp|Q8K0T4|KATL1_MOUSE	0.207999	0.901207
sp|Q8K0V4|CNOT3_MOUSE	0.428209	0.873091
sp|Q8K114|INT9_MOUSE	-0.556553	0.79
sp|Q8K1A6|C2D1A_MOUSE	0.904149	0.601821
sp|Q8K1C0|ANGE2_MOUSE	-0.490665	0.745545
sp|Q8K1E0|STX5_MOUSE	0.628154	0.710303
sp|Q8K1N1|PLPL8_MOUSE	0.408801	0.777675
sp|Q8K1N4|SPAS2_MOUSE	0.233393	0.873091
sp|Q8K1R3|PNPT1_MOUSE	0.27797	0.82927
sp|Q8K1X1|WDR11_MOUSE	0.4052	0.710303
sp|Q8K202|RPA49_MOUSE	-0.0835303	0.961691
sp|Q8K212|PACS1_MOUSE	-1.14423	0.167078
sp|Q8K224|NAT10_MOUSE	0.404102	0.814412
sp|Q8K268|ABCF3_MOUSE	0.46116	0.667561
sp|Q8K273|MMGT1_MOUSE	-1.09809	0.615655
sp|Q8K284|TF3C1_MOUSE	-0.487483	0.692496
sp|Q8K297|GT251_MOUSE	-0.330703	0.844476
sp|Q8K2B3|SDHA_MOUSE	0.841481	0.653425
sp|Q8K2C9|HACD3_MOUSE	0.553764	0.710303
sp|Q8K2F0|BRD3_MOUSE	-0.580555	0.55812
sp|Q8K2F8|LS14A_MOUSE	0.648522	0.558136
sp|Q8K2H2|OTU6B_MOUSE	-0.397959	0.843862
sp|Q8K2T8|PAF1_MOUSE	-0.329762	0.79888
sp|Q8K2X3|STN1_MOUSE	0.179292	0.90319
sp|Q8K2X8|TF2H5_MOUSE	-0.379662	0.873091
sp|Q8K2Z4|CND1_MOUSE	-0.484568	0.85901
sp|Q8K310|MATR3_MOUSE	0.289877	0.803571
sp|Q8K339|KIN17_MOUSE	0.307344	0.855973
sp|Q8K363|DDX18_MOUSE	0.400933	0.81194
sp|Q8K394|PLCL2_MOUSE	-0.870247	0.836693
sp|Q8K3A9|MEPCE_MOUSE	0.620713	0.609468
sp|Q8K3E5|AHI1_MOUSE	-1.43892	0.36327
sp|Q8K3J1|NDUS8_MOUSE	-4.50311	0.0520033
sp|Q8K3Y3|LN28A_MOUSE	0.387581	0.665895
sp|Q8K3Z9|PO121_MOUSE	-0.712782	0.711842
sp|Q8K409|DPOLB_MOUSE	-0.0045516	0.997541
sp|Q8K411|PREP_MOUSE	-1.66621	0.1149
sp|Q8K4B0|MTA1_MOUSE	-0.724405	0.601462
sp|Q8K4F6|NSUN5_MOUSE	0.666371	0.588451
sp|Q8K4K1|CETN4_MOUSE	-0.000750167	0.999284
sp|Q8K4L0|DDX54_MOUSE	-0.686665	0.6689
sp|Q8K4P0|WDR33_MOUSE	0.228718	0.880712
sp|Q8K4Q0|RPTOR_MOUSE	1.0318	0.276251
sp|Q8K4Q6|NEIL1_MOUSE	-0.618571	0.682849
sp|Q8K4X7|PLCD_MOUSE	-0.156673	0.892981
sp|Q8K4Z5|SF3A1_MOUSE	0.31079	0.827172
sp|Q8QZT1|THIL_MOUSE	-0.301335	0.851935
sp|Q8QZY1|EIF3L_MOUSE	0.51133	0.767848
sp|Q8QZY9|SF3B4_MOUSE	0.662423	0.804329
sp|Q8R001|MARE2_MOUSE	-0.507605	0.669567
sp|Q8R010|AIMP2_MOUSE	-1.20159	0.134739
sp|Q8R035|ICT1_MOUSE	0.167139	0.894674
sp|Q8R050|ERF3A_MOUSE	0.468733	0.786741
sp|Q8R081|HNRPL_MOUSE	-1.54649	0.056242
sp|Q8R0A0|T2FB_MOUSE	0.0329213	0.984579
sp|Q8R0F5|RBMX2_MOUSE	0.569094	0.835121
sp|Q8R0J7|VP37B_MOUSE	0.820379	0.82297
sp|Q8R0K4|CC137_MOUSE	1.76516	0.138199
sp|Q8R0K9|E2F4_MOUSE	-0.12956	0.894639
sp|Q8R0L9|TADA3_MOUSE	-0.0902161	0.972365
sp|Q8R0X7|SGPL1_MOUSE	0.154559	0.919374
sp|Q8R105|VP37C_MOUSE	-0.387749	0.794785
sp|Q8R127|SCPDL_MOUSE	0.496556	0.67291
sp|Q8R151|ZNFX1_MOUSE	0.0374554	0.979697
sp|Q8R191|SNG3_MOUSE	-0.336796	0.723105
sp|Q8R1A4|DOCK7_MOUSE	0.469553	0.71833
sp|Q8R1B4|EIF3C_MOUSE	0.277148	0.861644
sp|Q8R1F0|L10K_MOUSE	0.440103	0.873091
sp|Q8R1F9|RPP40_MOUSE	1.07976	0.420695
sp|Q8R1N0|ZN830_MOUSE	-0.153417	0.915703
sp|Q8R1Q8|DC1L1_MOUSE	-0.231602	0.933049
sp|Q8R2K4|TAF6L_MOUSE	0.410161	0.843862
sp|Q8R2N2|UTP4_MOUSE	0.34162	0.851935
sp|Q8R2R6|MTG1_MOUSE	0.223414	0.865636
sp|Q8R2T8|TF3C5_MOUSE	-0.397067	0.836602
sp|Q8R2U0|SEH1_MOUSE	0.347288	0.809875
sp|Q8R2U2|NEPRO_MOUSE	-0.185776	0.907774
sp|Q8R2Y8|PTH2_MOUSE	-0.655579	0.609468
sp|Q8R2Y9|SOSB1_MOUSE	0.395739	0.870284
sp|Q8R310|TMCC3_MOUSE	0.561703	0.773157
sp|Q8R323|RFC3_MOUSE	0.111239	0.937392
sp|Q8R326|PSPC1_MOUSE	0.205326	0.870284
sp|Q8R344|CCD12_MOUSE	0.48389	0.834995
sp|Q8R349|CDC16_MOUSE	-1.15932	0.526059
sp|Q8R3C6|RBM19_MOUSE	0.522853	0.685173
sp|Q8R3H7|HS2ST_MOUSE	-0.0584639	0.980465
sp|Q8R3J4|MTEF3_MOUSE	-0.202374	0.910365
sp|Q8R3K3|PTCD2_MOUSE	-0.284001	0.82927
sp|Q8R3L2|TCF25_MOUSE	-0.189207	0.881792
sp|Q8R3N1|NOP14_MOUSE	-0.0614847	0.972365
sp|Q8R3N6|THOC1_MOUSE	-0.329672	0.873091
sp|Q8R3S6|EXOC1_MOUSE	-0.177165	0.892981
sp|Q8R3Z5|CACB1_MOUSE;sp|Q8R0S4|CACB4_MOUSE;sp|Q8CC27|CACB2_MOUSE	0.184638	0.873091
sp|Q8R409|HEXI1_MOUSE	-0.00755806	0.995133
sp|Q8R418|DICER_MOUSE	0.200787	0.857465
sp|Q8R4X3|RBM12_MOUSE	1.42275	0.247848
sp|Q8R502|LRC8C_MOUSE	-0.656781	0.73448
sp|Q8R550|SH3K1_MOUSE	-0.725476	0.753465
sp|Q8R574|KPRB_MOUSE	-0.474584	0.713539
sp|Q8R5C5|ACTY_MOUSE	-0.0199752	0.989122
sp|Q8R5F3|OARD1_MOUSE	-0.267468	0.894639
sp|Q8R5H1|UBP15_MOUSE	-0.917361	0.711842
sp|Q8R5H6|WASF1_MOUSE	0.112552	0.910365
sp|Q8R5J9|PRAF3_MOUSE	-0.183195	0.876967
sp|Q8R5L3|VPS39_MOUSE	NA	NA
sp|Q8VBV3|EXOS2_MOUSE	0.408735	0.71833
sp|Q8VC03|EMAL3_MOUSE	-0.759532	0.190102
sp|Q8VC31|CCDC9_MOUSE	0.546263	0.670739
sp|Q8VC70|RBMS2_MOUSE	-0.527181	0.827172
sp|Q8VC85|LSM1_MOUSE	0.0741304	0.977421
sp|Q8VCB2|MED25_MOUSE	-0.908153	0.56991
sp|Q8VCD5|MED17_MOUSE	-0.891576	0.491243
sp|Q8VCD6|REEP2_MOUSE	-0.992466	0.263734
sp|Q8VCE9|PKHH3_MOUSE	0.593989	0.713776
sp|Q8VCG3|WDR74_MOUSE	0.401469	0.843862
sp|Q8VCH8|UBXN4_MOUSE	-0.216206	0.892981
sp|Q8VCM4|LIPT_MOUSE	-0.626409	0.471819
sp|Q8VCX5|MICU1_MOUSE	0.720564	0.73448
sp|Q8VD12|Z385A_MOUSE	-0.520354	0.551974
sp|Q8VD62|CK068_MOUSE	0.197771	0.873091
sp|Q8VD63|TSYL4_MOUSE	-0.0604519	0.980465
sp|Q8VDC0|SYLM_MOUSE	-0.0509501	0.98568
sp|Q8VDD5|MYH9_MOUSE	-0.316631	0.905829
sp|Q8VDG3|PARN_MOUSE	1.18809	0.125642
sp|Q8VDJ3|VIGLN_MOUSE	-0.102937	0.952559
sp|Q8VDM1|ZGPAT_MOUSE	0.836865	0.710303
sp|Q8VDM4|PSMD2_MOUSE	-0.116922	0.931256
sp|Q8VDM6|HNRL1_MOUSE	-0.143313	0.894639
sp|Q8VDN2|AT1A1_MOUSE;sp|Q6PIC6|AT1A3_MOUSE;sp|Q6PIE5|AT1A2_MOUSE	-0.200815	0.873091
sp|Q8VDP3|MICA1_MOUSE	-0.3604	0.873091
sp|Q8VDP4|CCAR2_MOUSE	0.47459	0.659014
sp|Q8VDP6|CDIPT_MOUSE	0.0897366	0.957394
sp|Q8VDR9|DOCK6_MOUSE	0.209159	0.873091
sp|Q8VDV8|MITD1_MOUSE	-0.076125	0.947931
sp|Q8VDW0|DX39A_MOUSE;sp|Q9Z1N5|DX39B_MOUSE	1.43358	0.404338
sp|Q8VDY9|CAAP1_MOUSE	1.10599	0.264338
sp|Q8VE18|SMG8_MOUSE	0.294201	0.757512
sp|Q8VE19|MIO_MOUSE	-0.0259256	0.988347
sp|Q8VE22|RT23_MOUSE	0.442869	0.638791
sp|Q8VE37|RCC1_MOUSE	0.097353	0.94495
sp|Q8VE62|PAIP1_MOUSE	1.6381	0.409714
sp|Q8VE73|CUL7_MOUSE	0.127628	0.934068
sp|Q8VE97|SRSF4_MOUSE	0.803629	0.409714
sp|Q8VEB1|GRK5_MOUSE	2.29169	0.574119
sp|Q8VEE4|RFA1_MOUSE	-0.00613421	0.9955
sp|Q8VEG4|EXD2_MOUSE	0.0179731	0.988347
sp|Q8VEK3|HNRPU_MOUSE	0.203796	0.85915
sp|Q8VEM8|MPCP_MOUSE	-0.0712662	0.950377
sp|Q8VH51|RBM39_MOUSE	0.274066	0.79888
sp|Q8VHE0|SEC63_MOUSE	-0.00510505	0.995759
sp|Q8VHE6|DYH5_MOUSE	0.291618	0.892981
sp|Q8VHH5|AGAP3_MOUSE	-0.386524	0.67291
sp|Q8VHK9|DHX36_MOUSE	0.785146	0.310804
sp|Q8VHR5|P66B_MOUSE	-1.27985	0.0991184
sp|Q8VHX6|FLNC_MOUSE	-0.115686	0.969402
sp|Q8VI33|TAF9_MOUSE;sp|Q6NZA9|TAF9B_MOUSE	-0.684999	0.558136
sp|Q8VI75|IPO4_MOUSE	0.545071	0.794785
sp|Q8VIJ6|SFPQ_MOUSE	-0.0927813	0.956445
sp|Q91V01|MBOA5_MOUSE	0.5434	0.870284
sp|Q91V04|TRAM1_MOUSE	0.187432	0.916681
sp|Q91V81|RBM42_MOUSE	0.237853	0.892981
sp|Q91V92|ACLY_MOUSE	-0.296247	0.88895
sp|Q91VC3|IF4A3_MOUSE	1.32809	0.237945
sp|Q91VC9|GHITM_MOUSE	-0.323335	0.871524
sp|Q91VD9|NDUS1_MOUSE	-0.502705	0.850087
sp|Q91VE6|MK67I_MOUSE	-0.816495	0.71833
sp|Q91VH2|SNX9_MOUSE	-0.0831737	0.969402
sp|Q91VI7|RINI_MOUSE	0.472861	0.834995
sp|Q91VJ1|AIM2_MOUSE	-0.215637	0.870284
sp|Q91VJ5|PQBP1_MOUSE	0.196407	0.851858
sp|Q91VK1|BZW2_MOUSE	-0.00850738	0.995133
sp|Q91VL8|TE2IP_MOUSE	-0.129777	0.956782
sp|Q91VM5|RMXL1_MOUSE	0.585238	0.551974
sp|Q91VN6|DDX41_MOUSE	0.576566	0.685173
sp|Q91VR2|ATPG_MOUSE	-0.689967	0.653425
sp|Q91VR5|DDX1_MOUSE	0.0699894	0.945667
sp|Q91VR7|MLP3A_MOUSE	-0.657066	0.710303
sp|Q91VR8|BRK1_MOUSE	-0.132774	0.950377
sp|Q91VT1|NSE2_MOUSE	-0.57716	0.829243
sp|Q91VT4|CBR4_MOUSE	0.361267	0.695327
sp|Q91VU7|PUS7_MOUSE	0.105837	0.94495
sp|Q91VW5|GOGA4_MOUSE	0.622537	0.900057
sp|Q91VX2|UBAP2_MOUSE	0.150859	0.910365
sp|Q91VY9|ZN622_MOUSE	-0.0818685	0.972365
sp|Q91W18|TDRD3_MOUSE	0.38191	0.853707
sp|Q91W39|NCOA5_MOUSE	0.889965	0.56991
sp|Q91W43|GCSP_MOUSE	0.0965279	0.933049
sp|Q91W50|CSDE1_MOUSE	-0.144905	0.902788
sp|Q91W59|RBMS1_MOUSE	-0.102154	0.94192
sp|Q91WC0|SETD3_MOUSE	-0.535819	0.710303
sp|Q91WD1|RPC4_MOUSE	-1.30181	0.270074
sp|Q91WD5|NDUS2_MOUSE	-0.759082	0.807699
sp|Q91WE6|CDKAL_MOUSE	-0.753199	0.807438
sp|Q91WG4|ELP2_MOUSE	-0.284329	0.82297
sp|Q91WJ8|FUBP1_MOUSE	1.16926	0.0553437
sp|Q91WK0|LRRF2_MOUSE	-0.774205	0.392771
sp|Q91WK2|EIF3H_MOUSE	0.301125	0.843241
sp|Q91WM1|STRBP_MOUSE	-0.0104905	0.993374
sp|Q91WN1|DNJC9_MOUSE	-0.659806	0.404615
sp|Q91WQ3|SYYC_MOUSE	-0.281296	0.811692
sp|Q91WQ5|TAF5L_MOUSE	0.216281	0.896091
sp|Q91WR3|ASCC2_MOUSE	0.687567	0.4725
sp|Q91WT4|DJC17_MOUSE	-0.66278	0.505069
sp|Q91WV0|NC2B_MOUSE	-1.04193	0.450146
sp|Q91X20|ASH2L_MOUSE	-1.54632	0.276251
sp|Q91XD6|VPS36_MOUSE	-0.105078	0.972671
sp|Q91XI1|DUS3L_MOUSE	1.67086	0.48384
sp|Q91XU3|PI42C_MOUSE	-0.0930954	0.956036
sp|Q91YD3|DCP1A_MOUSE	-1.08667	0.601821
sp|Q91YD9|WASL_MOUSE	0.433552	0.827172
sp|Q91YE3|EGLN1_MOUSE	-0.888571	0.385071
sp|Q91YE7|RBM5_MOUSE	0.907291	0.385071
sp|Q91YI4|ARRB2_MOUSE	0.254172	0.802647
sp|Q91YJ3|THYN1_MOUSE	-0.170833	0.910365
sp|Q91YJ5|IF2M_MOUSE	-0.00959285	0.995133
sp|Q91YK2|RRP1B_MOUSE	-0.64782	0.71833
sp|Q91YM4|FAKD4_MOUSE	0.351206	0.82927
sp|Q91YN9|BAG2_MOUSE	0.641882	0.601821
sp|Q91YQ5|RPN1_MOUSE	-0.364933	0.697212
sp|Q91YR5|EFNMT_MOUSE	2.08215	0.663397
sp|Q91YR7|PRP6_MOUSE	0.209661	0.896168
sp|Q91YT0|NDUV1_MOUSE	-0.856357	0.584779
sp|Q91YT7|YTHD2_MOUSE	0.672115	0.588451
sp|Q91YU8|SSF1_MOUSE	0.503609	0.71833
sp|Q91YW3|DNJC3_MOUSE	-0.666178	0.625026
sp|Q91Z31|PTBP2_MOUSE	0.277934	0.804329
sp|Q91Z67|SRGP2_MOUSE	-0.668449	0.276251
sp|Q91Z92|B3GT6_MOUSE	0.00476981	0.997541
sp|Q91ZD4|VANG2_MOUSE	0.514392	0.804381
sp|Q91ZP3|LPIN1_MOUSE	0.426268	0.823904
sp|Q91ZR2|SNX18_MOUSE	0.0727641	0.974335
sp|Q91ZS8|RED1_MOUSE	-0.341148	0.766595
sp|Q91ZU6|DYST_MOUSE	0.290265	0.947931
sp|Q91ZW3|SMCA5_MOUSE	-0.361313	0.683354
sp|Q920A7|AFG31_MOUSE	-0.0817049	0.95084
sp|Q920B9|SP16H_MOUSE	-1.90154	0.312434
sp|Q920F6|SMC1B_MOUSE	-0.229727	0.90319
sp|Q920L1|FADS1_MOUSE	-0.13422	0.932185
sp|Q921D4|MED6_MOUSE	-0.967877	0.247389
sp|Q921F2|TADBP_MOUSE	0.749515	0.284695
sp|Q921F4|HNRLL_MOUSE	-0.529894	0.541556
sp|Q921G6|LRCH4_MOUSE	1.84597	0.0628781
sp|Q921G8|GCP2_MOUSE	0.135305	0.919804
sp|Q921I2|KLDC4_MOUSE	0.351304	0.887185
sp|Q921I9|EXOS4_MOUSE	0.591604	0.579694
sp|Q921L3|TMCO1_MOUSE	-0.0442947	0.980608
sp|Q921M3|SF3B3_MOUSE	0.57802	0.473642
sp|Q921M4|GOGA2_MOUSE	-0.00361202	0.997541
sp|Q921N6|DDX27_MOUSE	0.316477	0.82297
sp|Q921X6|RPC6_MOUSE	-0.641984	0.558136
sp|Q921X9|PDIA5_MOUSE	0.0593281	0.965919
sp|Q921Y2|IMP3_MOUSE	0.660958	0.588451
sp|Q922B2|SYDC_MOUSE	-1.10008	0.147175
sp|Q922D8|C1TC_MOUSE	-0.166211	0.915703
sp|Q922E6|FAKD2_MOUSE	0.652208	0.60161
sp|Q922F4|TBB6_MOUSE	1.40603	0.215332
sp|Q922G2|FA76A_MOUSE	-0.248635	0.843862
sp|Q922H1|ANM3_MOUSE	0.0443526	0.969402
sp|Q922H2|PDK3_MOUSE	-0.531769	0.464683
sp|Q922J9|FACR1_MOUSE	-0.072842	0.962321
sp|Q922K7|NOP2_MOUSE	0.17958	0.910365
sp|Q922L6|NELFD_MOUSE	0.547434	0.831791
sp|Q922M7|ASHWN_MOUSE	0.607139	0.710303
sp|Q922Q1|MARC2_MOUSE	-0.442453	0.66479
sp|Q922Q2|RIOK1_MOUSE	-1.07818	0.227644
sp|Q922Q8|LRC59_MOUSE	-0.0940119	0.930206
sp|Q922Q9|CHID1_MOUSE	0.426435	0.694115
sp|Q922S8|KIF2C_MOUSE	-0.466107	0.752919
sp|Q922U1|PRPF3_MOUSE	-0.846748	0.361694
sp|Q922V4|PLRG1_MOUSE	0.0402095	0.984579
sp|Q922W5|P5CR1_MOUSE	0.767319	0.809875
sp|Q923B1|DBR1_MOUSE	1.34635	0.203829
sp|Q923D4|SF3B5_MOUSE	-0.120566	0.943433
sp|Q923D5|WBP11_MOUSE	0.0698678	0.961057
sp|Q923G2|RPAB3_MOUSE	-0.632495	0.807699
sp|Q923T9|KCC2G_MOUSE	0.206093	0.860862
sp|Q923Z3|MTO1_MOUSE	0.770577	0.629669
sp|Q924H2|MED15_MOUSE	-0.773532	0.409714
sp|Q924K8|MTA3_MOUSE	-0.52878	0.827172
sp|Q924L1|LTMD1_MOUSE	0.296326	0.861644
sp|Q924T2|RT02_MOUSE	0.413493	0.692496
sp|Q924W5|SMC6_MOUSE	-1.27775	0.301719
sp|Q925B0|PAWR_MOUSE	0.278758	0.910365
sp|Q925I1|ATAD3_MOUSE	0.178676	0.855973
sp|Q925J9|MED1_MOUSE	-0.606688	0.493604
sp|Q99020|ROAA_MOUSE	0.0660801	0.953771
sp|Q99104|MYO5A_MOUSE	-0.30881	0.827172
sp|Q99J09|MEP50_MOUSE	0.00154051	0.998335
sp|Q99J25|MRM1_MOUSE	0.446926	0.67783
sp|Q99J36|THUM1_MOUSE	0.192557	0.932143
sp|Q99J47|DRS7B_MOUSE	0.923291	0.385071
sp|Q99J56|DERL1_MOUSE	0.41341	0.744193
sp|Q99J62|RFC4_MOUSE	0.220368	0.877767
sp|Q99J95|CDK9_MOUSE	-0.0628427	0.961342
sp|Q99JB2|STML2_MOUSE	-0.602843	0.880712
sp|Q99JB8|PACN3_MOUSE	-0.701832	0.539633
sp|Q99JF8|PSIP1_MOUSE	-0.556724	0.526059
sp|Q99JH1|RP25L_MOUSE	0.531939	0.686788
sp|Q99JP0|M4K3_MOUSE	0.717006	0.616546
sp|Q99JR8|SMRD2_MOUSE	-0.498779	0.711842
sp|Q99JW4|LIMS1_MOUSE	-0.392237	0.799662
sp|Q99JX4|EIF3M_MOUSE	0.512116	0.756299
sp|Q99JX7|NXF1_MOUSE	0.596311	0.683354
sp|Q99JY0|ECHB_MOUSE	-0.0742635	0.94495
sp|Q99JY9|ARP3_MOUSE	1.13258	0.441398
sp|Q99K28|ARFG2_MOUSE	-0.518847	0.6708
sp|Q99K43|PRC1_MOUSE	-0.393686	0.804329
sp|Q99K48|NONO_MOUSE	0.142903	0.931359
sp|Q99K74|MED24_MOUSE	-0.337194	0.733553
sp|Q99K95|RTF2_MOUSE	-0.144304	0.902788
sp|Q99KB8|GLO2_MOUSE	1.40732	0.241847
sp|Q99KF1|TMED9_MOUSE	-1.53156	0.82297
sp|Q99KG3|RBM10_MOUSE	0.639767	0.601462
sp|Q99KI0|ACON_MOUSE	-0.696698	0.79
sp|Q99KI3|EMC3_MOUSE	0.0705385	0.969838
sp|Q99KJ8|DCTN2_MOUSE	0.585746	0.795894
sp|Q99KK2|NEUA_MOUSE	-0.129908	0.950367
sp|Q99KK9|SYHM_MOUSE	2.08553	0.284695
sp|Q99KP6|PRP19_MOUSE	-0.274892	0.770983
sp|Q99KV1|DJB11_MOUSE	0.527653	0.575457
sp|Q99KW3|TARA_MOUSE	-0.548386	0.601821
sp|Q99KX1|MLF2_MOUSE	0.358222	0.828685
sp|Q99L43|CDS2_MOUSE	-0.03866	0.980465
sp|Q99L45|IF2B_MOUSE	-0.63009	0.438021
sp|Q99LB0|TDIF1_MOUSE	-0.303145	0.843862
sp|Q99LB2|DHRS4_MOUSE	-0.171196	0.892981
sp|Q99LC2|CSTF1_MOUSE	0.872151	0.468704
sp|Q99LC5|ETFA_MOUSE	0.99588	0.546782
sp|Q99LD9|EI2BB_MOUSE	-1.22981	0.120201
sp|Q99LE6|ABCF2_MOUSE	0.0781036	0.94636
sp|Q99LF4|RTCB_MOUSE	0.408114	0.624788
sp|Q99LG0|UBP16_MOUSE	-0.469662	0.786741
sp|Q99LH1|NOG2_MOUSE	0.191925	0.900057
sp|Q99LI5|ZN281_MOUSE	0.554506	0.601462
sp|Q99LI7|CSTF3_MOUSE	0.467143	0.658885
sp|Q99LI9|CLP1_MOUSE	0.143162	0.91483
sp|Q99LL5|PWP1_MOUSE	0.419598	0.79
sp|Q99LM2|CK5P3_MOUSE	-0.415082	0.706599
sp|Q99LM9|TADA1_MOUSE	0.258882	0.862167
sp|Q99LT0|DPY30_MOUSE	-1.19442	0.588451
sp|Q99LX0|PARK7_MOUSE	-0.123335	0.956445
sp|Q99M04|LIAS_MOUSE	0.030575	0.985416
sp|Q99M31|HSP7E_MOUSE	-0.621791	0.420695
sp|Q99M87|DNJA3_MOUSE	0.358871	0.710303
sp|Q99ME2|WDR6_MOUSE	0.303378	0.736106
sp|Q99ME9|NOG1_MOUSE	-0.113867	0.932375
sp|Q99MI1|RB6I2_MOUSE	-0.00988213	0.99411
sp|Q99MJ9|DDX50_MOUSE	0.393357	0.818487
sp|Q99MK8|ARBK1_MOUSE	0.0993857	0.950377
sp|Q99MN1|SYK_MOUSE	-1.16165	0.276251
sp|Q99MP8|BRAP_MOUSE	-1.31667	0.375647
sp|Q99MR1|GGYF1_MOUSE	0.561832	0.473642
sp|Q99MR6|SRRT_MOUSE	0.537423	0.744408
sp|Q99MR8|MCCA_MOUSE	0.190081	0.937155
sp|Q99MU3|DSRAD_MOUSE	0.100854	0.930206
sp|Q99N87|RT05_MOUSE	0.923813	0.403711
sp|Q99N94|RM09_MOUSE	-0.272589	0.861644
sp|Q99N96|RM01_MOUSE	-0.0343352	0.984579
sp|Q99NB9|SF3B1_MOUSE	0.606284	0.401945
sp|Q99NF3|CEP41_MOUSE	0.867843	0.60558
sp|Q99NH0|ANR17_MOUSE	-0.380436	0.697212
sp|Q99NH2|PARD3_MOUSE	-0.122789	0.924714
sp|Q99PG2|OGFR_MOUSE	0.00375228	0.998067
sp|Q99PL5|RRBP1_MOUSE	-0.31231	0.855973
sp|Q99PP2|ZN318_MOUSE	-0.160321	0.967647
sp|Q99PU8|DHX30_MOUSE	0.200431	0.843862
sp|Q99PV0|PRP8_MOUSE	0.327363	0.809875
sp|Q9CPP0|NPM3_MOUSE	-0.00215981	0.999284
sp|Q9CPQ1|COX6C_MOUSE	-0.591585	0.668617
sp|Q9CPR1|RWDD4_MOUSE	-0.545733	0.588451
sp|Q9CPR4|RL17_MOUSE	0.433482	0.601462
sp|Q9CPR5|RM15_MOUSE	1.38096	0.227284
sp|Q9CPR8|NSE3_MOUSE	-0.510455	0.551974
sp|Q9CPS7|PNO1_MOUSE	0.574506	0.56991
sp|Q9CPT5|NOP16_MOUSE	0.472322	0.75589
sp|Q9CPW4|ARPC5_MOUSE	0.821218	0.575457
sp|Q9CPW7|ZMAT2_MOUSE	-0.441228	0.851935
sp|Q9CQ18|RNH2C_MOUSE	-0.283665	0.913415
sp|Q9CQ21|MCTS2_MOUSE	-0.798844	0.713539
sp|Q9CQ40|RM49_MOUSE	0.528486	0.598213
sp|Q9CQ49|NCBP2_MOUSE	0.680827	0.700648
sp|Q9CQ62|DECR_MOUSE	1.97986	0.0559897
sp|Q9CQ69|QCR8_MOUSE	-0.67379	0.682092
sp|Q9CQ71|RFA3_MOUSE	0.0751607	0.947931
sp|Q9CQ79|TXND9_MOUSE	-0.172641	0.970975
sp|Q9CQ80|VPS25_MOUSE	-0.725851	0.799662
sp|Q9CQA3|SDHB_MOUSE	0.0442267	0.980465
sp|Q9CQA5|MED4_MOUSE	0.619865	0.794785
sp|Q9CQA9|NTPCR_MOUSE	0.312407	0.77823
sp|Q9CQC6|BZW1_MOUSE	-1.43167	0.185305
sp|Q9CQD4|CH1B2_MOUSE;sp|Q99LU0|CH1B1_MOUSE	0.0418488	0.984579
sp|Q9CQE6|ASF1A_MOUSE	-0.0290868	0.98808
sp|Q9CQE8|RTRAF_MOUSE	0.237183	0.804329
sp|Q9CQF0|RM11_MOUSE	1.05539	0.450146
sp|Q9CQF4|CF203_MOUSE	-0.38627	0.752919
sp|Q9CQG2|MET16_MOUSE	-0.64835	0.41326
sp|Q9CQH3|NDUB5_MOUSE	-0.0148484	0.995133
sp|Q9CQH8|RPP14_MOUSE	-0.016738	0.995133
sp|Q9CQI7|RU2B_MOUSE	0.161684	0.948838
sp|Q9CQI9|MED30_MOUSE	0.106624	0.956445
sp|Q9CQJ2|PIHD1_MOUSE	-0.206465	0.837516
sp|Q9CQJ4|RING2_MOUSE	-0.0500178	0.984579
sp|Q9CQJ6|DENR_MOUSE	-0.742972	0.243357
sp|Q9CQK7|RWDD1_MOUSE	-0.20034	0.934068
sp|Q9CQL1|MGN2_MOUSE;sp|P61327|MGN_MOUSE	NA	NA
sp|Q9CQQ4|GEMI2_MOUSE	-0.504969	0.669775
sp|Q9CQQ7|AT5F1_MOUSE	-1.2129	0.809875
sp|Q9CQR2|RS21_MOUSE	2.05938	0.0512501
sp|Q9CQS2|NOP10_MOUSE	-0.0973894	0.970304
sp|Q9CQS5|RIOK2_MOUSE	0.416443	0.804381
sp|Q9CQS8|SC61B_MOUSE	-0.160845	0.94495
sp|Q9CQT2|RBM7_MOUSE	0.158117	0.91483
sp|Q9CQU3|RER1_MOUSE	-0.0303882	0.98808
sp|Q9CQU5|ZWINT_MOUSE	0.137921	0.919374
sp|Q9CQV1|TIM16_MOUSE	0.082843	0.947931
sp|Q9CQV8|1433B_MOUSE	-0.128728	0.910365
sp|Q9CQY2|RAMAC_MOUSE	0.790183	0.656378
sp|Q9CQY5|MAGT1_MOUSE	-0.424445	0.767292
sp|Q9CQY6|UQCC2_MOUSE	0.293997	0.75149
sp|Q9CQZ5|NDUA6_MOUSE	0.312706	0.880884
sp|Q9CQZ7|RPC10_MOUSE	-1.02329	0.401945
sp|Q9CR02|TMA16_MOUSE	-0.206464	0.821174
sp|Q9CR08|RPP29_MOUSE	0.417207	0.776684
sp|Q9CR41|HYPK_MOUSE	0.16691	0.892981
sp|Q9CR57|RL14_MOUSE	0.980956	0.201849
sp|Q9CR62|M2OM_MOUSE	0.333054	0.752919
sp|Q9CR67|TMM33_MOUSE	0.620308	0.534527
sp|Q9CR68|UCRI_MOUSE	-0.533102	0.551974
sp|Q9CR80|FA32A_MOUSE	0.126743	0.937286
sp|Q9CRA8|EXOS5_MOUSE	0.473911	0.588451
sp|Q9CRB2|NHP2_MOUSE	0.581543	0.653425
sp|Q9CRB6|TPPP3_MOUSE	-0.103156	0.970304
sp|Q9CRB9|MIC19_MOUSE	0.374925	0.88895
sp|Q9CRD2|EMC2_MOUSE	-0.335671	0.753465
sp|Q9CSH3|RRP44_MOUSE	-0.178546	0.943272
sp|Q9CSN1|SNW1_MOUSE	0.363413	0.855973
sp|Q9CU62|SMC1A_MOUSE	-0.0933337	0.946306
sp|Q9CU65|ZMYM2_MOUSE;sp|Q3U2E2|ZMYM5_MOUSE	-0.14749	0.910365
sp|Q9CVB6|ARPC2_MOUSE	1.00159	0.473642
sp|Q9CW03|SMC3_MOUSE	0.0147807	0.992847
sp|Q9CW46|RAVR1_MOUSE	0.594581	0.800947
sp|Q9CWF2|TBB2B_MOUSE	-0.10058	0.933049
sp|Q9CWJ9|PUR9_MOUSE	2.06592	0.332487
sp|Q9CWK3|CD2B2_MOUSE	-0.203927	0.877571
sp|Q9CWL8|CTBL1_MOUSE	-0.363543	0.710303
sp|Q9CWN7|CNO11_MOUSE	-0.292225	0.90319
sp|Q9CWP8|DPOD4_MOUSE	-0.139389	0.91483
sp|Q9CWS4|INT11_MOUSE	1.01065	0.473642
sp|Q9CWT6|DDX28_MOUSE	0.15168	0.886727
sp|Q9CWU6|UQCC1_MOUSE	0.72318	0.430431
sp|Q9CWV6|PKRI1_MOUSE	0.462207	0.836396
sp|Q9CWW6|PIN4_MOUSE	0.210063	0.860862
sp|Q9CWX4|RUSD4_MOUSE	1.02091	0.409714
sp|Q9CWX9|DDX47_MOUSE	0.389823	0.871524
sp|Q9CWY8|RNH2A_MOUSE	-0.318008	0.873091
sp|Q9CWZ3|RBM8A_MOUSE	1.27762	0.211334
sp|Q9CX30|YIF1B_MOUSE	-0.570439	0.56991
sp|Q9CX53|GEMI6_MOUSE	0.212266	0.91483
sp|Q9CX83|ARMX1_MOUSE	-0.343117	0.832489
sp|Q9CXG3|PPIL4_MOUSE	-0.076625	0.948838
sp|Q9CXI5|MANF_MOUSE	-0.123524	0.941387
sp|Q9CXJ1|SYEM_MOUSE	1.03794	0.468704
sp|Q9CXK9|RBM33_MOUSE	0.19775	0.894639
sp|Q9CXL3|CG050_MOUSE	1.82871	0.0589878
sp|Q9CXU0|MED10_MOUSE	-0.249331	0.836693
sp|Q9CXU1|MED31_MOUSE	-0.572859	0.645853
sp|Q9CXW2|RT22_MOUSE	1.19226	0.4865
sp|Q9CXW3|CYBP_MOUSE	0.542583	0.706599
sp|Q9CXW4|RL11_MOUSE	0.337282	0.759034
sp|Q9CXY6|ILF2_MOUSE	-0.195479	0.873091
sp|Q9CXZ1|NDUS4_MOUSE	1.25172	0.565394
sp|Q9CY16|RT28_MOUSE	1.16499	0.48384
sp|Q9CY21|BUD23_MOUSE	-0.656706	0.88569
sp|Q9CY27|TECR_MOUSE	0.782756	0.397152
sp|Q9CY28|GTPB8_MOUSE	-0.28295	0.79888
sp|Q9CY50|SSRA_MOUSE	-0.405158	0.745545
sp|Q9CY57|CHTOP_MOUSE	0.971776	0.659198
sp|Q9CY58|PAIRB_MOUSE	0.733662	0.235194
sp|Q9CY66|GAR1_MOUSE	0.877128	0.648631
sp|Q9CYA6|ZCHC8_MOUSE	0.806954	0.748763
sp|Q9CYG7|TOM34_MOUSE	0.0705615	0.967647
sp|Q9CYH6|RRS1_MOUSE	0.490201	0.777675
sp|Q9CYI0|NJMU_MOUSE	-0.0219746	0.992854
sp|Q9CYI4|LUC7L_MOUSE	0.503603	0.696026
sp|Q9CYK1|SYWM_MOUSE	-1.14662	0.269582
sp|Q9CYL5|GAPR1_MOUSE	-0.280165	0.828685
sp|Q9CYN2|SPCS2_MOUSE	-0.361245	0.769498
sp|Q9CYR0|SSBP_MOUSE	0.418321	0.601821
sp|Q9CYX7|RRP15_MOUSE	-0.104921	0.975888
sp|Q9CZ28|SNF8_MOUSE	-0.00426267	0.997541
sp|Q9CZ30|OLA1_MOUSE	-0.369253	0.894639
sp|Q9CZ83|RM55_MOUSE	-0.185685	0.962321
sp|Q9CZ91|SRFB1_MOUSE	-1.66611	0.227644
sp|Q9CZ96|ZCRB1_MOUSE	1.70528	0.0579343
sp|Q9CZB3|THUM2_MOUSE	-1.87123	0.0982987
sp|Q9CZD3|GARS_MOUSE	-0.376558	0.847507
sp|Q9CZD5|IF3M_MOUSE	0.330636	0.93529
sp|Q9CZM2|RL15_MOUSE	1.23567	0.0867606
sp|Q9CZN7|GLYM_MOUSE	-0.158899	0.915703
sp|Q9CZT4|RPC5_MOUSE	-1.13395	0.308059
sp|Q9CZT6|CMS1_MOUSE	-0.533007	0.779687
sp|Q9CZU3|MTREX_MOUSE	0.146173	0.892981
sp|Q9CZU4|ERAL1_MOUSE	-0.125518	0.900176
sp|Q9CZU6|CISY_MOUSE	0.350941	0.835923
sp|Q9CZW5|TOM70_MOUSE	-0.33494	0.794785
sp|Q9CZX0|ELP3_MOUSE	-0.126056	0.931645
sp|Q9CZX9|EMC4_MOUSE	-0.21016	0.861644
sp|Q9D024|CCD47_MOUSE	-0.144384	0.910365
sp|Q9D032|SSBP3_MOUSE;sp|Q9CYZ8|SSBP2_MOUSE	1.2822	0.481001
sp|Q9D051|ODPB_MOUSE	0.283261	0.967647
sp|Q9D0B0|SRSF9_MOUSE	1.51359	0.101762
sp|Q9D0B6|PBDC1_MOUSE	-0.84629	0.438575
sp|Q9D0D3|PAPD1_MOUSE	0.232992	0.91483
sp|Q9D0D4|DIM1_MOUSE	0.300533	0.82927
sp|Q9D0D5|T2EA_MOUSE	-0.490409	0.55423
sp|Q9D0F4|NKAP_MOUSE	-0.0390241	0.984579
sp|Q9D0F6|RFC5_MOUSE	0.143145	0.93529
sp|Q9D0G0|RT30_MOUSE	0.026561	0.98808
sp|Q9D0I8|MRT4_MOUSE	-0.110747	0.934735
sp|Q9D0I9|SYRC_MOUSE	-1.15223	0.162192
sp|Q9D0K2|SCOT1_MOUSE	2.55859	0.409714
sp|Q9D0L8|MCES_MOUSE	0.715188	0.713539
sp|Q9D0M0|EXOS7_MOUSE	0.200928	0.852405
sp|Q9D0M1|KPRA_MOUSE	-0.280567	0.82927
sp|Q9D0M3|CY1_MOUSE	-0.689734	0.67291
sp|Q9D0R2|SYTC_MOUSE	-0.140563	0.93529
sp|Q9D0R4|DDX56_MOUSE	0.282132	0.843413
sp|Q9D0R8|LSM12_MOUSE	0.20388	0.877571
sp|Q9D0T1|NH2L1_MOUSE	0.309699	0.777675
sp|Q9D136|OGFD3_MOUSE	-0.561973	0.7184
[truncated: 394 more rows]
