# Supplementary material for: High-throughput identification of RNA localization elements in neuronal cells
Source: Nucleic Acids Res. 2022 Sep 15;50(18):10626–42. doi: 10.1093/nar/gkac763 (PMC9561290; doi:10.1093/nar/gkac763)
Supplement: gkac763_Supplemental_Files [file gkac763_supplemental_files.zip › TableS6.xlsx]

## Sheet: TableS6
ProteinName	log2FC	adj.P.Val
sp|O88569|ROA2_MOUSE	1.98116	0.0161199
sp|P62305|RUXE_MOUSE	2.93363	0.00452755
sp|P62307|RUXF_MOUSE	2.44965	0.0411838
sp|P68040|RACK1_MOUSE	2.89337	0.00452755
sp|Q05CL8|LARP7_MOUSE	1.97722	0.0411838
sp|Q3UQ84|SYTM_MOUSE	2.35261	0.041832
sp|Q3V3R1|C1TM_MOUSE	-1.63517	0.0373436
sp|Q5FWH2|UNKL_MOUSE	5.20067	0.00452755
sp|Q61474|MSI1H_MOUSE	2.16775	0.0411838
sp|Q62241|RU1C_MOUSE	3.77688	0.00452755
sp|Q62376|RU17_MOUSE	3.39228	0.00452755
sp|Q6NVF9|CPSF6_MOUSE	1.50207	0.0411838
sp|Q6PB66|LPPRC_MOUSE	-1.74755	0.0373436
sp|Q811U4|MFN1_MOUSE	-1.85111	0.0477458
sp|Q8BG05|ROA3_MOUSE	1.57087	0.0411838
sp|Q8BL48|UNK_MOUSE	4.84355	0.00452755
sp|Q8BY02|NKRF_MOUSE	-3.62568	0.0149828
sp|Q8CIN6|CELF3_MOUSE	2.12221	0.0439103
sp|Q922Q4|P5CR2_MOUSE	2.87244	0.0368717
sp|Q924W5|SMC6_MOUSE	-2.52022	0.0411838
sp|Q9CX86|ROA0_MOUSE	1.75889	0.0290195
sp|Q9JKN6|NOVA1_MOUSE	-2.56967	0.00452755
sp|Q9QYS9|QKI_MOUSE	2.14868	0.0285953
sp|Q9CQL1|MGN2_MOUSE;sp|P61327|MGN_MOUSE	NA	NA
sp|Q9R020|ZRAB2_MOUSE	NA	NA
REV__sp|A2ARZ3|FSIP2_MOUSE	-3.1453	0.349799
REV__sp|P0C5E4|PTPRQ_MOUSE	1.7771	0.73299
REV__sp|P54310|LIPS_MOUSE	-0.450268	0.973337
REV__sp|Q60675|LAMA2_MOUSE	1.5371	0.417198
REV__sp|Q66X19|NAL4E_MOUSE	1.02202	0.875218
REV__sp|Q80YV3|TRRAP_MOUSE	-0.646642	0.936474
REV__sp|Q91ZU6|DYST_MOUSE	0.748872	0.562734
REV__sp|Q9CYT6|CAP2_MOUSE	0.530238	0.973337
REV__sp|Q9DA73|CCD89_MOUSE	-0.60927	0.681506
REV__sp|Q9JKM7|RAB37_MOUSE	2.8193	0.378412
REV__sp|Q9QXL1|KI21B_MOUSE	-1.37669	0.939245
sp|A2A432|CUL4B_MOUSE	-0.66749	0.880986
sp|A2A4P0|DHX8_MOUSE	0.224025	0.979741
sp|A2A6A1|GPTC8_MOUSE	-0.653644	0.926412
sp|A2A6Q5|CDC27_MOUSE	-0.0675582	0.985346
sp|A2A6T1|CDR2L_MOUSE	-0.750283	0.942651
sp|A2A9R3|MAGB4_MOUSE	-0.585532	0.942651
sp|A2ABV5|MED14_MOUSE	-0.190415	0.979741
sp|A2ADA5|PUSL1_MOUSE	1.14704	0.344763
sp|A2AF47|DOC11_MOUSE	-0.307197	0.953176
sp|A2AG50|MA7D2_MOUSE	-0.0453402	0.996877
sp|A2AGH6|MED12_MOUSE	-0.597848	0.759183
sp|A2AGT5|CKAP5_MOUSE	-0.239869	0.979741
sp|A2AHC3|CAMP1_MOUSE	0.0855329	0.979741
sp|A2AJI0|MA7D1_MOUSE	0.170746	0.979741
sp|A2ALW5|DJC25_MOUSE	0.642405	0.812129
sp|A2AM29|AF9_MOUSE	-0.388454	0.973337
sp|A2AN08|UBR4_MOUSE	0.0540063	0.995991
sp|A2APV2|FMNL2_MOUSE	0.109	0.979741
sp|A2AR02|PPIG_MOUSE	1.17951	0.92134
sp|A2AWP8|ARGAL_MOUSE	-0.0721515	0.996901
sp|A2BDX3|MOCS3_MOUSE	-0.320217	0.950026
sp|A2BE28|LAS1L_MOUSE	0.216562	0.979741
sp|A2BH40|ARI1A_MOUSE	-0.129507	0.979741
sp|A2RSY6|TRM1L_MOUSE	-0.199172	0.979741
sp|A2RT67|DEND3_MOUSE	-0.791102	0.678561
sp|A2RTL5|RSRC2_MOUSE	-0.523437	0.92134
sp|B1ARW8|CA122_MOUSE	-0.572027	0.838954
sp|B1AY10|NFX1_MOUSE	0.379534	0.979741
sp|B1AZI6|THOC2_MOUSE	-0.0531314	0.991504
sp|B2RQC6|PYR1_MOUSE	0.350786	0.979741
sp|B2RR83|YTDC2_MOUSE	-0.200594	0.979741
sp|B2RWS6|EP300_MOUSE	-0.0609711	0.98862
sp|B2RX14|TUT4_MOUSE	-0.139216	0.979741
sp|B2RY56|RBM25_MOUSE	0.462108	0.942651
sp|B9EJ86|OSBL8_MOUSE	-0.367468	0.970279
sp|D3YXK1|SAMD1_MOUSE	-0.23696	0.979741
sp|D3YXK2|SAFB1_MOUSE	1.02148	0.550413
sp|D3YYU8|OBSL1_MOUSE	-0.0738467	0.988774
sp|E1U8D0|SOGA1_MOUSE	0.529931	0.942086
sp|E9PVA8|GCN1_MOUSE	0.00432335	0.999098
sp|E9PYL2|PRR12_MOUSE	-1.0903	0.735916
sp|E9PZJ8|ASCC3_MOUSE	0.386516	0.946089
sp|E9Q1P8|I2BP2_MOUSE	0.3922	0.979741
sp|E9Q394|AKP13_MOUSE	0.110871	0.991504
sp|E9Q4Z2|ACACB_MOUSE	1.07463	0.496536
sp|E9Q555|RN213_MOUSE	-0.471026	0.92134
sp|E9Q557|DESP_MOUSE	0.558351	0.979741
sp|E9Q5F9|SETD2_MOUSE	-1.5785	0.22378
sp|E9Q6J5|BD1L1_MOUSE	-0.114314	0.979741
sp|E9Q8D0|DJC21_MOUSE	-0.141244	0.979741
sp|E9QAM5|HELZ2_MOUSE	1.49112	0.42835
sp|F8VPU2|FARP1_MOUSE	-0.141777	0.979741
sp|G3XA57|RFIP2_MOUSE	-0.836888	0.867216
sp|G5E829|AT2B1_MOUSE;sp|Q6Q477|AT2B4_MOUSE	0.0200161	0.996901
sp|G5E870|TRIPC_MOUSE	-0.455915	0.942651
sp|G5E8K5|ANK3_MOUSE	0.0316845	0.995991
sp|O08547|SC22B_MOUSE	0.519561	0.942086
sp|O08553|DPYL2_MOUSE	0.654054	0.936474
sp|O08579|EMD_MOUSE	0.595451	0.792794
sp|O08582|GTPB1_MOUSE	-0.318571	0.936474
sp|O08583|THOC4_MOUSE	0.223785	0.979741
sp|O08638|MYH11_MOUSE	-1.61519	0.362892
sp|O08663|MAP2_MOUSE	-0.138603	0.979741
sp|O08664|BCL7C_MOUSE	-0.307997	0.942086
sp|O08715|AKAP1_MOUSE	0.747434	0.785074
sp|O08739|AMPD3_MOUSE	-0.645431	0.952505
sp|O08749|DLDH_MOUSE	0.0965484	0.996901
sp|O08756|HCD2_MOUSE	-0.183056	0.979741
sp|O08760|OGG1_MOUSE	-0.402605	0.979741
sp|O08784|TCOF_MOUSE	-0.34268	0.979741
sp|O08788|DCTN1_MOUSE	0.591836	0.936474
sp|O08791|COE3_MOUSE	-0.135848	0.979741
sp|O08807|PRDX4_MOUSE	-0.544405	0.866605
sp|O08810|U5S1_MOUSE	-0.448992	0.877382
sp|O08856|ELL_MOUSE	-0.062622	0.979741
sp|O08919|NUMBL_MOUSE	0.53828	0.828293
sp|O08967|CYH3_MOUSE	0.0523142	0.991504
sp|O08992|SDCB1_MOUSE	-0.113164	0.98862
sp|O09061|PSB1_MOUSE	0.600608	0.856006
sp|O09106|HDAC1_MOUSE	-0.466068	0.939245
sp|O09167|RL21_MOUSE	0.936314	0.496536
sp|O35085|ARX_MOUSE;sp|P63013|PRRX1_MOUSE;sp|Q06348|PRRX2_MOUSE;sp|Q8BYH0|DRGX_MOUSE;sp|O09113|OTP_MOUSE;sp|Q8C8B0|ALX1_MOUSE;sp|P70390|SHOX2_MOUSE;sp|O35602|RX_MOUSE;sp|O70137|ALX3_MOUSE;sp|O35137|ALX4_MOUSE;sp|O08934|UNC4_MOUSE	-0.146053	0.979741
sp|O35127|C10_MOUSE	-0.34481	0.979741
sp|O35129|PHB2_MOUSE	0.163977	0.979741
sp|O35130|NEP1_MOUSE	0.160421	0.979741
sp|O35134|RPA1_MOUSE	-0.306988	0.979741
sp|O35144|TERF2_MOUSE	-1.10182	0.378412
sp|O35218|CPSF2_MOUSE	-0.932223	0.821756
sp|O35226|PSMD4_MOUSE	-0.612993	0.933523
sp|O35261|E2F3_MOUSE	0.147709	0.979741
sp|O35286|DHX15_MOUSE	-0.0378348	0.991504
sp|O35295|PURB_MOUSE	0.418668	0.974831
sp|O35326|SRSF5_MOUSE	0.117321	0.979741
sp|O35343|IMA3_MOUSE	0.0710652	0.979741
sp|O35344|IMA4_MOUSE	0.454151	0.875218
sp|O35379|MRP1_MOUSE;sp|B2RX12|MRP3_MOUSE	-0.084816	0.991504
sp|O35382|EXOC4_MOUSE	-0.203574	0.979741
sp|O35465|FKBP8_MOUSE	0.0789203	0.979741
sp|O35593|PSDE_MOUSE	0.727311	0.856006
sp|O35638|STAG2_MOUSE	-0.237116	0.979741
sp|O35643|AP1B1_MOUSE	0.76498	0.942651
sp|O35648|CETN3_MOUSE	-0.323767	0.979741
sp|O35654|DPOD2_MOUSE	0.118483	0.979741
sp|O35680|RT12_MOUSE	0.370034	0.968711
sp|O35681|SYT3_MOUSE;sp|Q9R0N9|SYT9_MOUSE;sp|Q9R0N4|SYT10_MOUSE	0.405086	0.926412
sp|O35691|PININ_MOUSE	1.43766	0.260202
sp|O35711|LIPB2_MOUSE	-0.256744	0.979741
sp|O35737|HNRH1_MOUSE	1.96934	0.103146
sp|O35841|API5_MOUSE	-0.0129455	0.996901
sp|O35900|LSM2_MOUSE	-0.853617	0.665698
sp|O54724|CAVN1_MOUSE	-1.30821	0.566106
sp|O54734|OST48_MOUSE	-0.323932	0.93126
sp|O54774|AP3D1_MOUSE	-0.156718	0.979741
sp|O54781|SRPK2_MOUSE	0.111064	0.979741
sp|O54785|LIMK2_MOUSE	0.577168	0.879692
sp|O54825|BYST_MOUSE	0.567775	0.807214
sp|O54833|CSK22_MOUSE	0.707242	0.863363
sp|O54836|ZMAT3_MOUSE	0.324188	0.979741
sp|O54879|HMGB3_MOUSE	-0.173809	0.979741
sp|O54904|B3GT1_MOUSE	-0.562957	0.979741
sp|O54941|SMCE1_MOUSE	-0.301357	0.979741
sp|O54946|DNJB6_MOUSE	0.172728	0.979741
sp|O54988|SLK_MOUSE	-0.535763	0.979741
sp|O55013|TPPC3_MOUSE	0.324566	0.979741
sp|O55022|PGRC1_MOUSE	-0.044442	0.991504
sp|O55028|BCKD_MOUSE	0.605387	0.838954
sp|O55029|COPB2_MOUSE	-0.15565	0.979741
sp|O55047|TLK2_MOUSE	-1.33489	0.377344
sp|O55125|NIPS1_MOUSE	0.203909	0.979741
sp|O55131|SEPT7_MOUSE	-0.0390478	0.996901
sp|O55135|IF6_MOUSE	0.234356	0.979741
sp|O55142|RL35A_MOUSE	1.08988	0.378412
sp|O55143|AT2A2_MOUSE	0.118027	0.979741
sp|O55201|SPT5H_MOUSE	-0.0230265	0.996901
sp|O55222|ILK_MOUSE	0.195939	0.979741
sp|O55234|PSB5_MOUSE	0.450085	0.973337
sp|O55236|MCE1_MOUSE	0.101672	0.987512
sp|O70133|DHX9_MOUSE	-0.214759	0.979741
sp|O70152|DPM1_MOUSE	0.0264872	0.996901
sp|O70172|PI42A_MOUSE	-0.179431	0.979741
sp|O70194|EIF3D_MOUSE	0.353302	0.979741
sp|O70230|ZN143_MOUSE	0.831068	0.933523
sp|O70251|EF1B_MOUSE	-1.11273	0.237549
sp|O70279|ESS2_MOUSE	-0.574523	0.973337
sp|O70293|GRK6_MOUSE	-0.478362	0.974831
sp|O70305|ATX2_MOUSE	0.788624	0.6404
sp|O70310|NMT1_MOUSE	-0.260058	0.97164
sp|O70311|NMT2_MOUSE	-0.0565054	0.991504
sp|O70318|E41L2_MOUSE	0.412271	0.92134
sp|O70378|EMC8_MOUSE	-0.953532	0.562734
sp|O70422|TF2H4_MOUSE	-0.0228224	0.996901
sp|O70472|TM131_MOUSE	-0.0598238	0.98383
sp|O70503|DHB12_MOUSE	0.369913	0.93126
sp|O70546|KDM6A_MOUSE;sp|P79457|UTY_MOUSE	0.807886	0.572675
sp|O70551|SRPK1_MOUSE	-0.126689	0.979741
sp|O70591|PFD2_MOUSE	-0.292774	0.936474
sp|O88286|WIZ_MOUSE	-0.510844	0.863363
sp|O88455|DHCR7_MOUSE	0.675621	0.856006
sp|O88487|DC1I2_MOUSE	-0.185406	0.979741
sp|O88520|SHOC2_MOUSE	-0.117107	0.979741
sp|O88532|ZFR_MOUSE	0.325414	0.979741
sp|O88544|CSN4_MOUSE	0.263296	0.979741
sp|O88622|PARG_MOUSE	-0.562605	0.856006
sp|O88685|PRS6A_MOUSE	-0.124884	0.994056
sp|O88712|CTBP1_MOUSE	-0.597196	0.946276
sp|O88796|RPP30_MOUSE	0.353059	0.976902
sp|O88844|IDHC_MOUSE	0.114689	0.979741
sp|O88874|CCNK_MOUSE	-0.179825	0.979741
sp|O88935|SYN1_MOUSE	0.453022	0.976939
sp|O88967|YMEL1_MOUSE	-0.4703	0.939245
sp|O88983|STX8_MOUSE	-0.621142	0.92134
sp|O88998|NOE1_MOUSE	-0.0332142	0.996901
sp|O89079|COPE_MOUSE	-0.471505	0.802503
sp|O89086|RBM3_MOUSE	0.537984	0.956271
sp|O89090|SP1_MOUSE	-0.471223	0.942651
sp|P00405|COX2_MOUSE	-0.479202	0.876183
sp|P02340|P53_MOUSE	-0.608843	0.863363
sp|P03975|IGEB_MOUSE	-0.111474	0.979741
sp|P05063|ALDOC_MOUSE	2.13175	0.378412
sp|P05064|ALDOA_MOUSE;zz|Y-FGCZCont00487|	0.159528	0.979741
sp|P05977|MYL1_MOUSE;sp|P09542|MYL3_MOUSE	-0.020639	0.996901
sp|P06151|LDHA_MOUSE	-0.126313	0.979741
sp|P07356|ANXA2_MOUSE	-0.0302667	0.996901
sp|P07901|HS90A_MOUSE	-0.570827	0.6404
sp|P07903|ERCC1_MOUSE	0.365609	0.973337
sp|P08030|APT_MOUSE	-0.433137	0.950026
sp|P08249|MDHM_MOUSE	1.41908	0.562734
sp|P08775|RPB1_MOUSE	-0.214032	0.979741
sp|P09103|PDIA1_MOUSE	-0.40032	0.942651
sp|P09405|NUCL_MOUSE	-0.618025	0.530663
sp|P09411|PGK1_MOUSE	0.43296	0.979741
sp|P0C090|RC3H2_MOUSE	0.411281	0.979741
sp|P0C7L0|WIPF3_MOUSE	0.0807988	0.98862
sp|P0CB42|ALKB1_MOUSE	-1.51267	0.633252
sp|P0CG14|DERPC_MOUSE	0.388907	0.973337
sp|P0DP28|CALM3_MOUSE;sp|P0DP27|CALM2_MOUSE;sp|P0DP26|CALM1_MOUSE	-0.517268	0.926412
sp|P10126|EF1A1_MOUSE	-0.821679	0.876183
sp|P10404|ENV1_MOUSE;sp|P11370|ENV2_MOUSE	0.549087	0.877972
sp|P10630|IF4A2_MOUSE	1.0601	0.936474
sp|P10637|TAU_MOUSE;zz|Y-FGCZCont00172|	-0.00664433	0.996901
sp|P10639|THIO_MOUSE	-0.259761	0.976939
sp|P10711|TCEA1_MOUSE	-0.0441012	0.996901
sp|P10852|4F2_MOUSE	0.389146	0.979741
sp|P10922|H10_MOUSE	0.467469	0.979741
sp|P11031|TCP4_MOUSE	-0.0439601	0.996877
sp|P11103|PARP1_MOUSE	-0.00145381	0.999089
sp|P11276|FINC_MOUSE	-0.360928	0.956271
sp|P11499|HS90B_MOUSE	-0.151267	0.979741
sp|P11983|TCPA_MOUSE	-0.604389	0.926412
sp|P12382|PFKAL_MOUSE	0.213124	0.979741
sp|P12787|COX5A_MOUSE	0.395392	0.979741
sp|P12815|PDCD6_MOUSE	-0.559118	0.942086
sp|P12970|RL7A_MOUSE	0.717787	0.485958
sp|P13405|RB_MOUSE	-1.31065	0.815197
sp|P13705|MSH3_MOUSE	0.135746	0.979741
sp|P13864|DNMT1_MOUSE	0.141903	0.979741
sp|P14069|S10A6_MOUSE	1.19148	0.378412
sp|P14115|RL27A_MOUSE	0.191448	0.979741
sp|P14131|RS16_MOUSE	1.88412	0.152907
sp|P14148|RL7_MOUSE	0.956219	0.48783
sp|P14206|RSSA_MOUSE	1.72074	0.189843
sp|P14576|SRP54_MOUSE	-0.306581	0.976939
sp|P14685|PSMD3_MOUSE	0.953199	0.866605
sp|P14869|RLA0_MOUSE	0.929038	0.544053
sp|P14873|MAP1B_MOUSE	-0.953075	0.393329
sp|P15066|JUND_MOUSE	0.283196	0.979741
sp|P15331|PERI_MOUSE	0.0968398	0.994056
sp|P15864|H12_MOUSE	-0.0837214	0.98399
sp|P16014|SCG1_MOUSE	0.804306	0.6404
sp|P16254|SRP14_MOUSE	0.0170868	0.996901
sp|P16546|SPTN1_MOUSE	-0.1356	0.979741
sp|P16858|G3P_MOUSE	-1.45017	0.496536
sp|P17156|HSP72_MOUSE	0.631909	0.909021
sp|P17182|ENOA_MOUSE;sp|P21550|ENOB_MOUSE;sp|P17183|ENOG_MOUSE	-1.59661	0.349582
sp|P17225|PTBP1_MOUSE	-0.197541	0.979741
sp|P17426|AP2A1_MOUSE	0.242893	0.979741
sp|P17427|AP2A2_MOUSE	0.227067	0.973337
sp|P17751|TPIS_MOUSE	-0.00102011	0.999156
sp|P18155|MTDC_MOUSE	0.944125	0.821756
sp|P18572|BASI_MOUSE	0.695635	0.973337
sp|P18653|KS6A1_MOUSE;sp|Q7TPS0|KS6A6_MOUSE;sp|Q8C0P0|GWL_MOUSE;sp|Q3U214|MAST3_MOUSE;sp|Q9R1L5|MAST1_MOUSE;sp|Q60592|MAST2_MOUSE;sp|Q811L6|MAST4_MOUSE	1.01947	0.681506
sp|P18760|COF1_MOUSE	-0.405038	0.909021
sp|P19096|FAS_MOUSE	0.446217	0.946276
sp|P19253|RL13A_MOUSE	0.728257	0.565888
sp|P19426|NELFE_MOUSE	0.536473	0.899838
sp|P19536|COX5B_MOUSE	-0.352174	0.956271
sp|P19783|COX41_MOUSE	0.231109	0.979741
sp|P20029|BIP_MOUSE	-0.134348	0.979741
sp|P20060|HEXB_MOUSE	1.34023	0.812129
sp|P20152|VIME_MOUSE	0.182387	0.979741
sp|P20357|MTAP2_MOUSE	-0.195728	0.979741
sp|P20664|PRI1_MOUSE	-0.129531	0.979741
sp|P21107|TPM3_MOUSE	-0.424897	0.879692
sp|P21126|UBL4A_MOUSE	0.736759	0.936474
sp|P21981|TGM2_MOUSE	-0.372551	0.942086
sp|P21995|EMB_MOUSE	0.276863	0.979741
sp|P22315|HEMH_MOUSE	0.207574	0.979741
sp|P23116|EIF3A_MOUSE	0.684643	0.867216
sp|P23198|CBX3_MOUSE	-0.538211	0.821756
sp|P23249|MOV10_MOUSE	0.930622	0.39123
sp|P23475|XRCC6_MOUSE	-0.461709	0.909021
sp|P23506|PIMT_MOUSE	1.22973	0.788243
sp|P24369|PPIB_MOUSE	-0.110989	0.979741
sp|P24547|IMDH2_MOUSE	0.265217	0.979741
sp|P24788|CD11B_MOUSE	0.587773	0.942086
sp|P25206|MCM3_MOUSE	-0.258001	0.973337
sp|P25425|PO2F1_MOUSE;sp|P31362|PO2F3_MOUSE	0.119968	0.979741
sp|P25444|RS2_MOUSE	0.363781	0.973337
sp|P25976|UBF1_MOUSE	0.122992	0.979741
sp|P26039|TLN1_MOUSE	0.46218	0.979741
sp|P26040|EZRI_MOUSE	0.0155422	0.996901
sp|P26041|MOES_MOUSE	0.14814	0.979741
sp|P26043|RADI_MOUSE	0.0193167	0.996901
sp|P26369|U2AF2_MOUSE	-0.753907	0.565888
sp|P26638|SYSC_MOUSE	-0.140411	0.979741
sp|P26645|MARCS_MOUSE	0.125283	0.979741
sp|P27046|MA2A1_MOUSE	0.00721012	0.996901
sp|P27048|RSMB_MOUSE;sp|P63163|RSMN_MOUSE	1.47592	0.161898
sp|P27090|TGFB2_MOUSE	-0.883002	0.873174
sp|P27546|MAP4_MOUSE	-0.368621	0.880986
sp|P27641|XRCC5_MOUSE	-0.423631	0.852398
sp|P27659|RL3_MOUSE	0.804061	0.496536
sp|P27773|PDIA3_MOUSE	0.133531	0.979741
sp|P28352|APEX1_MOUSE	0.0231674	0.996901
sp|P28656|NP1L1_MOUSE	-0.322785	0.926412
sp|P28658|ATX10_MOUSE	0.47218	0.875218
sp|P28659|CELF1_MOUSE	1.50645	0.141088
sp|P28660|NCKP1_MOUSE	0.101621	0.979741
sp|P28667|MRP_MOUSE	0.154272	0.979939
sp|P28738|KIF5C_MOUSE	0.227487	0.979741
sp|P28740|KIF2A_MOUSE	0.114042	0.979741
sp|P28741|KIF3A_MOUSE	0.0787978	0.979741
sp|P29037|TBP_MOUSE;sp|Q6SJ95|TBPL2_MOUSE	-0.541128	0.942086
sp|P29341|PABP1_MOUSE	1.19765	0.496536
sp|P29416|HEXA_MOUSE	0.979963	0.69116
sp|P30285|CDK4_MOUSE	-0.228048	0.979741
sp|P30681|HMGB2_MOUSE	0.320255	0.979741
sp|P30999|CTND1_MOUSE	0.118657	0.979741
sp|P31230|AIMP1_MOUSE	-0.880524	0.671265
sp|P31266|SUH_MOUSE	-0.067184	0.979741
sp|P32067|LA_MOUSE	0.616752	0.6404
sp|P32233|DRG1_MOUSE	-0.478083	0.78552
sp|P32883|RASK_MOUSE;sp|P08556|RASN_MOUSE;zz|Y-FGCZCont00129|;sp|Q61411|RASH_MOUSE	0.0242176	0.996901
sp|P32921|SYWC_MOUSE	-0.000699098	0.999463
sp|P33174|KIF4_MOUSE	-0.0100677	0.996901
sp|P33175|KIF5A_MOUSE	-0.847936	0.678561
sp|P33215|NEDD1_MOUSE	-0.413562	0.863363
sp|P33609|DPOLA_MOUSE	0.0639011	0.996901
sp|P33610|PRI2_MOUSE	1.54719	0.669699
sp|P34022|RANG_MOUSE	-0.966007	0.741686
sp|P34152|FAK1_MOUSE	0.235536	0.97164
sp|P35278|RAB5C_MOUSE;sp|Q9CQD1|RAB5A_MOUSE;sp|P61021|RAB5B_MOUSE	0.329891	0.939245
sp|P35486|ODPA_MOUSE	-1.27677	0.97164
sp|P35546|RET_MOUSE	-0.761402	0.856006
sp|P35550|FBRL_MOUSE	0.293469	0.976939
sp|P35564|CALX_MOUSE	-0.0209448	0.996901
sp|P35601|RFC1_MOUSE	-0.159319	0.979741
sp|P35700|PRDX1_MOUSE	-0.170153	0.979741
sp|P35922|FMR1_MOUSE	1.15736	0.417198
sp|P35979|RL12_MOUSE	0.591238	0.680442
sp|P35980|RL18_MOUSE	0.731268	0.69116
sp|P36916|GNL1_MOUSE	0.233392	0.979741
sp|P37913|DNLI1_MOUSE	0.331364	0.979741
sp|P38585|TTL_MOUSE	0.347995	0.979741
sp|P38647|GRP75_MOUSE	-0.00534288	0.996901
sp|P39053|DYN1_MOUSE	-0.55641	0.979741
sp|P39054|DYN2_MOUSE	1.02593	0.942651
sp|P39061|COIA1_MOUSE	-0.129913	0.979741
sp|P39098|MA1A2_MOUSE	-0.617287	0.939245
sp|P39447|ZO1_MOUSE	0.129612	0.979741
sp|P39749|FEN1_MOUSE	0.0415862	0.996901
sp|P40630|TFAM_MOUSE	-0.180774	0.979741
sp|P40694|SMBP2_MOUSE	0.0107395	0.996901
sp|P41105|RL28_MOUSE	1.84029	0.237549
sp|P42208|SEPT2_MOUSE	-0.0135941	0.996901
sp|P42669|PURA_MOUSE	0.148885	0.979741
sp|P42932|TCPQ_MOUSE	-0.531577	0.942086
sp|P43247|MSH2_MOUSE	0.0694962	0.98862
sp|P43274|H14_MOUSE	0.0646122	0.992432
sp|P43275|H11_MOUSE	0.0317104	0.996901
sp|P43276|H15_MOUSE	0.626382	0.942651
sp|P43277|H13_MOUSE	-0.352623	0.979741
sp|P45481|CBP_MOUSE	-0.240836	0.970576
sp|P46096|SYT1_MOUSE	-0.17988	0.979741
sp|P46414|CDN1B_MOUSE	-0.253001	0.979741
sp|P46471|PRS7_MOUSE	-0.350606	0.979741
sp|P46662|MERL_MOUSE	-0.185264	0.979741
sp|P46718|PDCD2_MOUSE	-0.322592	0.974902
sp|P46935|NEDD4_MOUSE	0.161326	0.979939
sp|P46978|STT3A_MOUSE	0.0852449	0.979741
sp|P47753|CAZA1_MOUSE	-0.480285	0.976939
sp|P47754|CAZA2_MOUSE	-0.107629	0.979741
sp|P47757|CAPZB_MOUSE	0.519312	0.840944
sp|P47758|SRPRB_MOUSE	-0.367993	0.932623
sp|P47857|PFKAM_MOUSE	0.143077	0.979741
sp|P47911|RL6_MOUSE	1.13092	0.125393
sp|P47915|RL29_MOUSE	0.904457	0.528386
sp|P47934|CACP_MOUSE	0.0746392	0.991504
sp|P47962|RL5_MOUSE	0.966075	0.496536
sp|P47963|RL13_MOUSE	0.58983	0.6404
sp|P48024|EIF1_MOUSE;sp|Q9CXU9|EIF1B_MOUSE	-0.0115127	0.996901
sp|P48678|LMNA_MOUSE	-0.100392	0.994617
sp|P48962|ADT1_MOUSE	0.196594	0.979741
sp|P49117|NR2C2_MOUSE	0.382925	0.979741
sp|P49135|ERCC3_MOUSE	0.665659	0.838954
sp|P49312|ROA1_MOUSE	1.30817	0.152907
sp|P49717|MCM4_MOUSE	0.330461	0.979741
sp|P49718|MCM5_MOUSE	-0.0289491	0.996901
sp|P49962|SRP09_MOUSE	0.399597	0.970576
sp|P50096|IMDH1_MOUSE	0.0916819	0.991504
sp|P50171|DHB8_MOUSE	0.330348	0.979741
sp|P50544|ACADV_MOUSE	2.22876	0.550413
sp|P50580|PA2G4_MOUSE	-0.13702	0.979741
sp|P50586|TUB_MOUSE	-1.42396	0.71802
sp|P51125|ICAL_MOUSE	-1.0661	0.942651
sp|P51150|RAB7A_MOUSE	-0.282611	0.974666
sp|P51410|RL9_MOUSE	0.189204	0.979741
sp|P51432|PLCB3_MOUSE	-0.147413	0.979741
sp|P51660|DHB4_MOUSE	0.263022	0.979741
sp|P51859|HDGF_MOUSE	-0.347166	0.936474
sp|P51881|ADT2_MOUSE	-0.237096	0.979741
sp|P51954|NEK1_MOUSE	0.596567	0.969642
sp|P52293|IMA1_MOUSE	-0.0440774	0.994056
sp|P52431|DPOD1_MOUSE	0.39153	0.894802
sp|P52432|RPAC1_MOUSE	-0.927707	0.559954
sp|P52479|UBP10_MOUSE	0.485713	0.881902
sp|P52480|KPYM_MOUSE	0.221787	0.979741
sp|P52651|RHOX5_MOUSE	0.241698	0.979741
sp|P52912|TIA1_MOUSE	-0.732301	0.911986
sp|P53026|RL10A_MOUSE	0.819168	0.378412
sp|P53395|ODB2_MOUSE	-0.216172	0.979741
sp|P53986|MOT1_MOUSE	0.764632	0.807214
sp|P53994|RAB2A_MOUSE	-0.430091	0.942086
sp|P54071|IDHP_MOUSE	0.134948	0.979741
sp|P54099|DPOG1_MOUSE	-0.457676	0.979741
sp|P54103|DNJC2_MOUSE	-0.51591	0.846349
sp|P54116|STOM_MOUSE	0.317786	0.950026
sp|P54285|CACB3_MOUSE	-0.0811295	0.994056
sp|P54823|DDX6_MOUSE	0.334795	0.942651
sp|P55096|ABCD3_MOUSE	-0.012298	0.996901
sp|P55194|3BP1_MOUSE	0.638138	0.92134
sp|P55937|GOGA3_MOUSE	-0.15881	0.979741
sp|P56135|ATPK_MOUSE	0.871365	0.63215
sp|P56183|RRP1_MOUSE	0.401583	0.979741
sp|P56480|ATPB_MOUSE	-0.0867234	0.979741
sp|P56581|TDG_MOUSE	0.13256	0.979741
sp|P56671|MAZ_MOUSE	1.56102	0.78552
sp|P56959|FUS_MOUSE	0.523311	0.674272
sp|P56960|EXOSX_MOUSE	0.592873	0.671265
sp|P57722|PCBP3_MOUSE	0.85946	0.4764
sp|P57724|PCBP4_MOUSE	1.0402	0.496536
sp|P57746|VATD_MOUSE	-0.102378	0.979741
sp|P57776|EF1D_MOUSE	-0.911693	0.42835
sp|P57784|RU2A_MOUSE	0.0830272	0.979741
sp|P57787|MOT4_MOUSE	-0.125085	0.979741
sp|P58059|RT21_MOUSE	0.817751	0.621476
sp|P58069|RASA2_MOUSE	0.0179097	0.996901
sp|P58137|ACOT8_MOUSE	-0.580986	0.799363
sp|P58252|EF2_MOUSE	-0.181999	0.979741
sp|P58269|DPF3_MOUSE	-0.158978	0.979741
sp|P58468|F207A_MOUSE	-0.0161371	0.996901
sp|P58501|PAXB1_MOUSE	0.588321	0.866605
sp|P58854|GCP3_MOUSE	0.186961	0.979741
sp|P58871|TB182_MOUSE	-1.31003	0.927449
sp|P59016|VP33B_MOUSE	0.0366676	0.996901
sp|P59325|IF5_MOUSE	-0.292954	0.979741
sp|P59326|YTHD1_MOUSE	0.809947	0.6404
sp|P59470|RPC2_MOUSE	-0.848517	0.722853
sp|P59708|SF3B6_MOUSE	0.690399	0.679056
sp|P59764|DOCK4_MOUSE	-0.913714	0.939245
sp|P59941|SIR6_MOUSE	-0.00772592	0.99788
sp|P59999|ARPC4_MOUSE	-0.124884	0.985531
sp|P60122|RUVB1_MOUSE	-0.253262	0.97164
sp|P60229|EIF3E_MOUSE	0.543576	0.965506
sp|P60335|PCBP1_MOUSE	1.07012	0.496536
sp|P60469|LIPA3_MOUSE	0.0754902	0.991504
sp|P60670|NPL4_MOUSE	-0.0875025	0.979741
sp|P60762|MO4L1_MOUSE	0.271814	0.979741
sp|P60824|CIRBP_MOUSE	-0.330244	0.97164
sp|P60843|IF4A1_MOUSE	1.12106	0.287286
sp|P60867|RS20_MOUSE	1.29784	0.669699
sp|P61022|CHP1_MOUSE	-0.383149	0.899838
sp|P61027|RAB10_MOUSE;sp|Q9D1G1|RAB1B_MOUSE;sp|Q9DD03|RAB13_MOUSE;sp|P61028|RAB8B_MOUSE;sp|P55258|RAB8A_MOUSE;sp|Q8K386|RAB15_MOUSE	-0.322692	0.942651
sp|P61161|ARP2_MOUSE	0.368963	0.979741
sp|P61164|ACTZ_MOUSE	-0.674026	0.973337
sp|P61211|ARL1_MOUSE	-0.21504	0.979741
sp|P61222|ABCE1_MOUSE	0.238649	0.979741
sp|P61255|RL26_MOUSE	0.146874	0.979741
sp|P61358|RL27_MOUSE	0.161627	0.979741
sp|P61514|RL37A_MOUSE	0.564499	0.979741
sp|P61600|NAA20_MOUSE	1.01171	0.907505
sp|P61620|S61A1_MOUSE;sp|Q9JLR1|S61A2_MOUSE	0.309606	0.976939
sp|P61750|ARF4_MOUSE	0.630745	0.83491
sp|P61759|PFD3_MOUSE	-0.0299078	0.996901
sp|P61804|DAD1_MOUSE	0.586115	0.942086
sp|P61965|WDR5_MOUSE	0.251802	0.979741
sp|P61979|HNRPK_MOUSE	-0.272545	0.976939
sp|P61982|1433G_MOUSE	-0.24202	0.976902
sp|P62075|TIM13_MOUSE	1.19461	0.160888
sp|P62082|RS7_MOUSE	-0.249397	0.970279
sp|P62137|PP1A_MOUSE	0.274095	0.97164
sp|P62141|PP1B_MOUSE	-0.402977	0.942651
sp|P62196|PRS8_MOUSE	-0.269225	0.979741
sp|P62242|RS8_MOUSE	0.479603	0.828293
sp|P62245|RS15A_MOUSE	0.0980587	0.979741
sp|P62259|1433E_MOUSE	-0.0762979	0.979741
sp|P62264|RS14_MOUSE	0.191734	0.979741
sp|P62267|RS23_MOUSE	0.631642	0.617261
sp|P62270|RS18_MOUSE	1.84821	0.148031
sp|P62281|RS11_MOUSE	0.105182	0.979741
sp|P62301|RS13_MOUSE	0.622425	0.565049
sp|P62309|RUXG_MOUSE	2.17219	0.175593
sp|P62311|LSM3_MOUSE	-0.63277	0.572675
sp|P62313|LSM6_MOUSE	-0.569941	0.69874
sp|P62315|SMD1_MOUSE	2.1856	0.101725
sp|P62317|SMD2_MOUSE	1.52804	0.0645342
sp|P62320|SMD3_MOUSE	1.19659	0.225156
sp|P62322|LSM5_MOUSE	-0.716984	0.936474
sp|P62482|KCAB2_MOUSE	-1.91702	0.380118
sp|P62484|ABI2_MOUSE	0.3537	0.974831
sp|P62488|RPB7_MOUSE	0.0507747	0.996877
sp|P62627|DLRB1_MOUSE	-0.846526	0.979741
sp|P62631|EF1A2_MOUSE	-0.320233	0.978285
sp|P62702|RS4X_MOUSE	0.247393	0.976939
sp|P62715|PP2AB_MOUSE	-0.311098	0.979741
sp|P62717|RL18A_MOUSE	0.799058	0.979741
sp|P62743|AP2S1_MOUSE	0.0125604	0.996901
sp|P62751|RL23A_MOUSE	0.0425385	0.991504
sp|P62754|RS6_MOUSE	0.251374	0.973337
sp|P62806|H4_MOUSE	-0.0526424	0.991504
sp|P62814|VATB2_MOUSE	0.21103	0.979741
sp|P62821|RAB1A_MOUSE	-0.224127	0.979741
sp|P62827|RAN_MOUSE	-0.787773	0.496536
sp|P62830|RL23_MOUSE	0.513349	0.856006
sp|P62843|RS15_MOUSE	0.019481	0.996901
sp|P62849|RS24_MOUSE	0.397845	0.942086
sp|P62852|RS25_MOUSE	1.35851	0.189843
sp|P62855|RS26_MOUSE	-0.0639853	0.979741
sp|P62858|RS28_MOUSE	1.58219	0.0992934
sp|P62862|RS30_MOUSE	0.112039	0.979741
sp|P62869|ELOB_MOUSE	0.0529874	0.987512
sp|P62874|GBB1_MOUSE	0.0600232	0.991007
sp|P62878|RBX1_MOUSE	0.420102	0.979741
sp|P62880|GBB2_MOUSE;sp|P29387|GBB4_MOUSE	-0.273359	0.97164
sp|P62889|RL30_MOUSE	0.252406	0.979741
sp|P62892|RL39_MOUSE	0.817205	0.942651
sp|P62897|CYC_MOUSE	0.317405	0.979741
sp|P62900|RL31_MOUSE	-0.00745752	0.996901
sp|P62908|RS3_MOUSE	0.843151	0.862175
sp|P62911|RL32_MOUSE	0.801618	0.562734
sp|P62915|TF2B_MOUSE	0.183383	0.979741
sp|P62918|RL8_MOUSE	1.09205	0.189843
sp|P62960|YBOX1_MOUSE	-0.00940489	0.996901
sp|P62996|TRA2B_MOUSE	-0.628948	0.946276
sp|P63017|HSP7C_MOUSE	-0.175019	0.979741
sp|P63034|CYH2_MOUSE	0.103411	0.979741
sp|P63037|DNJA1_MOUSE	0.108137	0.979741
sp|P63038|CH60_MOUSE	0.119356	0.979741
sp|P63073|IF4E_MOUSE	0.60098	0.862175
sp|P63085|MK01_MOUSE	0.553752	0.936474
sp|P63087|PP1G_MOUSE	0.187518	0.979741
sp|P63101|1433Z_MOUSE	0.0461743	0.991504
sp|P63154|CRNL1_MOUSE	-0.290635	0.942651
sp|P63158|HMGB1_MOUSE	0.324841	0.979741
sp|P63168|DYL1_MOUSE	1.17205	0.611419
sp|P63242|IF5A1_MOUSE;sp|Q8BGY2|IF5A2_MOUSE	0.714987	0.863363
sp|P63260|ACTG_MOUSE;sp|P60710|ACTB_MOUSE	-0.437936	0.828293
sp|P63268|ACTH_MOUSE;sp|P68134|ACTS_MOUSE;sp|P68033|ACTC_MOUSE;sp|P62737|ACTA_MOUSE	-0.486314	0.966656
sp|P63276|RS17_MOUSE	0.688886	0.862175
sp|P63323|RS12_MOUSE	2.17965	0.19937
sp|P63325|RS10_MOUSE	0.982114	0.519919
sp|P67778|PHB_MOUSE	-0.245795	0.979741
sp|P67871|CSK2B_MOUSE	0.142647	0.979741
sp|P67984|RL22_MOUSE	0.498812	0.856006
sp|P68254|1433T_MOUSE	-0.123937	0.979741
sp|P68369|TBA1A_MOUSE;sp|P05213|TBA1B_MOUSE;sp|P68373|TBA1C_MOUSE;sp|P68368|TBA4A_MOUSE	-0.22205	0.979741
sp|P68372|TBB4B_MOUSE;sp|Q9D6F9|TBB4A_MOUSE	-0.290576	0.979741
sp|P68510|1433F_MOUSE	-0.776754	0.838954
sp|P69566|RANB9_MOUSE	-1.00817	0.676719
sp|P70122|SBDS_MOUSE	0.010961	0.996901
sp|P70168|IMB1_MOUSE	-0.406108	0.937755
sp|P70175|DLG3_MOUSE	0.631163	0.91379
sp|P70182|PI51A_MOUSE	0.649845	0.942086
sp|P70218|M4K1_MOUSE	0.41166	0.942651
sp|P70255|NFIC_MOUSE	-0.0291365	0.996901
sp|P70279|SURF6_MOUSE	-0.210166	0.979741
sp|P70288|HDAC2_MOUSE	-0.317756	0.979741
sp|P70302|STIM1_MOUSE	0.404892	0.979741
sp|P70318|TIAR_MOUSE	-0.353368	0.979741
sp|P70333|HNRH2_MOUSE	2.59223	0.141088
sp|P70340|SMAD1_MOUSE	-0.110106	0.980982
sp|P70362|UFD1_MOUSE	0.296849	0.979741
sp|P70372|ELAV1_MOUSE	-0.526769	0.837357
sp|P70388|RAD50_MOUSE	0.258478	0.979741
sp|P70398|USP9X_MOUSE	1.21841	0.40643
sp|P70460|VASP_MOUSE	-0.55078	0.979741
sp|P70700|RPA2_MOUSE	-0.0645559	0.995991
sp|P80313|TCPH_MOUSE	-0.568356	0.932623
sp|P80314|TCPB_MOUSE	-0.669938	0.846349
sp|P80315|TCPD_MOUSE	-0.538296	0.933523
sp|P80316|TCPE_MOUSE	-0.608611	0.909021
sp|P80317|TCPZ_MOUSE	-0.657508	0.8891
sp|P80318|TCPG_MOUSE	-0.43836	0.942651
sp|P81122|IRS2_MOUSE	0.0617683	0.979741
sp|P83510|TNIK_MOUSE	-0.357946	0.897775
sp|P83741|WNK1_MOUSE	-0.648599	0.979741
sp|P83870|PHF5A_MOUSE	0.942863	0.393329
sp|P83882|RL36A_MOUSE	2.19755	0.69116
sp|P83887|TBG1_MOUSE	-0.163263	0.979741
sp|P83940|ELOC_MOUSE	-0.0926505	0.979741
sp|P84089|ERH_MOUSE	0.338014	0.974666
sp|P84091|AP2M1_MOUSE	0.283425	0.979741
sp|P84099|RL19_MOUSE	0.96743	0.443276
sp|P84104|SRSF3_MOUSE	-0.961658	0.548161
sp|P84244|H33_MOUSE;sp|P84228|H32_MOUSE;sp|P68433|H31_MOUSE;sp|P02301|H3C_MOUSE	-0.167788	0.979741
sp|P97304|RPAC2_MOUSE	-0.826475	0.792794
sp|P97310|MCM2_MOUSE	0.843005	0.807214
sp|P97311|MCM6_MOUSE	0.364574	0.979741
sp|P97351|RS3A_MOUSE	0.242734	0.97164
sp|P97357|TAF1A_MOUSE	0.0896763	0.98862
sp|P97366|EVI5_MOUSE	-0.380306	0.979741
sp|P97376|FRG1_MOUSE	0.063645	0.988588
sp|P97379|G3BP2_MOUSE	0.923534	0.562734
sp|P97386|DNLI3_MOUSE	-0.297666	0.946276
sp|P97393|RHG05_MOUSE	-0.464842	0.979741
sp|P97427|DPYL1_MOUSE	0.330899	0.979741
sp|P97433|ARG28_MOUSE	-0.472263	0.979741
sp|P97434|MPRIP_MOUSE	0.0933839	0.979741
sp|P97450|ATP5J_MOUSE	-0.139573	0.979741
sp|P97452|BOP1_MOUSE	0.789814	0.694296
sp|P97454|SMAD5_MOUSE	0.422374	0.888977
sp|P97461|RS5_MOUSE	1.44979	0.249265
sp|P97464|EXT1_MOUSE;sp|Q9JKV7|EXTL1_MOUSE	0.704362	0.858673
sp|P97473|TRBP2_MOUSE	-0.227593	0.979741
sp|P97496|SMRC1_MOUSE	0.0729888	0.979939
sp|P97742|CPT1A_MOUSE	0.141892	0.979741
sp|P97760|RPB3_MOUSE	-0.640975	0.633252
sp|P97770|THUM3_MOUSE	0.375051	0.974831
sp|P97789|XRN1_MOUSE	-0.401258	0.942651
sp|P97801|SMN_MOUSE	0.0981901	0.991504
sp|P97820|M4K4_MOUSE	-0.0975606	0.979741
sp|P97855|G3BP1_MOUSE	0.594038	0.669699
sp|P97863|NFIB_MOUSE	-0.115283	0.979741
sp|P97868|RBBP6_MOUSE	0.163174	0.979741
sp|P97927|LAMA4_MOUSE	-0.50949	0.978285
sp|P98203|ARVC_MOUSE	0.0448938	0.991504
sp|P99024|TBB5_MOUSE	-0.152969	0.979741
sp|P99027|RLA2_MOUSE	0.891999	0.562734
sp|Q00547|HMMR_MOUSE	0.0458421	0.996877
sp|Q00899|TYY1_MOUSE	-0.0857195	0.979741
sp|Q00PI9|HNRL2_MOUSE	1.36226	0.562734
sp|Q01147|CREB1_MOUSE	0.238102	0.979741
sp|Q01237|HMDH_MOUSE	-0.617536	0.91379
sp|Q01320|TOP2A_MOUSE	-1.06258	0.754738
sp|Q01730|RSU1_MOUSE	0.435051	0.979741
sp|Q01853|TERA_MOUSE	-0.0234236	0.996901
sp|Q02053|UBA1_MOUSE	1.53321	0.926412
sp|Q02257|PLAK_MOUSE	0.460446	0.979741
sp|Q03141|MARK3_MOUSE	-0.193714	0.979741
sp|Q03173|ENAH_MOUSE	0.525634	0.936474
sp|Q03265|ATPA_MOUSE	-0.0506732	0.993557
sp|Q03958|PFD6_MOUSE	-0.272126	0.942392
sp|Q03963|E2AK2_MOUSE	-0.157663	0.979741
sp|Q04692|SMRCD_MOUSE	-0.315294	0.979741
sp|Q04735|CDK16_MOUSE;sp|Q8K0D0|CDK17_MOUSE	0.117075	0.979741
sp|Q04750|TOP1_MOUSE	-0.374862	0.942651
sp|Q04841|3MG_MOUSE	0.104715	0.979741
sp|Q05512|MARK2_MOUSE	0.329634	0.970344
sp|Q05915|GCH1_MOUSE	0.131449	0.979741
sp|Q05920|PYC_MOUSE	-0.647372	0.92134
sp|Q05BC3|EMAL1_MOUSE	-0.35023	0.942086
sp|Q05D44|IF2P_MOUSE	-0.233554	0.979741
sp|Q06180|PTN2_MOUSE	-0.0942454	0.979741
sp|Q06185|ATP5I_MOUSE	1.70548	0.821899
sp|Q07231|ZSC21_MOUSE;sp|Q571J5|Z354C_MOUSE;sp|Q8C827|ZFP62_MOUSE	0.490812	0.978285
sp|Q07417|ACADS_MOUSE	0.827109	0.942086
sp|Q07646|MEST_MOUSE	0.0908623	0.979741
sp|Q07832|PLK1_MOUSE	-0.788826	0.671265
sp|Q08288|LYAR_MOUSE	0.109857	0.979741
sp|Q08297|RAD51_MOUSE	0.164157	0.979741
sp|Q08639|TFDP1_MOUSE	0.788264	0.973004
sp|Q08943|SSRP1_MOUSE	-1.16531	0.870347
sp|Q09XV5|CHD8_MOUSE	-0.243641	0.979741
sp|Q0HA38|TT21B_MOUSE	0.59701	0.866605
sp|Q0KL02|TRIO_MOUSE	0.33154	0.979741
sp|Q0P678|ZCH18_MOUSE	0.294201	0.979741
sp|Q0VBL3|RBM15_MOUSE	0.7364	0.866605
sp|Q0VGU4|VGF_MOUSE	1.25018	0.438429
sp|Q0VGY8|TANC1_MOUSE	-0.245191	0.9786
sp|Q149F1|RUSD2_MOUSE	-0.400972	0.979741
sp|Q14AX6|CDK12_MOUSE	0.100028	0.979741
sp|Q14C51|PTCD3_MOUSE	0.970611	0.378412
sp|Q1HFZ0|NSUN2_MOUSE	0.33682	0.92134
sp|Q2KN98|CYTSA_MOUSE	-1.3306	0.496536
sp|Q2TPA8|HSDL2_MOUSE	0.119642	0.979741
sp|Q3TAS6|EMC10_MOUSE	-0.512316	0.909021
sp|Q3TC46|PATL1_MOUSE	-1.11677	0.652717
sp|Q3TCH7|CUL4A_MOUSE	0.0897333	0.979741
sp|Q3TDQ1|STT3B_MOUSE	-0.347081	0.970576
sp|Q3TEA8|HP1B3_MOUSE	-0.416499	0.979741
sp|Q3TFK5|GPTC4_MOUSE	-0.223367	0.979741
sp|Q3THE2|ML12B_MOUSE;sp|Q9CQ19|MYL9_MOUSE	-0.62018	0.942086
sp|Q3THG9|AASD1_MOUSE	0.41217	0.979741
sp|Q3THK3|T2FA_MOUSE	-0.00913677	0.996901
sp|Q3THS6|METK2_MOUSE	-0.422079	0.979741
sp|Q3THW5|H2AV_MOUSE;sp|P0C0S6|H2AZ_MOUSE;sp|P27661|H2AX_MOUSE	-0.607243	0.863363
sp|Q3TIU4|PDE12_MOUSE	-0.534959	0.950026
sp|Q3TIV5|ZC3HF_MOUSE	-0.424266	0.909021
sp|Q3TIX9|SNUT2_MOUSE	-0.450612	0.953176
sp|Q3TJZ6|FA98A_MOUSE	0.41823	0.92134
sp|Q3TKR3|NAL4C_MOUSE	0.182824	0.979741
sp|Q3TKT4|SMCA4_MOUSE	-0.30849	0.950026
sp|Q3TKY6|CWC27_MOUSE	-0.236872	0.979741
sp|Q3TL26|TFB2M_MOUSE	0.893298	0.812129
sp|Q3TLD5|RMP_MOUSE	-0.145194	0.979741
sp|Q3TLH4|PRC2C_MOUSE	0.178495	0.979741
sp|Q3TSG4|ALKB5_MOUSE	0.418963	0.856006
sp|Q3TUH1|TAM41_MOUSE	0.201451	0.979741
sp|Q3TUU5|TEX30_MOUSE;REV__sp|Q8CFG8|CS1B_MOUSE	0.341595	0.976939
sp|Q3TWW8|SRSF6_MOUSE	1.10448	0.22378
sp|Q3TX08|TRM1_MOUSE	-0.161864	0.979741
sp|Q3TXT3|SOSSC_MOUSE	0.49111	0.957986
sp|Q3TZX3|S2533_MOUSE	-0.52357	0.83643
sp|Q3TZX8|NOL9_MOUSE	-0.62557	0.933523
sp|Q3TZZ7|ESYT2_MOUSE	0.627403	0.828293
sp|Q3U0V1|FUBP2_MOUSE	0.354358	0.876183
sp|Q3U186|SYRM_MOUSE	-0.261517	0.97164
sp|Q3U1C6|TATD3_MOUSE	-0.0399169	0.996901
sp|Q3U1G5|I20L2_MOUSE	-0.241918	0.979741
sp|Q3U1J4|DDB1_MOUSE	-0.255265	0.97164
sp|Q3U2K0|F193B_MOUSE	0.324205	0.969642
sp|Q3U2U7|MET17_MOUSE	0.942359	0.821899
sp|Q3U308|CTU2_MOUSE	0.679857	0.700511
sp|Q3U319|BRE1B_MOUSE	-0.341786	0.979741
sp|Q3U6U5|GTPB6_MOUSE	0.06658	0.979741
sp|Q3U7R1|ESYT1_MOUSE	1.34498	0.496536
sp|Q3U821|WDR75_MOUSE	0.263251	0.979741
sp|Q3U9G9|LBR_MOUSE	-0.128607	0.979741
sp|Q3UCQ1|FOXK2_MOUSE	0.256664	0.979741
sp|Q3UE17|MEX3D_MOUSE	0.0138129	0.996901
sp|Q3UEB3|PUF60_MOUSE	0.115433	0.979741
sp|Q3UFB2|BCD1_MOUSE	-0.0772613	0.981543
sp|Q3UFM5|NOM1_MOUSE	-0.43972	0.979741
sp|Q3UFS4|GPT11_MOUSE	0.130886	0.979741
sp|Q3UFY8|TM10C_MOUSE	-0.109325	0.979741
sp|Q3UGC7|EI3JA_MOUSE;sp|Q66JS6|EI3JB_MOUSE	0.540752	0.976511
sp|Q3UGS4|MCRI1_MOUSE	0.649237	0.788243
sp|Q3UH60|DIP2B_MOUSE	0.330409	0.979741
sp|Q3UHB1|NT5D3_MOUSE	0.301583	0.979741
sp|Q3UHC0|TNR6C_MOUSE	0.489801	0.926412
sp|Q3UHC7|DAB2P_MOUSE;sp|Q8C2K5|RASL3_MOUSE;sp|F6SEU4|SYGP1_MOUSE	0.522391	0.821899
sp|Q3UHJ0|AAK1_MOUSE	0.857016	0.807214
sp|Q3UHK8|TNR6A_MOUSE	0.409885	0.979741
sp|Q3UHL1|CAMKV_MOUSE	1.00248	0.879692
sp|Q3UHU5|MTCL1_MOUSE	0.619974	0.722853
sp|Q3UHX2|HAP28_MOUSE	0.458684	0.979741
sp|Q3UIA2|RHG17_MOUSE	-0.237599	0.979741
sp|Q3UJB9|EDC4_MOUSE	-0.554677	0.956048
sp|Q3UJD6|UBP19_MOUSE	-0.097182	0.979741
sp|Q3UJK4|GTPB2_MOUSE	-0.25049	0.979741
sp|Q3UKJ7|SMU1_MOUSE	-0.0412391	0.994056
sp|Q3UL36|ARGL1_MOUSE	0.895348	0.969642
sp|Q3ULD5|MCCB_MOUSE	0.123946	0.984096
sp|Q3ULF4|SPG7_MOUSE	0.135146	0.979741
sp|Q3ULW8|PARP3_MOUSE	0.256174	0.979741
sp|Q3UM18|LSG1_MOUSE	-0.308525	0.942651
sp|Q3UMC0|AFG2H_MOUSE	0.0437244	0.991504
sp|Q3UMF0|COBL1_MOUSE	0.694882	0.936474
sp|Q3UMQ8|NAF1_MOUSE	0.387514	0.979741
sp|Q3UMT1|PP12C_MOUSE	-0.134554	0.979741
sp|Q3UMU9|HDGR2_MOUSE	-0.682242	0.856006
sp|Q3UMY5|EMAL4_MOUSE	-1.1188	0.392637
sp|Q3UPF5|ZCCHV_MOUSE	-1.17029	0.16894
sp|Q3UPH7|ARH40_MOUSE	-0.461505	0.942651
sp|Q3UQ28|PXDN_MOUSE	-0.517011	0.926412
sp|Q3UQ44|IQGA2_MOUSE	-1.17905	0.713354
sp|Q3URQ0|TEX10_MOUSE	-0.799981	0.838954
sp|Q3URQ7|MTHSD_MOUSE	-0.109767	0.979741
sp|Q3URU2|PEG3_MOUSE	0.187704	0.979741
sp|Q3USH5|SFSWA_MOUSE	-0.0180207	0.996901
sp|Q3UU96|MRCKA_MOUSE	-0.0530111	0.996901
sp|Q3UUQ7|PGAP1_MOUSE	-0.596886	0.684052
sp|Q3UVG3|F91A1_MOUSE	-0.0152736	0.996901
sp|Q3UVL4|VPS51_MOUSE	0.383886	0.979741
sp|Q3UYV9|NCBP1_MOUSE	0.253843	0.979741
sp|Q3UZ01|RNPC3_MOUSE	-0.0537914	0.996901
sp|Q3V2Q8|N42L1_MOUSE	0.640622	0.978285
sp|Q3V3V9|CARL2_MOUSE	0.302447	0.926412
sp|Q45KJ6|LN28B_MOUSE	-0.200503	0.979741
sp|Q497V5|SRBD1_MOUSE	-0.228926	0.979741
sp|Q4FZF3|DDX49_MOUSE	0.0344691	0.994056
sp|Q4JIM5|ABL2_MOUSE	0.916278	0.863363
sp|Q4U2R1|HERC2_MOUSE	-0.628572	0.909021
sp|Q4VA53|PDS5B_MOUSE	-0.213398	0.979741
sp|Q4VAA2|CDV3_MOUSE	0.404338	0.976939
sp|Q4VBE8|WDR18_MOUSE	-0.61666	0.743853
sp|Q4VGL6|RC3H1_MOUSE	0.3246	0.979741
sp|Q501J6|DDX17_MOUSE	0.345809	0.936474
sp|Q505D7|OPA3_MOUSE	1.18702	0.778991
sp|Q505F5|LRC47_MOUSE	-0.101295	0.979741
sp|Q52KI8|SRRM1_MOUSE	-0.0708407	0.98862
sp|Q569Z5|DDX46_MOUSE	0.580652	0.866605
sp|Q56A08|GPKOW_MOUSE	-0.0647332	0.979741
sp|Q5BLK4|TUT7_MOUSE	1.38509	0.4764
sp|Q5BU09|EAPP_MOUSE	-0.742785	0.815197
sp|Q5DTM8|BRE1A_MOUSE	0.10838	0.98862
sp|Q5DW34|EHMT1_MOUSE	-0.067067	0.990514
sp|Q5F2E7|NUFP2_MOUSE	0.583131	0.712336
sp|Q5F2E8|TAOK1_MOUSE	-0.137562	0.979741
sp|Q5H8C4|VP13A_MOUSE	0.38693	0.979741
sp|Q5HZG4|TAF3_MOUSE	0.424659	0.979741
sp|Q5HZJ0|RNC_MOUSE	-0.321423	0.979741
sp|Q5IRJ6|ZNT9_MOUSE	-0.194408	0.979741
sp|Q5NC05|TTF2_MOUSE	0.370645	0.979741
sp|Q5NCR9|NSRP1_MOUSE	0.537949	0.927015
sp|Q5ND52|MRM3_MOUSE	0.141944	0.979741
sp|Q5RJI5|BRSK1_MOUSE	0.303966	0.942651
sp|Q5SFM8|RBM27_MOUSE	0.110818	0.979741
sp|Q5SQX6|CYFP2_MOUSE	0.156915	0.979741
sp|Q5SSI6|UTP18_MOUSE	0.246812	0.979741
sp|Q5SSK3|TEFM_MOUSE	-0.572085	0.939245
sp|Q5SSL4|ABR_MOUSE	0.09566	0.979741
sp|Q5SSW2|PSME4_MOUSE	0.413826	0.923551
sp|Q5SU73|COIL_MOUSE	-0.460445	0.870944
sp|Q5SUF2|LC7L3_MOUSE	1.11194	0.223962
sp|Q5SWD9|TSR1_MOUSE	-0.0771141	0.979741
sp|Q5SWP3|NACAD_MOUSE	-0.72957	0.71802
sp|Q5SWU9|ACACA_MOUSE	-0.788471	0.942651
sp|Q5U3K5|RABL6_MOUSE	0.0802153	0.979939
sp|Q5U458|DJC11_MOUSE	-0.275134	0.979741
sp|Q5U4C1|GASP1_MOUSE	0.884089	0.721452
sp|Q5U4D9|THOC6_MOUSE	0.0342749	0.996901
sp|Q5XG71|UTP20_MOUSE	0.201234	0.979741
sp|Q5XJY4|PARL_MOUSE	0.698112	0.721452
sp|Q5XJY5|COPD_MOUSE	0.240558	0.979741
sp|Q60520|SIN3A_MOUSE	-0.669011	0.562734
sp|Q60575|KIF1B_MOUSE;sp|O35071|KIF1C_MOUSE;sp|P33173|KIF1A_MOUSE	0.608032	0.942651
sp|Q60596|XRCC1_MOUSE	-0.00225102	0.998738
sp|Q60597|ODO1_MOUSE	0.188254	0.98862
sp|Q60598|SRC8_MOUSE	-0.511928	0.973337
sp|Q60605|MYL6_MOUSE	-0.475804	0.979741
sp|Q60649|CLPB_MOUSE	0.915737	0.570045
sp|Q60668|HNRPD_MOUSE	-0.127954	0.979741
sp|Q60692|PSB6_MOUSE	1.46097	0.155935
sp|Q60710|SAMH1_MOUSE	-0.355617	0.92134
sp|Q60714|S27A1_MOUSE	-0.0359075	0.994056
sp|Q60716|P4HA2_MOUSE	0.0279176	0.996901
sp|Q60722|ITF2_MOUSE	1.06389	0.566106
sp|Q60737|CSK21_MOUSE	0.210519	0.979741
sp|Q60739|BAG1_MOUSE	0.452762	0.976939
sp|Q60749|KHDR1_MOUSE	0.192836	0.979741
sp|Q60809|CNOT7_MOUSE	0.751877	0.849159
sp|Q60817|NACA_MOUSE;sp|P70670|NACAM_MOUSE	-0.249165	0.979741
sp|Q60848|HELLS_MOUSE	0.0986898	0.979939
sp|Q60862|ORC2_MOUSE	-0.466881	0.97164
sp|Q60864|STIP1_MOUSE	-0.283362	0.979741
sp|Q60865|CAPR1_MOUSE	0.756849	0.496536
sp|Q60875|ARHG2_MOUSE	0.133119	0.979741
sp|Q60899|ELAV2_MOUSE	0.123921	0.979741
sp|Q60900|ELAV3_MOUSE	0.504481	0.979741
sp|Q60902|EP15R_MOUSE	0.6863	0.936474
sp|Q60930|VDAC2_MOUSE	-0.705423	0.680442
sp|Q60931|VDAC3_MOUSE	0.56191	0.91379
sp|Q60932|VDAC1_MOUSE	-0.3266	0.942651
sp|Q60972|RBBP4_MOUSE	-0.519404	0.812129
sp|Q60973|RBBP7_MOUSE	0.180048	0.979741
sp|Q61029|LAP2B_MOUSE	0.0771702	0.979741
sp|Q61033|LAP2A_MOUSE	-0.660364	0.942086
sp|Q61035|SYHC_MOUSE;zz|Y-FGCZCont00077|	0.0556482	0.994056
sp|Q61039|HAND2_MOUSE	-0.652441	0.942651
sp|Q61043|NIN_MOUSE	-0.495398	0.979741
sp|Q61048|WBP4_MOUSE	0.216205	0.979741
sp|Q61103|REQU_MOUSE	-0.151186	0.979741
sp|Q61136|PRP4B_MOUSE	-0.129035	0.979741
sp|Q61142|SPIN1_MOUSE	0.204035	0.979741
sp|Q61166|MARE1_MOUSE	0.143023	0.991504
sp|Q61171|PRDX2_MOUSE	-0.081058	0.991504
sp|Q61187|TS101_MOUSE	-0.0285922	0.996901
sp|Q61191|HCFC1_MOUSE	-0.0970515	0.979741
sp|Q61194|P3C2A_MOUSE	-0.616684	0.979741
sp|Q61210|ARHG1_MOUSE	-1.06838	0.950026
sp|Q61211|EIF2D_MOUSE	0.0430595	0.994056
sp|Q61216|MRE11_MOUSE	0.390246	0.942651
sp|Q61235|SNTB2_MOUSE	-0.214598	0.979741
sp|Q61316|HSP74_MOUSE	-0.150621	0.979741
sp|Q61335|BAP31_MOUSE	-0.155859	0.979741
sp|Q61464|ZN638_MOUSE	-0.294077	0.978285
sp|Q61466|SMRD1_MOUSE	-0.185395	0.979741
sp|Q61495|DSG1A_MOUSE;sp|Q7TSF1|DSG1B_MOUSE;sp|Q7TSF0|DSG1C_MOUSE	0.0459668	0.996901
sp|Q61510|TRI25_MOUSE	-0.247588	0.97164
sp|Q61543|GSLG1_MOUSE	0.214493	0.979741
sp|Q61545|EWS_MOUSE	0.791295	0.374124
sp|Q61550|RAD21_MOUSE	-0.694449	0.759183
sp|Q61553|FSCN1_MOUSE	-0.506507	0.979741
sp|Q61578|ADRO_MOUSE	1.07964	0.92134
sp|Q61584|FXR1_MOUSE	0.600931	0.6404
sp|Q61586|GPAT1_MOUSE	-0.722781	0.92134
sp|Q61595|KTN1_MOUSE	-0.835504	0.700511
sp|Q61655|DD19A_MOUSE	0.718367	0.877972
sp|Q61656|DDX5_MOUSE	0.209477	0.976939
sp|Q61699|HS105_MOUSE	-0.35626	0.976939
sp|Q61701|ELAV4_MOUSE	0.328921	0.942651
sp|Q61712|DNJC1_MOUSE	-0.475438	0.91379
sp|Q61733|RT31_MOUSE	0.207562	0.979741
sp|Q61749|EI2BD_MOUSE	-0.629522	0.584463
sp|Q61753|SERA_MOUSE	0.247135	0.979741
sp|Q61768|KINH_MOUSE	0.795266	0.979741
sp|Q61771|KIF3B_MOUSE;sp|O35066|KIF3C_MOUSE	0.108885	0.979741
sp|Q61823|PDCD4_MOUSE	0.0407788	0.994056
sp|Q61879|MYH10_MOUSE	-0.608305	0.973337
sp|Q61937|NPM_MOUSE	0.207459	0.979741
sp|Q61990|PCBP2_MOUSE	1.00177	0.417198
sp|Q62018|CTR9_MOUSE	-0.0978772	0.98862
sp|Q62066|PHX2A_MOUSE	0.0455916	0.994056
sp|Q62093|SRSF2_MOUSE	1.5389	0.103146
sp|Q62095|DDX3Y_MOUSE	0.348557	0.979741
sp|Q62167|DDX3X_MOUSE;sp|P16381|DDX3L_MOUSE	0.403439	0.899838
sp|Q62176|RBM38_MOUSE;sp|D3Z4I3|RBM24_MOUSE	1.20079	0.722853
sp|Q62186|SSRD_MOUSE	0.584762	0.776648
sp|Q62187|TTF1_MOUSE	0.0145274	0.996901
sp|Q62188|DPYL3_MOUSE	0.12436	0.979741
sp|Q62189|SNRPA_MOUSE	1.98081	0.0576786
sp|Q62191|RO52_MOUSE	-0.606685	0.936474
sp|Q62193|RFA2_MOUSE	0.466948	0.937755
sp|Q62203|SF3A2_MOUSE	0.259621	0.979741
sp|Q62261|SPTB2_MOUSE	-0.159931	0.979741
sp|Q62276|MED22_MOUSE	-0.990178	0.696465
sp|Q62318|TIF1B_MOUSE	0.0876553	0.979741
sp|Q62348|TSN_MOUSE	0.255775	0.979741
sp|Q62351|TFR1_MOUSE	-0.155545	0.979741
sp|Q62425|NDUA4_MOUSE	-0.112528	0.979741
sp|Q62432|SMAD2_MOUSE	0.174803	0.979741
sp|Q62446|FKBP3_MOUSE	0.156309	0.979741
sp|Q62448|IF4G2_MOUSE	0.430255	0.979741
sp|Q63918|CAVN2_MOUSE	-0.862317	0.42835
sp|Q64012|RALY_MOUSE	-0.238558	0.979741
sp|Q640N1|AEBP1_MOUSE	-0.080531	0.994056
sp|Q64152|BTF3_MOUSE	0.0226964	0.996901
sp|Q641P0|ARP3B_MOUSE	0.549757	0.91379
sp|Q64213|SF01_MOUSE	0.625034	0.674272
sp|Q64332|SYN2_MOUSE	0.152079	0.979741
sp|Q64378|FKBP5_MOUSE	0.176198	0.979741
sp|Q64511|TOP2B_MOUSE	-0.574325	0.973337
sp|Q64523|H2A2C_MOUSE;sp|Q6GSS7|H2A2A_MOUSE;sp|Q8CGP6|H2A1H_MOUSE;sp|Q8R1M2|H2AJ_MOUSE;sp|Q8CGP7|H2A1K_MOUSE;sp|Q8CGP5|H2A1F_MOUSE;sp|Q8BFU2|H2A3_MOUSE;sp|C0HKE9|H2A1P_MOUSE;sp|C0HKE8|H2A1O_MOUSE;sp|C0HKE7|H2A1N_MOUSE;sp|C0HKE6|H2A1I_MOUSE;sp|C0HKE5|H2A1G_MOUSE;sp|C0HKE4|H2A1E_MOUSE;sp|C0HKE3|H2A1D_MOUSE;sp|C0HKE2|H2A1C_MOUSE;sp|C0HKE1|H2A1B_MOUSE	-0.209545	0.979741
sp|Q64737|PUR2_MOUSE	-0.57317	0.942086
sp|Q66GT5|PTPM1_MOUSE	1.4356	0.633252
sp|Q689Z5|SBNO1_MOUSE	0.0397632	0.996901
sp|Q68ED3|PAPD5_MOUSE	-0.361054	0.974831
sp|Q68FD5|CLH1_MOUSE	0.481949	0.863363
sp|Q68FE9|TSH2_MOUSE	-0.879038	0.669699
sp|Q68FF6|GIT1_MOUSE	0.251755	0.979741
sp|Q68FL6|SYMC_MOUSE	-0.998863	0.496536
sp|Q69Z36|MEX3B_MOUSE	0.509658	0.973337
sp|Q69ZA1|CDK13_MOUSE	0.257002	0.973337
sp|Q69ZC8|GPAM1_MOUSE	-0.0490838	0.994056
sp|Q69ZK6|JHD2C_MOUSE	-0.534253	0.946276
sp|Q69ZQ2|ISY1_MOUSE	0.0612072	0.994056
sp|Q69ZS7|HBS1L_MOUSE	-0.212872	0.979741
sp|Q69ZU6|THS7A_MOUSE	-1.21536	0.475376
sp|Q69ZX6|MOR2A_MOUSE	-0.128347	0.979741
sp|Q6A026|PDS5A_MOUSE	-0.0943369	0.979741
sp|Q6A028|SWP70_MOUSE	0.561836	0.979741
sp|Q6A058|ARMX2_MOUSE	0.188305	0.979741
sp|Q6A065|CE170_MOUSE	-0.100122	0.979741
sp|Q6A068|CDC5L_MOUSE	-0.312847	0.936474
sp|Q6A098|SBP2L_MOUSE	-0.185207	0.979741
sp|Q6A0A2|LAR4B_MOUSE	0.842178	0.721301
sp|Q6A0A9|F120A_MOUSE	1.15435	0.287286
sp|Q6A0D4|RFTN1_MOUSE	0.125438	0.979741
sp|Q6A4J8|UBP7_MOUSE	0.106939	0.979939
sp|Q6DFV1|CNDG2_MOUSE	-1.16322	0.464156
sp|Q6DFV7|NCOA7_MOUSE	-1.00898	0.807214
sp|Q6DFW4|NOP58_MOUSE	0.647193	0.970279
sp|Q6DID3|SCAF8_MOUSE	0.744426	0.496536
sp|Q6DID5|PWP3A_MOUSE	-1.03519	0.838954
sp|Q6DVA0|LEMD2_MOUSE	0.122391	0.979741
sp|Q6GQT9|NOMO1_MOUSE	0.878252	0.378412
sp|Q6GYP7|RGPA1_MOUSE	-0.787064	0.879692
sp|Q6IQX8|ZN219_MOUSE	0.107455	0.979741
sp|Q6KAR6|EXOC3_MOUSE	-0.669775	0.570045
sp|Q6NS46|RRP5_MOUSE	1.94402	0.519919
sp|Q6NSQ7|LTV1_MOUSE	0.895061	0.665698
sp|Q6NSU3|GL8D1_MOUSE	0.909856	0.979741
sp|Q6NV83|SR140_MOUSE	1.82296	0.189843
sp|Q6NVF0|OCRL_MOUSE	0.185297	0.979741
sp|Q6NVF4|HELB_MOUSE	0.140419	0.979741
sp|Q6NWV3|IF122_MOUSE	-0.0964071	0.979939
sp|Q6NWW9|FND3B_MOUSE	-0.251323	0.979741
sp|Q6NXW6|RAD17_MOUSE	-0.456555	0.976939
sp|Q6NXY9|RPC7_MOUSE	-1.44804	0.596837
sp|Q6NZB0|DNJC8_MOUSE	0.0664796	0.994056
sp|Q6NZF1|ZC11A_MOUSE	0.143597	0.979741
sp|Q6NZJ6|IF4G1_MOUSE	0.505218	0.899838
sp|Q6NZL0|SOGA3_MOUSE	0.423312	0.909021
sp|Q6NZN0|RBM26_MOUSE	0.0655323	0.979741
sp|Q6P1F6|2ABA_MOUSE	0.199721	0.979741
sp|Q6P1H6|ANKL2_MOUSE	0.00357736	0.998738
sp|Q6P3B9|RBFA_MOUSE	0.6102	0.92134
sp|Q6P3Z3|THAP4_MOUSE	-0.455409	0.942651
sp|Q6P4S8|INT1_MOUSE	0.328481	0.979741
sp|Q6P4T2|U520_MOUSE	-0.337737	0.936474
sp|Q6P542|ABCF1_MOUSE	-0.312839	0.942651
sp|Q6P549|SHIP2_MOUSE	-0.219141	0.979741
sp|Q6P5B0|RRP12_MOUSE	0.119847	0.979741
sp|Q6P5D3|DHX57_MOUSE	1.75408	0.4857
sp|Q6P5D8|SMHD1_MOUSE	0.0828883	0.979741
sp|Q6P5H6|FRMD5_MOUSE	-0.090972	0.979741
sp|Q6P6J4|ALKB2_MOUSE	-0.424513	0.949069
sp|Q6P6M7|SPCS_MOUSE	-0.290569	0.979741
sp|Q6P7W5|SEN2_MOUSE	0.321024	0.979741
sp|Q6P8I4|PCNP_MOUSE	1.27886	0.542589
sp|Q6P9Q4|FHOD1_MOUSE	0.239699	0.979741
sp|Q6P9R1|DDX51_MOUSE	0.702527	0.971219
sp|Q6P9R4|ARHGI_MOUSE	0.847452	0.83643
sp|Q6PAC3|DCA13_MOUSE	0.533758	0.942651
sp|Q6PAL7|AHDC1_MOUSE	-0.0284021	0.996901
sp|Q6PAL8|DEN5A_MOUSE;sp|A2RSQ0|DEN5B_MOUSE	0.401147	0.979741
sp|Q6PAM1|TXLNA_MOUSE	-0.451819	0.942086
sp|Q6PAQ4|REXO4_MOUSE	-0.384075	0.979741
sp|Q6PAR0|KLD10_MOUSE	1.56636	0.877972
sp|Q6PAR5|GAPD1_MOUSE	-0.37827	0.979741
sp|Q6PB97|FXL19_MOUSE	0.0923738	0.979741
sp|Q6PCL9|PAPOG_MOUSE	-0.397816	0.94816
sp|Q6PCM2|INT6_MOUSE	0.0345771	0.996901
sp|Q6PCN7|HLTF_MOUSE	0.705444	0.933523
sp|Q6PCP5|MFF_MOUSE	0.333437	0.979741
sp|Q6PD03|2A5A_MOUSE	0.415913	0.866605
sp|Q6PD28|2A5B_MOUSE	0.00689781	0.996901
sp|Q6PDG5|SMRC2_MOUSE	-0.298026	0.979741
sp|Q6PDH0|PHLB1_MOUSE	0.266716	0.979741
sp|Q6PDL0|DC1L2_MOUSE	-0.394414	0.979741
sp|Q6PDM2|SRSF1_MOUSE	0.737878	0.565888
sp|Q6PDQ2|CHD4_MOUSE	-0.43617	0.92134
sp|Q6PE01|SNR40_MOUSE	-0.162345	0.979741
sp|Q6PE54|DHX40_MOUSE	-0.303459	0.973337
sp|Q6PEE2|CTIF_MOUSE	-0.559495	0.942086
sp|Q6PER3|MARE3_MOUSE	0.224591	0.979741
sp|Q6PFQ7|RASL2_MOUSE	0.111622	0.979741
sp|Q6PFR5|TRA2A_MOUSE	-0.0426079	0.996901
sp|Q6PGA0|RCOR3_MOUSE	0.0715229	0.996408
sp|Q6PGB6|NAA50_MOUSE	-0.121173	0.979741
sp|Q6PGB8|SMCA1_MOUSE	0.355032	0.979741
sp|Q6PGC1|DHX29_MOUSE	-0.0979743	0.979741
sp|Q6PGF3|MED16_MOUSE	-0.0136815	0.996901
sp|Q6PGG2|GMIP_MOUSE	-1.08881	0.584463
sp|Q6PGG6|GNL3L_MOUSE	-0.27982	0.969642
sp|Q6PGH1|BUD31_MOUSE	0.0117521	0.996901
sp|Q6PHQ8|NAA35_MOUSE	0.165621	0.979741
sp|Q6PHZ2|KCC2D_MOUSE	-0.276206	0.979741
sp|Q6Q899|DDX58_MOUSE	0.327953	0.953176
sp|Q6QI06|RICTR_MOUSE	0.0668279	0.98862
sp|Q6R0H7|GNAS1_MOUSE;sp|P63094|GNAS2_MOUSE	-0.0879669	0.979741
sp|Q6RHR9|MAGI1_MOUSE	0.469131	0.942086
sp|Q6S5J6|KRIT1_MOUSE	-0.177899	0.979741
sp|Q6URW6|MYH14_MOUSE	-1.09971	0.933523
sp|Q6Y5D8|RHG10_MOUSE	0.107557	0.982366
sp|Q6Y7W8|GGYF2_MOUSE	0.529206	0.979741
sp|Q6ZPE2|MTMR5_MOUSE	0.193468	0.979741
sp|Q6ZPL9|DDX55_MOUSE	-0.675951	0.837434
sp|Q6ZPR6|IBTK_MOUSE	-0.209815	0.979741
sp|Q6ZPZ3|ZC3H4_MOUSE	-0.0124478	0.996901
sp|Q6ZQ03|FNBP4_MOUSE	0.262644	0.979741
sp|Q6ZQ08|CNOT1_MOUSE	0.882799	0.885317
sp|Q6ZQ11|CHSS1_MOUSE	-0.797406	0.877972
sp|Q6ZQ29|TAOK2_MOUSE	-0.137104	0.979741
sp|Q6ZQ38|CAND1_MOUSE	0.0473253	0.995551
sp|Q6ZQ58|LARP1_MOUSE	0.484609	0.791004
sp|Q6ZQ82|RHG26_MOUSE	-0.689551	0.863363
sp|Q6ZQ88|KDM1A_MOUSE	-0.0382025	0.996901
sp|Q6ZQB6|VIP2_MOUSE	0.382627	0.979741
sp|Q6ZQI3|MLEC_MOUSE	-0.102355	0.979741
sp|Q6ZQK0|CNDD3_MOUSE	0.114247	0.987871
sp|Q6ZQL4|WDR43_MOUSE	0.0540897	0.996901
sp|Q6ZWM4|LSM8_MOUSE	-0.748016	0.572675
sp|Q6ZWN5|RS9_MOUSE	0.0632686	0.979857
sp|Q6ZWU9|RS27_MOUSE	0.223869	0.97164
sp|Q6ZWV3|RL10_MOUSE;sp|P86048|RL10L_MOUSE	1.04079	0.60189
sp|Q6ZWV7|RL35_MOUSE	0.192083	0.979741
sp|Q6ZWX6|IF2A_MOUSE	-0.43507	0.877382
sp|Q6ZWY3|RS27L_MOUSE	0.534395	0.812129
sp|Q70FJ1|AKAP9_MOUSE	-0.126179	0.996901
sp|Q71LX4|TLN2_MOUSE	-0.0700074	0.995991
sp|Q76KJ5|RPA34_MOUSE	-0.336104	0.97164
sp|Q76MZ3|2AAA_MOUSE	0.291277	0.946276
sp|Q78HU3|MB12A_MOUSE	0.366293	0.942651
sp|Q78IK2|ATPMD_MOUSE	-0.137306	0.979741
sp|Q78PY7|SND1_MOUSE	-0.0445042	0.98862
sp|Q78WZ7|RPA43_MOUSE	-0.149358	0.979741
sp|Q78YY6|DJC15_MOUSE	-0.48682	0.738066
sp|Q791N7|RPA12_MOUSE	-0.134442	0.979741
sp|Q791T5|MTCH1_MOUSE	0.164846	0.979741
sp|Q791V5|MTCH2_MOUSE	0.294155	0.97164
sp|Q7JJ13|BRD2_MOUSE	-0.11522	0.984096
sp|Q7M6Y3|PICAL_MOUSE	0.534763	0.8891
sp|Q7TMB8|CYFP1_MOUSE	0.0339041	0.994056
sp|Q7TMF2|ERI1_MOUSE	-0.289752	0.97164
sp|Q7TMF3|NDUAC_MOUSE	-0.330967	0.979741
sp|Q7TMI3|UHRF2_MOUSE	0.319495	0.979741
sp|Q7TMK9|HNRPQ_MOUSE	0.262166	0.971219
sp|Q7TMM9|TBB2A_MOUSE	0.212409	0.979741
sp|Q7TN33|CELF6_MOUSE	-0.322431	0.979741
sp|Q7TN79|AKA7G_MOUSE	0.039181	0.996901
sp|Q7TN98|CPEB4_MOUSE	0.231816	0.979741
sp|Q7TNC4|LC7L2_MOUSE	0.844228	0.6404
sp|Q7TNV0|DEK_MOUSE	-0.246268	0.979741
sp|Q7TPD0|INT3_MOUSE	-0.246164	0.979741
sp|Q7TPH6|MYCB2_MOUSE	-0.381035	0.933523
sp|Q7TPM1|PRC2B_MOUSE	0.254997	0.979741
sp|Q7TPM6|FSD1_MOUSE	0.214406	0.979741
sp|Q7TPQ3|SHPRH_MOUSE	-0.22258	0.973337
sp|Q7TPV2|DZIP3_MOUSE	-0.453326	0.979741
sp|Q7TPV4|MBB1A_MOUSE	-0.352449	0.933523
sp|Q7TQC5|APTX_MOUSE	0.127632	0.979741
sp|Q7TQC7|GPTC2_MOUSE	0.431516	0.979741
sp|Q7TQE6|MACOI_MOUSE	0.124895	0.979741
sp|Q7TQF2|FBX10_MOUSE	-1.45336	0.976939
sp|Q7TQG1|PKHA6_MOUSE	0.11506	0.979741
sp|Q7TQH0|ATX2L_MOUSE	0.372711	0.936474
sp|Q7TQK4|EXOS3_MOUSE	0.270444	0.979741
sp|Q7TSC1|PRC2A_MOUSE	0.347725	0.942651
sp|Q7TSH6|SCAF4_MOUSE	0.80871	0.812129
sp|Q7TSJ2|MAP6_MOUSE	0.34769	0.936474
sp|Q7TSY6|CELF4_MOUSE	1.44076	0.505736
sp|Q7TSZ8|NACC1_MOUSE	-0.139764	0.979741
sp|Q7TT37|ELP1_MOUSE	-0.733425	0.496536
sp|Q7TT50|MRCKB_MOUSE	0.253299	0.973337
sp|Q80ST9|LCA5_MOUSE	-0.50367	0.92134
sp|Q80SY5|PR38B_MOUSE	1.02866	0.936474
sp|Q80T69|RSBN1_MOUSE	-0.42537	0.973337
sp|Q80TJ7|PHF8_MOUSE	0.251484	0.979741
sp|Q80TM6|R3HD2_MOUSE	1.20582	0.443692
sp|Q80TN4|DJC16_MOUSE	0.48209	0.97164
sp|Q80TN7|NAV3_MOUSE	-0.157701	0.979741
sp|Q80TR8|DCAF1_MOUSE	-1.19211	0.838954
sp|Q80TV8|CLAP1_MOUSE	0.0116828	0.996901
sp|Q80TY0|FNBP1_MOUSE	-0.0409008	0.994056
sp|Q80U58|PUM2_MOUSE	2.49907	0.496536
sp|Q80U78|PUM1_MOUSE	1.27958	0.19937
sp|Q80U87|UBP8_MOUSE	0.611971	0.979741
sp|Q80U93|NU214_MOUSE	0.487689	0.936474
sp|Q80UG5|SEPT9_MOUSE	-0.155603	0.979741
sp|Q80UM3|NAA15_MOUSE	0.114281	0.991504
sp|Q80UM7|MOGS_MOUSE	-0.330561	0.969642
sp|Q80UP3|DGKZ_MOUSE	-0.0133631	0.996901
sp|Q80UU1|ANKZ1_MOUSE	-0.450419	0.942651
sp|Q80UU2|RPP38_MOUSE	-0.0741239	0.979741
sp|Q80UW5|MRCKG_MOUSE	-0.503843	0.942086
sp|Q80UW8|RPAB1_MOUSE	-0.412036	0.942086
sp|Q80V91|DTX3_MOUSE	-0.240856	0.979741
sp|Q80VC9|CAMP3_MOUSE	-0.133591	0.979741
sp|Q80VD1|FA98B_MOUSE	-0.498666	0.953176
sp|Q80VI1|TRI56_MOUSE	0.565183	0.936474
sp|Q80VL1|TDRKH_MOUSE	0.109426	0.979741
sp|Q80VP5|CL065_MOUSE	-0.978297	0.92134
sp|Q80VW7|AKNA_MOUSE	1.31729	0.937234
sp|Q80W00|PP1RA_MOUSE	0.0763537	0.983738
sp|Q80W14|PR40B_MOUSE	-1.66449	0.710397
sp|Q80WG5|LRC8A_MOUSE	0.815427	0.92134
sp|Q80WJ7|LYRIC_MOUSE	-0.187958	0.979741
sp|Q80WS3|FBLL1_MOUSE	0.135761	0.979741
sp|Q80WW9|DDRGK_MOUSE	-0.57583	0.856006
sp|Q80X41|VRK1_MOUSE	0.396665	0.97164
sp|Q80X50|UBP2L_MOUSE	0.311545	0.97164
sp|Q80X73|PELO_MOUSE	0.231241	0.979741
sp|Q80X82|SYMPK_MOUSE	0.38889	0.979741
sp|Q80X85|RT07_MOUSE	0.71143	0.496536
sp|Q80XC2|TRM61_MOUSE	-0.992401	0.378412
sp|Q80XC6|NRDE2_MOUSE	-1.35563	0.454441
sp|Q80XI3|IF4G3_MOUSE	0.680259	0.519919
sp|Q80XI4|PI42B_MOUSE	0.00704543	0.996901
sp|Q80XL6|ACD11_MOUSE	-0.373146	0.979741
sp|Q80XN0|BDH_MOUSE	0.664369	0.866605
sp|Q80XP8|FA76B_MOUSE	-0.126828	0.979741
sp|Q80Y44|DDX10_MOUSE	0.346734	0.956048
sp|Q80Y81|RNZ2_MOUSE	1.72148	0.20235
sp|Q80YD1|SUV3_MOUSE	0.0345894	0.995991
sp|Q80YQ2|MED23_MOUSE	-0.621028	0.759183
sp|Q80YR4|ZN598_MOUSE	-0.0835178	0.979741
sp|Q80YV3|TRRAP_MOUSE	-0.383661	0.979741
sp|Q80ZK0|RT10_MOUSE	0.217649	0.97164
sp|Q80ZS3|RT26_MOUSE	2.12485	0.125393
sp|Q80ZV0|RNH2B_MOUSE	0.0601796	0.98383
sp|Q810A7|DDX42_MOUSE	0.193169	0.979741
sp|Q810D6|GRWD1_MOUSE	0.684675	0.911986
sp|Q810V0|MPP10_MOUSE	-0.126282	0.979741
sp|Q811S7|UBIP1_MOUSE	-0.559177	0.722853
sp|Q812A2|SRGP3_MOUSE	-0.42022	0.979741
sp|Q8BFP9|PDK1_MOUSE	0.17944	0.979741
sp|Q8BFQ4|WDR82_MOUSE	-0.91623	0.870347
sp|Q8BFR5|EFTU_MOUSE	-0.0388388	0.995991
sp|Q8BFU3|RN214_MOUSE	0.284874	0.979741
sp|Q8BFV2|PCID2_MOUSE	0.147341	0.979741
sp|Q8BFY9|TNPO1_MOUSE	0.66571	0.909021
sp|Q8BFZ9|ERLN2_MOUSE;sp|Q91X78|ERLN1_MOUSE	0.445836	0.979741
sp|Q8BG17|NOL12_MOUSE	0.141152	0.979741
sp|Q8BG30|NELFA_MOUSE	-0.0942852	0.991504
sp|Q8BG32|PSD11_MOUSE	0.567198	0.942086
sp|Q8BG40|KTNB1_MOUSE	-0.274499	0.979741
sp|Q8BG51|MIRO1_MOUSE	-0.286567	0.979741
sp|Q8BG81|PDIP3_MOUSE	0.0562898	0.994056
sp|Q8BGA5|KRR1_MOUSE	-0.87841	0.942086
sp|Q8BGD9|IF4B_MOUSE	0.684337	0.863363
sp|Q8BGF3|WDR92_MOUSE	-0.102117	0.979741
sp|Q8BGH2|SAM50_MOUSE	0.0209066	0.996901
sp|Q8BGQ1|SPE39_MOUSE	0.00507992	0.996901
sp|Q8BGQ7|SYAC_MOUSE	-0.476222	0.979741
sp|Q8BGS1|E41L5_MOUSE	-0.304444	0.979741
sp|Q8BGT7|SPF30_MOUSE	0.257034	0.979741
sp|Q8BGW6|ST32A_MOUSE	0.160888	0.979741
sp|Q8BH15|CNO10_MOUSE	0.846102	0.93126
sp|Q8BH43|WASF2_MOUSE	-0.0958094	0.979741
sp|Q8BH57|WDR48_MOUSE	0.184101	0.979741
sp|Q8BH59|CMC1_MOUSE	0.184669	0.979741
sp|Q8BH95|ECHM_MOUSE	0.888516	0.6404
sp|Q8BHB4|WDR3_MOUSE	0.00867732	0.996901
sp|Q8BHC4|DCAKD_MOUSE	0.86215	0.679056
sp|Q8BHD7|PTBP3_MOUSE	0.140573	0.979741
sp|Q8BHG9|CGBP1_MOUSE	-0.405736	0.863363
sp|Q8BHJ9|SLU7_MOUSE	0.947252	0.942651
sp|Q8BHL3|TB10B_MOUSE	0.31457	0.942651
sp|Q8BHL5|ELMO2_MOUSE	-0.437842	0.979741
sp|Q8BHN0|PPM1L_MOUSE	0.740636	0.809487
sp|Q8BHN1|TXLNG_MOUSE	-0.383017	0.97164
sp|Q8BHN5|RBM45_MOUSE	1.89791	0.0796971
sp|Q8BHN7|CL029_MOUSE	0.0542856	0.991504
sp|Q8BHS3|RBM22_MOUSE	-0.172753	0.979741
sp|Q8BHY2|NOC4L_MOUSE	-0.682613	0.909021
sp|Q8BI72|CARF_MOUSE	-0.182749	0.979741
sp|Q8BI84|TGO1_MOUSE	1.2085	0.942086
sp|Q8BIA4|FBXW8_MOUSE	-0.693555	0.59047
sp|Q8BIE6|FRM4A_MOUSE	0.10997	0.979741
sp|Q8BIH0|SP130_MOUSE	-0.875056	0.438429
sp|Q8BIK4|DOCK9_MOUSE	0.217721	0.979741
sp|Q8BIQ5|CSTF2_MOUSE	-0.519601	0.821756
sp|Q8BJ90|ZN771_MOUSE	0.229687	0.979741
sp|Q8BJH1|ZC21A_MOUSE	0.191058	0.979741
sp|Q8BJL0|SMAL1_MOUSE	-0.743779	0.665698
sp|Q8BJS4|SUN2_MOUSE	-0.0145441	0.996901
sp|Q8BJW6|EIF2A_MOUSE	-0.161795	0.979741
sp|Q8BJZ4|RT35_MOUSE	1.27944	0.189843
sp|Q8BK08|TMM11_MOUSE	-0.72921	0.942651
sp|Q8BK63|KC1A_MOUSE	0.454676	0.979741
sp|Q8BK67|RCC2_MOUSE	0.109826	0.979741
sp|Q8BK72|RT27_MOUSE	0.414888	0.926412
sp|Q8BKF1|RPOM_MOUSE	0.175386	0.979741
sp|Q8BKH7|SIN1_MOUSE	0.487859	0.973337
sp|Q8BKI2|TNR6B_MOUSE	0.39397	0.953176
sp|Q8BKW4|ZCHC4_MOUSE	0.23104	0.979741
sp|Q8BKX1|BAIP2_MOUSE	0.200599	0.979741
sp|Q8BKX6|SMG1_MOUSE	-0.815615	0.926412
sp|Q8BKZ9|ODPX_MOUSE	-0.830545	0.979741
sp|Q8BL74|TF3C2_MOUSE	-0.708232	0.840831
sp|Q8BL97|SRSF7_MOUSE	-0.832346	0.71802
sp|Q8BLY2|SYTC2_MOUSE	-1.02206	0.393329
sp|Q8BM39|PRP18_MOUSE	1.07184	0.377377
sp|Q8BM55|TM214_MOUSE	0.144557	0.979741
sp|Q8BMA6|SRP68_MOUSE	-0.208596	0.979741
sp|Q8BMB3|IF4E2_MOUSE	-1.0328	0.417198
sp|Q8BMC4|NOP9_MOUSE	0.135009	0.979741
sp|Q8BMF4|ODP2_MOUSE	-0.445176	0.979741
sp|Q8BMJ2|SYLC_MOUSE	-1.14842	0.41293
sp|Q8BMJ3|IF1AX_MOUSE;sp|Q60872|IF1A_MOUSE	-0.105474	0.979741
sp|Q8BMK4|CKAP4_MOUSE	-0.258687	0.979741
sp|Q8BML9|SYQ_MOUSE	-0.912262	0.562734
sp|Q8BMQ2|TF3C4_MOUSE	-0.391959	0.946276
sp|Q8BMS1|ECHA_MOUSE	-0.353082	0.942651
sp|Q8BMZ5|SEN34_MOUSE	-0.765645	0.974831
sp|Q8BNV1|TRM2A_MOUSE	-0.58166	0.801288
sp|Q8BP47|SYNC_MOUSE	0.535123	0.807214
sp|Q8BP48|MAP11_MOUSE	-0.365376	0.969642
sp|Q8BP67|RL24_MOUSE	0.171826	0.979741
sp|Q8BP71|RFOX2_MOUSE	1.15296	0.403411
sp|Q8BP92|RCN2_MOUSE	0.0796105	0.979741
sp|Q8BPM2|M4K5_MOUSE	-0.211194	0.979741
sp|Q8BPP1|MB212_MOUSE;sp|O70299|MB211_MOUSE	0.195846	0.979741
sp|Q8BQ30|PPR18_MOUSE	-0.239142	0.979741
sp|Q8BQP8|RFIP4_MOUSE	-0.0618578	0.985351
sp|Q8BQZ5|CPSF4_MOUSE	-1.37473	0.570045
sp|Q8BR65|SDS3_MOUSE	-0.716039	0.64341
sp|Q8BRF7|SCFD1_MOUSE	-0.48919	0.91379
sp|Q8BRH0|TMTC3_MOUSE	0.286539	0.979741
sp|Q8BRM2|GORAB_MOUSE	-0.328153	0.93126
sp|Q8BRT1|CLAP2_MOUSE	0.167383	0.979741
sp|Q8BSP2|CNDH2_MOUSE	-1.53209	0.187231
sp|Q8BSS9|LIPA2_MOUSE	0.246076	0.979741
sp|Q8BSY0|ASPH_MOUSE	0.283419	0.942651
sp|Q8BSZ2|AP3S2_MOUSE	-0.135862	0.979741
sp|Q8BT07|CEP55_MOUSE	-0.751089	0.876183
sp|Q8BT14|CNOT4_MOUSE	-1.68899	0.237549
sp|Q8BTI8|SRRM2_MOUSE	0.682238	0.665698
sp|Q8BTM8|FLNA_MOUSE	-0.0925465	0.985531
sp|Q8BTV1|TUSC3_MOUSE	-0.332814	0.974666
sp|Q8BTV2|CPSF7_MOUSE	1.04592	0.182732
sp|Q8BTW3|EXOS6_MOUSE	-0.0321213	0.996877
sp|Q8BTW8|CK5P1_MOUSE	0.12714	0.979741
sp|Q8BTW9|PAK4_MOUSE	0.520168	0.971219
sp|Q8BU03|PWP2_MOUSE	0.410629	0.979741
sp|Q8BU11|TOX4_MOUSE	-0.304893	0.97164
sp|Q8BU14|SEC62_MOUSE	-0.0716215	0.991504
sp|Q8BU30|SYIC_MOUSE	-0.973521	0.496536
sp|Q8BU88|RM22_MOUSE	-0.163721	0.979741
sp|Q8BUI3|LRWD1_MOUSE	-0.089885	0.981918
sp|Q8BUN5|SMAD3_MOUSE	0.237233	0.979741
sp|Q8BUV3|GEPH_MOUSE	0.496746	0.866235
sp|Q8BUV6|LSM11_MOUSE	1.69723	0.417198
sp|Q8BVE8|NSD2_MOUSE	-0.317799	0.979741
sp|Q8BVU0|LRCH3_MOUSE	0.493753	0.936474
sp|Q8BVY0|RL1D1_MOUSE	-0.24683	0.979741
sp|Q8BW10|NOB1_MOUSE	0.370437	0.979741
sp|Q8BW41|PMGT2_MOUSE	-0.196602	0.979741
sp|Q8BW56|GTDC1_MOUSE	-1.23235	0.71802
sp|Q8BWD8|CDK19_MOUSE	-0.515034	0.760338
sp|Q8BWG8|ARRB1_MOUSE	1.4066	0.237549
sp|Q8BWL5|RBMS3_MOUSE	-0.0887224	0.979741
sp|Q8BWT1|THIM_MOUSE	-0.138538	0.979741
sp|Q8BWT5|DIP2A_MOUSE	0.298684	0.979741
sp|Q8BWW4|LARP4_MOUSE	1.63278	0.677864
sp|Q8BWW9|PKN2_MOUSE	0.0273463	0.996901
sp|Q8BWY3|ERF1_MOUSE	0.166077	0.979741
sp|Q8BWZ3|NAA25_MOUSE	0.154103	0.979741
sp|Q8BX09|RBBP5_MOUSE	-0.676949	0.6404
sp|Q8BX10|PGAM5_MOUSE	0.0047047	0.996901
sp|Q8BX17|GEMI5_MOUSE	-0.0811585	0.979741
sp|Q8BX90|FND3A_MOUSE	0.0215771	0.996901
sp|Q8BXK8|AGAP1_MOUSE	-0.423119	0.942086
sp|Q8BXR9|OSBL6_MOUSE	0.253186	0.979741
sp|Q8BXV2|BRI3B_MOUSE	-0.0794973	0.979741
sp|Q8BXZ1|TMX3_MOUSE	0.264388	0.973337
sp|Q8BYB9|PGLT1_MOUSE	0.302219	0.979741
sp|Q8BYC6|TAOK3_MOUSE	-0.175898	0.979741
sp|Q8BYK6|YTHD3_MOUSE	0.627322	0.863363
sp|Q8BYL4|SYYM_MOUSE	0.240881	0.979741
sp|Q8BYN5|FSD1L_MOUSE	0.76562	0.880986
sp|Q8BZ20|PAR12_MOUSE	0.506449	0.979741
sp|Q8BZ47|ZN609_MOUSE	-0.0192062	0.996901
sp|Q8BZX4|SREK1_MOUSE	-0.417593	0.979741
sp|Q8C052|MAP1S_MOUSE	-0.544899	0.71802
sp|Q8C0C7|SYFA_MOUSE	-0.54282	0.863363
sp|Q8C0I1|ADAS_MOUSE	0.140826	0.979741
sp|Q8C0M0|WDR59_MOUSE	0.352539	0.979741
sp|Q8C0S1|DI3L1_MOUSE	0.151256	0.979741
sp|Q8C156|CND2_MOUSE	-0.785682	0.866605
sp|Q8C170|MYO9A_MOUSE	-0.420062	0.942086
sp|Q8C176|TAF2_MOUSE	0.37795	0.976939
sp|Q8C181|MBNL2_MOUSE	-2.02746	0.130477
sp|Q8C1B1|CAMP2_MOUSE	0.137033	0.979741
sp|Q8C1B7|SEP11_MOUSE	-0.18515	0.979741
sp|Q8C1S0|MED19_MOUSE	-0.0831914	0.979939
sp|Q8C1Z8|TM10A_MOUSE	-0.641803	0.937234
sp|Q8C2A2|SEN54_MOUSE	-0.0892013	0.994056
sp|Q8C2E4|PTCD1_MOUSE	0.262974	0.979741
sp|Q8C2Q3|RBM14_MOUSE	-1.2591	0.485958
sp|Q8C3F2|F120C_MOUSE	0.899226	0.617261
sp|Q8C3X4|GUF1_MOUSE	0.0470153	0.996901
sp|Q8C3X8|LMF2_MOUSE	1.34252	0.804172
sp|Q8C460|ERI3_MOUSE	-1.12681	0.417198
sp|Q8C4J7|TBL3_MOUSE	0.0478392	0.996901
sp|Q8C4X2|KC1G3_MOUSE;sp|Q8BVP5|KC1G2_MOUSE;sp|Q8BTH8|KC1G1_MOUSE	0.497273	0.973337
sp|Q8C4Y3|NELFB_MOUSE	1.70496	0.499559
sp|Q8C547|HTR5B_MOUSE	0.420136	0.979741
sp|Q8C570|RAE1L_MOUSE	0.0179809	0.996901
sp|Q8C5L3|CNOT2_MOUSE	0.68488	0.939245
sp|Q8C5L7|RBM34_MOUSE	0.807499	0.669699
sp|Q8C5Q4|GRSF1_MOUSE	1.49661	0.101725
sp|Q8C6B9|AROS_MOUSE	0.158846	0.979741
sp|Q8C6G1|CF410_MOUSE	-0.444178	0.939245
sp|Q8C6G8|WDR26_MOUSE	0.18859	0.979741
sp|Q8C754|VPS52_MOUSE	0.22167	0.979741
sp|Q8C7E9|CSTFT_MOUSE	-0.69361	0.8891
sp|Q8C7H1|MMAA_MOUSE	0.354062	0.979741
sp|Q8C7V3|UTP15_MOUSE	-0.0664051	0.979939
sp|Q8C7V8|CC134_MOUSE	-0.158044	0.979741
sp|Q8C7X2|EMC1_MOUSE	-0.224968	0.979741
sp|Q8C854|MYEF2_MOUSE	1.96301	0.349582
sp|Q8C8R3|ANK2_MOUSE	-0.738402	0.621522
sp|Q8C8U0|LIPB1_MOUSE	0.189916	0.979741
sp|Q8C9B9|DIDO1_MOUSE	-0.234391	0.979741
sp|Q8CAQ8|MIC60_MOUSE	0.105525	0.979939
sp|Q8CB44|GRAM4_MOUSE	0.521734	0.936474
sp|Q8CB77|ELOA1_MOUSE	-0.0433978	0.996877
sp|Q8CBE3|WDR37_MOUSE	-0.782682	0.78552
sp|Q8CBW3|ABI1_MOUSE	-0.238234	0.979741
sp|Q8CBY1|SMAG1_MOUSE	-2.60504	0.349582
sp|Q8CBY3|LENG8_MOUSE	-0.0207393	0.996901
sp|Q8CCB4|VPS53_MOUSE	-0.863514	0.979741
sp|Q8CCF0|PRP31_MOUSE	0.192284	0.979741
sp|Q8CCI5|RYBP_MOUSE	0.166229	0.979741
sp|Q8CCJ3|UFL1_MOUSE	-0.0833525	0.979741
sp|Q8CCP0|NEMF_MOUSE	-0.665089	0.562734
sp|Q8CCS6|PABP2_MOUSE	-0.665717	0.78552
sp|Q8CD10|MICU2_MOUSE	-0.203549	0.979741
sp|Q8CD15|RIOX2_MOUSE	0.480422	0.979741
sp|Q8CDA1|SAC2_MOUSE	0.408474	0.979741
sp|Q8CE46|PUS7L_MOUSE	-0.130299	0.979741
sp|Q8CE96|TRM6_MOUSE	-0.755217	0.680442
sp|Q8CES0|NAA30_MOUSE	0.694337	0.721452
sp|Q8CFE2|HPF1_MOUSE	0.0727249	0.991504
sp|Q8CFE3|RCOR1_MOUSE	-0.328603	0.979741
sp|Q8CFI7|RPB2_MOUSE	-0.22278	0.976939
sp|Q8CFQ3|AQR_MOUSE	0.171755	0.979741
sp|Q8CG46|SMC5_MOUSE	-0.650214	0.579303
sp|Q8CG47|SMC4_MOUSE	-0.542547	0.911986
sp|Q8CG48|SMC2_MOUSE	-0.483994	0.879692
sp|Q8CG76|ARK72_MOUSE	1.10725	0.899838
sp|Q8CGC4|LS14B_MOUSE	-0.0859984	0.979741
sp|Q8CGC6|RBM28_MOUSE	0.566236	0.91379
sp|Q8CGC7|SYEP_MOUSE	-0.895828	0.665698
sp|Q8CGF7|TCRG1_MOUSE	0.495185	0.91379
sp|Q8CGI1|F193A_MOUSE	-0.0362655	0.994056
sp|Q8CGK3|LONM_MOUSE	0.311232	0.979741
sp|Q8CGP2|H2B1P_MOUSE;sp|Q8CGP1|H2B1K_MOUSE;sp|Q6ZWY9|H2B1C_MOUSE;sp|Q64525|H2B2B_MOUSE;sp|Q64478|H2B1H_MOUSE;sp|Q64475|H2B1B_MOUSE;sp|P10854|H2B1M_MOUSE;sp|P10853|H2B1F_MOUSE;sp|Q9D2U9|H2B3A_MOUSE;sp|Q8CGP0|H2B3B_MOUSE;sp|Q64524|H2B2E_MOUSE;sp|P70696|H2B1A_MOUSE	-0.476021	0.894802
sp|Q8CGY8|OGT1_MOUSE	-0.53463	0.858673
sp|Q8CGZ0|CHERP_MOUSE	1.07952	0.570045
sp|Q8CH02|SUGP1_MOUSE	-0.0739025	0.995991
sp|Q8CH18|CCAR1_MOUSE	-0.146392	0.979741
sp|Q8CH25|SLTM_MOUSE	0.761136	0.858673
sp|Q8CH77|NAV1_MOUSE	-0.175133	0.979741
sp|Q8CHC4|SYNJ1_MOUSE	0.424941	0.973337
sp|Q8CHG7|RPGF2_MOUSE	1.14154	0.97164
sp|Q8CHH9|SEPT8_MOUSE	-0.860494	0.942651
sp|Q8CHI8|EP400_MOUSE	0.185588	0.991504
sp|Q8CHP5|PYM1_MOUSE	0.419891	0.911986
sp|Q8CHW4|EI2BE_MOUSE	-0.951494	0.275005
sp|Q8CHY6|P66A_MOUSE	-0.712377	0.812129
sp|Q8CHZ9|MTF1A_MOUSE;sp|B9EJ57|MTF1B_MOUSE	-0.243664	0.979741
sp|Q8CI08|SLAI2_MOUSE	0.160243	0.979741
sp|Q8CI11|GNL3_MOUSE	-0.417671	0.933523
sp|Q8CI33|C19L1_MOUSE	-0.31904	0.942651
sp|Q8CI71|VPS50_MOUSE	-0.0172175	0.996901
sp|Q8CI75|DI3L2_MOUSE	-0.448295	0.979741
sp|Q8CIE6|COPA_MOUSE	-0.104732	0.979741
sp|Q8CIG8|ANM5_MOUSE	-0.0225124	0.996901
sp|Q8CII2|CD123_MOUSE	-0.417674	0.942086
sp|Q8CIW5|PEO1_MOUSE	-0.897581	0.721452
sp|Q8CJ67|STAU2_MOUSE	0.221064	0.979741
sp|Q8CJG0|AGO2_MOUSE	0.444611	0.93126
sp|Q8CJG1|AGO1_MOUSE	0.424736	0.97164
sp|Q8JZM0|TFB1M_MOUSE	-0.312308	0.979741
sp|Q8JZM7|CDC73_MOUSE	-0.102409	0.979741
sp|Q8JZN5|ACAD9_MOUSE	-0.278087	0.976902
sp|Q8JZQ2|AFG32_MOUSE	-0.102438	0.979741
sp|Q8JZQ9|EIF3B_MOUSE	0.638203	0.8891
sp|Q8JZU2|TXTP_MOUSE	0.405185	0.838954
sp|Q8JZX4|SPF45_MOUSE	1.00361	0.519919
sp|Q8JZY4|MRPP3_MOUSE	-0.52783	0.970279
sp|Q8JZZ6|AMERL_MOUSE	-0.901503	0.566106
sp|Q8K009|AL1L2_MOUSE	1.57084	0.821899
sp|Q8K012|FBP1L_MOUSE	1.25195	0.838954
sp|Q8K013|GTPBA_MOUSE	-0.360379	0.979741
sp|Q8K019|BCLF1_MOUSE	0.442764	0.936474
sp|Q8K0G5|EIPR1_MOUSE	0.760947	0.876183
sp|Q8K0T0|RTN1_MOUSE	1.70868	0.39123
sp|Q8K0T4|KATL1_MOUSE	1.03008	0.730572
sp|Q8K0V4|CNOT3_MOUSE	0.691333	0.942651
sp|Q8K114|INT9_MOUSE	0.788418	0.839209
sp|Q8K1A6|C2D1A_MOUSE	-0.278713	0.979741
sp|Q8K1C0|ANGE2_MOUSE	0.436452	0.973337
sp|Q8K1E0|STX5_MOUSE	0.89627	0.763102
sp|Q8K1N1|PLPL8_MOUSE	0.575569	0.876183
sp|Q8K1N4|SPAS2_MOUSE	0.129678	0.979741
sp|Q8K1R3|PNPT1_MOUSE	0.245674	0.979741
sp|Q8K1X1|WDR11_MOUSE	-0.018563	0.996901
sp|Q8K202|RPA49_MOUSE	-0.35718	0.973337
sp|Q8K212|PACS1_MOUSE	-0.812442	0.615557
sp|Q8K224|NAT10_MOUSE	0.542127	0.936474
sp|Q8K268|ABCF3_MOUSE	0.353531	0.942086
sp|Q8K273|MMGT1_MOUSE	0.64978	0.936474
sp|Q8K284|TF3C1_MOUSE	-0.270309	0.979741
sp|Q8K297|GT251_MOUSE	-0.302543	0.979741
sp|Q8K2B3|SDHA_MOUSE	0.92705	0.863363
sp|Q8K2C9|HACD3_MOUSE	0.481647	0.932623
sp|Q8K2F0|BRD3_MOUSE	-0.382458	0.942651
sp|Q8K2F8|LS14A_MOUSE	0.268239	0.979741
sp|Q8K2H2|OTU6B_MOUSE	-0.286126	0.979741
sp|Q8K2T8|PAF1_MOUSE	-0.0155718	0.996901
sp|Q8K2X3|STN1_MOUSE	0.179838	0.979741
sp|Q8K2X8|TF2H5_MOUSE	-0.131024	0.979741
sp|Q8K2Z4|CND1_MOUSE	0.00901279	0.996901
sp|Q8K310|MATR3_MOUSE	-0.170222	0.979741
sp|Q8K339|KIN17_MOUSE	0.773079	0.741686
sp|Q8K363|DDX18_MOUSE	0.147952	0.979741
sp|Q8K394|PLCL2_MOUSE	0.385337	0.979741
sp|Q8K3A9|MEPCE_MOUSE	1.80123	0.127931
sp|Q8K3E5|AHI1_MOUSE	-1.05284	0.496536
sp|Q8K3J1|NDUS8_MOUSE	-0.5302	0.960872
sp|Q8K3Y3|LN28A_MOUSE	0.161653	0.979741
sp|Q8K3Z9|PO121_MOUSE	0.0926019	0.979939
sp|Q8K409|DPOLB_MOUSE	0.0601717	0.991504
sp|Q8K411|PREP_MOUSE	-0.578241	0.877382
sp|Q8K4B0|MTA1_MOUSE	-0.199574	0.979741
sp|Q8K4F6|NSUN5_MOUSE	0.622919	0.846349
sp|Q8K4K1|CETN4_MOUSE	-0.350664	0.973337
sp|Q8K4L0|DDX54_MOUSE	-0.170348	0.979741
sp|Q8K4P0|WDR33_MOUSE	-0.477209	0.942086
sp|Q8K4Q0|RPTOR_MOUSE	0.271741	0.979741
sp|Q8K4Q6|NEIL1_MOUSE	-0.454633	0.92134
sp|Q8K4X7|PLCD_MOUSE	0.630522	0.71802
sp|Q8K4Z5|SF3A1_MOUSE	0.364982	0.975275
sp|Q8QZT1|THIL_MOUSE	-0.123834	0.979741
sp|Q8QZY1|EIF3L_MOUSE	0.620066	0.92134
sp|Q8QZY9|SF3B4_MOUSE	0.505898	0.979741
sp|Q8R001|MARE2_MOUSE	-0.364484	0.933523
sp|Q8R010|AIMP2_MOUSE	-1.15735	0.269534
sp|Q8R035|ICT1_MOUSE	0.219482	0.979741
sp|Q8R050|ERF3A_MOUSE	0.2953	0.976939
sp|Q8R081|HNRPL_MOUSE	-1.24032	0.377377
sp|Q8R0A0|T2FB_MOUSE	0.299705	0.975035
sp|Q8R0F5|RBMX2_MOUSE	0.259663	0.979741
sp|Q8R0J7|VP37B_MOUSE	0.866609	0.93126
sp|Q8R0K4|CC137_MOUSE	0.985795	0.797071
sp|Q8R0K9|E2F4_MOUSE	-0.0134745	0.996901
sp|Q8R0L9|TADA3_MOUSE	-0.423121	0.979741
sp|Q8R0X7|SGPL1_MOUSE	0.0949231	0.979741
sp|Q8R105|VP37C_MOUSE	-0.541383	0.923551
sp|Q8R127|SCPDL_MOUSE	0.629144	0.821756
sp|Q8R151|ZNFX1_MOUSE	-0.336317	0.946276
sp|Q8R191|SNG3_MOUSE	-0.205903	0.979741
sp|Q8R1A4|DOCK7_MOUSE	0.43742	0.926412
sp|Q8R1B4|EIF3C_MOUSE	0.219881	0.979741
sp|Q8R1F0|L10K_MOUSE	0.65703	0.942651
sp|Q8R1F9|RPP40_MOUSE	0.889754	0.863363
sp|Q8R1N0|ZN830_MOUSE	-0.136043	0.979741
sp|Q8R1Q8|DC1L1_MOUSE	0.0358211	0.996901
sp|Q8R205|ZC3HA_MOUSE	2.97561	0.496536
sp|Q8R2K4|TAF6L_MOUSE	-0.727284	0.939245
sp|Q8R2N2|UTP4_MOUSE	0.590507	0.936474
sp|Q8R2R6|MTG1_MOUSE	0.294002	0.979741
sp|Q8R2T8|TF3C5_MOUSE	-0.368932	0.979741
sp|Q8R2U0|SEH1_MOUSE	0.24663	0.979741
sp|Q8R2U2|NEPRO_MOUSE	0.238489	0.979741
sp|Q8R2Y8|PTH2_MOUSE	0.651658	0.722853
sp|Q8R2Y9|SOSB1_MOUSE	0.507679	0.970344
sp|Q8R310|TMCC3_MOUSE	-0.0281806	0.996901
sp|Q8R323|RFC3_MOUSE	-0.123431	0.979741
sp|Q8R326|PSPC1_MOUSE	-0.278717	0.950026
sp|Q8R344|CCD12_MOUSE	0.100722	0.979741
sp|Q8R349|CDC16_MOUSE	-0.900651	0.778991
sp|Q8R3C6|RBM19_MOUSE	-0.25001	0.979741
sp|Q8R3F5|FABD_MOUSE	-1.8397	0.0645342
sp|Q8R3H7|HS2ST_MOUSE	0.248676	0.979741
sp|Q8R3J4|MTEF3_MOUSE	-0.270864	0.979741
sp|Q8R3K3|PTCD2_MOUSE	-0.238138	0.979741
sp|Q8R3L2|TCF25_MOUSE	-0.344608	0.946276
sp|Q8R3N1|NOP14_MOUSE	-0.246115	0.979741
sp|Q8R3N6|THOC1_MOUSE	-0.426521	0.971219
sp|Q8R3S6|EXOC1_MOUSE	-0.398806	0.936474
sp|Q8R3Z5|CACB1_MOUSE;sp|Q8R0S4|CACB4_MOUSE;sp|Q8CC27|CACB2_MOUSE	0.153555	0.979741
sp|Q8R409|HEXI1_MOUSE	0.945941	0.36232
sp|Q8R418|DICER_MOUSE	0.304635	0.979741
sp|Q8R4X3|RBM12_MOUSE	0.77055	0.837192
sp|Q8R502|LRC8C_MOUSE	-0.216068	0.979741
sp|Q8R550|SH3K1_MOUSE	-0.218266	0.979741
sp|Q8R574|KPRB_MOUSE	-0.350893	0.964168
sp|Q8R5C5|ACTY_MOUSE	0.0997193	0.979741
sp|Q8R5F3|OARD1_MOUSE	0.350705	0.978285
sp|Q8R5H1|UBP15_MOUSE	-0.300797	0.979741
sp|Q8R5H6|WASF1_MOUSE	-0.316276	0.969642
sp|Q8R5J9|PRAF3_MOUSE	-0.107698	0.979741
sp|Q8VBV3|EXOS2_MOUSE	-0.0047721	0.996901
sp|Q8VC03|EMAL3_MOUSE	-0.527048	0.67696
sp|Q8VC31|CCDC9_MOUSE	0.314149	0.979741
sp|Q8VC70|RBMS2_MOUSE	-0.166375	0.979741
sp|Q8VC85|LSM1_MOUSE	0.116708	0.979741
sp|Q8VCB2|MED25_MOUSE	-0.176829	0.979741
sp|Q8VCD5|MED17_MOUSE	-1.041	0.633252
sp|Q8VCD6|REEP2_MOUSE	-0.621669	0.679056
sp|Q8VCE9|PKHH3_MOUSE	-0.169705	0.979741
sp|Q8VCG3|WDR74_MOUSE	0.188217	0.979741
sp|Q8VCH8|UBXN4_MOUSE	-0.0802156	0.991504
sp|Q8VCM4|LIPT_MOUSE	-0.196792	0.979741
sp|Q8VCX5|MICU1_MOUSE	0.538569	0.979622
sp|Q8VD12|Z385A_MOUSE	-0.217102	0.979741
sp|Q8VD62|CK068_MOUSE	0.179009	0.979741
sp|Q8VD63|TSYL4_MOUSE	0.813152	0.665698
sp|Q8VDC0|SYLM_MOUSE	0.171316	0.979741
sp|Q8VDD5|MYH9_MOUSE	-0.589322	0.973337
sp|Q8VDG3|PARN_MOUSE	-0.358683	0.942651
sp|Q8VDJ3|VIGLN_MOUSE	0.00865943	0.996901
sp|Q8VDM1|ZGPAT_MOUSE	0.319343	0.979741
sp|Q8VDM4|PSMD2_MOUSE	0.43068	0.899838
sp|Q8VDM6|HNRL1_MOUSE	-0.145076	0.979741
sp|Q8VDN2|AT1A1_MOUSE;sp|Q6PIC6|AT1A3_MOUSE;sp|Q6PIE5|AT1A2_MOUSE	-0.0449227	0.994056
sp|Q8VDP3|MICA1_MOUSE	-0.430412	0.979741
sp|Q8VDP4|CCAR2_MOUSE	0.17556	0.979741
sp|Q8VDP6|CDIPT_MOUSE	0.184625	0.979741
sp|Q8VDR9|DOCK6_MOUSE	0.125611	0.979741
sp|Q8VDV8|MITD1_MOUSE	-0.301704	0.946276
sp|Q8VDW0|DX39A_MOUSE;sp|Q9Z1N5|DX39B_MOUSE	0.604633	0.973337
sp|Q8VDY9|CAAP1_MOUSE	0.0468207	0.994056
sp|Q8VE18|SMG8_MOUSE	-0.121402	0.979741
sp|Q8VE19|MIO_MOUSE	-0.650702	0.92134
sp|Q8VE22|RT23_MOUSE	0.309393	0.950026
sp|Q8VE37|RCC1_MOUSE	0.00433116	0.998738
sp|Q8VE62|PAIP1_MOUSE	1.7352	0.576896
sp|Q8VE73|CUL7_MOUSE	-0.0492049	0.98862
sp|Q8VE92|RBM4B_MOUSE;sp|Q8C7Q4|RBM4_MOUSE	-0.408233	0.936474
sp|Q8VE97|SRSF4_MOUSE	1.69749	0.125393
sp|Q8VEB1|GRK5_MOUSE	1.60533	0.378412
sp|Q8VEE4|RFA1_MOUSE	0.436059	0.952505
sp|Q8VEG4|EXD2_MOUSE	1.2842	0.377377
sp|Q8VEK3|HNRPU_MOUSE	0.137652	0.979741
sp|Q8VEM8|MPCP_MOUSE	-0.197232	0.979741
sp|Q8VH51|RBM39_MOUSE	-0.0848561	0.979741
sp|Q8VHE0|SEC63_MOUSE	-0.161693	0.979741
sp|Q8VHE6|DYH5_MOUSE	1.33345	0.838954
sp|Q8VHH5|AGAP3_MOUSE	-0.181512	0.979741
sp|Q8VHK9|DHX36_MOUSE	0.156267	0.979741
sp|Q8VHN8|TIRR_MOUSE	1.72024	0.544053
sp|Q8VHR5|P66B_MOUSE	-0.570269	0.671265
sp|Q8VHX6|FLNC_MOUSE	-0.373636	0.979741
sp|Q8VI33|TAF9_MOUSE;sp|Q6NZA9|TAF9B_MOUSE	-0.679131	0.722853
sp|Q8VI75|IPO4_MOUSE	0.0654944	0.994056
sp|Q8VIJ6|SFPQ_MOUSE	-0.431623	0.942086
sp|Q91V01|MBOA5_MOUSE	1.07694	0.909021
sp|Q91V04|TRAM1_MOUSE	0.413151	0.942651
sp|Q91V81|RBM42_MOUSE	-0.620535	0.946276
sp|Q91V92|ACLY_MOUSE	0.194319	0.979741
sp|Q91VC3|IF4A3_MOUSE	1.16154	0.519919
sp|Q91VC9|GHITM_MOUSE	0.017255	0.996901
sp|Q91VD9|NDUS1_MOUSE	-0.316344	0.979741
sp|Q91VE6|MK67I_MOUSE	-0.204533	0.979741
sp|Q91VH2|SNX9_MOUSE	-0.000743726	0.999156
sp|Q91VI7|RINI_MOUSE	0.771906	0.909021
sp|Q91VJ1|AIM2_MOUSE	-0.503382	0.918111
sp|Q91VJ5|PQBP1_MOUSE	0.205444	0.979741
sp|Q91VK1|BZW2_MOUSE	0.39873	0.937755
sp|Q91VL8|TE2IP_MOUSE	0.169649	0.979741
sp|Q91VM5|RMXL1_MOUSE	0.317814	0.950026
sp|Q91VN6|DDX41_MOUSE	0.130849	0.979741
sp|Q91VR2|ATPG_MOUSE	0.0899266	0.979741
sp|Q91VR5|DDX1_MOUSE	-0.167791	0.979741
sp|Q91VR7|MLP3A_MOUSE	0.376463	0.979741
sp|Q91VR8|BRK1_MOUSE	-0.0169101	0.996901
sp|Q91VT1|NSE2_MOUSE	0.141744	0.985346
sp|Q91VT4|CBR4_MOUSE	0.105063	0.979741
sp|Q91VU7|PUS7_MOUSE	0.304627	0.942651
sp|Q91VW5|GOGA4_MOUSE	0.710411	0.979741
sp|Q91VX2|UBAP2_MOUSE	0.337536	0.942651
sp|Q91VY9|ZN622_MOUSE	0.425304	0.942651
sp|Q91W18|TDRD3_MOUSE	0.342747	0.979741
sp|Q91W39|NCOA5_MOUSE	1.06803	0.633079
sp|Q91W43|GCSP_MOUSE	-0.162527	0.979741
sp|Q91W50|CSDE1_MOUSE	-0.492398	0.885666
sp|Q91W59|RBMS1_MOUSE	-0.886477	0.59047
sp|Q91WC0|SETD3_MOUSE	0.0686637	0.987512
sp|Q91WD1|RPC4_MOUSE	-1.17856	0.6404
sp|Q91WD5|NDUS2_MOUSE	0.114128	0.979939
sp|Q91WE6|CDKAL_MOUSE	-1.04796	0.735452
sp|Q91WG4|ELP2_MOUSE	-0.66469	0.697301
sp|Q91WJ8|FUBP1_MOUSE	0.392711	0.863363
sp|Q91WK0|LRRF2_MOUSE	-0.839325	0.573286
sp|Q91WK2|EIF3H_MOUSE	0.672635	0.807214
sp|Q91WM1|STRBP_MOUSE	-0.0543873	0.994056
sp|Q91WN1|DNJC9_MOUSE	-0.271807	0.942651
sp|Q91WQ3|SYYC_MOUSE	-0.208742	0.979741
sp|Q91WQ5|TAF5L_MOUSE	-0.451002	0.979741
sp|Q91WR3|ASCC2_MOUSE	0.55252	0.774387
sp|Q91WT4|DJC17_MOUSE	-0.217426	0.979741
sp|Q91WV0|NC2B_MOUSE	-0.318202	0.979741
sp|Q91X20|ASH2L_MOUSE	-0.527608	0.879692
sp|Q91XD6|VPS36_MOUSE	0.708692	0.942651
sp|Q91XI1|DUS3L_MOUSE	1.15523	0.93126
sp|Q91XU3|PI42C_MOUSE	0.174576	0.979741
sp|Q91YD3|DCP1A_MOUSE	-0.837899	0.838954
sp|Q91YD9|WASL_MOUSE	0.689558	0.899838
sp|Q91YE3|EGLN1_MOUSE	-0.00663936	0.996901
sp|Q91YE7|RBM5_MOUSE	0.988047	0.301673
sp|Q91YI4|ARRB2_MOUSE	0.429692	0.821756
sp|Q91YJ3|THYN1_MOUSE	-0.0785332	0.98862
sp|Q91YJ5|IF2M_MOUSE	-0.524301	0.838954
sp|Q91YK2|RRP1B_MOUSE	-0.229061	0.979741
sp|Q91YM4|FAKD4_MOUSE	0.622978	0.779843
sp|Q91YN9|BAG2_MOUSE	0.364477	0.942651
sp|Q91YQ5|RPN1_MOUSE	-0.325161	0.942651
sp|Q91YR5|EFNMT_MOUSE	0.160812	0.979741
sp|Q91YR7|PRP6_MOUSE	-0.127969	0.979741
sp|Q91YT0|NDUV1_MOUSE	0.0780488	0.985531
sp|Q91YT7|YTHD2_MOUSE	0.723274	0.72543
sp|Q91YU8|SSF1_MOUSE	0.550282	0.923551
sp|Q91YW3|DNJC3_MOUSE	-0.257606	0.979741
sp|Q91Z31|PTBP2_MOUSE	-0.621261	0.877382
sp|Q91Z67|SRGP2_MOUSE	-0.318084	0.936474
sp|Q91Z92|B3GT6_MOUSE	0.563141	0.91379
sp|Q91ZD4|VANG2_MOUSE	0.199964	0.979741
sp|Q91ZP3|LPIN1_MOUSE	0.642536	0.926412
sp|Q91ZR2|SNX18_MOUSE	-0.14607	0.979741
sp|Q91ZS8|RED1_MOUSE	0.0552628	0.992432
sp|Q91ZU6|DYST_MOUSE	0.514966	0.979741
sp|Q91ZW3|SMCA5_MOUSE	-0.119553	0.979741
sp|Q920A7|AFG31_MOUSE	0.0203805	0.996901
sp|Q920B9|SP16H_MOUSE	-0.220431	0.979741
sp|Q920F6|SMC1B_MOUSE	-0.175792	0.979741
sp|Q920L1|FADS1_MOUSE	0.148489	0.979741
sp|Q920Q6|MSI2H_MOUSE	1.99025	0.092456
sp|Q921D4|MED6_MOUSE	-0.827386	0.618173
sp|Q921F2|TADBP_MOUSE	0.832024	0.378412
sp|Q921F4|HNRLL_MOUSE	-0.0749491	0.979741
sp|Q921G6|LRCH4_MOUSE	2.17508	0.125393
sp|Q921G8|GCP2_MOUSE	0.138923	0.979741
sp|Q921I2|KLDC4_MOUSE	0.512806	0.979741
sp|Q921I9|EXOS4_MOUSE	0.273411	0.97164
sp|Q921L3|TMCO1_MOUSE	-0.138874	0.979741
sp|Q921M3|SF3B3_MOUSE	0.308572	0.942651
sp|Q921M4|GOGA2_MOUSE	0.612275	0.684052
sp|Q921N6|DDX27_MOUSE	0.189062	0.979741
sp|Q921X6|RPC6_MOUSE	-0.728313	0.862175
sp|Q921X9|PDIA5_MOUSE	0.0875022	0.979741
sp|Q921Y2|IMP3_MOUSE	-0.419275	0.979741
sp|Q922B2|SYDC_MOUSE	-0.987942	0.496536
sp|Q922D8|C1TC_MOUSE	-1.86973	0.41293
sp|Q922E6|FAKD2_MOUSE	0.27172	0.979741
sp|Q922F4|TBB6_MOUSE	0.617411	0.91379
sp|Q922G2|FA76A_MOUSE	-0.196321	0.979741
sp|Q922H1|ANM3_MOUSE	-0.0415869	0.991504
sp|Q922H2|PDK3_MOUSE	-0.425215	0.877382
sp|Q922J9|FACR1_MOUSE	-0.0803991	0.979741
sp|Q922K7|NOP2_MOUSE	0.180445	0.979741
sp|Q922L6|NELFD_MOUSE	0.210816	0.979741
sp|Q922M7|ASHWN_MOUSE	-0.578638	0.973337
sp|Q922Q1|MARC2_MOUSE	-0.0919185	0.979741
sp|Q922Q2|RIOK1_MOUSE	0.0685249	0.983738
sp|Q922Q8|LRC59_MOUSE	-0.207931	0.979741
sp|Q922Q9|CHID1_MOUSE	0.143083	0.979741
sp|Q922S8|KIF2C_MOUSE	-0.233671	0.979741
sp|Q922U1|PRPF3_MOUSE	-1.03484	0.374124
sp|Q922V4|PLRG1_MOUSE	-0.00202483	0.999089
sp|Q922W5|P5CR1_MOUSE	1.20438	0.863363
sp|Q923B1|DBR1_MOUSE	-0.0673453	0.992432
sp|Q923D4|SF3B5_MOUSE	0.513586	0.700511
sp|Q923D5|WBP11_MOUSE	0.146185	0.979741
sp|Q923G2|RPAB3_MOUSE	-0.385159	0.979741
sp|Q923T9|KCC2G_MOUSE	-0.114016	0.979741
sp|Q923Z3|MTO1_MOUSE	0.637399	0.93126
sp|Q924H2|MED15_MOUSE	-0.399878	0.956693
sp|Q924K8|MTA3_MOUSE	0.0357986	0.996901
sp|Q924L1|LTMD1_MOUSE	0.083635	0.98862
sp|Q924T2|RT02_MOUSE	0.176055	0.979741
sp|Q925B0|PAWR_MOUSE	1.72617	0.67696
sp|Q925I1|ATAD3_MOUSE	0.119527	0.979741
sp|Q925J9|MED1_MOUSE	-0.510301	0.821756
sp|Q99020|ROAA_MOUSE	-0.641532	0.496536
sp|Q99104|MYO5A_MOUSE	0.136784	0.979741
sp|Q99J09|MEP50_MOUSE	-0.0324415	0.996877
sp|Q99J25|MRM1_MOUSE	0.121789	0.979741
sp|Q99J36|THUM1_MOUSE	0.60034	0.936474
sp|Q99J47|DRS7B_MOUSE	0.646925	0.838954
sp|Q99J56|DERL1_MOUSE	0.409842	0.92134
sp|Q99J62|RFC4_MOUSE	-0.351835	0.942651
sp|Q99J95|CDK9_MOUSE	0.630099	0.676719
sp|Q99JB2|STML2_MOUSE	-0.740638	0.838954
sp|Q99JB8|PACN3_MOUSE	-1.22083	0.700511
sp|Q99JF8|PSIP1_MOUSE	-0.306077	0.942651
sp|Q99JH1|RP25L_MOUSE	0.264727	0.979741
sp|Q99JP0|M4K3_MOUSE	0.634272	0.885666
sp|Q99JR8|SMRD2_MOUSE	-0.214307	0.979741
sp|Q99JW4|LIMS1_MOUSE	-0.348289	0.979741
sp|Q99JX4|EIF3M_MOUSE	0.336297	0.979741
sp|Q99JX7|NXF1_MOUSE	0.357336	0.979741
sp|Q99JY0|ECHB_MOUSE	-0.133918	0.979741
sp|Q99JY9|ARP3_MOUSE	0.256771	0.979741
sp|Q99K28|ARFG2_MOUSE	-0.533751	0.964168
sp|Q99K43|PRC1_MOUSE	-0.303176	0.979741
sp|Q99K48|NONO_MOUSE	-0.353776	0.942651
sp|Q99K74|MED24_MOUSE	-0.541276	0.821756
sp|Q99K95|RTF2_MOUSE	-0.366714	0.93126
sp|Q99KB8|GLO2_MOUSE	2.10695	0.4764
sp|Q99KF1|TMED9_MOUSE	-0.157581	0.996877
sp|Q99KG3|RBM10_MOUSE	0.277984	0.979741
sp|Q99KI0|ACON_MOUSE	0.2829	0.979741
sp|Q99KI3|EMC3_MOUSE	-0.177951	0.979741
sp|Q99KJ8|DCTN2_MOUSE	0.811707	0.779843
sp|Q99KK2|NEUA_MOUSE	-0.0916609	0.98862
sp|Q99KK9|SYHM_MOUSE	1.85008	0.669699
sp|Q99KP6|PRP19_MOUSE	-0.431894	0.821899
sp|Q99KS2|NGRN_MOUSE	0.772864	0.885666
sp|Q99KV1|DJB11_MOUSE	0.270857	0.976939
sp|Q99KW3|TARA_MOUSE	0.0110934	0.996901
sp|Q99KX1|MLF2_MOUSE	0.526241	0.926412
sp|Q99L43|CDS2_MOUSE	0.0481414	0.991504
sp|Q99L45|IF2B_MOUSE	-0.535769	0.807214
sp|Q99LB0|TDIF1_MOUSE	-0.333958	0.942651
sp|Q99LB2|DHRS4_MOUSE	-0.128841	0.979741
sp|Q99LC2|CSTF1_MOUSE	-0.125875	0.979741
sp|Q99LC5|ETFA_MOUSE	-0.839188	0.71802
sp|Q99LC8|EI2BA_MOUSE	-0.681426	0.899838
sp|Q99LD9|EI2BB_MOUSE	-0.774266	0.496536
sp|Q99LE6|ABCF2_MOUSE	-0.128162	0.979741
sp|Q99LF4|RTCB_MOUSE	0.112257	0.979741
sp|Q99LG0|UBP16_MOUSE	-0.00672554	0.996901
sp|Q99LH1|NOG2_MOUSE	0.160972	0.979741
sp|Q99LI5|ZN281_MOUSE	0.504385	0.885666
sp|Q99LI7|CSTF3_MOUSE	-0.638524	0.703866
sp|Q99LI9|CLP1_MOUSE	0.0189435	0.996901
sp|Q99LL5|PWP1_MOUSE	0.426412	0.942651
sp|Q99LM2|CK5P3_MOUSE	-0.276894	0.978285
sp|Q99LM9|TADA1_MOUSE	-0.188094	0.979741
sp|Q99LT0|DPY30_MOUSE	-1.05665	0.927562
sp|Q99LX0|PARK7_MOUSE	0.679364	0.824915
sp|Q99M04|LIAS_MOUSE	0.270029	0.979741
sp|Q99M31|HSP7E_MOUSE	-0.685375	0.506243
sp|Q99M87|DNJA3_MOUSE	0.0224541	0.996901
sp|Q99ME2|WDR6_MOUSE	0.522512	0.911986
sp|Q99ME9|NOG1_MOUSE	-0.497826	0.863363
sp|Q99MI1|RB6I2_MOUSE	-0.105898	0.979741
sp|Q99MJ9|DDX50_MOUSE	0.229963	0.979741
sp|Q99MK8|ARBK1_MOUSE	-0.124383	0.979741
sp|Q99MN1|SYK_MOUSE	-1.04127	0.519919
sp|Q99MP8|BRAP_MOUSE	0.11014	0.979741
sp|Q99MR1|GGYF1_MOUSE	-0.232583	0.979741
sp|Q99MR6|SRRT_MOUSE	0.200332	0.979741
sp|Q99MR8|MCCA_MOUSE	-0.408226	0.979741
sp|Q99MU3|DSRAD_MOUSE	0.173502	0.979741
sp|Q99N87|RT05_MOUSE	0.195986	0.979741
sp|Q99N94|RM09_MOUSE	-0.195631	0.979741
sp|Q99N96|RM01_MOUSE	0.215444	0.979741
sp|Q99NB9|SF3B1_MOUSE	0.224863	0.973337
sp|Q99NF3|CEP41_MOUSE	1.16967	0.496536
sp|Q99NH0|ANR17_MOUSE	-0.201095	0.979741
sp|Q99NH2|PARD3_MOUSE	-0.102689	0.979741
sp|Q99PG2|OGFR_MOUSE	0.337641	0.979741
sp|Q99PL5|RRBP1_MOUSE	-0.185642	0.979741
sp|Q99PP2|ZN318_MOUSE	-0.374478	0.979741
sp|Q99PU8|DHX30_MOUSE	0.00859976	0.996901
sp|Q99PV0|PRP8_MOUSE	-0.248226	0.979741
sp|Q9CPP0|NPM3_MOUSE	0.753336	0.936474
sp|Q9CPQ1|COX6C_MOUSE	0.0329881	0.996901
sp|Q9CPR1|RWDD4_MOUSE	-0.152607	0.979741
sp|Q9CPR4|RL17_MOUSE	0.393487	0.863363
sp|Q9CPR5|RM15_MOUSE	1.02309	0.821756
sp|Q9CPR8|NSE3_MOUSE	-0.274415	0.97164
sp|Q9CPS7|PNO1_MOUSE	-0.0050715	0.996901
sp|Q9CPT5|NOP16_MOUSE	0.0989935	0.979741
sp|Q9CPW4|ARPC5_MOUSE	0.288287	0.979741
sp|Q9CPW7|ZMAT2_MOUSE	-0.335777	0.979741
sp|Q9CQ18|RNH2C_MOUSE	-0.47795	0.942086
sp|Q9CQ21|MCTS2_MOUSE	0.281409	0.979741
sp|Q9CQ40|RM49_MOUSE	0.120154	0.979741
sp|Q9CQ49|NCBP2_MOUSE	0.269948	0.979741
sp|Q9CQ62|DECR_MOUSE	0.355413	0.942651
sp|Q9CQ69|QCR8_MOUSE	-0.646913	0.82228
sp|Q9CQ71|RFA3_MOUSE	0.259597	0.979741
sp|Q9CQ79|TXND9_MOUSE	-0.464118	0.979741
sp|Q9CQ80|VPS25_MOUSE	-0.373925	0.979741
sp|Q9CQA3|SDHB_MOUSE	-0.0645731	0.984096
sp|Q9CQA5|MED4_MOUSE	-0.903227	0.797071
sp|Q9CQA9|NTPCR_MOUSE	-0.276361	0.979741
sp|Q9CQC6|BZW1_MOUSE	-0.437928	0.942651
sp|Q9CQD4|CH1B2_MOUSE;sp|Q99LU0|CH1B1_MOUSE	0.732462	0.863363
sp|Q9CQE6|ASF1A_MOUSE	-0.0815436	0.979741
sp|Q9CQE8|RTRAF_MOUSE	-0.373395	0.863363
sp|Q9CQF0|RM11_MOUSE	0.354777	0.979741
sp|Q9CQF3|CPSF5_MOUSE	1.39502	0.101725
sp|Q9CQF4|CF203_MOUSE	-0.668419	0.909021
sp|Q9CQG2|MET16_MOUSE	-0.19642	0.979741
sp|Q9CQH3|NDUB5_MOUSE	-0.532113	0.979741
sp|Q9CQH8|RPP14_MOUSE	1.11489	0.812129
sp|Q9CQI7|RU2B_MOUSE	0.70031	0.936474
sp|Q9CQI9|MED30_MOUSE	-0.404278	0.956271
sp|Q9CQJ2|PIHD1_MOUSE	-0.145351	0.979741
sp|Q9CQJ4|RING2_MOUSE	0.0554988	0.995991
sp|Q9CQJ6|DENR_MOUSE	-0.454925	0.909021
sp|Q9CQK7|RWDD1_MOUSE	-0.327355	0.979741
sp|Q9CQQ4|GEMI2_MOUSE	-0.564132	0.909021
sp|Q9CQQ7|AT5F1_MOUSE	0.235369	0.984096
sp|Q9CQR2|RS21_MOUSE	1.75512	0.161898
sp|Q9CQS2|NOP10_MOUSE	-0.0944879	0.991504
sp|Q9CQS5|RIOK2_MOUSE	0.324302	0.979741
sp|Q9CQS8|SC61B_MOUSE	0.0296251	0.996901
sp|Q9CQT2|RBM7_MOUSE	-0.00157585	0.999098
sp|Q9CQU3|RER1_MOUSE	0.340547	0.973337
sp|Q9CQU5|ZWINT_MOUSE	-0.209448	0.979741
sp|Q9CQV1|TIM16_MOUSE	0.0863426	0.979741
sp|Q9CQV6|MLP3B_MOUSE	-0.783645	0.583685
sp|Q9CQV8|1433B_MOUSE	-0.191511	0.979741
sp|Q9CQY2|RAMAC_MOUSE	0.529865	0.946276
sp|Q9CQY5|MAGT1_MOUSE	-0.3599	0.961447
sp|Q9CQY6|UQCC2_MOUSE	0.275184	0.942086
sp|Q9CQZ5|NDUA6_MOUSE	0.672955	0.97164
sp|Q9CQZ7|RPC10_MOUSE	-0.887573	0.863363
sp|Q9CR02|TMA16_MOUSE	-0.126973	0.979741
sp|Q9CR08|RPP29_MOUSE	0.56191	0.979741
sp|Q9CR41|HYPK_MOUSE	0.204022	0.979741
sp|Q9CR57|RL14_MOUSE	0.880711	0.456427
sp|Q9CR62|M2OM_MOUSE	0.14716	0.979741
sp|Q9CR67|TMM33_MOUSE	0.834521	0.42835
sp|Q9CR68|UCRI_MOUSE	0.0128272	0.996901
sp|Q9CR80|FA32A_MOUSE	-0.0106191	0.996901
sp|Q9CRA8|EXOS5_MOUSE	-0.255189	0.979741
sp|Q9CRB2|NHP2_MOUSE	0.00641931	0.996901
sp|Q9CRB6|TPPP3_MOUSE	0.325181	0.979741
sp|Q9CRB9|MIC19_MOUSE	0.729435	0.942651
sp|Q9CRD2|EMC2_MOUSE	-0.372422	0.942651
sp|Q9CSH3|RRP44_MOUSE	-0.658705	0.946089
sp|Q9CSN1|SNW1_MOUSE	0.439731	0.946089
sp|Q9CU62|SMC1A_MOUSE	-0.228078	0.979741
sp|Q9CU65|ZMYM2_MOUSE;sp|Q3U2E2|ZMYM5_MOUSE	-0.327223	0.956048
sp|Q9CVB6|ARPC2_MOUSE	0.579706	0.895834
sp|Q9CW03|SMC3_MOUSE	-0.168172	0.979741
sp|Q9CW46|RAVR1_MOUSE	0.316247	0.979741
sp|Q9CWF2|TBB2B_MOUSE	-0.103413	0.979741
sp|Q9CWJ9|PUR9_MOUSE	1.14579	0.876183
sp|Q9CWK3|CD2B2_MOUSE	-0.434606	0.879692
sp|Q9CWL8|CTBL1_MOUSE	-0.290686	0.95709
sp|Q9CWN7|CNO11_MOUSE	0.803821	0.812129
sp|Q9CWP8|DPOD4_MOUSE	-0.153346	0.979741
sp|Q9CWS4|INT11_MOUSE	0.300376	0.979741
sp|Q9CWT6|DDX28_MOUSE	-0.267477	0.973337
sp|Q9CWU6|UQCC1_MOUSE	0.193195	0.979741
sp|Q9CWV6|PKRI1_MOUSE	0.415323	0.979741
sp|Q9CWW6|PIN4_MOUSE	0.201766	0.979741
sp|Q9CWX4|RUSD4_MOUSE	0.48525	0.979741
sp|Q9CWX9|DDX47_MOUSE	-0.0698676	0.994056
sp|Q9CWY8|RNH2A_MOUSE	0.248814	0.979741
sp|Q9CWZ3|RBM8A_MOUSE	0.96787	0.626441
sp|Q9CX30|YIF1B_MOUSE	-0.271446	0.973337
sp|Q9CX53|GEMI6_MOUSE	-0.0104055	0.996901
sp|Q9CX83|ARMX1_MOUSE	-0.458948	0.942086
sp|Q9CXG3|PPIL4_MOUSE	-0.102229	0.979741
sp|Q9CXI5|MANF_MOUSE	-0.692355	0.956693
sp|Q9CXJ1|SYEM_MOUSE	0.824244	0.885175
sp|Q9CXK9|RBM33_MOUSE	0.298191	0.9786
sp|Q9CXL3|CG050_MOUSE	1.9412	0.22378
sp|Q9CXU0|MED10_MOUSE	-0.958375	0.349799
sp|Q9CXU1|MED31_MOUSE	-0.166623	0.979741
sp|Q9CXW2|RT22_MOUSE	0.968605	0.579303
sp|Q9CXW3|CYBP_MOUSE	0.426546	0.942086
sp|Q9CXW4|RL11_MOUSE	0.294341	0.976939
sp|Q9CXY6|ILF2_MOUSE	-0.440565	0.909021
sp|Q9CXZ1|NDUS4_MOUSE	0.246085	0.979741
sp|Q9CY16|RT28_MOUSE	1.02577	0.815197
sp|Q9CY21|BUD23_MOUSE	0.0856365	0.994056
sp|Q9CY27|TECR_MOUSE	0.725385	0.570045
sp|Q9CY28|GTPB8_MOUSE	-0.274164	0.970576
sp|Q9CY50|SSRA_MOUSE	0.137105	0.979741
sp|Q9CY57|CHTOP_MOUSE	0.776135	0.92134
sp|Q9CY58|PAIRB_MOUSE	0.413805	0.862175
sp|Q9CY66|GAR1_MOUSE	0.332978	0.979741
sp|Q9CYA6|ZCHC8_MOUSE	0.443443	0.979741
sp|Q9CYG7|TOM34_MOUSE	0.143369	0.979741
sp|Q9CYH6|RRS1_MOUSE	0.257398	0.979741
sp|Q9CYI0|NJMU_MOUSE	0.644233	0.93126
sp|Q9CYI4|LUC7L_MOUSE	0.653107	0.722853
sp|Q9CYK1|SYWM_MOUSE	0.632211	0.926412
sp|Q9CYL5|GAPR1_MOUSE	-0.233248	0.979741
sp|Q9CYN2|SPCS2_MOUSE	0.0869047	0.979741
sp|Q9CYR0|SSBP_MOUSE	0.122882	0.979741
sp|Q9CYX7|RRP15_MOUSE	-0.56241	0.942651
sp|Q9CZ28|SNF8_MOUSE	0.791854	0.91379
sp|Q9CZ30|OLA1_MOUSE	0.80362	0.863363
sp|Q9CZ83|RM55_MOUSE	-0.491662	0.979741
sp|Q9CZ91|SRFB1_MOUSE	-1.50344	0.669699
sp|Q9CZ96|ZCRB1_MOUSE	1.35366	0.840944
sp|Q9CZB3|THUM2_MOUSE	0.172256	0.979741
sp|Q9CZD3|GARS_MOUSE	-0.498106	0.942651
sp|Q9CZD5|IF3M_MOUSE	0.448459	0.979741
sp|Q9CZM2|RL15_MOUSE	0.828976	0.496536
sp|Q9CZN7|GLYM_MOUSE	-0.208459	0.979741
sp|Q9CZT4|RPC5_MOUSE	-1.04065	0.669699
sp|Q9CZT6|CMS1_MOUSE	-0.0275442	0.996901
sp|Q9CZU3|MTREX_MOUSE	-0.0859963	0.979741
sp|Q9CZU4|ERAL1_MOUSE	-0.257464	0.97164
sp|Q9CZU6|CISY_MOUSE	0.0292104	0.996901
sp|Q9CZV5|ST65G_MOUSE	0.156711	0.979741
sp|Q9CZW5|TOM70_MOUSE	0.166901	0.979741
sp|Q9CZX0|ELP3_MOUSE	-0.632151	0.807214
sp|Q9CZX8|RS19_MOUSE	1.52499	0.135872
sp|Q9CZX9|EMC4_MOUSE	-0.0147521	0.996901
sp|Q9D024|CCD47_MOUSE	-0.211121	0.979741
sp|Q9D032|SSBP3_MOUSE;sp|Q9CYZ8|SSBP2_MOUSE	1.89187	0.443276
sp|Q9D051|ODPB_MOUSE	0.144224	0.995991
sp|Q9D0B0|SRSF9_MOUSE	0.814118	0.897775
sp|Q9D0B6|PBDC1_MOUSE	-0.46603	0.946089
sp|Q9D0D3|PAPD1_MOUSE	0.081539	0.991504
sp|Q9D0D4|DIM1_MOUSE	-0.277218	0.979741
sp|Q9D0D5|T2EA_MOUSE	-0.341034	0.91379
sp|Q9D0E1|HNRPM_MOUSE	0.993035	0.223962
sp|Q9D0F4|NKAP_MOUSE	0.00636048	0.996901
sp|Q9D0F6|RFC5_MOUSE	0.0471222	0.995991
sp|Q9D0G0|RT30_MOUSE	0.163674	0.979741
sp|Q9D0I8|MRT4_MOUSE	0.143433	0.979741
sp|Q9D0I9|SYRC_MOUSE	-1.09476	0.42835
sp|Q9D0K2|SCOT1_MOUSE	3.23478	0.378412
sp|Q9D0L8|MCES_MOUSE	0.493375	0.97164
sp|Q9D0M0|EXOS7_MOUSE	-0.769373	0.791004
sp|Q9D0M1|KPRA_MOUSE	-0.492619	0.899838
sp|Q9D0M3|CY1_MOUSE	-0.177901	0.979741
sp|Q9D0N7|CAF1B_MOUSE	-2.0931	0.290352
sp|Q9D0R2|SYTC_MOUSE	-0.0977301	0.98383
sp|Q9D0R4|DDX56_MOUSE	0.221756	0.979741
sp|Q9D0R8|LSM12_MOUSE	0.370917	0.941359
sp|Q9D0T1|NH2L1_MOUSE	0.27753	0.979741
sp|Q9D136|OGFD3_MOUSE	-1.08607	0.862175
sp|Q9D198|SYF2_MOUSE	0.715508	0.83871
sp|Q9D1C8|VPS28_MOUSE	0.775852	0.759665
sp|Q9D1C9|RRP7A_MOUSE	0.218208	0.979741
sp|Q9D1I6|RM14_MOUSE	-0.0369124	0.991504
sp|Q9D1J3|SARNP_MOUSE	0.111706	0.994056
sp|Q9D1K2|VATF_MOUSE	-0.237171	0.973337
sp|Q9D1M0|SEC13_MOUSE	0.18525	0.979741
sp|Q9D1M4|MCA3_MOUSE	-0.929667	0.565888
sp|Q9D1M7|FKB11_MOUSE	-0.523744	0.979741
sp|Q9D1Q1|MPH6_MOUSE	-0.00193491	0.999089
sp|Q9D1R9|RL34_MOUSE	0.99879	0.301673
[truncated: 389 more rows]
