# Supplementary material for: High-throughput identification of RNA localization elements in neuronal cells
Source: Nucleic Acids Res. 2022 Sep 15;50(18):10626–42. doi: 10.1093/nar/gkac763 (PMC9561290; doi:10.1093/nar/gkac763)
Supplement: gkac763_Supplemental_Files [file gkac763_supplemental_files.zip › TableS7.xlsx]

## Sheet: TableS7
ProteinName	log2FC	adj.P.Val
sp|O35737|HNRH1_MOUSE	3.03347	0.00596062
sp|O88569|ROA2_MOUSE	2.0107	0.0108094
sp|P0CB42|ALKB1_MOUSE	-2.18284	0.00792106
sp|P14873|MAP1B_MOUSE	-1.51524	0.00759376
sp|P16858|G3P_MOUSE	-1.98184	0.0409764
sp|P27048|RSMB_MOUSE;sp|P63163|RSMN_MOUSE	1.56237	0.0130385
sp|P28659|CELF1_MOUSE	1.46995	0.0452931
sp|P49312|ROA1_MOUSE	1.77213	0.00870488
sp|P58059|RT21_MOUSE	1.47813	0.0452931
sp|P58064|RT06_MOUSE	2.27711	0.0320247
sp|P62305|RUXE_MOUSE	2.28342	0.0253228
sp|P62307|RUXF_MOUSE	2.15279	0.0224857
sp|P62317|SMD2_MOUSE	1.73959	0.0443136
sp|P62320|SMD3_MOUSE	1.54361	0.016805
sp|P70333|HNRH2_MOUSE	3.04226	0.00236239
sp|P84104|SRSF3_MOUSE	-1.49981	0.0118838
sp|P97304|RPAC2_MOUSE	-1.44586	0.0224857
sp|P97358|TAF1B_MOUSE	-1.67266	0.0293222
sp|Q14C51|PTCD3_MOUSE	1.39393	0.0238803
sp|Q3ULD5|MCCB_MOUSE	-2.17152	0.012226
sp|Q3UPF5|ZCCHV_MOUSE	-1.76145	0.00977986
sp|Q3UQ84|SYTM_MOUSE	2.49423	0.00236239
sp|Q5FWH2|UNKL_MOUSE	3.71063	0.00236239
sp|Q61474|MSI1H_MOUSE	2.12551	0.00832305
sp|Q61749|EI2BD_MOUSE	-1.38902	0.0338198
sp|Q62189|SNRPA_MOUSE	1.93904	0.00596062
sp|Q62241|RU1C_MOUSE	3.83758	0.000459014
sp|Q62376|RU17_MOUSE	2.97632	0.00148455
sp|Q6NVF9|CPSF6_MOUSE	3.32044	0.00596062
sp|Q6PB66|LPPRC_MOUSE	-1.97862	0.00325197
sp|Q7TN33|CELF6_MOUSE	1.72011	0.0320247
sp|Q7TSY6|CELF4_MOUSE	3.51504	0.047749
sp|Q80UN9|MOD5_MOUSE	3.80262	0.0118838
sp|Q80VI1|TRI56_MOUSE	1.10214	0.0443136
sp|Q80X85|RT07_MOUSE	1.16131	0.0499122
sp|Q80ZS3|RT26_MOUSE	1.98112	0.00745565
sp|Q8BG05|ROA3_MOUSE	1.6408	0.00928464
sp|Q8BL48|UNK_MOUSE	3.57308	0.00236239
sp|Q8BL97|SRSF7_MOUSE	-1.85572	0.0130385
sp|Q8BP71|RFOX2_MOUSE;sp|Q9JJ43|RFOX1_MOUSE	1.19199	0.035986
sp|Q8BT14|CNOT4_MOUSE	-2.96029	0.00645825
sp|Q8BTV2|CPSF7_MOUSE	2.09084	0.00645825
sp|Q8C2Q3|RBM14_MOUSE	-2.83596	0.00645825
sp|Q8C5Q4|GRSF1_MOUSE	2.2806	0.00236239
sp|Q8C7Q4|RBM4_MOUSE;sp|Q8VE92|RBM4B_MOUSE	-1.87345	0.0151657
sp|Q8C854|MYEF2_MOUSE	2.21118	0.00645825
sp|Q8CHW4|EI2BE_MOUSE	-1.59499	0.0130385
sp|Q8R081|HNRPL_MOUSE	-2.00149	0.0108094
sp|Q8R3F5|FABD_MOUSE	-2.45989	0.00428157
sp|Q8VHN8|TIRR_MOUSE	2.30637	0.0293222
sp|Q91W39|NCOA5_MOUSE	1.79436	0.0215801
sp|Q920Q6|MSI2H_MOUSE	1.96297	0.00745565
sp|Q921X6|RPC6_MOUSE	-1.47845	0.0262463
sp|Q922Q4|P5CR2_MOUSE	3.26521	0.00645825
sp|Q99LD9|EI2BB_MOUSE	-1.34342	0.0320247
sp|Q99PP2|ZN318_MOUSE	-3.27999	0.0411207
sp|Q9CQF3|CPSF5_MOUSE	2.76603	0.000459014
sp|Q9CQV6|MLP3B_MOUSE	-1.40697	0.0151657
sp|Q9CX86|ROA0_MOUSE	1.70159	0.0118838
sp|Q9CXW2|RT22_MOUSE	2.55614	0.0038933
sp|Q9CZT4|RPC5_MOUSE	-1.64469	0.00812756
sp|Q9D0E1|HNRPM_MOUSE	1.54239	0.00812756
sp|Q9DBH0|WWP2_MOUSE	1.78023	0.0130385
sp|Q9JKN6|NOVA1_MOUSE	-2.78076	0.00426927
sp|Q9WVB0|RBPMS_MOUSE	-3.71222	0.00403653
sp|Q9Z130|HNRDL_MOUSE	1.10308	0.0426684
sp|Q9Z2X1|HNRPF_MOUSE	3.52571	0.00236239
sp|Q9R020|ZRAB2_MOUSE	NA	NA
REV__sp|A2ARZ3|FSIP2_MOUSE	1.19539	0.557666
REV__sp|P11531|DMD_MOUSE	0.428418	0.634861
REV__sp|P13405|RB_MOUSE	-0.237344	0.919045
REV__sp|P31001|DESM_MOUSE	-1.4459	0.118742
REV__sp|P54310|LIPS_MOUSE	0.483549	0.754534
REV__sp|P60330|ESPL1_MOUSE	-1.26068	0.698537
REV__sp|P68500|CNTN5_MOUSE	-1.76593	0.713079
REV__sp|P97479|MYO7A_MOUSE	0.919678	0.848655
REV__sp|Q2YDW2|MSTO1_MOUSE	-1.16731	0.0793174
REV__sp|Q3TVW5|TCHP_MOUSE	-0.729881	0.548032
REV__sp|Q4VC17|ATS18_MOUSE	1.83866	0.5886
REV__sp|Q5BLK4|TUT7_MOUSE	0.0376155	0.984097
REV__sp|Q60675|LAMA2_MOUSE	0.990804	0.517089
REV__sp|Q6ZPR4|KCNT1_MOUSE	5.21016	0.14789
REV__sp|Q6ZQH8|NU188_MOUSE	0.552152	0.855818
REV__sp|Q6ZWR6|SYNE1_MOUSE	-0.924711	0.378199
REV__sp|Q80XK6|ATG2B_MOUSE	-2.18658	0.531204
REV__sp|Q80YV3|TRRAP_MOUSE	1.34992	0.660728
REV__sp|Q8BRT1|CLAP2_MOUSE	-2.06494	0.453074
REV__sp|Q8BW94|DYH3_MOUSE	-0.643566	0.733918
REV__sp|Q8CGK3|LONM_MOUSE	-0.438402	0.744431
REV__sp|Q8CGM1|AGRB2_MOUSE	-0.441135	0.769456
REV__sp|Q8K2I3|FMO2_MOUSE	-1.10979	0.459583
REV__sp|Q91Y44|BRDT_MOUSE	-0.251465	0.914673
REV__sp|Q91ZU6|DYST_MOUSE	-0.860913	0.371649
REV__sp|Q9CYT6|CAP2_MOUSE	-0.0451927	0.975609
REV__sp|Q9DCD6|GBRAP_MOUSE;REV__sp|Q8R3R8|GBRL1_MOUSE	-0.162814	0.9016
REV__sp|Q9ES52|SHIP1_MOUSE	-1.18306	0.642991
REV__sp|Q9JHU4|DYHC1_MOUSE	1.30183	0.263537
REV__sp|Q9JLC8|SACS_MOUSE	-0.541405	0.439698
REV__sp|Q9WVG6|CARM1_MOUSE	-1.23266	0.17924
sp|A2A432|CUL4B_MOUSE	-0.361085	0.741025
sp|A2A4P0|DHX8_MOUSE	0.469208	0.468488
sp|A2A690|TANC2_MOUSE	0.654123	0.555558
sp|A2A6A1|GPTC8_MOUSE	-0.497565	0.733918
sp|A2A6Q5|CDC27_MOUSE	-1.38265	0.311872
sp|A2A6T1|CDR2L_MOUSE	-0.137491	0.90329
sp|A2A9R3|MAGB4_MOUSE	-0.476442	0.691506
sp|A2AAE1|K1109_MOUSE	-1.80292	0.485431
sp|A2AAY5|SPD2B_MOUSE	-0.414179	0.544952
sp|A2ABV5|MED14_MOUSE	-0.457161	0.617766
sp|A2ADA5|PUSL1_MOUSE	0.501078	0.709611
sp|A2AF47|DOC11_MOUSE	0.3405	0.777044
sp|A2AG50|MA7D2_MOUSE	0.0549473	0.947422
sp|A2AGT5|CKAP5_MOUSE	-0.237537	0.73622
sp|A2AHC3|CAMP1_MOUSE	-0.21993	0.691232
sp|A2AJI0|MA7D1_MOUSE	-0.0112685	0.989862
sp|A2ALW5|DJC25_MOUSE	-0.119357	0.909631
sp|A2AM29|AF9_MOUSE	-0.272374	0.855818
sp|A2AN08|UBR4_MOUSE	-0.760971	0.709611
sp|A2APV2|FMNL2_MOUSE	0.744373	0.657208
sp|A2ASQ1|AGRIN_MOUSE	-0.448091	0.741025
sp|A2ASS6|TITIN_MOUSE	0.137989	0.920018
sp|A2AUU0|METL8_MOUSE	0.429854	0.604985
sp|A2AWP8|ARGAL_MOUSE	0.0279679	0.990724
sp|A2BDX3|MOCS3_MOUSE	0.552341	0.773359
sp|A2BE28|LAS1L_MOUSE	0.139267	0.919045
sp|A2BH40|ARI1A_MOUSE	-0.73247	0.211152
sp|A2RSY6|TRM1L_MOUSE	-0.333088	0.565888
sp|A3KFM7|CHD6_MOUSE	-0.471979	0.773359
sp|A6H584|CO6A5_MOUSE	-0.39001	0.705366
sp|A6H5Z3|EXC6B_MOUSE	-0.0977062	0.928231
sp|A6H6T1|PRS40_MOUSE	0.369416	0.708809
sp|A6PWY4|WDR76_MOUSE	-2.0583	0.596429
sp|A6X8Z5|RHG31_MOUSE	3.29314	0.415837
sp|A9Z1V5|VW5B1_MOUSE	-0.356311	0.806544
sp|B1AQJ2|UBP36_MOUSE	0.950043	0.366933
sp|B1ARW8|CA122_MOUSE	-0.852531	0.191949
sp|B2RQC6|PYR1_MOUSE	0.389697	0.838018
sp|B2RR83|YTDC2_MOUSE	0.189156	0.916657
sp|B2RRE7|OTUD4_MOUSE	0.134081	0.93534
sp|B2RRF6|Z518A_MOUSE	-1.36259	0.446312
sp|B2RUR8|OTU7B_MOUSE	-0.739669	0.656894
sp|B2RWS6|EP300_MOUSE	-0.409455	0.435768
sp|B2RX14|TUT4_MOUSE	0.056477	0.93946
sp|B2RY56|RBM25_MOUSE	-0.0139383	0.984498
sp|B9EHT4|CLIP3_MOUSE	0.0694864	0.957671
sp|B9EJ80|PDZD8_MOUSE	-0.429997	0.858376
sp|B9EJ86|OSBL8_MOUSE	-0.457529	0.666333
sp|D0G895|ACE3_MOUSE	-0.430998	0.681579
sp|D3YXK2|SAFB1_MOUSE	-0.198058	0.870321
sp|D3YYU8|OBSL1_MOUSE	-0.849429	0.498047
sp|D3YZG8|MTD2L_MOUSE	-0.866481	0.699708
sp|E9PVA8|GCN1_MOUSE	1.26907	0.63758
sp|E9PVB5|TTC17_MOUSE	1.28623	0.260747
sp|E9PVX6|KI67_MOUSE	1.01615	0.391911
sp|E9PYL2|PRR12_MOUSE	-1.41328	0.682692
sp|E9PZJ8|ASCC3_MOUSE	0.625399	0.243408
sp|E9PZQ0|RYR1_MOUSE	0.997196	0.49884
sp|E9Q1P8|I2BP2_MOUSE	-0.509581	0.873732
sp|E9Q394|AKP13_MOUSE	0.455337	0.809209
sp|E9Q4Z2|ACACB_MOUSE	-0.129563	0.932184
sp|E9Q555|RN213_MOUSE	-0.564321	0.693452
sp|E9Q557|DESP_MOUSE	-1.79052	0.337572
sp|E9Q5G3|KIF23_MOUSE	-0.221475	0.848655
sp|E9Q6J5|BD1L1_MOUSE	-0.358705	0.572093
sp|E9Q8D0|DJC21_MOUSE	-0.0549664	0.93066
sp|E9QAM5|HELZ2_MOUSE	0.56777	0.429132
sp|E9QAT4|SC16A_MOUSE	0.250687	0.848655
sp|F6ZDS4|TPR_MOUSE	2.86144	0.498047
sp|F7A4A7|OTOGL_MOUSE	0.0317074	0.975268
sp|F8VPU2|FARP1_MOUSE	0.160952	0.914673
sp|G5E829|AT2B1_MOUSE	-0.384011	0.709611
sp|G5E870|TRIPC_MOUSE	-0.00186851	0.996894
sp|G5E8K5|ANK3_MOUSE	0.227905	0.765965
sp|G5E8P0|GCP6_MOUSE	-0.151162	0.802927
sp|L0N7N1|KIF14_MOUSE	0.388953	0.744431
sp|O08528|HXK2_MOUSE	-1.57233	0.241173
sp|O08547|SC22B_MOUSE	0.199167	0.858376
sp|O08553|DPYL2_MOUSE	-0.19257	0.90329
sp|O08579|EMD_MOUSE	-0.173255	0.903305
sp|O08582|GTPB1_MOUSE	-0.444312	0.394824
sp|O08583|THOC4_MOUSE	0.600513	0.435768
sp|O08585|CLCA_MOUSE	-0.288901	0.728118
sp|O08599|STXB1_MOUSE	0.866951	0.52589
sp|O08638|MYH11_MOUSE	-0.590627	0.710301
sp|O08663|MAP2_MOUSE	-0.392114	0.634575
sp|O08715|AKAP1_MOUSE	0.794035	0.332256
sp|O08739|AMPD3_MOUSE	-0.178589	0.926139
sp|O08749|DLDH_MOUSE	-0.481855	0.871274
sp|O08756|HCD2_MOUSE	0.84148	0.240387
sp|O08760|OGG1_MOUSE	-1.04302	0.147978
sp|O08784|TCOF_MOUSE	-0.41532	0.561404
sp|O08788|DCTN1_MOUSE	-0.312593	0.618429
sp|O08791|COE3_MOUSE	-0.653699	0.241173
sp|O08807|PRDX4_MOUSE	-0.196091	0.830825
sp|O08810|U5S1_MOUSE	0.206649	0.830825
sp|O08848|RO60_MOUSE	0.71998	0.221719
sp|O08856|ELL_MOUSE	-0.180573	0.806102
sp|O08919|NUMBL_MOUSE	0.723657	0.455597
sp|O08967|CYH3_MOUSE	0.00368348	0.994545
sp|O08992|SDCB1_MOUSE	-0.252634	0.908111
sp|O09106|HDAC1_MOUSE	-0.612529	0.320174
sp|O09167|RL21_MOUSE	0.636585	0.311872
sp|O35047|HOP2_MOUSE	0.421299	0.805401
sp|O35066|KIF3C_MOUSE	-1.52082	0.371649
sp|O35127|C10_MOUSE	-0.158159	0.920642
sp|O35129|PHB2_MOUSE	-0.728825	0.211152
sp|O35130|NEP1_MOUSE	0.165736	0.86112
sp|O35134|RPA1_MOUSE	-0.762137	0.14789
sp|O35143|ATIF1_MOUSE	1.87286	0.191949
sp|O35144|TERF2_MOUSE	-0.318372	0.838018
sp|O35218|CPSF2_MOUSE	-0.32812	0.668165
sp|O35226|PSMD4_MOUSE	-0.315381	0.727562
sp|O35261|E2F3_MOUSE	0.131149	0.871274
sp|O35286|DHX15_MOUSE	-0.380224	0.485431
sp|O35295|PURB_MOUSE	-0.339942	0.806544
sp|O35326|SRSF5_MOUSE	0.173617	0.831362
sp|O35343|IMA3_MOUSE	-0.259251	0.700568
sp|O35344|IMA4_MOUSE	-0.635536	0.618429
sp|O35345|IMA7_MOUSE	-0.118342	0.932184
sp|O35382|EXOC4_MOUSE	-0.325227	0.656894
sp|O35465|FKBP8_MOUSE	0.00370833	0.994545
sp|O35593|PSDE_MOUSE	-0.7404	0.583532
sp|O35638|STAG2_MOUSE	0.255103	0.822757
sp|O35643|AP1B1_MOUSE	0.795828	0.636034
sp|O35654|DPOD2_MOUSE	-0.137861	0.858722
sp|O35681|SYT3_MOUSE	0.0465456	0.944688
sp|O35682|MYADM_MOUSE	-0.342305	0.713001
sp|O35691|PININ_MOUSE	0.0895319	0.977377
sp|O35711|LIPB2_MOUSE	0.0553734	0.927994
sp|O35841|API5_MOUSE	-0.421091	0.637372
sp|O35900|LSM2_MOUSE	-0.896638	0.24429
sp|O35972|RM23_MOUSE	0.272064	0.764756
sp|O54724|CAVN1_MOUSE	0.05749	0.980982
sp|O54734|OST48_MOUSE	-0.410085	0.518964
sp|O54774|AP3D1_MOUSE	-0.211984	0.81296
sp|O54781|SRPK2_MOUSE	-0.0962829	0.871033
sp|O54785|LIMK2_MOUSE	-0.396453	0.645696
sp|O54825|BYST_MOUSE	0.264645	0.634861
sp|O54833|CSK22_MOUSE	0.236691	0.709092
sp|O54836|ZMAT3_MOUSE	-0.370994	0.569605
sp|O54879|HMGB3_MOUSE	-0.119192	0.911567
sp|O54908|DKK1_MOUSE;sp|Q9QYZ8|DKK2_MOUSE	0.77025	0.232835
sp|O54916|REPS1_MOUSE	-0.822378	0.202375
sp|O54941|SMCE1_MOUSE	-0.882727	0.24429
sp|O54946|DNJB6_MOUSE	-0.177162	0.806544
sp|O54988|SLK_MOUSE	-1.21918	0.435768
sp|O55013|TPPC3_MOUSE	-0.400126	0.473462
sp|O55022|PGRC1_MOUSE	0.358181	0.75095
sp|O55028|BCKD_MOUSE	0.731178	0.565149
sp|O55029|COPB2_MOUSE	0.0275414	0.96205
sp|O55047|TLK2_MOUSE	0.297477	0.772707
sp|O55091|IMPCT_MOUSE	-0.0968433	0.907114
sp|O55098|STK10_MOUSE	-0.0243315	0.990699
sp|O55125|NIPS1_MOUSE	-1.36371	0.0702294
sp|O55131|SEPT7_MOUSE	0.208961	0.805447
sp|O55135|IF6_MOUSE	0.625793	0.710752
sp|O55142|RL35A_MOUSE	0.739657	0.211152
sp|O55143|AT2A2_MOUSE	-0.563408	0.258308
sp|O55187|CBX4_MOUSE	-0.977162	0.485899
sp|O55201|SPT5H_MOUSE	0.0832029	0.96205
sp|O55222|ILK_MOUSE	-0.527371	0.63758
sp|O55236|MCE1_MOUSE	1.32773	0.537668
sp|O70133|DHX9_MOUSE	-0.619062	0.357446
sp|O70152|DPM1_MOUSE	0.0355749	0.974529
sp|O70161|PI51C_MOUSE	0.26694	0.914673
sp|O70172|PI42A_MOUSE	0.229264	0.90329
sp|O70194|EIF3D_MOUSE	0.851293	0.656894
sp|O70230|ZN143_MOUSE	-1.14067	0.459507
sp|O70251|EF1B_MOUSE	-0.823701	0.256256
sp|O70279|ESS2_MOUSE	0.243236	0.830825
sp|O70293|GRK6_MOUSE	1.29356	0.439588
sp|O70305|ATX2_MOUSE	0.676956	0.516626
sp|O70310|NMT1_MOUSE	-0.437398	0.369796
sp|O70311|NMT2_MOUSE	-0.205128	0.772707
sp|O70318|E41L2_MOUSE	0.249067	0.705145
sp|O70378|EMC8_MOUSE	-0.893283	0.202375
sp|O70422|TF2H4_MOUSE	-1.43728	0.407405
sp|O70456|1433S_MOUSE	2.05803	0.636034
sp|O70472|TM131_MOUSE	-0.177558	0.820696
sp|O70503|DHB12_MOUSE	0.315483	0.636034
sp|O70551|SRPK1_MOUSE	-0.184303	0.754269
sp|O70579|PM34_MOUSE	-0.290077	0.806544
sp|O70591|PFD2_MOUSE	0.207362	0.789401
sp|O88196|TTC3_MOUSE	-0.467535	0.640666
sp|O88286|WIZ_MOUSE	0.427071	0.549299
sp|O88384|VTI1B_MOUSE	-0.0019552	0.996894
sp|O88413|TULP3_MOUSE	-0.770744	0.442752
sp|O88448|KLC2_MOUSE	-0.21102	0.93066
sp|O88455|DHCR7_MOUSE	-0.0262925	0.974
sp|O88487|DC1I2_MOUSE	-0.620451	0.63758
sp|O88491|NSD1_MOUSE	-0.0888402	0.984097
sp|O88520|SHOC2_MOUSE	0.0712551	0.928085
sp|O88532|ZFR_MOUSE	0.0302364	0.974529
sp|O88544|CSN4_MOUSE	-0.255325	0.908222
sp|O88622|PARG_MOUSE	-0.106844	0.926139
sp|O88685|PRS6A_MOUSE	-0.793052	0.420322
sp|O88796|RPP30_MOUSE	-0.244786	0.822399
sp|O88844|IDHC_MOUSE	-0.207088	0.817339
sp|O88874|CCNK_MOUSE	0.951448	0.237308
sp|O88935|SYN1_MOUSE	0.0554855	0.96205
sp|O88967|YMEL1_MOUSE	0.394734	0.550689
sp|O88983|STX8_MOUSE	-0.0543318	0.960134
sp|O88992|C1QRF_MOUSE	-0.25189	0.84712
sp|O89079|COPE_MOUSE	0.245162	0.715404
sp|O89086|RBM3_MOUSE	0.726197	0.689429
sp|O89090|SP1_MOUSE	-0.658357	0.241173
sp|P00405|COX2_MOUSE	-0.34687	0.871109
sp|P00520|ABL1_MOUSE	-1.19715	0.728267
sp|P02340|P53_MOUSE	-0.724729	0.241173
sp|P03975|IGEB_MOUSE	-0.735839	0.226443
sp|P05063|ALDOC_MOUSE	-0.513054	0.833253
sp|P05064|ALDOA_MOUSE;zz|Y-FGCZCont00487|	-0.079998	0.944591
sp|P05132|KAPCA_MOUSE	0.556525	0.841127
sp|P05977|MYL1_MOUSE;sp|P09542|MYL3_MOUSE	-0.601582	0.618429
sp|P06151|LDHA_MOUSE	0.150645	0.855818
sp|P06537|GCR_MOUSE	0.791798	0.593294
sp|P06837|NEUM_MOUSE	-0.868132	0.479126
sp|P07356|ANXA2_MOUSE	0.199462	0.871274
sp|P07901|HS90A_MOUSE	-0.419505	0.485307
sp|P07903|ERCC1_MOUSE	0.562208	0.656037
sp|P08113|ENPL_MOUSE	-1.20813	0.191949
sp|P08122|CO4A2_MOUSE	-0.60313	0.486896
sp|P08775|RPB1_MOUSE	-0.319708	0.609374
sp|P09103|PDIA1_MOUSE	-0.688539	0.218594
sp|P09405|NUCL_MOUSE	0.0457719	0.937081
sp|P09411|PGK1_MOUSE	0.42491	0.671849
sp|P0C090|RC3H2_MOUSE	0.891583	0.291049
sp|P0C7L0|WIPF3_MOUSE	-0.382107	0.709611
sp|P0CG14|DERPC_MOUSE	-0.219086	0.855818
sp|P0DP28|CALM3_MOUSE;sp|P0DP27|CALM2_MOUSE;sp|P0DP26|CALM1_MOUSE	-0.622286	0.339435
sp|P10126|EF1A1_MOUSE	-0.451749	0.618429
sp|P10630|IF4A2_MOUSE	1.28011	0.359718
sp|P10637|TAU_MOUSE	-0.617058	0.401555
sp|P10711|TCEA1_MOUSE	0.423311	0.640666
sp|P10852|4F2_MOUSE	-0.188673	0.907114
sp|P10922|H10_MOUSE	-0.773027	0.838356
sp|P11031|TCP4_MOUSE	-0.190228	0.809209
sp|P11103|PARP1_MOUSE	-0.0738502	0.90329
sp|P11276|FINC_MOUSE	0.0564975	0.937445
sp|P11440|CDK1_MOUSE	-0.579726	0.504384
sp|P11499|HS90B_MOUSE	-0.232754	0.684832
sp|P11881|ITPR1_MOUSE	-0.415957	0.740051
sp|P11983|TCPA_MOUSE	-0.835503	0.396546
sp|P12382|PFKAL_MOUSE	0.299451	0.583532
sp|P12787|COX5A_MOUSE	-0.419671	0.856538
sp|P12815|PDCD6_MOUSE	-1.80375	0.51348
sp|P12970|RL7A_MOUSE	0.550723	0.263844
sp|P13405|RB_MOUSE	0.0183951	0.984498
sp|P13705|MSH3_MOUSE	-0.107958	0.908222
sp|P13864|DNMT1_MOUSE	-0.218163	0.795253
sp|P14069|S10A6_MOUSE	0.748742	0.368809
sp|P14115|RL27A_MOUSE	0.494285	0.320174
sp|P14131|RS16_MOUSE	1.7875	0.17924
sp|P14148|RL7_MOUSE	0.853511	0.102382
sp|P14206|RSSA_MOUSE	1.60445	0.14789
sp|P14428|HA1Q_MOUSE;sp|P14426|HA13_MOUSE;sp|P03991|HA1W_MOUSE;sp|P04223|HA1K_MOUSE;sp|P01901|HA1B_MOUSE;sp|P14430|HA18_MOUSE;sp|P14429|HA17_MOUSE;sp|P01899|HA11_MOUSE;sp|P01897|HA1L_MOUSE;sp|P01900|HA12_MOUSE	-0.15212	0.944629
sp|P14576|SRP54_MOUSE	-0.840089	0.319666
sp|P14685|PSMD3_MOUSE	-0.0760028	0.957735
sp|P14869|RLA0_MOUSE	0.603574	0.333456
sp|P15066|JUND_MOUSE	-0.701175	0.733918
sp|P15331|PERI_MOUSE	-0.185547	0.914673
sp|P15864|H12_MOUSE	-0.377884	0.68314
sp|P16014|SCG1_MOUSE	0.257165	0.687144
sp|P16045|LEG1_MOUSE	0.072501	0.914673
sp|P16254|SRP14_MOUSE	-0.101905	0.960134
sp|P16330|CN37_MOUSE	-0.935522	0.331435
sp|P16546|SPTN1_MOUSE	-0.757002	0.654387
sp|P17141|ZFP37_MOUSE	-0.161059	0.90145
sp|P17156|HSP72_MOUSE	-0.617401	0.485431
sp|P17182|ENOA_MOUSE	-0.262305	0.839223
sp|P17225|PTBP1_MOUSE	0.166974	0.802927
sp|P17426|AP2A1_MOUSE	0.0499649	0.953451
sp|P17427|AP2A2_MOUSE	-0.149929	0.891568
sp|P17751|TPIS_MOUSE	-0.484912	0.691232
sp|P17809|GTR1_MOUSE	-0.0173714	0.983747
sp|P18155|MTDC_MOUSE	0.257977	0.862543
sp|P18572|BASI_MOUSE	-0.249789	0.709611
sp|P18653|KS6A1_MOUSE;sp|P18654|KS6A3_MOUSE	-0.298109	0.656037
sp|P18760|COF1_MOUSE	-0.409085	0.773359
sp|P19096|FAS_MOUSE	-0.266564	0.755315
sp|P19182|IFRD1_MOUSE	-0.368756	0.623474
sp|P19253|RL13A_MOUSE	0.714976	0.214783
sp|P19426|NELFE_MOUSE	0.747432	0.20937
sp|P19536|COX5B_MOUSE	-0.773	0.328215
sp|P19783|COX41_MOUSE	-0.73475	0.687144
sp|P20029|BIP_MOUSE	-0.376031	0.548032
sp|P20060|HEXB_MOUSE	0.640507	0.785143
sp|P20152|VIME_MOUSE	0.497717	0.800373
sp|P20357|MTAP2_MOUSE	-0.272791	0.651057
sp|P20664|PRI1_MOUSE	0.439774	0.498047
sp|P21107|TPM3_MOUSE	-0.226669	0.800373
sp|P21981|TGM2_MOUSE	-0.176692	0.892785
sp|P21995|EMB_MOUSE	0.578842	0.548032
sp|P22315|HEMH_MOUSE	-0.355377	0.709092
sp|P23116|EIF3A_MOUSE	0.764556	0.66593
sp|P23198|CBX3_MOUSE	-0.402626	0.713079
sp|P23249|MOV10_MOUSE	0.506996	0.549299
sp|P23475|XRCC6_MOUSE	-0.909632	0.107953
sp|P23506|PIMT_MOUSE	-1.35191	0.370983
sp|P23949|TISD_MOUSE	1.12441	0.266917
sp|P24369|PPIB_MOUSE	-0.0616983	0.915684
sp|P24547|IMDH2_MOUSE	-0.400862	0.690773
sp|P24788|CD11B_MOUSE	0.515803	0.687144
sp|P25206|MCM3_MOUSE	-0.473611	0.587781
sp|P25444|RS2_MOUSE	0.935361	0.604977
sp|P25916|BMI1_MOUSE;sp|P23798|PCGF2_MOUSE	-0.374642	0.806102
sp|P25976|UBF1_MOUSE	-0.480704	0.400282
sp|P26039|TLN1_MOUSE	-1.16038	0.243826
sp|P26040|EZRI_MOUSE	0.287494	0.623474
sp|P26041|MOES_MOUSE	-0.0266456	0.974529
sp|P26043|RADI_MOUSE	-0.241181	0.708809
sp|P26231|CTNA1_MOUSE	-0.634365	0.777788
sp|P26369|U2AF2_MOUSE	-0.883221	0.111384
sp|P26443|DHE3_MOUSE;zz|Y-FGCZCont00492|	-0.660867	0.287642
sp|P26450|P85A_MOUSE;sp|Q64143|P55G_MOUSE	-0.955977	0.435768
sp|P26516|PSMD7_MOUSE	-0.235682	0.868646
sp|P26638|SYSC_MOUSE	-0.490176	0.617766
sp|P26645|MARCS_MOUSE	-0.334814	0.764756
sp|P27046|MA2A1_MOUSE	-0.186118	0.915684
sp|P27090|TGFB2_MOUSE	1.25603	0.214783
sp|P27546|MAP4_MOUSE	-0.820927	0.14789
sp|P27641|XRCC5_MOUSE	-0.974001	0.110673
sp|P27659|RL3_MOUSE	0.588557	0.370983
sp|P27773|PDIA3_MOUSE	1.17687	0.1927
sp|P28271|ACOC_MOUSE	-0.815353	0.694741
sp|P28352|APEX1_MOUSE	-0.215053	0.709092
sp|P28656|NP1L1_MOUSE	-0.702857	0.181356
sp|P28658|ATX10_MOUSE	0.250321	0.680866
sp|P28660|NCKP1_MOUSE	0.136347	0.914673
sp|P28667|MRP_MOUSE	-0.219963	0.894822
sp|P28738|KIF5C_MOUSE	0.256517	0.914673
sp|P28740|KIF2A_MOUSE	0.0147999	0.984498
sp|P28741|KIF3A_MOUSE	0.431705	0.745388
sp|P29037|TBP_MOUSE	-0.289543	0.858792
sp|P29341|PABP1_MOUSE	1.34115	0.211152
sp|P29391|FRIL1_MOUSE;sp|P49945|FRIL2_MOUSE	-0.389786	0.764756
sp|P29416|HEXA_MOUSE	0.966799	0.657381
sp|P30285|CDK4_MOUSE	-0.349363	0.754269
sp|P30416|FKBP4_MOUSE	-0.0259709	0.985685
sp|P30681|HMGB2_MOUSE	0.193071	0.858722
sp|P30999|CTND1_MOUSE	0.312525	0.558803
sp|P31230|AIMP1_MOUSE	-0.934785	0.315975
sp|P31266|SUH_MOUSE	-0.143841	0.858722
sp|P32067|LA_MOUSE	0.940284	0.125012
sp|P32233|DRG1_MOUSE	-0.475375	0.369796
sp|P32883|RASK_MOUSE;sp|P08556|RASN_MOUSE;zz|Y-FGCZCont00129|;sp|Q61411|RASH_MOUSE	-0.568256	0.446312
sp|P32921|SYWC_MOUSE	0.0547513	0.977377
sp|P33174|KIF4_MOUSE	0.0409176	0.966097
sp|P33175|KIF5A_MOUSE	-2.67261	0.587781
sp|P33215|NEDD1_MOUSE	-0.0320502	0.96205
sp|P33609|DPOLA_MOUSE	0.0382413	0.989862
sp|P33610|PRI2_MOUSE	1.80834	0.226443
sp|P34022|RANG_MOUSE	1.27922	0.284324
sp|P34152|FAK1_MOUSE	0.0361723	0.96205
sp|P35235|PTN11_MOUSE	0.723414	0.690773
sp|P35278|RAB5C_MOUSE;sp|Q9CQD1|RAB5A_MOUSE;sp|P61021|RAB5B_MOUSE	-0.0715917	0.936564
sp|P35486|ODPA_MOUSE	-0.0201815	0.994545
sp|P35550|FBRL_MOUSE	0.702011	0.44852
sp|P35564|CALX_MOUSE	-0.372848	0.473462
sp|P35601|RFC1_MOUSE	0.290906	0.640666
sp|P35700|PRDX1_MOUSE	-0.0995954	0.919045
sp|P35922|FMR1_MOUSE	0.772108	0.36152
sp|P35979|RL12_MOUSE	0.316308	0.662296
sp|P35980|RL18_MOUSE	1.05281	0.102382
sp|P36916|GNL1_MOUSE	0.267687	0.8308
sp|P37913|DNLI1_MOUSE	-0.711526	0.711234
sp|P38585|TTL_MOUSE	0.25143	0.9016
sp|P38647|GRP75_MOUSE	-0.310658	0.58683
sp|P39053|DYN1_MOUSE	0.350804	0.90145
sp|P39054|DYN2_MOUSE	0.416862	0.882639
sp|P39098|MA1A2_MOUSE	-0.0107986	0.990724
sp|P39447|ZO1_MOUSE	-0.0580547	0.956026
sp|P39749|FEN1_MOUSE	0.235394	0.803466
sp|P40630|TFAM_MOUSE	-0.405012	0.588645
sp|P40694|SMBP2_MOUSE	1.81179	0.279836
sp|P41105|RL28_MOUSE	1.00017	0.63758
sp|P42128|FOXK1_MOUSE	0.0734442	0.93737
sp|P42208|SEPT2_MOUSE	0.124737	0.889071
sp|P42567|EPS15_MOUSE	-0.300516	0.822399
sp|P42582|NKX25_MOUSE;sp|Q9EQM3|NKX24_MOUSE;sp|P50220|NKX21_MOUSE	0.261641	0.8308
sp|P42669|PURA_MOUSE	0.17999	0.839223
sp|P42932|TCPQ_MOUSE	-0.908508	0.24429
sp|P43247|MSH2_MOUSE	-0.214509	0.768141
sp|P43274|H14_MOUSE	-0.171526	0.870598
sp|P43275|H11_MOUSE	0.14015	0.9016
sp|P43276|H15_MOUSE	-1.5527	0.538992
sp|P45952|ACADM_MOUSE	1.46982	0.287642
sp|P46096|SYT1_MOUSE	0.43305	0.499212
sp|P46414|CDN1B_MOUSE	-0.272696	0.868646
sp|P46471|PRS7_MOUSE	-0.773897	0.657381
sp|P46662|MERL_MOUSE	-0.71068	0.406746
sp|P46718|PDCD2_MOUSE	0.421963	0.683751
sp|P46735|MYO1B_MOUSE	-0.992066	0.405307
sp|P46978|STT3A_MOUSE	-0.349766	0.608472
sp|P47740|AL3A2_MOUSE	-0.0387478	0.977377
sp|P47753|CAZA1_MOUSE	-0.617652	0.703924
sp|P47754|CAZA2_MOUSE	-0.249561	0.779566
sp|P47757|CAPZB_MOUSE	-0.540826	0.369796
sp|P47758|SRPRB_MOUSE	-0.229336	0.789069
sp|P47857|PFKAM_MOUSE	0.0236286	0.972568
sp|P47911|RL6_MOUSE	0.71377	0.215405
sp|P47915|RL29_MOUSE	1.61357	0.343762
sp|P47934|CACP_MOUSE	0.377583	0.709611
sp|P47955|RLA1_MOUSE	1.02486	0.269643
sp|P47962|RL5_MOUSE	0.660906	0.473462
sp|P47963|RL13_MOUSE	0.774529	0.211152
sp|P48024|EIF1_MOUSE;sp|Q9CXU9|EIF1B_MOUSE	0.532724	0.809915
sp|P48193|41_MOUSE	0.220989	0.892225
sp|P48678|LMNA_MOUSE	-0.68609	0.711234
sp|P48722|HS74L_MOUSE	-0.694265	0.40755
sp|P48962|ADT1_MOUSE	-0.0178087	0.984097
sp|P49117|NR2C2_MOUSE	-0.3505	0.754269
sp|P49135|ERCC3_MOUSE	0.232519	0.9016
sp|P49586|PCY1A_MOUSE	-0.567809	0.855818
sp|P49718|MCM5_MOUSE	0.064024	0.957671
sp|P49962|SRP09_MOUSE	-0.0906773	0.93946
sp|P50096|IMDH1_MOUSE	-0.315558	0.877921
sp|P50171|DHB8_MOUSE	-0.511691	0.651972
sp|P50544|ACADV_MOUSE	-0.115722	0.96205
sp|P50580|PA2G4_MOUSE	0.109741	0.868646
sp|P50586|TUB_MOUSE	-0.0845994	0.937445
sp|P51125|ICAL_MOUSE	-2.20422	0.510078
sp|P51150|RAB7A_MOUSE	-0.70117	0.332256
sp|P51410|RL9_MOUSE	0.296013	0.813666
sp|P51432|PLCB3_MOUSE	-0.555128	0.267065
sp|P51660|DHB4_MOUSE	0.511972	0.400282
sp|P51859|HDGF_MOUSE	-0.8947	0.211152
sp|P51863|VA0D1_MOUSE	-0.323286	0.848655
sp|P51881|ADT2_MOUSE	0.246027	0.827434
sp|P51912|AAAT_MOUSE	0.0783238	0.977377
sp|P51954|NEK1_MOUSE	-0.750486	0.557666
sp|P52019|ERG1_MOUSE	-0.398861	0.859816
sp|P52293|IMA1_MOUSE	0.108784	0.868646
sp|P52332|JAK1_MOUSE	0.27043	0.709092
sp|P52431|DPOD1_MOUSE	-0.0366483	0.960134
sp|P52432|RPAC1_MOUSE	-0.888635	0.173058
sp|P52479|UBP10_MOUSE	0.245499	0.788264
sp|P52480|KPYM_MOUSE	-0.193304	0.894822
sp|P52651|RHOX5_MOUSE	-0.219933	0.90329
sp|P52912|TIA1_MOUSE	-0.623814	0.656894
sp|P53026|RL10A_MOUSE	0.617313	0.255661
sp|P53395|ODB2_MOUSE	-2.37213	0.282455
sp|P53986|MOT1_MOUSE	-0.356544	0.806748
sp|P53994|RAB2A_MOUSE;sp|P59279|RAB2B_MOUSE	0.560014	0.587781
sp|P54071|IDHP_MOUSE	0.360381	0.721576
sp|P54099|DPOG1_MOUSE	-0.211838	0.885644
sp|P54103|DNJC2_MOUSE	-0.40835	0.600147
sp|P54116|STOM_MOUSE	-0.254182	0.8308
sp|P54276|MSH6_MOUSE	0.845995	0.587781
sp|P54822|PUR8_MOUSE	-0.748007	0.809209
sp|P54823|DDX6_MOUSE	0.0589662	0.943125
sp|P55096|ABCD3_MOUSE	-0.272216	0.680866
sp|P55194|3BP1_MOUSE	-0.767814	0.458362
sp|P55937|GOGA3_MOUSE	-0.285338	0.809915
sp|P56135|ATPK_MOUSE	-1.25184	0.396546
sp|P56183|RRP1_MOUSE	-0.298292	0.848655
sp|P56480|ATPB_MOUSE	-0.504782	0.423772
sp|P56581|TDG_MOUSE	-1.13751	0.20937
sp|P56671|MAZ_MOUSE	0.408264	0.873284
sp|P56959|FUS_MOUSE	0.988236	0.0926984
sp|P56960|EXOSX_MOUSE	0.710892	0.32178
sp|P57722|PCBP3_MOUSE	0.285574	0.64841
sp|P57724|PCBP4_MOUSE	-0.116997	0.93946
sp|P57746|VATD_MOUSE	-0.15813	0.813666
sp|P57776|EF1D_MOUSE	-0.726155	0.17924
sp|P57784|RU2A_MOUSE	-0.144928	0.856538
sp|P57787|MOT4_MOUSE	0.222235	0.706884
sp|P58069|RASA2_MOUSE	0.0314386	0.977377
sp|P58137|ACOT8_MOUSE	-0.857708	0.133228
sp|P58252|EF2_MOUSE	-0.247627	0.793587
sp|P58269|DPF3_MOUSE	-1.40622	0.0933502
sp|P58468|F207A_MOUSE	0.319826	0.583532
sp|P58501|PAXB1_MOUSE	0.0671475	0.920504
sp|P58774|TPM2_MOUSE;zz|Y-FGCZCont00333|;CON__Q3SX28	-1.10989	0.226443
sp|P58854|GCP3_MOUSE	0.0687937	0.928085
sp|P58871|TB182_MOUSE	0.167552	0.950129
sp|P59016|VP33B_MOUSE	0.412044	0.841355
sp|P59048|PDRG1_MOUSE	-0.269067	0.872481
sp|P59325|IF5_MOUSE	-0.306598	0.819062
sp|P59326|YTHD1_MOUSE	0.988295	0.282455
sp|P59328|WDHD1_MOUSE	0.295802	0.909631
sp|P59470|RPC2_MOUSE	-1.05138	0.260352
sp|P59708|SF3B6_MOUSE	0.267446	0.71167
sp|P59764|DOCK4_MOUSE	0.0302079	0.974529
sp|P59999|ARPC4_MOUSE	0.500811	0.744431
sp|P60122|RUVB1_MOUSE	-0.380988	0.642991
sp|P60229|EIF3E_MOUSE	0.72649	0.681579
sp|P60330|ESPL1_MOUSE	-0.452854	0.654728
sp|P60335|PCBP1_MOUSE	0.242888	0.739832
sp|P60469|LIPA3_MOUSE	-0.537472	0.788264
sp|P60670|NPL4_MOUSE	-1.05029	0.429909
sp|P60762|MO4L1_MOUSE	0.0894301	0.907612
sp|P60824|CIRBP_MOUSE	-0.111533	0.914673
sp|P60843|IF4A1_MOUSE	1.02742	0.139777
sp|P60867|RS20_MOUSE	1.30574	0.507536
sp|P61022|CHP1_MOUSE	-0.0538272	0.935377
sp|P61161|ARP2_MOUSE	0.666355	0.636034
sp|P61164|ACTZ_MOUSE	-0.792594	0.24572
sp|P61222|ABCE1_MOUSE	0.958547	0.521107
sp|P61255|RL26_MOUSE	0.0723864	0.944257
sp|P61358|RL27_MOUSE	0.175167	0.772707
sp|P61514|RL37A_MOUSE	1.04632	0.407302
sp|P61600|NAA20_MOUSE	-0.729189	0.533627
sp|P61620|S61A1_MOUSE	0.293509	0.819062
sp|P61750|ARF4_MOUSE	-0.338318	0.695757
sp|P61804|DAD1_MOUSE	-0.472241	0.806544
sp|P61965|WDR5_MOUSE	-0.257537	0.812146
sp|P61979|HNRPK_MOUSE	-0.890814	0.24429
sp|P61982|1433G_MOUSE	-0.503061	0.439588
sp|P62075|TIM13_MOUSE	1.00771	0.0793174
sp|P62082|RS7_MOUSE	0.0664749	0.914673
sp|P62137|PP1A_MOUSE	-0.0129386	0.984097
sp|P62141|PP1B_MOUSE	-0.493559	0.488623
sp|P62196|PRS8_MOUSE	0.246344	0.90329
sp|P62242|RS8_MOUSE	0.637965	0.35078
sp|P62245|RS15A_MOUSE	0.220675	0.765426
sp|P62259|1433E_MOUSE	-0.972559	0.24429
sp|P62264|RS14_MOUSE	0.391305	0.619369
sp|P62267|RS23_MOUSE	0.68567	0.191949
sp|P62270|RS18_MOUSE	1.60795	0.211152
sp|P62281|RS11_MOUSE	0.0437736	0.953886
sp|P62301|RS13_MOUSE	0.727842	0.244437
sp|P62309|RUXG_MOUSE	1.06166	0.692102
sp|P62311|LSM3_MOUSE	-0.825452	0.147978
sp|P62313|LSM6_MOUSE	-0.764341	0.211152
sp|P62315|SMD1_MOUSE	2.42428	0.08159
sp|P62322|LSM5_MOUSE	-0.992111	0.366933
sp|P62482|KCAB2_MOUSE	0.350243	0.809209
sp|P62484|ABI2_MOUSE	0.157752	0.905396
sp|P62488|RPB7_MOUSE	-0.791646	0.547063
sp|P62627|DLRB1_MOUSE	0.896941	0.739627
sp|P62631|EF1A2_MOUSE	0.24985	0.878616
sp|P62702|RS4X_MOUSE	0.609966	0.260747
sp|P62715|PP2AB_MOUSE	-0.138135	0.817106
sp|P62717|RL18A_MOUSE	1.8862	0.336054
sp|P62743|AP2S1_MOUSE	-0.018878	0.98213
sp|P62751|RL23A_MOUSE	-0.061296	0.928085
sp|P62754|RS6_MOUSE	0.202862	0.704244
sp|P62806|H4_MOUSE	-0.328028	0.680866
sp|P62821|RAB1A_MOUSE;sp|P61027|RAB10_MOUSE;sp|Q9D1G1|RAB1B_MOUSE;sp|Q9DD03|RAB13_MOUSE;sp|P61028|RAB8B_MOUSE;sp|P55258|RAB8A_MOUSE;sp|Q8K386|RAB15_MOUSE	-0.679667	0.244437
sp|P62827|RAN_MOUSE	-0.296456	0.588212
sp|P62830|RL23_MOUSE	0.10981	0.871748
sp|P62843|RS15_MOUSE	0.558548	0.805508
sp|P62849|RS24_MOUSE	0.877072	0.133228
sp|P62852|RS25_MOUSE	1.16263	0.401555
sp|P62855|RS26_MOUSE	0.214978	0.699708
sp|P62858|RS28_MOUSE	1.70755	0.102382
sp|P62862|RS30_MOUSE	0.302872	0.728118
sp|P62869|ELOB_MOUSE	-0.502563	0.355642
sp|P62878|RBX1_MOUSE	-0.302652	0.703829
sp|P62880|GBB2_MOUSE;sp|P29387|GBB4_MOUSE	-2.63847	0.17924
sp|P62889|RL30_MOUSE	0.536444	0.72533
sp|P62892|RL39_MOUSE	1.46271	0.695957
sp|P62897|CYC_MOUSE	0.4137	0.63758
sp|P62900|RL31_MOUSE	0.0276598	0.961871
sp|P62908|RS3_MOUSE	1.40841	0.532236
sp|P62911|RL32_MOUSE	0.987896	0.241232
sp|P62915|TF2B_MOUSE	-0.235212	0.656894
sp|P62918|RL8_MOUSE	0.874931	0.14789
sp|P62960|YBOX1_MOUSE	0.0447681	0.939798
sp|P62996|TRA2B_MOUSE	0.317343	0.816679
sp|P63001|RAC1_MOUSE	-0.277546	0.790855
sp|P63005|LIS1_MOUSE	0.264201	0.736187
sp|P63017|HSP7C_MOUSE	-0.31676	0.590996
sp|P63034|CYH2_MOUSE	-0.517285	0.680866
sp|P63037|DNJA1_MOUSE	0.208292	0.771963
sp|P63038|CH60_MOUSE	-0.521174	0.640666
sp|P63073|IF4E_MOUSE	0.370207	0.549536
sp|P63085|MK01_MOUSE	1.13702	0.1927
sp|P63087|PP1G_MOUSE	-0.400069	0.546199
sp|P63094|GNAS2_MOUSE;sp|Q6R0H7|GNAS1_MOUSE	-1.23104	0.485899
sp|P63101|1433Z_MOUSE	-0.489819	0.42202
sp|P63143|KCAB1_MOUSE	-0.0296409	0.98
sp|P63154|CRNL1_MOUSE	-0.10787	0.904176
sp|P63158|HMGB1_MOUSE	0.178985	0.878616
sp|P63168|DYL1_MOUSE	-0.550399	0.661614
sp|P63242|IF5A1_MOUSE;sp|Q8BGY2|IF5A2_MOUSE	-0.210204	0.909631
sp|P63260|ACTG_MOUSE;sp|P60710|ACTB_MOUSE	-1.1463	0.153567
sp|P63268|ACTH_MOUSE;sp|P68134|ACTS_MOUSE;sp|P68033|ACTC_MOUSE;sp|P62737|ACTA_MOUSE	0.332115	0.719388
sp|P63276|RS17_MOUSE	0.694914	0.76021
sp|P63321|RALA_MOUSE;sp|Q9JIW9|RALB_MOUSE	0.299456	0.709092
sp|P63323|RS12_MOUSE	2.71223	0.145839
sp|P63325|RS10_MOUSE	2.01094	0.282455
sp|P63330|PP2AA_MOUSE	-0.224861	0.822255
sp|P67778|PHB_MOUSE	-0.767568	0.16307
sp|P67871|CSK2B_MOUSE	-0.385403	0.838018
sp|P67984|RL22_MOUSE	0.435435	0.391361
sp|P68040|RACK1_MOUSE	1.52287	0.211152
sp|P68181|KAPCB_MOUSE	0.14302	0.907612
sp|P68254|1433T_MOUSE	-0.405645	0.63758
sp|P68369|TBA1A_MOUSE;sp|P05213|TBA1B_MOUSE;sp|P68373|TBA1C_MOUSE;sp|P05214|TBA3_MOUSE;sp|P68368|TBA4A_MOUSE	-0.182119	0.874253
sp|P68372|TBB4B_MOUSE;sp|Q9D6F9|TBB4A_MOUSE	-0.2244	0.788264
sp|P68510|1433F_MOUSE	-0.674699	0.447987
sp|P70121|ZHX1_MOUSE	1.23915	0.320174
sp|P70122|SBDS_MOUSE	0.12746	0.932184
sp|P70168|IMB1_MOUSE	-0.365178	0.648775
sp|P70175|DLG3_MOUSE	0.830641	0.806804
sp|P70182|PI51A_MOUSE	1.26384	0.125012
sp|P70218|M4K1_MOUSE	-0.0628041	0.926139
sp|P70255|NFIC_MOUSE	-0.0471653	0.977377
sp|P70266|F261_MOUSE;sp|Q6DTY7|F264_MOUSE;sp|P70265|F262_MOUSE	-1.52501	0.395733
sp|P70279|SURF6_MOUSE	-0.181399	0.909631
sp|P70288|HDAC2_MOUSE	-0.990764	0.420242
sp|P70302|STIM1_MOUSE	0.0537702	0.982669
sp|P70318|TIAR_MOUSE	-0.620656	0.567994
sp|P70336|ROCK2_MOUSE	-1.02958	0.618429
sp|P70340|SMAD1_MOUSE	-0.194153	0.809915
sp|P70362|UFD1_MOUSE	-0.182207	0.875742
sp|P70372|ELAV1_MOUSE	-0.667985	0.378199
sp|P70388|RAD50_MOUSE	-0.190706	0.874253
sp|P70398|USP9X_MOUSE	-0.0577007	0.965741
sp|P70428|EXT2_MOUSE	0.451417	0.860725
sp|P70429|EVL_MOUSE	0.12116	0.937081
sp|P70451|FER_MOUSE	1.09097	0.60724
sp|P70460|VASP_MOUSE	-0.65517	0.648775
sp|P70698|PYRG1_MOUSE	-0.761592	0.400282
sp|P70700|RPA2_MOUSE	-0.474976	0.709092
sp|P80313|TCPH_MOUSE	-0.927493	0.311872
sp|P80314|TCPB_MOUSE	-0.741461	0.356087
sp|P80315|TCPD_MOUSE	-0.820498	0.248028
sp|P80316|TCPE_MOUSE	-0.839449	0.252937
sp|P80317|TCPZ_MOUSE	-0.803945	0.323696
sp|P80318|TCPG_MOUSE	-0.793711	0.202375
sp|P81122|IRS2_MOUSE	0.171226	0.795253
sp|P81269|ATF1_MOUSE	-0.0571784	0.964513
sp|P83510|TNIK_MOUSE	0.360703	0.630785
sp|P83741|WNK1_MOUSE	-0.761665	0.485899
sp|P83870|PHF5A_MOUSE	1.82501	0.430361
sp|P83882|RL36A_MOUSE	1.28543	0.548032
sp|P83887|TBG1_MOUSE	0.557825	0.334867
sp|P83940|ELOC_MOUSE	-0.146815	0.858792
sp|P84078|ARF1_MOUSE;sp|P61205|ARF3_MOUSE;sp|P84084|ARF5_MOUSE;sp|Q8BSL7|ARF2_MOUSE	-0.509366	0.486267
sp|P84089|ERH_MOUSE	0.39484	0.549536
sp|P84091|AP2M1_MOUSE	-0.18261	0.859727
sp|P84099|RL19_MOUSE	0.806945	0.269643
sp|P84244|H33_MOUSE;sp|P84228|H32_MOUSE;sp|P68433|H31_MOUSE;sp|P02301|H3C_MOUSE	-0.371324	0.735022
sp|P97311|MCM6_MOUSE	-0.975705	0.623474
sp|P97351|RS3A_MOUSE	0.25674	0.756976
sp|P97366|EVI5_MOUSE	0.0862078	0.914673
sp|P97376|FRG1_MOUSE	-0.0860496	0.902412
sp|P97377|CDK2_MOUSE	-0.667864	0.391361
sp|P97379|G3BP2_MOUSE	0.435052	0.656894
sp|P97386|DNLI3_MOUSE	-0.659307	0.300954
sp|P97393|RHG05_MOUSE	-0.978086	0.394824
sp|P97427|DPYL1_MOUSE	0.101407	0.952964
sp|P97433|ARG28_MOUSE	-0.122107	0.944871
sp|P97450|ATP5J_MOUSE	-0.481717	0.751255
sp|P97452|BOP1_MOUSE	0.417938	0.60392
sp|P97454|SMAD5_MOUSE	0.0183638	0.989862
sp|P97461|RS5_MOUSE	1.73811	0.30743
sp|P97473|TRBP2_MOUSE	-0.650562	0.269643
sp|P97496|SMRC1_MOUSE	-0.659576	0.449206
sp|P97742|CPT1A_MOUSE	-0.124626	0.864953
sp|P97760|RPB3_MOUSE	-0.253135	0.765416
sp|P97770|THUM3_MOUSE	-0.230495	0.856538
sp|P97789|XRN1_MOUSE	0.00346455	0.994545
sp|P97801|SMN_MOUSE	0.097713	0.908222
sp|P97820|M4K4_MOUSE	-0.341983	0.66593
sp|P97855|G3BP1_MOUSE	0.442894	0.590996
sp|P97863|NFIB_MOUSE	-0.693851	0.422939
sp|P97868|RBBP6_MOUSE	0.0301188	0.984498
sp|P97927|LAMA4_MOUSE	-0.334724	0.820998
sp|P98203|ARVC_MOUSE	0.140944	0.856538
sp|P99024|TBB5_MOUSE	-0.10567	0.90329
sp|P99027|RLA2_MOUSE	0.527754	0.400282
sp|Q00547|HMMR_MOUSE	-0.172887	0.788264
sp|Q00899|TYY1_MOUSE	-0.485035	0.687144
sp|Q00PI9|HNRL2_MOUSE	1.12215	0.25124
sp|Q01147|CREB1_MOUSE	-0.220107	0.878616
sp|Q01237|HMDH_MOUSE	0.619873	0.727562
sp|Q01320|TOP2A_MOUSE	-0.715855	0.513147
sp|Q01730|RSU1_MOUSE	0.0897809	0.93946
sp|Q01853|TERA_MOUSE	-0.521709	0.557666
sp|Q02257|PLAK_MOUSE	-2.95799	0.0933502
sp|Q03141|MARK3_MOUSE	0.657916	0.422657
sp|Q03173|ENAH_MOUSE	-0.82323	0.593414
sp|Q03265|ATPA_MOUSE	-0.484662	0.516588
sp|Q03958|PFD6_MOUSE	-0.0932576	0.903051
sp|Q03963|E2AK2_MOUSE	-0.815731	0.14789
sp|Q04692|SMRCD_MOUSE	-0.904134	0.47556
sp|Q04750|TOP1_MOUSE	-0.550017	0.439698
sp|Q04841|3MG_MOUSE	0.00487616	0.994545
sp|Q05512|MARK2_MOUSE	0.393492	0.558443
sp|Q05915|GCH1_MOUSE	0.249055	0.831362
sp|Q05920|PYC_MOUSE	-1.66413	0.0933502
sp|Q05CL8|LARP7_MOUSE	1.33927	0.0926984
sp|Q05D44|IF2P_MOUSE	-0.366972	0.440664
sp|Q06180|PTN2_MOUSE	-0.656235	0.531592
sp|Q06185|ATP5I_MOUSE	-0.371191	0.648775
sp|Q07417|ACADS_MOUSE	0.963412	0.241232
sp|Q07646|MEST_MOUSE	0.419253	0.65042
sp|Q07797|LG3BP_MOUSE	-0.305264	0.809915
sp|Q07832|PLK1_MOUSE	-0.522217	0.444138
sp|Q08288|LYAR_MOUSE	0.156553	0.9016
sp|Q08369|GATA4_MOUSE	-0.552832	0.765426
sp|Q08639|TFDP1_MOUSE	0.0577773	0.96205
sp|Q08943|SSRP1_MOUSE	-0.314611	0.777044
sp|Q09XV5|CHD8_MOUSE	-0.514334	0.273055
sp|Q0GNC1|INF2_MOUSE	-0.884714	0.292465
sp|Q0P678|ZCH18_MOUSE	0.669261	0.613211
sp|Q0VBL3|RBM15_MOUSE	0.775075	0.323696
sp|Q0VGU4|VGF_MOUSE	1.01685	0.116304
sp|Q0VGY8|TANC1_MOUSE	0.0363583	0.967888
sp|Q149F1|RUSD2_MOUSE	-0.192677	0.891481
sp|Q14AI6|RUSD3_MOUSE	0.409472	0.722398
sp|Q14AX6|CDK12_MOUSE	0.423439	0.574357
sp|Q1HFZ0|NSUN2_MOUSE	0.958072	0.0778396
sp|Q2TPA8|HSDL2_MOUSE	-0.202237	0.822399
sp|Q3TAS6|EMC10_MOUSE	-0.49944	0.323696
sp|Q3TC46|PATL1_MOUSE	-0.255984	0.807813
sp|Q3TCH7|CUL4A_MOUSE	-0.453872	0.394824
sp|Q3TDD9|PPR21_MOUSE	-0.54104	0.764756
sp|Q3TDQ1|STT3B_MOUSE	-0.421496	0.618429
sp|Q3TEA8|HP1B3_MOUSE	-0.340704	0.654387
sp|Q3TFK5|GPTC4_MOUSE	-0.248262	0.806102
sp|Q3THE2|ML12B_MOUSE;sp|Q9CQ19|MYL9_MOUSE	-0.585953	0.711234
sp|Q3THG9|AASD1_MOUSE	-1.61199	0.57536
sp|Q3THK3|T2FA_MOUSE	0.157209	0.822255
sp|Q3THW5|H2AV_MOUSE;sp|P0C0S6|H2AZ_MOUSE	-0.180883	0.855818
sp|Q3TIU4|PDE12_MOUSE	2.82012	0.0859368
sp|Q3TIV5|ZC3HF_MOUSE	-0.562009	0.334251
sp|Q3TIX9|SNUT2_MOUSE	-0.000262885	0.999146
sp|Q3TJZ6|FA98A_MOUSE	0.388664	0.493885
sp|Q3TKR3|NAL4C_MOUSE	0.443851	0.396546
sp|Q3TKT4|SMCA4_MOUSE	-0.572414	0.430594
sp|Q3TKY6|CWC27_MOUSE	1.01301	0.24429
sp|Q3TL26|TFB2M_MOUSE	1.07582	0.467883
sp|Q3TLD5|RMP_MOUSE	-0.0878467	0.908222
sp|Q3TLH4|PRC2C_MOUSE	0.285447	0.830825
sp|Q3TN34|MILK2_MOUSE	-0.0128201	0.994545
sp|Q3TPX4|EXOC5_MOUSE	1.09404	0.364997
sp|Q3TSG4|ALKB5_MOUSE	0.553669	0.422659
sp|Q3TUH1|TAM41_MOUSE	0.0582662	0.970401
sp|Q3TUU5|TEX30_MOUSE	0.0452099	0.960134
sp|Q3TVI4|HEXI2_MOUSE	-0.29214	0.656894
sp|Q3TVI8|PBIP1_MOUSE	0.282956	0.634861
sp|Q3TWW8|SRSF6_MOUSE	0.610622	0.439698
sp|Q3TX08|TRM1_MOUSE	0.165522	0.916574
sp|Q3TXT3|SOSSC_MOUSE	0.533973	0.634861
sp|Q3TZ89|SC31B_MOUSE	0.70769	0.558125
sp|Q3TZX3|S2533_MOUSE	0.0792986	0.937445
sp|Q3TZX8|NOL9_MOUSE	0.157063	0.944871
sp|Q3TZZ7|ESYT2_MOUSE	0.126615	0.9016
sp|Q3U0V1|FUBP2_MOUSE	0.866204	0.111384
sp|Q3U186|SYRM_MOUSE	0.0284216	0.974529
sp|Q3U1C6|TATD3_MOUSE	-0.199228	0.858792
sp|Q3U1J4|DDB1_MOUSE	-0.619432	0.226443
sp|Q3U2K0|F193B_MOUSE	0.104803	0.907114
sp|Q3U2U7|MET17_MOUSE	-0.679921	0.646529
sp|Q3U308|CTU2_MOUSE	0.561681	0.447987
sp|Q3U319|BRE1B_MOUSE	-0.271184	0.9016
sp|Q3U6U5|GTPB6_MOUSE	-0.188649	0.868646
sp|Q3U7R1|ESYT1_MOUSE	0.573719	0.424671
sp|Q3U9G9|LBR_MOUSE	-0.463087	0.656894
sp|Q3UA06|PCH2_MOUSE	-0.599651	0.710752
sp|Q3UCQ1|FOXK2_MOUSE	-0.264412	0.690773
sp|Q3UE17|MEX3D_MOUSE	-0.347255	0.764416
sp|Q3UEB3|PUF60_MOUSE	0.7257	0.191949
sp|Q3UFB2|BCD1_MOUSE	-0.154813	0.868646
sp|Q3UFM5|NOM1_MOUSE	0.348113	0.713079
sp|Q3UFS4|GPT11_MOUSE	0.585928	0.420242
sp|Q3UFY8|TM10C_MOUSE	0.819571	0.147978
sp|Q3UGC7|EI3JA_MOUSE;sp|Q66JS6|EI3JB_MOUSE	1.50055	0.583532
sp|Q3UGS4|MCRI1_MOUSE	0.16951	0.904176
sp|Q3UH60|DIP2B_MOUSE	-0.0664004	0.975268
sp|Q3UHB1|NT5D3_MOUSE	0.487837	0.593294
sp|Q3UHC0|TNR6C_MOUSE	-0.795623	0.311824
sp|Q3UHC7|DAB2P_MOUSE	0.894731	0.806544
sp|Q3UHD9|AGAP2_MOUSE	-1.09066	0.214783
sp|Q3UHJ0|AAK1_MOUSE	0.138959	0.885644
sp|Q3UHK8|TNR6A_MOUSE	-0.351894	0.720324
sp|Q3UHU5|MTCL1_MOUSE	-0.394984	0.603391
sp|Q3UHX2|HAP28_MOUSE	0.32092	0.873809
sp|Q3UHX9|CI114_MOUSE	-0.231535	0.891481
sp|Q3UIR3|DTX3L_MOUSE	0.0980979	0.907612
sp|Q3UJB9|EDC4_MOUSE	0.716314	0.802927
sp|Q3UJD6|UBP19_MOUSE	-0.488244	0.401555
sp|Q3UJK4|GTPB2_MOUSE	-0.408371	0.623474
sp|Q3UKJ7|SMU1_MOUSE	0.148884	0.83681
sp|Q3UL36|ARGL1_MOUSE	-0.450419	0.839223
sp|Q3ULM0|CC106_MOUSE	1.18895	0.708809
sp|Q3ULW8|PARP3_MOUSE	-0.444574	0.577731
sp|Q3UM18|LSG1_MOUSE	0.272178	0.657381
sp|Q3UMC0|AFG2H_MOUSE	0.219835	0.709611
sp|Q3UMU9|HDGR2_MOUSE	0.348209	0.711234
sp|Q3UMY5|EMAL4_MOUSE	-0.599106	0.352401
sp|Q3UPH7|ARH40_MOUSE	-0.69692	0.204875
sp|Q3UQ28|PXDN_MOUSE	-0.120998	0.877921
sp|Q3UQ44|IQGA2_MOUSE	-0.423932	0.744431
sp|Q3UQN2|FCHO2_MOUSE	-1.33942	0.619369
sp|Q3URQ0|TEX10_MOUSE	-0.0641484	0.958667
sp|Q3URQ7|MTHSD_MOUSE	0.050887	0.960134
sp|Q3URU2|PEG3_MOUSE	0.230719	0.805401
sp|Q3USH5|SFSWA_MOUSE	0.233521	0.878229
sp|Q3UU96|MRCKA_MOUSE	-0.126447	0.90329
sp|Q3UUQ7|PGAP1_MOUSE	-0.0091131	0.990486
sp|Q3UVG3|F91A1_MOUSE	0.370987	0.60724
sp|Q3UVL4|VPS51_MOUSE	-0.755565	0.764756
sp|Q3UYV9|NCBP1_MOUSE	0.160571	0.833549
sp|Q3V009|TMED1_MOUSE	-0.175795	0.834721
sp|Q3V0G7|GARL3_MOUSE	-0.364333	0.788264
sp|Q3V188|ENDOU_MOUSE	0.699653	0.709092
sp|Q3V1V3|ESF1_MOUSE	-0.100123	0.948558
sp|Q3V2Q8|N42L1_MOUSE	-0.158662	0.944871
sp|Q3V300|KIF22_MOUSE	-0.614336	0.657381
sp|Q3V3R1|C1TM_MOUSE	-0.63343	0.335167
sp|Q3V3V9|CARL2_MOUSE	0.163231	0.822399
sp|Q45KJ6|LN28B_MOUSE	0.22424	0.870321
sp|Q497V5|SRBD1_MOUSE	-0.370658	0.548032
sp|Q4FZF3|DDX49_MOUSE	-0.0343775	0.958667
sp|Q4JIM5|ABL2_MOUSE	-0.0107326	0.991023
sp|Q4PJX1|ODR4_MOUSE	-0.0812612	0.928746
sp|Q4QQM4|P5I11_MOUSE	0.88539	0.577731
sp|Q4U2R1|HERC2_MOUSE	-0.139291	0.920504
sp|Q4VA36|CCD84_MOUSE	0.214174	0.911668
sp|Q4VA53|PDS5B_MOUSE	-0.350608	0.490816
sp|Q4VAA2|CDV3_MOUSE	0.260375	0.809627
sp|Q4VBE8|WDR18_MOUSE	-0.499638	0.680866
sp|Q4VBF2|R3HD4_MOUSE	-0.0694973	0.926139
sp|Q4VGL6|RC3H1_MOUSE	0.570854	0.241173
sp|Q501J6|DDX17_MOUSE	0.520201	0.311824
sp|Q505D7|OPA3_MOUSE	0.641245	0.396546
sp|Q505F5|LRC47_MOUSE	-0.240389	0.839223
sp|Q52KI8|SRRM1_MOUSE	0.219655	0.809915
sp|Q569Z5|DDX46_MOUSE	0.135068	0.9016
sp|Q569Z6|TR150_MOUSE	2.94759	0.100414
sp|Q56A08|GPKOW_MOUSE	0.77598	0.241232
sp|Q5DTM8|BRE1A_MOUSE	-0.192252	0.916657
sp|Q5DW34|EHMT1_MOUSE	-0.362311	0.725232
sp|Q5EG47|AAPK1_MOUSE;sp|Q8BRK8|AAPK2_MOUSE	-0.485663	0.855818
sp|Q5F2E7|NUFP2_MOUSE	0.495832	0.363642
sp|Q5F2E8|TAOK1_MOUSE	-0.193569	0.9016
sp|Q5H8C4|VP13A_MOUSE	-1.53933	0.391911
sp|Q5HZJ0|RNC_MOUSE	-0.516685	0.657381
sp|Q5IRJ6|ZNT9_MOUSE	0.00603804	0.996894
sp|Q5NC05|TTF2_MOUSE	-0.0777907	0.90853
sp|Q5NCR9|NSRP1_MOUSE	1.13059	0.636034
sp|Q5ND52|MRM3_MOUSE	1.08979	0.40755
sp|Q5RJ54|ZSC26_MOUSE	-0.193899	0.858792
sp|Q5RJH6|SMG7_MOUSE	0.01092	0.994545
sp|Q5RJI5|BRSK1_MOUSE	-0.018825	0.980577
sp|Q5SFM8|RBM27_MOUSE	0.419946	0.593084
sp|Q5SQX6|CYFP2_MOUSE	0.119559	0.914673
sp|Q5SS00|ZDBF2_MOUSE	0.10108	0.958667
sp|Q5SS80|DHR13_MOUSE	0.925323	0.52589
sp|Q5SSI6|UTP18_MOUSE	0.151354	0.825506
sp|Q5SSK3|TEFM_MOUSE	-0.11647	0.914673
sp|Q5SSL4|ABR_MOUSE	-0.360715	0.872817
sp|Q5SSW2|PSME4_MOUSE	0.301637	0.764105
sp|Q5SU73|COIL_MOUSE	0.540029	0.567994
sp|Q5SUF2|LC7L3_MOUSE	0.929651	0.0859368
sp|Q5SUQ9|CTC1_MOUSE	0.0488623	0.958667
sp|Q5SWD9|TSR1_MOUSE	0.0116296	0.990724
sp|Q5SWP3|NACAD_MOUSE	-0.952856	0.147978
sp|Q5SWU9|ACACA_MOUSE	-1.24059	0.14789
sp|Q5U3K5|RABL6_MOUSE	-0.0534739	0.957733
sp|Q5U458|DJC11_MOUSE	-0.595468	0.468488
sp|Q5U4C1|GASP1_MOUSE	0.528982	0.754269
sp|Q5XFZ0|CR021_MOUSE	1.18949	0.486493
sp|Q5XG71|UTP20_MOUSE	-0.175582	0.793847
sp|Q5XJY4|PARL_MOUSE	0.266608	0.68314
sp|Q5XJY5|COPD_MOUSE	-0.0783222	0.914673
sp|Q60520|SIN3A_MOUSE	-0.577565	0.391911
sp|Q60575|KIF1B_MOUSE	-0.133334	0.914673
sp|Q60596|XRCC1_MOUSE	-0.683692	0.278892
sp|Q60597|ODO1_MOUSE	-1.41415	0.628644
sp|Q60598|SRC8_MOUSE	-0.401405	0.773359
sp|Q60605|MYL6_MOUSE	-0.623462	0.709611
sp|Q60610|TIAM1_MOUSE	-1.70848	0.226443
sp|Q60631|GRB2_MOUSE	-1.91411	0.352401
sp|Q60649|CLPB_MOUSE	0.164084	0.795253
sp|Q60668|HNRPD_MOUSE	0.094998	0.873732
sp|Q60710|SAMH1_MOUSE	-0.158606	0.831362
sp|Q60714|S27A1_MOUSE	-0.593171	0.66593
sp|Q60715|P4HA1_MOUSE	-0.0676753	0.958905
sp|Q60716|P4HA2_MOUSE	-0.349915	0.822399
sp|Q60722|ITF2_MOUSE	-1.00683	0.445691
sp|Q60737|CSK21_MOUSE	-0.296652	0.618429
sp|Q60739|BAG1_MOUSE	-0.355006	0.630633
sp|Q60749|KHDR1_MOUSE	0.455409	0.60301
sp|Q60809|CNOT7_MOUSE	1.35999	0.409365
sp|Q60817|NACA_MOUSE;sp|P70670|NACAM_MOUSE	-0.883161	0.569605
sp|Q60848|HELLS_MOUSE	-0.248281	0.822255
sp|Q60862|ORC2_MOUSE	-0.23075	0.772707
sp|Q60864|STIP1_MOUSE	-0.584131	0.817106
sp|Q60865|CAPR1_MOUSE	0.317544	0.741396
sp|Q60875|ARHG2_MOUSE	0.194966	0.806544
sp|Q60899|ELAV2_MOUSE	0.0872318	0.891568
sp|Q60900|ELAV3_MOUSE	-0.00325264	0.994545
sp|Q60902|EP15R_MOUSE	-1.3297	0.202375
sp|Q60930|VDAC2_MOUSE	-0.642088	0.403927
sp|Q60931|VDAC3_MOUSE	-0.784716	0.697269
sp|Q60932|VDAC1_MOUSE	-0.576699	0.627336
sp|Q60960|IMA5_MOUSE	0.0430709	0.960134
sp|Q60972|RBBP4_MOUSE	-0.934387	0.191949
sp|Q60973|RBBP7_MOUSE	-0.931223	0.156607
sp|Q61001|LAMA5_MOUSE	-0.679803	0.473462
sp|Q61024|ASNS_MOUSE	-0.0498022	0.979684
sp|Q61029|LAP2B_MOUSE	-0.251963	0.693452
sp|Q61033|LAP2A_MOUSE	-0.293686	0.859816
sp|Q61035|SYHC_MOUSE;zz|Y-FGCZCont00077|	-0.0551307	0.96205
sp|Q61039|HAND2_MOUSE	0.932603	0.691232
sp|Q61043|NIN_MOUSE	-0.697613	0.49884
sp|Q61048|WBP4_MOUSE	0.0910543	0.902412
sp|Q61069|USF1_MOUSE;sp|Q64705|USF2_MOUSE	-1.14721	0.400282
sp|Q61103|REQU_MOUSE	-0.72041	0.499212
sp|Q61136|PRP4B_MOUSE	0.160251	0.861516
sp|Q61142|SPIN1_MOUSE	-0.181436	0.861516
sp|Q61166|MARE1_MOUSE	0.17993	0.926139
sp|Q61171|PRDX2_MOUSE	-0.168945	0.920504
sp|Q61183|PAPOA_MOUSE	-0.620568	0.768075
sp|Q61187|TS101_MOUSE	-0.238085	0.843892
sp|Q61191|HCFC1_MOUSE	-0.759495	0.355642
sp|Q61194|P3C2A_MOUSE	1.08629	0.150414
sp|Q61210|ARHG1_MOUSE	-0.600696	0.878616
sp|Q61211|EIF2D_MOUSE	-0.101967	0.928085
sp|Q61216|MRE11_MOUSE	-0.682278	0.544952
sp|Q61292|LAMB2_MOUSE	0.226779	0.911668
sp|Q61316|HSP74_MOUSE	-0.738963	0.211152
sp|Q61335|BAP31_MOUSE	-1.14856	0.503655
sp|Q61398|PCOC1_MOUSE	-0.289182	0.90329
sp|Q61464|ZN638_MOUSE	0.39854	0.654387
sp|Q61466|SMRD1_MOUSE	-1.17835	0.354505
sp|Q61510|TRI25_MOUSE	-0.868842	0.14789
sp|Q61543|GSLG1_MOUSE	-0.0507619	0.96854
sp|Q61545|EWS_MOUSE	1.10845	0.0779744
sp|Q61550|RAD21_MOUSE	0.326783	0.765426
sp|Q61578|ADRO_MOUSE	0.738788	0.637372
sp|Q61584|FXR1_MOUSE	0.36108	0.632169
sp|Q61586|GPAT1_MOUSE	0.143766	0.928085
sp|Q61595|KTN1_MOUSE	-0.80922	0.331435
sp|Q61624|ZN148_MOUSE	-0.271414	0.9016
sp|Q61655|DD19A_MOUSE	0.877751	0.464855
sp|Q61656|DDX5_MOUSE	0.655555	0.241173
sp|Q61699|HS105_MOUSE	-0.972991	0.567992
sp|Q61701|ELAV4_MOUSE	0.242309	0.66593
sp|Q61702|ITIH1_MOUSE	0.495665	0.716778
sp|Q61712|DNJC1_MOUSE	0.309634	0.773359
sp|Q61733|RT31_MOUSE	1.64771	0.191949
sp|Q61753|SERA_MOUSE	-0.239925	0.874106
sp|Q61768|KINH_MOUSE	-0.145645	0.957671
sp|Q61823|PDCD4_MOUSE	1.0772	0.430594
sp|Q61879|MYH10_MOUSE	-1.26566	0.594165
sp|Q61881|MCM7_MOUSE	-0.0730777	0.977377
sp|Q61937|NPM_MOUSE	-0.487015	0.430361
sp|Q61990|PCBP2_MOUSE	-0.0422446	0.975609
sp|Q62018|CTR9_MOUSE	0.145221	0.926139
sp|Q62066|PHX2A_MOUSE	-0.691444	0.217538
sp|Q62093|SRSF2_MOUSE	0.819806	0.151775
sp|Q62095|DDX3Y_MOUSE	1.12609	0.191949
sp|Q62167|DDX3X_MOUSE;sp|P16381|DDX3L_MOUSE	0.719965	0.20937
sp|Q62176|RBM38_MOUSE;sp|D3Z4I3|RBM24_MOUSE	1.48624	0.101428
sp|Q62186|SSRD_MOUSE	-0.218022	0.878616
sp|Q62187|TTF1_MOUSE	-0.861275	0.623474
sp|Q62188|DPYL3_MOUSE	0.0716775	0.957671
sp|Q62191|RO52_MOUSE	0.328081	0.738742
sp|Q62193|RFA2_MOUSE	0.130909	0.892225
sp|Q62203|SF3A2_MOUSE	0.932278	0.464651
sp|Q62261|SPTB2_MOUSE	-0.262478	0.777044
sp|Q62276|MED22_MOUSE	-0.31465	0.764105
sp|Q62280|SSXT_MOUSE	-1.07612	0.327422
sp|Q62318|TIF1B_MOUSE	-0.126705	0.832746
sp|Q62348|TSN_MOUSE	-0.37802	0.546199
sp|Q62351|TFR1_MOUSE	0.149458	0.942362
sp|Q62425|NDUA4_MOUSE	0.0704331	0.937441
sp|Q62432|SMAD2_MOUSE	-0.124727	0.916391
sp|Q62446|FKBP3_MOUSE	0.354424	0.58683
sp|Q62448|IF4G2_MOUSE	0.754831	0.681035
sp|Q62465|VAT1_MOUSE	0.231947	0.855818
sp|Q63844|MK03_MOUSE	0.381161	0.720324
sp|Q63918|CAVN2_MOUSE	-1.16208	0.147978
sp|Q64012|RALY_MOUSE	0.402362	0.805401
sp|Q640N1|AEBP1_MOUSE	-0.550054	0.822399
sp|Q640N3|RHG30_MOUSE	-0.0212898	0.983626
sp|Q64152|BTF3_MOUSE	-0.132862	0.908222
sp|Q641P0|ARP3B_MOUSE	0.866942	0.671849
sp|Q64213|SF01_MOUSE	-0.10253	0.874253
sp|Q64267|XPA_MOUSE	-0.36086	0.76828
sp|Q64282|IFIT1_MOUSE	0.12266	0.954803
sp|Q64310|SURF4_MOUSE	0.553381	0.640666
sp|Q64332|SYN2_MOUSE	0.81184	0.202375
sp|Q64337|SQSTM_MOUSE	-0.121713	0.907612
sp|Q64378|FKBP5_MOUSE	-0.247666	0.878616
sp|Q64511|TOP2B_MOUSE	-0.444256	0.800373
sp|Q64700|RBL2_MOUSE	-1.25904	0.640666
sp|Q64737|PUR2_MOUSE	0.301188	0.9016
sp|Q66GT5|PTPM1_MOUSE	0.177829	0.9016
sp|Q66JZ4|TCAIM_MOUSE	0.616583	0.583464
sp|Q68ED3|PAPD5_MOUSE	0.167784	0.907114
sp|Q68FD5|CLH1_MOUSE	-0.0888865	0.926139
sp|Q68FE9|TSH2_MOUSE	0.337713	0.830825
sp|Q68FF6|GIT1_MOUSE	-1.28613	0.370983
sp|Q68FF7|SLAI1_MOUSE	0.327879	0.928085
sp|Q68FG3|SPT2_MOUSE	0.657353	0.494441
sp|Q68FL6|SYMC_MOUSE	-0.977428	0.191949
sp|Q69ZA1|CDK13_MOUSE	-0.450395	0.66593
sp|Q69ZC8|GPAM1_MOUSE	0.773235	0.278055
sp|Q69ZK6|JHD2C_MOUSE	-0.3681	0.618429
sp|Q69ZQ2|ISY1_MOUSE	-0.181795	0.855818
sp|Q69ZS7|HBS1L_MOUSE	0.132723	0.859816
sp|Q69ZU6|THS7A_MOUSE	-1.38427	0.37998
sp|Q69ZX6|MOR2A_MOUSE	-0.0232152	0.973349
sp|Q6A026|PDS5A_MOUSE	-0.439236	0.656894
sp|Q6A065|CE170_MOUSE	-0.204385	0.709092
sp|Q6A068|CDC5L_MOUSE	0.0206021	0.977377
sp|Q6A098|SBP2L_MOUSE	-0.79958	0.211152
sp|Q6A0A2|LAR4B_MOUSE	0.65534	0.73622
sp|Q6A0A9|F120A_MOUSE	0.992334	0.063358
sp|Q6A0D4|RFTN1_MOUSE	-0.240818	0.709092
sp|Q6A4J8|UBP7_MOUSE	-0.0745396	0.949412
sp|Q6DFV1|CNDG2_MOUSE	-0.612013	0.691232
sp|Q6DFV3|RHG21_MOUSE	-1.27105	0.66593
sp|Q6DFV7|NCOA7_MOUSE	-0.662562	0.611991
sp|Q6DFW4|NOP58_MOUSE	0.315112	0.800373
sp|Q6DIB4|NOL4L_MOUSE	-1.0556	0.0933502
sp|Q6DID3|SCAF8_MOUSE	0.0722152	0.937081
sp|Q6DID5|PWP3A_MOUSE	0.658534	0.675005
sp|Q6DVA0|LEMD2_MOUSE	-1.38587	0.145839
sp|Q6DYE8|ENPP3_MOUSE	-0.782299	0.321369
sp|Q6GQT9|NOMO1_MOUSE	-0.00648029	0.990724
sp|Q6GYP7|RGPA1_MOUSE	0.00416257	0.996894
sp|Q6IQX8|ZN219_MOUSE	0.415289	0.400282
sp|Q6IRU2|TPM4_MOUSE	-1.2161	0.241173
sp|Q6KAR6|EXOC3_MOUSE	-0.55442	0.430361
sp|Q6NS46|RRP5_MOUSE	0.537338	0.752358
sp|Q6NSQ7|LTV1_MOUSE	0.451086	0.655844
sp|Q6NV83|SR140_MOUSE	1.16009	0.110673
sp|Q6NVF4|HELB_MOUSE	-0.350429	0.623474
sp|Q6NWV3|IF122_MOUSE	0.913324	0.401555
sp|Q6NWW9|FND3B_MOUSE	-0.176432	0.909631
sp|Q6NXJ0|WWC2_MOUSE	-0.834429	0.211152
sp|Q6NXW6|RAD17_MOUSE	0.175083	0.891481
sp|Q6NXY1|TBC31_MOUSE	0.154695	0.90329
sp|Q6NXY9|RPC7_MOUSE	-1.61792	0.147978
sp|Q6NZB0|DNJC8_MOUSE	-0.0687881	0.93946
sp|Q6NZF1|ZC11A_MOUSE	0.395762	0.656037
sp|Q6NZJ6|IF4G1_MOUSE	0.533774	0.600947
sp|Q6NZL0|SOGA3_MOUSE	-0.351853	0.557945
sp|Q6NZN0|RBM26_MOUSE	0.438985	0.447987
sp|Q6P1F6|2ABA_MOUSE	-0.14855	0.822399
sp|Q6P1H6|ANKL2_MOUSE	-0.348293	0.740051
sp|Q6P2L6|NSD3_MOUSE	-2.68648	0.282055
sp|Q6P3B9|RBFA_MOUSE	0.120388	0.926139
sp|Q6P3D0|NUD16_MOUSE	0.825475	0.473462
sp|Q6P3Z3|THAP4_MOUSE	-0.11451	0.914673
sp|Q6P4S8|INT1_MOUSE	-0.155648	0.914673
sp|Q6P4T2|U520_MOUSE	0.126584	0.878229
sp|Q6P542|ABCF1_MOUSE	0.0107478	0.985515
sp|Q6P549|SHIP2_MOUSE	-0.383327	0.709092
sp|Q6P5B0|RRP12_MOUSE	0.106419	0.9016
sp|Q6P5D3|DHX57_MOUSE	2.18003	0.271327
sp|Q6P5D8|SMHD1_MOUSE	0.622699	0.334146
sp|Q6P5H6|FRMD5_MOUSE	-0.105728	0.878616
sp|Q6P6J4|ALKB2_MOUSE	-0.062669	0.957653
sp|Q6P7W5|SEN2_MOUSE	-0.471961	0.77681
sp|Q6P8I4|PCNP_MOUSE	0.689688	0.543558
sp|Q6P9P6|KIF11_MOUSE	-0.673041	0.691232
sp|Q6P9Q4|FHOD1_MOUSE	-0.717685	0.24429
sp|Q6P9R1|DDX51_MOUSE	0.341462	0.809915
sp|Q6P9R4|ARHGI_MOUSE	-0.882581	0.608024
sp|Q6PAC3|DCA13_MOUSE	0.285408	0.883282
sp|Q6PAJ1|BCR_MOUSE	0.103595	0.9016
sp|Q6PAL7|AHDC1_MOUSE	-0.265643	0.8308
sp|Q6PAM1|TXLNA_MOUSE	-0.376485	0.560634
sp|Q6PAQ4|REXO4_MOUSE	0.25251	0.839223
sp|Q6PAR5|GAPD1_MOUSE	0.873885	0.533406
sp|Q6PB93|GALT2_MOUSE	0.124441	0.874253
sp|Q6PB97|FXL19_MOUSE	-0.0774594	0.960134
sp|Q6PCL9|PAPOG_MOUSE	0.506081	0.485899
sp|Q6PCM1|KDM3A_MOUSE	-0.44798	0.9016
sp|Q6PCM2|INT6_MOUSE	-0.0484332	0.960134
sp|Q6PCN7|HLTF_MOUSE	-0.392834	0.595257
sp|Q6PCQ0|IQCE_MOUSE	-0.0206692	0.973349
sp|Q6PD03|2A5A_MOUSE	-0.309066	0.754231
sp|Q6PD26|PIGS_MOUSE	-0.417765	0.765939
sp|Q6PDG5|SMRC2_MOUSE	-0.703922	0.224165
sp|Q6PDH0|PHLB1_MOUSE	-0.0639961	0.970401
sp|Q6PDL0|DC1L2_MOUSE	-0.477679	0.661539
sp|Q6PDM2|SRSF1_MOUSE	0.512264	0.549299
sp|Q6PDQ2|CHD4_MOUSE	-0.909916	0.0823424
sp|Q6PDZ2|TAF1C_MOUSE	-1.02961	0.415264
sp|Q6PE01|SNR40_MOUSE	0.626931	0.656894
sp|Q6PE54|DHX40_MOUSE	0.29579	0.617085
sp|Q6PEE2|CTIF_MOUSE	-0.526571	0.725604
sp|Q6PER3|MARE3_MOUSE	-0.0694647	0.943125
sp|Q6PEV3|WIPF2_MOUSE	-0.00882916	0.992413
sp|Q6PFQ7|RASL2_MOUSE	0.391814	0.788264
sp|Q6PFR5|TRA2A_MOUSE	-0.104721	0.907114
sp|Q6PGB6|NAA50_MOUSE	0.317121	0.856538
sp|Q6PGC1|DHX29_MOUSE	0.119968	0.856538
sp|Q6PGF3|MED16_MOUSE	-0.018082	0.984498
sp|Q6PGG2|GMIP_MOUSE	-1.05213	0.484983
sp|Q6PGG6|GNL3L_MOUSE	-0.0027306	0.994545
sp|Q6PGH1|BUD31_MOUSE	0.296103	0.656894
sp|Q6PH08|ERC2_MOUSE	1.19426	0.66593
sp|Q6PHQ8|NAA35_MOUSE	-0.495398	0.32178
sp|Q6PHZ2|KCC2D_MOUSE	-0.136412	0.868646
sp|Q6PIX9|CQ080_MOUSE	-0.0456034	0.944871
sp|Q6Q899|DDX58_MOUSE	-0.249917	0.785143
sp|Q6QI06|RICTR_MOUSE	0.0136727	0.984498
sp|Q6RHR9|MAGI1_MOUSE	0.255986	0.707119
sp|Q6S5J6|KRIT1_MOUSE	0.0806888	0.944629
sp|Q6URW6|MYH14_MOUSE	-0.293779	0.858722
sp|Q6Y5D8|RHG10_MOUSE	-0.122044	0.9016
sp|Q6Y7W8|GGYF2_MOUSE	0.157452	0.8308
sp|Q6ZPE2|MTMR5_MOUSE	0.218186	0.73622
sp|Q6ZPF4|FMNL3_MOUSE	0.364282	0.651541
sp|Q6ZPL9|DDX55_MOUSE	0.647231	0.422657
sp|Q6ZPR6|IBTK_MOUSE	0.801724	0.147978
sp|Q6ZPZ3|ZC3H4_MOUSE	-0.544101	0.420242
sp|Q6ZQ03|FNBP4_MOUSE	0.669337	0.371607
sp|Q6ZQ06|CE162_MOUSE	0.540956	0.423215
sp|Q6ZQ08|CNOT1_MOUSE	0.453219	0.817339
sp|Q6ZQ11|CHSS1_MOUSE	-0.0973341	0.911567
sp|Q6ZQ29|TAOK2_MOUSE	-0.394745	0.733918
sp|Q6ZQ38|CAND1_MOUSE	-0.320575	0.778383
sp|Q6ZQ58|LARP1_MOUSE	0.878528	0.191949
sp|Q6ZQ82|RHG26_MOUSE	-1.45609	0.110673
sp|Q6ZQ88|KDM1A_MOUSE	-0.187166	0.868646
sp|Q6ZQA6|IGSF3_MOUSE	-1.31261	0.430361
sp|Q6ZQB6|VIP2_MOUSE	-0.188104	0.909631
sp|Q6ZQK0|CNDD3_MOUSE	-0.574503	0.446701
sp|Q6ZQL4|WDR43_MOUSE	0.694029	0.809209
sp|Q6ZWM4|LSM8_MOUSE	-0.77518	0.369297
sp|Q6ZWN5|RS9_MOUSE	0.350215	0.502749
sp|Q6ZWQ0|SYNE2_MOUSE	-0.119207	0.944591
sp|Q6ZWU9|RS27_MOUSE	0.385301	0.445691
sp|Q6ZWV3|RL10_MOUSE;sp|P86048|RL10L_MOUSE	0.87754	0.0933502
sp|Q6ZWV7|RL35_MOUSE	0.290259	0.595257
sp|Q6ZWX6|IF2A_MOUSE	-0.545747	0.293186
sp|Q6ZWY3|RS27L_MOUSE	0.216332	0.730047
sp|Q70FJ1|AKAP9_MOUSE	-2.27115	0.0926984
sp|Q76KJ5|RPA34_MOUSE	-0.0290508	0.96205
sp|Q76MZ3|2AAA_MOUSE	-0.210155	0.711234
sp|Q78HU3|MB12A_MOUSE	-0.16912	0.892225
sp|Q78IK2|ATPMD_MOUSE	0.209699	0.813666
sp|Q78PY7|SND1_MOUSE	0.221081	0.689429
sp|Q78WZ7|RPA43_MOUSE	-0.218723	0.720324
sp|Q78YY6|DJC15_MOUSE	-0.218368	0.830825
sp|Q78ZA7|NP1L4_MOUSE	-0.365506	0.746616
sp|Q791V5|MTCH2_MOUSE	-0.353234	0.656894
sp|Q7JJ13|BRD2_MOUSE	-0.343322	0.789401
sp|Q7M6U3|TEX14_MOUSE	0.624679	0.591923
sp|Q7M6Y3|PICAL_MOUSE	-0.460393	0.598245
sp|Q7TMB8|CYFP1_MOUSE	0.0787503	0.934778
sp|Q7TMF2|ERI1_MOUSE	-0.0945665	0.928085
sp|Q7TMF3|NDUAC_MOUSE	-0.464894	0.739627
sp|Q7TMI3|UHRF2_MOUSE	-0.20907	0.855818
sp|Q7TMK9|HNRPQ_MOUSE	0.27065	0.636034
sp|Q7TMM9|TBB2A_MOUSE	-0.251233	0.709611
sp|Q7TMY8|HUWE1_MOUSE	0.117187	0.974
sp|Q7TN75|PEG10_MOUSE	1.57742	0.272114
sp|Q7TN79|AKA7G_MOUSE	-0.589455	0.5572
sp|Q7TN98|CPEB4_MOUSE	1.01597	0.106808
sp|Q7TNC4|LC7L2_MOUSE	0.693012	0.485899
sp|Q7TNG5|EMAL2_MOUSE	-1.57422	0.173971
sp|Q7TNM2|TRI46_MOUSE	-0.493429	0.660787
sp|Q7TNV0|DEK_MOUSE	-0.554896	0.473462
sp|Q7TPD0|INT3_MOUSE	-0.954369	0.334774
sp|Q7TPH6|MYCB2_MOUSE	-0.480974	0.699708
sp|Q7TPM1|PRC2B_MOUSE	1.6302	0.637372
sp|Q7TPM6|FSD1_MOUSE	-0.278017	0.838018
sp|Q7TPQ3|SHPRH_MOUSE	-0.845574	0.103644
sp|Q7TPV2|DZIP3_MOUSE	-0.87071	0.658035
sp|Q7TPV4|MBB1A_MOUSE	-0.358733	0.536265
sp|Q7TQC5|APTX_MOUSE	-0.50462	0.499212
sp|Q7TQE6|MACOI_MOUSE	0.0847724	0.913523
sp|Q7TQF2|FBX10_MOUSE	-0.202271	0.882639
sp|Q7TQG1|PKHA6_MOUSE	-0.334067	0.634861
sp|Q7TQH0|ATX2L_MOUSE	-0.0468859	0.96205
sp|Q7TQK4|EXOS3_MOUSE	0.830611	0.1927
sp|Q7TS68|NSUN6_MOUSE	-0.614058	0.680866
sp|Q7TSC1|PRC2A_MOUSE	0.544337	0.571901
sp|Q7TSH6|SCAF4_MOUSE	0.546431	0.634861
sp|Q7TSJ2|MAP6_MOUSE	0.0013257	0.996894
sp|Q7TSZ8|NACC1_MOUSE	-0.227221	0.822399
sp|Q7TT37|ELP1_MOUSE	-0.399939	0.656894
sp|Q7TT50|MRCKB_MOUSE	-0.0863935	0.928085
sp|Q80SY5|PR38B_MOUSE	1.16947	0.407302
sp|Q80T69|RSBN1_MOUSE	-0.473424	0.635722
sp|Q80TE4|SI1L2_MOUSE	0.360212	0.671849
sp|Q80TF6|STAR9_MOUSE	1.23137	0.243645
sp|Q80TJ7|PHF8_MOUSE	-0.518343	0.63306
sp|Q80TM6|R3HD2_MOUSE	1.30145	0.261167
sp|Q80TM9|NISCH_MOUSE	0.483439	0.720324
sp|Q80TN4|DJC16_MOUSE	-0.0192046	0.985672
sp|Q80TP3|UBR5_MOUSE	-0.4395	0.855818
sp|Q80TV8|CLAP1_MOUSE	-0.403839	0.680053
sp|Q80TY0|FNBP1_MOUSE	-0.850228	0.734673
sp|Q80U58|PUM2_MOUSE	1.58478	0.320174
sp|Q80U63|MFN2_MOUSE	-0.31224	0.831362
sp|Q80U78|PUM1_MOUSE	0.750562	0.30282
sp|Q80U87|UBP8_MOUSE	-0.311155	0.906558
sp|Q80UG5|SEPT9_MOUSE	0.0361255	0.968286
sp|Q80UM3|NAA15_MOUSE	-0.217223	0.914673
sp|Q80UM7|MOGS_MOUSE	0.210936	0.809546
sp|Q80UP3|DGKZ_MOUSE	0.113562	0.907114
sp|Q80UU1|ANKZ1_MOUSE	-0.520783	0.568192
sp|Q80UU2|RPP38_MOUSE	-0.378186	0.587781
sp|Q80UU9|PGRC2_MOUSE	0.0412236	0.979684
sp|Q80UW5|MRCKG_MOUSE	-0.0668198	0.96205
sp|Q80UW8|RPAB1_MOUSE	-0.662168	0.458362
sp|Q80UZ2|SDA1_MOUSE	-0.0178459	0.990724
sp|Q80V91|DTX3_MOUSE	0.151579	0.909631
sp|Q80VC9|CAMP3_MOUSE	-0.127812	0.861093
sp|Q80VD1|FA98B_MOUSE	0.488787	0.618429
sp|Q80VL1|TDRKH_MOUSE	0.0669966	0.943127
sp|Q80VP5|CL065_MOUSE	-0.442363	0.764105
sp|Q80W00|PP1RA_MOUSE	-0.692566	0.288739
sp|Q80W14|PR40B_MOUSE	-0.399506	0.683786
sp|Q80WG5|LRC8A_MOUSE	0.388655	0.81296
sp|Q80WJ7|LYRIC_MOUSE	-0.030606	0.96205
sp|Q80WS3|FBLL1_MOUSE	0.60992	0.407302
sp|Q80WW9|DDRGK_MOUSE	-0.261126	0.859311
sp|Q80X41|VRK1_MOUSE	0.159233	0.826099
sp|Q80X50|UBP2L_MOUSE	-0.00800907	0.990724
sp|Q80X73|PELO_MOUSE	0.26716	0.668227
sp|Q80X82|SYMPK_MOUSE	-0.751635	0.806544
sp|Q80XC2|TRM61_MOUSE	-0.791087	0.202375
sp|Q80XC6|NRDE2_MOUSE	-0.0228092	0.986345
sp|Q80XI3|IF4G3_MOUSE	0.18677	0.90329
sp|Q80XI4|PI42B_MOUSE	-0.663815	0.28842
sp|Q80XL6|ACD11_MOUSE	-0.248143	0.914673
sp|Q80XN0|BDH_MOUSE	-0.083141	0.960134
sp|Q80XP8|FA76B_MOUSE	0.479311	0.799944
sp|Q80XS6|SMAG2_MOUSE	-2.14191	0.14789
sp|Q80Y44|DDX10_MOUSE	-0.0229523	0.974
sp|Q80YD1|SUV3_MOUSE	-0.294544	0.709611
sp|Q80YN3|BCAS1_MOUSE	-0.493727	0.820998
sp|Q80YQ2|MED23_MOUSE	-0.61617	0.645605
sp|Q80YR4|ZN598_MOUSE	0.443467	0.51348
sp|Q80YV3|TRRAP_MOUSE	-0.113755	0.911668
sp|Q80ZK0|RT10_MOUSE	0.230697	0.706332
sp|Q80ZV0|RNH2B_MOUSE	-0.122911	0.909488
sp|Q80ZW2|THEM6_MOUSE	-0.031872	0.974529
sp|Q810A7|DDX42_MOUSE	0.112801	0.928085
sp|Q810D6|GRWD1_MOUSE	0.341805	0.690773
sp|Q810V0|MPP10_MOUSE	0.247864	0.822399
sp|Q811S7|UBIP1_MOUSE	-1.02323	0.415323
sp|Q812A2|SRGP3_MOUSE	-0.409703	0.640666
sp|Q812E0|CPEB2_MOUSE;sp|Q7TN99|CPEB3_MOUSE	0.826553	0.3946
sp|Q8BFQ4|WDR82_MOUSE	-1.45824	0.14789
sp|Q8BFR5|EFTU_MOUSE	0.101356	0.909631
sp|Q8BFU3|RN214_MOUSE	-1.28885	0.0933502
sp|Q8BFV2|PCID2_MOUSE	0.0412508	0.959068
sp|Q8BFZ9|ERLN2_MOUSE;sp|Q91X78|ERLN1_MOUSE	-0.333751	0.806102
sp|Q8BG17|NOL12_MOUSE	0.190344	0.805508
sp|Q8BG30|NELFA_MOUSE	0.0944309	0.907114
sp|Q8BG32|PSD11_MOUSE	-0.516191	0.754231
sp|Q8BG40|KTNB1_MOUSE	-0.852103	0.531204
sp|Q8BG51|MIRO1_MOUSE	-0.330038	0.806544
sp|Q8BG79|C19L2_MOUSE	0.552616	0.709092
sp|Q8BG81|PDIP3_MOUSE	0.0547517	0.96205
sp|Q8BGA9|OXA1L_MOUSE	0.557063	0.364139
sp|Q8BGD9|IF4B_MOUSE	0.128742	0.944871
sp|Q8BGF3|WDR92_MOUSE	-0.214291	0.772707
sp|Q8BGF7|PAN2_MOUSE	0.635082	0.673145
sp|Q8BGH2|SAM50_MOUSE	-0.849258	0.400282
sp|Q8BGQ1|SPE39_MOUSE	0.363364	0.803466
sp|Q8BGQ7|SYAC_MOUSE	-0.347849	0.891481
sp|Q8BGR2|LRC8D_MOUSE	-1.09948	0.384716
sp|Q8BGS1|E41L5_MOUSE	-0.129801	0.858722
sp|Q8BGT7|SPF30_MOUSE	0.156084	0.873732
sp|Q8BGW6|ST32A_MOUSE	-0.504988	0.591508
sp|Q8BGZ4|CDC23_MOUSE	-0.271083	0.848655
sp|Q8BH15|CNO10_MOUSE	2.1892	0.47556
sp|Q8BH43|WASF2_MOUSE	0.115365	0.879562
sp|Q8BH57|WDR48_MOUSE	-0.0897391	0.882639
sp|Q8BH59|CMC1_MOUSE	0.38987	0.558303
sp|Q8BH95|ECHM_MOUSE	-0.462028	0.833549
sp|Q8BHB4|WDR3_MOUSE	1.1884	0.317834
sp|Q8BHC4|DCAKD_MOUSE	0.571457	0.400282
sp|Q8BHD7|PTBP3_MOUSE	0.569389	0.391911
sp|Q8BHE1|GEMI8_MOUSE	0.468237	0.65282
sp|Q8BHG9|CGBP1_MOUSE	-0.660176	0.191949
sp|Q8BHJ9|SLU7_MOUSE	1.47501	0.241683
sp|Q8BHL3|TB10B_MOUSE	0.979286	0.565888
sp|Q8BHL5|ELMO2_MOUSE	-0.254189	0.813666
sp|Q8BHN0|PPM1L_MOUSE	0.510445	0.668772
sp|Q8BHN1|TXLNG_MOUSE	-0.342253	0.636034
sp|Q8BHN5|RBM45_MOUSE	1.37811	0.155071
sp|Q8BHN7|CL029_MOUSE	0.0251138	0.977377
sp|Q8BHS3|RBM22_MOUSE	-0.138566	0.856538
sp|Q8BHY2|NOC4L_MOUSE	0.876564	0.252579
sp|Q8BI72|CARF_MOUSE	0.174366	0.873284
sp|Q8BI84|TGO1_MOUSE	-1.81534	0.298534
sp|Q8BIA4|FBXW8_MOUSE	0.0495923	0.944629
sp|Q8BIE6|FRM4A_MOUSE	0.0280979	0.96205
sp|Q8BIF9|ZN787_MOUSE	-0.424846	0.656894
sp|Q8BIH0|SP130_MOUSE	-0.342147	0.656037
sp|Q8BIK4|DOCK9_MOUSE	-0.11604	0.90329
sp|Q8BIQ5|CSTF2_MOUSE	0.325645	0.636034
sp|Q8BIW9|CTF18_MOUSE	0.825784	0.654387
sp|Q8BIZ6|SNIP1_MOUSE	-0.330854	0.869832
sp|Q8BJ34|MARF1_MOUSE	-0.0816458	0.943125
sp|Q8BJ37|TYDP1_MOUSE	-0.66879	0.623474
sp|Q8BJ90|ZN771_MOUSE	0.0756934	0.957527
sp|Q8BJH1|ZC21A_MOUSE	0.121091	0.914673
sp|Q8BJL0|SMAL1_MOUSE	-0.289586	0.709611
sp|Q8BJS4|SUN2_MOUSE	-0.930308	0.227987
sp|Q8BJW6|EIF2A_MOUSE	-0.102282	0.871234
sp|Q8BJZ4|RT35_MOUSE	0.966403	0.147978
sp|Q8BK08|TMM11_MOUSE	0.162155	0.874253
sp|Q8BK62|OLFL3_MOUSE	2.22597	0.241232
sp|Q8BK63|KC1A_MOUSE	1.24617	0.0933502
sp|Q8BK64|AHSA1_MOUSE	-0.556209	0.812565
sp|Q8BK67|RCC2_MOUSE	0.117778	0.904284
sp|Q8BK72|RT27_MOUSE	1.10263	0.0541977
sp|Q8BK75|ELP6_MOUSE	-0.520847	0.571901
sp|Q8BKF1|RPOM_MOUSE	0.2804	0.691232
sp|Q8BKH7|SIN1_MOUSE	0.140044	0.914673
sp|Q8BKI2|TNR6B_MOUSE	-0.329125	0.550689
sp|Q8BKJ9|SIR7_MOUSE	0.297815	0.90329
sp|Q8BKW4|ZCHC4_MOUSE	0.607675	0.335357
sp|Q8BKX1|BAIP2_MOUSE	0.323147	0.640666
sp|Q8BKX6|SMG1_MOUSE	-0.919687	0.731529
sp|Q8BKY8|MTEF2_MOUSE	-0.924415	0.498047
sp|Q8BKZ9|ODPX_MOUSE	0.225486	0.96205
sp|Q8BL74|TF3C2_MOUSE	-0.917413	0.420242
sp|Q8BLY2|SYTC2_MOUSE	-0.643774	0.319666
sp|Q8BM39|PRP18_MOUSE	0.939815	0.226443
sp|Q8BM55|TM214_MOUSE	-0.074079	0.914673
sp|Q8BMA6|SRP68_MOUSE	-0.519659	0.493885
sp|Q8BMB3|IF4E2_MOUSE	0.280329	0.770529
sp|Q8BMC4|NOP9_MOUSE	0.755857	0.228319
sp|Q8BMF4|ODP2_MOUSE	-1.49938	0.680866
sp|Q8BMJ2|SYLC_MOUSE	-0.837224	0.118742
sp|Q8BMJ3|IF1AX_MOUSE;sp|Q60872|IF1A_MOUSE	0.290675	0.826578
sp|Q8BMK4|CKAP4_MOUSE	-0.286503	0.8308
sp|Q8BML9|SYQ_MOUSE	-0.802556	0.1927
sp|Q8BMQ2|TF3C4_MOUSE	-0.552842	0.435768
sp|Q8BMS1|ECHA_MOUSE	-0.340535	0.587781
sp|Q8BMZ5|SEN34_MOUSE	-0.48701	0.591952
sp|Q8BNE1|TCAF1_MOUSE	0.204428	0.855818
sp|Q8BNJ2|ATS4_MOUSE	0.374542	0.740051
sp|Q8BNV1|TRM2A_MOUSE	-0.610622	0.354505
sp|Q8BP47|SYNC_MOUSE	0.772459	0.211152
sp|Q8BP48|MAP11_MOUSE	-0.192269	0.764756
sp|Q8BP67|RL24_MOUSE	0.338077	0.485478
sp|Q8BP92|RCN2_MOUSE	0.0894658	0.909631
sp|Q8BPM2|M4K5_MOUSE	-0.137968	0.888403
sp|Q8BPN8|DMXL2_MOUSE	0.225525	0.909631
sp|Q8BPP1|MB212_MOUSE;sp|O70299|MB211_MOUSE	-0.312216	0.810455
sp|Q8BPY9|FIGL1_MOUSE;sp|Q8VEJ9|VPS4A_MOUSE;sp|P46467|VPS4B_MOUSE	-0.1218	0.868646
sp|Q8BQ30|PPR18_MOUSE	0.148301	0.937441
sp|Q8BQJ6|TRM2_MOUSE	-0.749906	0.587781
sp|Q8BQZ4|RLGPB_MOUSE	0.717519	0.609374
sp|Q8BQZ5|CPSF4_MOUSE	-0.489904	0.41758
sp|Q8BR65|SDS3_MOUSE	-0.718079	0.627566
sp|Q8BRF7|SCFD1_MOUSE	-0.0438559	0.975268
sp|Q8BRH0|TMTC3_MOUSE	-1.25043	0.369796
sp|Q8BRM2|GORAB_MOUSE	0.0161575	0.985137
sp|Q8BRN9|C2D1B_MOUSE	-0.642413	0.709092
sp|Q8BRT1|CLAP2_MOUSE	-0.286252	0.744431
sp|Q8BSA9|TYW3_MOUSE	-0.208944	0.882639
sp|Q8BSP2|CNDH2_MOUSE	-0.922298	0.191949
sp|Q8BSS9|LIPA2_MOUSE	0.149872	0.891481
sp|Q8BSY0|ASPH_MOUSE	0.40353	0.470317
sp|Q8BSZ2|AP3S2_MOUSE	-0.656287	0.391361
sp|Q8BT07|CEP55_MOUSE	0.450568	0.793847
sp|Q8BTI8|SRRM2_MOUSE	0.155813	0.899291
sp|Q8BTM8|FLNA_MOUSE	-0.120876	0.96205
sp|Q8BTV1|TUSC3_MOUSE	-0.211871	0.856538
sp|Q8BTW3|EXOS6_MOUSE	0.755142	0.146995
sp|Q8BTW8|CK5P1_MOUSE	-0.398096	0.568696
sp|Q8BTW9|PAK4_MOUSE	0.0512619	0.947422
sp|Q8BTZ4|APC5_MOUSE	-0.0980845	0.973349
sp|Q8BU03|PWP2_MOUSE	0.932658	0.226443
sp|Q8BU11|TOX4_MOUSE	-0.87851	0.1927
sp|Q8BU14|SEC62_MOUSE	-0.492309	0.705681
sp|Q8BU30|SYIC_MOUSE	-0.957672	0.0921786
sp|Q8BU88|RM22_MOUSE	0.891269	0.539967
sp|Q8BUI3|LRWD1_MOUSE	-0.371509	0.623474
sp|Q8BUK6|HOOK3_MOUSE	-0.552526	0.839223
sp|Q8BUV3|GEPH_MOUSE	1.08779	0.229265
sp|Q8BUY8|GASP2_MOUSE	-0.019358	0.984498
sp|Q8BVE3|VATH_MOUSE	-0.364035	0.760902
sp|Q8BVN4|MTEF4_MOUSE	0.300665	0.9016
sp|Q8BVP5|KC1G2_MOUSE;sp|Q8C4X2|KC1G3_MOUSE;sp|Q8BTH8|KC1G1_MOUSE	-0.213463	0.891568
sp|Q8BVU0|LRCH3_MOUSE	-0.041318	0.96205
sp|Q8BVY0|RL1D1_MOUSE	-0.354472	0.621241
sp|Q8BW10|NOB1_MOUSE	0.843375	0.637372
sp|Q8BW41|PMGT2_MOUSE	1.04532	0.680866
sp|Q8BWG8|ARRB1_MOUSE	1.91139	0.0838786
sp|Q8BWL5|RBMS3_MOUSE	-0.904339	0.211152
sp|Q8BWQ4|CMTR2_MOUSE	0.0403159	0.975814
sp|Q8BWT1|THIM_MOUSE	-0.350851	0.821383
sp|Q8BWT5|DIP2A_MOUSE	0.461514	0.764105
sp|Q8BWW4|LARP4_MOUSE	0.592878	0.768141
sp|Q8BWW9|PKN2_MOUSE	0.146918	0.878616
sp|Q8BWY3|ERF1_MOUSE	-0.0965973	0.937441
sp|Q8BWZ3|NAA25_MOUSE	-0.482455	0.66593
sp|Q8BX09|RBBP5_MOUSE	-1.09039	0.1927
sp|Q8BX10|PGAM5_MOUSE	0.133321	0.891481
sp|Q8BX17|GEMI5_MOUSE	0.00791837	0.989862
sp|Q8BX57|PXK_MOUSE	-0.982973	0.47556
sp|Q8BX80|ENASE_MOUSE	-0.547543	0.739832
sp|Q8BX90|FND3A_MOUSE	0.151937	0.902412
sp|Q8BXK8|AGAP1_MOUSE	-0.341072	0.634861
sp|Q8BXR9|OSBL6_MOUSE	-0.151099	0.914673
sp|Q8BXV2|BRI3B_MOUSE	-0.296967	0.639962
sp|Q8BXZ1|TMX3_MOUSE	-0.167817	0.90329
sp|Q8BYB9|PGLT1_MOUSE	0.789238	0.391361
sp|Q8BYC6|TAOK3_MOUSE	-0.645542	0.284324
sp|Q8BYK6|YTHD3_MOUSE	0.525882	0.636034
sp|Q8BYK8|ZC3H6_MOUSE	0.867614	0.623474
sp|Q8BYL4|SYYM_MOUSE	0.12074	0.892225
sp|Q8BYN5|FSD1L_MOUSE	0.243929	0.8811
sp|Q8BZ20|PAR12_MOUSE	-0.173814	0.891481
sp|Q8BZ47|ZN609_MOUSE	-0.24266	0.819062
sp|Q8BZX4|SREK1_MOUSE	0.899291	0.391911
sp|Q8C052|MAP1S_MOUSE	-0.991962	0.106808
sp|Q8C0C7|SYFA_MOUSE	-0.344972	0.66593
sp|Q8C0D4|RHG12_MOUSE	0.461677	0.674376
sp|Q8C0I1|ADAS_MOUSE	-0.533879	0.690773
sp|Q8C0M0|WDR59_MOUSE	-0.0694735	0.943125
sp|Q8C0S1|DI3L1_MOUSE	0.568958	0.485431
sp|Q8C156|CND2_MOUSE	-1.55361	0.0933502
sp|Q8C170|MYO9A_MOUSE	-0.256051	0.822399
sp|Q8C176|TAF2_MOUSE	0.443574	0.617766
sp|Q8C181|MBNL2_MOUSE	-1.05478	0.282884
sp|Q8C1B1|CAMP2_MOUSE	-0.208528	0.822399
sp|Q8C1B7|SEP11_MOUSE	0.205054	0.820696
sp|Q8C1W1|VASH1_MOUSE	-0.183058	0.909631
sp|Q8C1Z8|TM10A_MOUSE	-0.581036	0.548032
sp|Q8C2A2|SEN54_MOUSE	-0.32612	0.788264
sp|Q8C2E4|PTCD1_MOUSE	0.840331	0.311872
sp|Q8C2E7|WASC5_MOUSE	0.355928	0.783706
sp|Q8C3F2|F120C_MOUSE	0.573898	0.350249
sp|Q8C3P7|MTA70_MOUSE	-0.232662	0.868646
sp|Q8C3X4|GUF1_MOUSE	-0.1359	0.90329
sp|Q8C3X8|LMF2_MOUSE	-0.0236038	0.985672
sp|Q8C460|ERI3_MOUSE	-1.53649	0.0933502
sp|Q8C4J7|TBL3_MOUSE	0.425211	0.668227
sp|Q8C4M7|CENPU_MOUSE	-0.130125	0.944257
sp|Q8C4Y3|NELFB_MOUSE	0.128349	0.939798
sp|Q8C547|HTR5B_MOUSE	0.196305	0.960134
sp|Q8C561|LMBD2_MOUSE	0.185933	0.891481
sp|Q8C570|RAE1L_MOUSE	0.269067	0.806102
sp|Q8C5L3|CNOT2_MOUSE	0.571325	0.741025
sp|Q8C5L7|RBM34_MOUSE	1.15774	0.333898
sp|Q8C5N3|CWC22_MOUSE	2.08299	0.103195
sp|Q8C650|SEP10_MOUSE	0.751015	0.288739
sp|Q8C6B9|AROS_MOUSE	-0.169141	0.856683
sp|Q8C754|VPS52_MOUSE	-0.573277	0.819062
sp|Q8C7E9|CSTFT_MOUSE	1.73312	0.205361
sp|Q8C7H1|MMAA_MOUSE	-0.126967	0.93946
sp|Q8C7V3|UTP15_MOUSE	0.289108	0.713079
sp|Q8C7V8|CC134_MOUSE	-0.517526	0.439588
sp|Q8C7X2|EMC1_MOUSE	-0.352478	0.657208
sp|Q8C8R3|ANK2_MOUSE	-0.361808	0.705145
sp|Q8C8T8|TSR2_MOUSE	-0.186104	0.916391
sp|Q8C8U0|LIPB1_MOUSE	0.700185	0.741025
sp|Q8C9B9|DIDO1_MOUSE	-0.685195	0.522352
sp|Q8CAQ8|MIC60_MOUSE	-0.528287	0.709611
sp|Q8CB44|GRAM4_MOUSE	0.138973	0.869832
sp|Q8CB77|ELOA1_MOUSE	0.14548	0.9016
sp|Q8CBE3|WDR37_MOUSE	-1.28295	0.216709
sp|Q8CBW3|ABI1_MOUSE	0.078574	0.928085
sp|Q8CBY8|DCTN4_MOUSE	-0.696187	0.636034
sp|Q8CCB4|VPS53_MOUSE	-0.176244	0.914673
sp|Q8CCF0|PRP31_MOUSE	-0.408002	0.422657
sp|Q8CCI5|RYBP_MOUSE	-0.0282841	0.970401
sp|Q8CCJ3|UFL1_MOUSE	-0.0567106	0.943127
sp|Q8CCP0|NEMF_MOUSE	-0.507805	0.446312
sp|Q8CCS6|PABP2_MOUSE	-0.341622	0.658995
sp|Q8CD10|MICU2_MOUSE	0.264504	0.802873
sp|Q8CD15|RIOX2_MOUSE	0.332924	0.878616
sp|Q8CDA1|SAC2_MOUSE	-0.0586526	0.977377
sp|Q8CE46|PUS7L_MOUSE	0.139215	0.856538
sp|Q8CE96|TRM6_MOUSE	-0.912711	0.125436
sp|Q8CES0|NAA30_MOUSE	0.284764	0.843039
sp|Q8CFD4|SNX8_MOUSE	-1.08201	0.269643
sp|Q8CFE2|HPF1_MOUSE	-0.0663573	0.977377
sp|Q8CFE3|RCOR1_MOUSE;sp|Q6PGA0|RCOR3_MOUSE	-0.931612	0.401555
sp|Q8CFI5|SYPM_MOUSE	1.77803	0.336962
sp|Q8CFI7|RPB2_MOUSE	-0.500276	0.469414
sp|Q8CFQ3|AQR_MOUSE	-0.152608	0.871033
sp|Q8CG46|SMC5_MOUSE	-0.242944	0.773359
sp|Q8CG47|SMC4_MOUSE	-0.272535	0.699708
sp|Q8CG48|SMC2_MOUSE	-0.234665	0.711234
sp|Q8CG76|ARK72_MOUSE	0.625012	0.832746
sp|Q8CGC4|LS14B_MOUSE	0.172286	0.90329
sp|Q8CGC6|RBM28_MOUSE	0.829836	0.274688
sp|Q8CGC7|SYEP_MOUSE	-0.796877	0.191949
sp|Q8CGF7|TCRG1_MOUSE	-0.0837244	0.9016
sp|Q8CGI1|F193A_MOUSE	-0.0680731	0.927994
sp|Q8CGK3|LONM_MOUSE	-0.381188	0.842997
sp|Q8CGP2|H2B1P_MOUSE;sp|Q8CGP1|H2B1K_MOUSE;sp|Q6ZWY9|H2B1C_MOUSE;sp|Q64525|H2B2B_MOUSE;sp|Q64478|H2B1H_MOUSE;sp|Q64475|H2B1B_MOUSE;sp|P10854|H2B1M_MOUSE;sp|P10853|H2B1F_MOUSE;sp|P70696|H2B1A_MOUSE	-0.494555	0.830079
sp|Q8CGP6|H2A1H_MOUSE;sp|Q8R1M2|H2AJ_MOUSE;sp|Q64523|H2A2C_MOUSE;sp|Q8CGP7|H2A1K_MOUSE;sp|Q8CGP5|H2A1F_MOUSE;sp|Q8BFU2|H2A3_MOUSE;sp|Q6GSS7|H2A2A_MOUSE;sp|C0HKE9|H2A1P_MOUSE;sp|C0HKE8|H2A1O_MOUSE;sp|C0HKE7|H2A1N_MOUSE;sp|C0HKE6|H2A1I_MOUSE;sp|C0HKE5|H2A1G_MOUSE;sp|C0HKE4|H2A1E_MOUSE;sp|C0HKE3|H2A1D_MOUSE;sp|C0HKE2|H2A1C_MOUSE;sp|C0HKE1|H2A1B_MOUSE;sp|P27661|H2AX_MOUSE	-0.0136826	0.989862
sp|Q8CGY8|OGT1_MOUSE	-0.402641	0.708809
sp|Q8CGZ0|CHERP_MOUSE	1.24165	0.110673
sp|Q8CH02|SUGP1_MOUSE	-0.50103	0.708809
sp|Q8CH18|CCAR1_MOUSE	-0.709774	0.14789
sp|Q8CH25|SLTM_MOUSE	1.21665	0.319584
sp|Q8CH77|NAV1_MOUSE	0.205593	0.909631
sp|Q8CHC4|SYNJ1_MOUSE	0.447855	0.444851
sp|Q8CHH9|SEPT8_MOUSE	0.356974	0.691232
sp|Q8CHI8|EP400_MOUSE	-2.09499	0.282884
sp|Q8CHP5|PYM1_MOUSE	0.520583	0.485899
sp|Q8CHY6|P66A_MOUSE	-1.44104	0.24572
sp|Q8CHZ9|MTF1A_MOUSE;sp|B9EJ57|MTF1B_MOUSE	0.632688	0.842159
sp|Q8CI08|SLAI2_MOUSE	0.60995	0.64841
sp|Q8CI11|GNL3_MOUSE	-0.313714	0.617766
sp|Q8CI32|BAG5_MOUSE	-0.85918	0.736187
sp|Q8CI33|C19L1_MOUSE	-0.169751	0.789069
sp|Q8CI71|VPS50_MOUSE	-0.781954	0.813666
sp|Q8CI75|DI3L2_MOUSE	-0.588341	0.648775
sp|Q8CIE6|COPA_MOUSE	0.206554	0.788264
sp|Q8CIG8|ANM5_MOUSE	-0.265586	0.764756
sp|Q8CIN6|CELF3_MOUSE	3.42727	0.150414
sp|Q8CIW5|PEO1_MOUSE	0.432451	0.744431
sp|Q8CJ53|CIP4_MOUSE	-1.85804	0.63758
sp|Q8CJ67|STAU2_MOUSE	0.318121	0.768022
sp|Q8CJG0|AGO2_MOUSE	-0.24441	0.809595
sp|Q8CJG1|AGO1_MOUSE	-0.382656	0.636628
sp|Q8JZM0|TFB1M_MOUSE	0.0541	0.955787
sp|Q8JZM7|CDC73_MOUSE	-0.0940135	0.884585
sp|Q8JZN5|ACAD9_MOUSE	0.361989	0.569734
sp|Q8JZQ2|AFG32_MOUSE	-0.100577	0.90145
sp|Q8JZQ9|EIF3B_MOUSE	0.910901	0.637372
sp|Q8JZU2|TXTP_MOUSE	-0.112371	0.914673
sp|Q8JZX4|SPF45_MOUSE	1.32995	0.147978
sp|Q8JZY4|MRPP3_MOUSE	0.0116831	0.993687
sp|Q8JZZ6|AMERL_MOUSE;sp|Q9JHT5|AMMR1_MOUSE	-0.164317	0.8308
sp|Q8K009|AL1L2_MOUSE	0.670339	0.809915
sp|Q8K012|FBP1L_MOUSE	0.854013	0.707119
sp|Q8K013|GTPBA_MOUSE	0.211935	0.852644
sp|Q8K015|CENPO_MOUSE	-0.0822661	0.943125
sp|Q8K019|BCLF1_MOUSE	0.834611	0.327936
sp|Q8K0D0|CDK17_MOUSE;sp|Q04899|CDK18_MOUSE;sp|Q04735|CDK16_MOUSE	0.0413678	0.948442
sp|Q8K0G5|EIPR1_MOUSE	-1.36404	0.415865
sp|Q8K0T0|RTN1_MOUSE	0.460016	0.696194
sp|Q8K0U4|HS12A_MOUSE	-0.517076	0.657381
sp|Q8K0V4|CNOT3_MOUSE	-0.0982241	0.96205
sp|Q8K114|INT9_MOUSE	-0.0449137	0.967888
sp|Q8K1A6|C2D1A_MOUSE	0.837538	0.14789
sp|Q8K1C0|ANGE2_MOUSE	-0.882765	0.391911
sp|Q8K1I7|WIPF1_MOUSE	0.404822	0.805401
sp|Q8K1N1|PLPL8_MOUSE	-0.811768	0.260747
sp|Q8K1N4|SPAS2_MOUSE	0.158262	0.789912
sp|Q8K1R3|PNPT1_MOUSE	0.313205	0.788264
sp|Q8K1X1|WDR11_MOUSE	0.211304	0.709092
sp|Q8K202|RPA49_MOUSE	-0.118114	0.898223
sp|Q8K212|PACS1_MOUSE	-1.18337	0.155294
sp|Q8K224|NAT10_MOUSE	-0.016814	0.984097
sp|Q8K268|ABCF3_MOUSE	0.0741658	0.914673
sp|Q8K284|TF3C1_MOUSE	-0.79332	0.485431
sp|Q8K297|GT251_MOUSE	-0.734744	0.380563
sp|Q8K298|ANLN_MOUSE	0.0653223	0.93946
sp|Q8K2B3|SDHA_MOUSE	-0.415139	0.680866
sp|Q8K2C9|HACD3_MOUSE	-0.109677	0.892225
sp|Q8K2D3|EDC3_MOUSE	0.308532	0.86477
sp|Q8K2F0|BRD3_MOUSE	-0.281622	0.642991
sp|Q8K2F8|LS14A_MOUSE	0.17575	0.809209
sp|Q8K2H2|OTU6B_MOUSE	-0.71055	0.741899
sp|Q8K2J0|PLCD3_MOUSE	-0.1279	0.922721
sp|Q8K2T8|PAF1_MOUSE	-0.30883	0.587781
sp|Q8K2X3|STN1_MOUSE	-0.161476	0.856538
sp|Q8K2Z4|CND1_MOUSE	-0.928822	0.694741
sp|Q8K310|MATR3_MOUSE	-0.234405	0.748502
sp|Q8K339|KIN17_MOUSE	0.461937	0.65042
sp|Q8K358|PIGU_MOUSE	0.624249	0.467883
sp|Q8K363|DDX18_MOUSE	0.517014	0.425311
sp|Q8K3A2|TRPT1_MOUSE	-0.15188	0.878616
sp|Q8K3A9|MEPCE_MOUSE	0.703111	0.208657
sp|Q8K3E5|AHI1_MOUSE	0.093997	0.9016
sp|Q8K3J1|NDUS8_MOUSE	1.56744	0.578776
sp|Q8K3X4|I2BPL_MOUSE	0.447481	0.885644
sp|Q8K3Y3|LN28A_MOUSE	-0.0699298	0.916657
sp|Q8K409|DPOLB_MOUSE	-0.3162	0.63758
sp|Q8K411|PREP_MOUSE	-0.193479	0.906401
sp|Q8K4B0|MTA1_MOUSE	-0.268519	0.8308
sp|Q8K4F6|NSUN5_MOUSE	0.546281	0.260747
sp|Q8K4L0|DDX54_MOUSE	1.7006	0.444117
sp|Q8K4P0|WDR33_MOUSE	-0.252998	0.764756
sp|Q8K4Q0|RPTOR_MOUSE	0.0168517	0.986345
sp|Q8K4Q6|NEIL1_MOUSE	-0.192741	0.764756
sp|Q8K4X7|PLCD_MOUSE	0.0827546	0.949176
sp|Q8K4Z5|SF3A1_MOUSE	-0.126347	0.909631
sp|Q8QZT1|THIL_MOUSE	-0.266182	0.806102
sp|Q8QZY1|EIF3L_MOUSE	0.765199	0.668227
sp|Q8QZY9|SF3B4_MOUSE	1.62658	0.459552
sp|Q8R001|MARE2_MOUSE	-0.358318	0.476208
sp|Q8R010|AIMP2_MOUSE	-0.798477	0.321539
sp|Q8R035|ICT1_MOUSE	-0.904306	0.60392
sp|Q8R050|ERF3A_MOUSE	-0.102589	0.90329
sp|Q8R0A0|T2FB_MOUSE	0.449586	0.416797
sp|Q8R0F5|RBMX2_MOUSE	0.673316	0.687144
sp|Q8R0J7|VP37B_MOUSE	0.39885	0.740051
sp|Q8R0K4|CC137_MOUSE	1.2831	0.24429
sp|Q8R0K9|E2F4_MOUSE	-0.935217	0.384716
sp|Q8R0L9|TADA3_MOUSE	0.158505	0.869236
sp|Q8R0S2|IQEC1_MOUSE	-0.164462	0.891481
sp|Q8R0X7|SGPL1_MOUSE	-0.0229138	0.982898
sp|Q8R105|VP37C_MOUSE	-0.050734	0.944591
sp|Q8R127|SCPDL_MOUSE	0.422864	0.565149
sp|Q8R151|ZNFX1_MOUSE	-0.254704	0.820696
sp|Q8R1A4|DOCK7_MOUSE	0.286767	0.640666
sp|Q8R1B4|EIF3C_MOUSE	0.737068	0.713079
sp|Q8R1F9|RPP40_MOUSE	-0.459699	0.705145
sp|Q8R1N0|ZN830_MOUSE	-0.126273	0.902412
sp|Q8R1Q8|DC1L1_MOUSE	-0.720499	0.444703
sp|Q8R1U1|COG4_MOUSE	1.20311	0.504892
sp|Q8R1V4|TMED4_MOUSE	-0.563395	0.485307
sp|Q8R2K4|TAF6L_MOUSE	-0.699661	0.216709
sp|Q8R2N2|UTP4_MOUSE	0.256162	0.714504
sp|Q8R2R6|MTG1_MOUSE	-0.0602566	0.947712
sp|Q8R2T8|TF3C5_MOUSE	-1.33212	0.311872
sp|Q8R2U0|SEH1_MOUSE	0.918813	0.3039
sp|Q8R2U2|NEPRO_MOUSE	-0.125829	0.902412
sp|Q8R2Y8|PTH2_MOUSE	-0.713252	0.32178
sp|Q8R323|RFC3_MOUSE	0.215875	0.765426
sp|Q8R326|PSPC1_MOUSE	-0.31781	0.590996
sp|Q8R344|CCD12_MOUSE	0.495695	0.637372
sp|Q8R349|CDC16_MOUSE	-2.71968	0.050356
sp|Q8R3C6|RBM19_MOUSE	0.555524	0.550005
sp|Q8R3F9|STPAP_MOUSE	-0.15936	0.907114
sp|Q8R3H7|HS2ST_MOUSE	-0.160227	0.89771
sp|Q8R3J4|MTEF3_MOUSE	0.0588835	0.93946
sp|Q8R3K3|PTCD2_MOUSE	-0.707228	0.211152
sp|Q8R3L2|TCF25_MOUSE	-0.131446	0.831362
sp|Q8R3N1|NOP14_MOUSE	0.511148	0.320174
sp|Q8R3Q0|SARAF_MOUSE	0.460806	0.855818
sp|Q8R3S6|EXOC1_MOUSE	-1.13124	0.604977
sp|Q8R3Z5|CACB1_MOUSE	-0.094753	0.911668
sp|Q8R409|HEXI1_MOUSE	-0.287668	0.765426
sp|Q8R418|DICER_MOUSE	-0.549022	0.373525
sp|Q8R4H2|ARHGC_MOUSE	1.35407	0.334867
sp|Q8R4U7|LUZP1_MOUSE	-0.749838	0.548032
sp|Q8R4X3|RBM12_MOUSE	1.42217	0.205361
sp|Q8R4Y8|RTTN_MOUSE	0.717009	0.217538
sp|Q8R502|LRC8C_MOUSE	-0.776618	0.320174
sp|Q8R550|SH3K1_MOUSE	-0.413681	0.770529
sp|Q8R574|KPRB_MOUSE	-0.830745	0.356087
sp|Q8R5C5|ACTY_MOUSE	-0.522217	0.321539
sp|Q8R5F3|OARD1_MOUSE	-0.140344	0.877921
sp|Q8R5H1|UBP15_MOUSE	1.84945	0.282884
sp|Q8R5H6|WASF1_MOUSE	0.00707324	0.990724
sp|Q8R5J9|PRAF3_MOUSE	0.263129	0.855818
sp|Q8R5L3|VPS39_MOUSE	0.623707	0.744431
sp|Q8VBV3|EXOS2_MOUSE	0.996697	0.260747
sp|Q8VBW5|BBX_MOUSE	0.854776	0.636034
sp|Q8VC03|EMAL3_MOUSE	-0.659619	0.221719
sp|Q8VC31|CCDC9_MOUSE	0.588609	0.590891
sp|Q8VC70|RBMS2_MOUSE	-0.470015	0.633477
sp|Q8VC85|LSM1_MOUSE	-0.189029	0.913523
sp|Q8VCD5|MED17_MOUSE	-0.283425	0.858148
sp|Q8VCD6|REEP2_MOUSE	-0.325908	0.518964
sp|Q8VCE9|PKHH3_MOUSE	0.367285	0.596429
sp|Q8VCG3|WDR74_MOUSE	0.644833	0.247209
sp|Q8VCG9|RFXAP_MOUSE	-0.541585	0.291049
sp|Q8VCH8|UBXN4_MOUSE	0.000759042	0.99877
sp|Q8VCM4|LIPT_MOUSE	-0.462079	0.581784
sp|Q8VCX5|MICU1_MOUSE	0.307698	0.8308
sp|Q8VD12|Z385A_MOUSE	-0.965509	0.0926984
sp|Q8VD63|TSYL4_MOUSE	-0.36668	0.817339
sp|Q8VD65|PI3R4_MOUSE	-0.381937	0.745388
sp|Q8VD76|TF2H3_MOUSE	-0.14471	0.943125
sp|Q8VDC0|SYLM_MOUSE	-0.634472	0.754231
sp|Q8VDD5|MYH9_MOUSE	-0.676277	0.654387
sp|Q8VDF2|UHRF1_MOUSE	-0.946583	0.430361
sp|Q8VDG3|PARN_MOUSE	1.0532	0.206992
sp|Q8VDJ3|VIGLN_MOUSE	0.0561696	0.928085
sp|Q8VDM1|ZGPAT_MOUSE	1.67381	0.0926984
sp|Q8VDM4|PSMD2_MOUSE	-0.670848	0.550689
sp|Q8VDM6|HNRL1_MOUSE	-0.107594	0.890464
sp|Q8VDN2|AT1A1_MOUSE;sp|Q6PIC6|AT1A3_MOUSE;sp|Q6PIE5|AT1A2_MOUSE	-0.290011	0.709092
sp|Q8VDP3|MICA1_MOUSE	-0.140896	0.960134
sp|Q8VDP4|CCAR2_MOUSE	0.194674	0.788264
sp|Q8VDP6|CDIPT_MOUSE	0.119642	0.914673
sp|Q8VDQ9|KRI1_MOUSE	-1.10762	0.675167
sp|Q8VDR9|DOCK6_MOUSE	0.446856	0.384716
sp|Q8VDV8|MITD1_MOUSE	-0.316393	0.634369
sp|Q8VDW0|DX39A_MOUSE;sp|Q9Z1N5|DX39B_MOUSE	0.805118	0.473462
sp|Q8VE18|SMG8_MOUSE	-0.0169918	0.984097
sp|Q8VE19|MIO_MOUSE	0.315737	0.890975
sp|Q8VE22|RT23_MOUSE	0.495514	0.587781
sp|Q8VE37|RCC1_MOUSE	-0.461786	0.60392
sp|Q8VE62|PAIP1_MOUSE	1.10464	0.14468
sp|Q8VE70|PDC10_MOUSE	0.449045	0.868646
sp|Q8VE73|CUL7_MOUSE	-0.355502	0.516715
sp|Q8VE97|SRSF4_MOUSE	0.912275	0.241232
sp|Q8VEB1|GRK5_MOUSE	0.00231467	0.996894
sp|Q8VEE4|RFA1_MOUSE	0.0767212	0.932184
sp|Q8VEG4|EXD2_MOUSE	0.200443	0.830825
sp|Q8VEK3|HNRPU_MOUSE	0.0415984	0.960134
sp|Q8VEM8|MPCP_MOUSE	0.128642	0.914673
sp|Q8VH51|RBM39_MOUSE	0.218368	0.773359
sp|Q8VHE0|SEC63_MOUSE	-0.177795	0.838018
sp|Q8VHH5|AGAP3_MOUSE	-0.283513	0.658035
sp|Q8VHI6|WASF3_MOUSE	-0.0627406	0.977377
sp|Q8VHK9|DHX36_MOUSE	0.00645165	0.993524
sp|Q8VHR5|P66B_MOUSE	-1.03205	0.14789
sp|Q8VHX6|FLNC_MOUSE	-0.765304	0.289255
sp|Q8VHZ7|IMP4_MOUSE	-0.121785	0.942362
sp|Q8VI33|TAF9_MOUSE;sp|Q6NZA9|TAF9B_MOUSE	-0.305286	0.690773
sp|Q8VI75|IPO4_MOUSE	-0.589456	0.714504
sp|Q8VIJ6|SFPQ_MOUSE	-0.576535	0.511698
sp|Q91V04|TRAM1_MOUSE	0.351715	0.714411
sp|Q91V61|SFXN3_MOUSE	-0.600128	0.467883
sp|Q91V81|RBM42_MOUSE	-0.41459	0.605803
sp|Q91V92|ACLY_MOUSE	-0.801926	0.446312
sp|Q91VC3|IF4A3_MOUSE	1.07106	0.211152
sp|Q91VC9|GHITM_MOUSE	-0.254422	0.897137
sp|Q91VD9|NDUS1_MOUSE	-0.564673	0.683751
sp|Q91VE6|MK67I_MOUSE	-0.188379	0.868646
sp|Q91VH2|SNX9_MOUSE	-0.456107	0.700568
sp|Q91VJ1|AIM2_MOUSE	-0.483934	0.327936
sp|Q91VJ5|PQBP1_MOUSE	0.720098	0.444138
sp|Q91VK1|BZW2_MOUSE	-0.407093	0.741025
sp|Q91VK4|ITM2C_MOUSE	-0.24841	0.709092
sp|Q91VL8|TE2IP_MOUSE	-0.678854	0.37944
sp|Q91VM5|RMXL1_MOUSE;sp|Q9WV02|RBMX_MOUSE	0.408844	0.632511
sp|Q91VN4|MIC25_MOUSE	-0.72621	0.385387
sp|Q91VN6|DDX41_MOUSE	0.739781	0.609374
sp|Q91VR2|ATPG_MOUSE	-1.48923	0.240387
sp|Q91VR5|DDX1_MOUSE	0.112316	0.871234
sp|Q91VR7|MLP3A_MOUSE	-0.981387	0.378128
sp|Q91VR8|BRK1_MOUSE	0.0657687	0.960134
sp|Q91VT1|NSE2_MOUSE	-0.235017	0.760285
sp|Q91VT4|CBR4_MOUSE	-0.232066	0.691232
sp|Q91VU7|PUS7_MOUSE	0.176517	0.829626
sp|Q91VW5|GOGA4_MOUSE	-0.672346	0.657208
sp|Q91VX2|UBAP2_MOUSE	-0.0887125	0.944591
sp|Q91VY5|KDM4B_MOUSE	-0.329247	0.723568
sp|Q91VY9|ZN622_MOUSE	0.14225	0.813666
sp|Q91W18|TDRD3_MOUSE	0.247781	0.817339
sp|Q91W43|GCSP_MOUSE	0.407013	0.732504
sp|Q91W50|CSDE1_MOUSE	-0.341211	0.471919
sp|Q91W59|RBMS1_MOUSE	-0.0948904	0.93751
sp|Q91W92|BORG5_MOUSE	0.339126	0.652592
sp|Q91WC0|SETD3_MOUSE	-0.503681	0.578344
sp|Q91WD1|RPC4_MOUSE	-0.865954	0.391911
sp|Q91WD5|NDUS2_MOUSE	-0.165839	0.90329
sp|Q91WE3|RPP25_MOUSE	-0.605216	0.654387
sp|Q91WG4|ELP2_MOUSE	-0.268634	0.847859
sp|Q91WJ8|FUBP1_MOUSE	0.996177	0.0933502
sp|Q91WK0|LRRF2_MOUSE	-0.767122	0.272915
sp|Q91WK2|EIF3H_MOUSE	0.599659	0.73622
sp|Q91WM1|STRBP_MOUSE	-0.408217	0.66593
sp|Q91WN1|DNJC9_MOUSE	-0.371977	0.636034
sp|Q91WQ3|SYYC_MOUSE	-0.315639	0.657381
sp|Q91WQ5|TAF5L_MOUSE	-0.172818	0.848655
sp|Q91WR3|ASCC2_MOUSE	0.70057	0.1927
sp|Q91WS0|CISD1_MOUSE	0.552081	0.764756
sp|Q91WT4|DJC17_MOUSE	0.0514404	0.958462
sp|Q91WV0|NC2B_MOUSE	-0.85534	0.569605
sp|Q91X20|ASH2L_MOUSE	-1.25968	0.135525
sp|Q91X21|K2013_MOUSE	0.795159	0.681579
sp|Q91XD6|VPS36_MOUSE	-1.15924	0.504641
sp|Q91XD7|CREL1_MOUSE	-0.579059	0.359402
sp|Q91XI1|DUS3L_MOUSE	0.14519	0.9016
sp|Q91XU0|WRIP1_MOUSE	-0.54733	0.394824
sp|Q91XU3|PI42C_MOUSE	-0.244772	0.799944
sp|Q91XV3|BASP1_MOUSE	-1.68427	0.213819
sp|Q91YD9|WASL_MOUSE	-0.224895	0.805401
sp|Q91YE3|EGLN1_MOUSE	-0.597356	0.50091
sp|Q91YE7|RBM5_MOUSE	0.941092	0.205325
sp|Q91YI4|ARRB2_MOUSE	0.103329	0.9016
sp|Q91YJ3|THYN1_MOUSE	-0.17206	0.788264
sp|Q91YJ5|IF2M_MOUSE	-0.290039	0.741025
sp|Q91YK2|RRP1B_MOUSE	-0.685357	0.403927
sp|Q91YM4|FAKD4_MOUSE	-0.354427	0.648775
sp|Q91YN9|BAG2_MOUSE	-0.27166	0.657381
sp|Q91YQ5|RPN1_MOUSE	-0.578519	0.407302
sp|Q91YR5|EFNMT_MOUSE	0.0683118	0.946809
sp|Q91YR7|PRP6_MOUSE	0.330886	0.63758
sp|Q91YT0|NDUV1_MOUSE	-0.0710762	0.973349
sp|Q91YT7|YTHD2_MOUSE	0.795961	0.637372
sp|Q91YU8|SSF1_MOUSE	-0.0757322	0.944871
sp|Q91YW3|DNJC3_MOUSE	1.18306	0.500647
sp|Q91Z31|PTBP2_MOUSE	0.162891	0.822801
sp|Q91Z67|SRGP2_MOUSE	-0.291067	0.657381
sp|Q91Z92|B3GT6_MOUSE	1.62306	0.147978
sp|Q91ZD4|VANG2_MOUSE	0.738365	0.608024
sp|Q91ZP3|LPIN1_MOUSE	-0.559997	0.734519
sp|Q91ZR2|SNX18_MOUSE	-0.105424	0.93946
sp|Q91ZS8|RED1_MOUSE	-0.753577	0.214783
sp|Q91ZU6|DYST_MOUSE	-0.544403	0.66593
sp|Q91ZW3|SMCA5_MOUSE	-0.146341	0.822399
sp|Q920A7|AFG31_MOUSE	-0.0803455	0.913523
sp|Q920B9|SP16H_MOUSE	-0.372049	0.656894
sp|Q920F6|SMC1B_MOUSE	0.147454	0.914673
sp|Q920L1|FADS1_MOUSE	0.173695	0.9016
sp|Q921E6|EED_MOUSE	0.400726	0.719388
sp|Q921F2|TADBP_MOUSE	0.470663	0.446312
sp|Q921F4|HNRLL_MOUSE	-0.919739	0.081654
sp|Q921G6|LRCH4_MOUSE	1.49291	0.147978
sp|Q921G8|GCP2_MOUSE	0.0183098	0.979678
sp|Q921I2|KLDC4_MOUSE	0.985121	0.741025
sp|Q921I9|EXOS4_MOUSE	0.572753	0.60301
sp|Q921L3|TMCO1_MOUSE	0.212105	0.8308
sp|Q921M3|SF3B3_MOUSE	0.352517	0.60301
sp|Q921M4|GOGA2_MOUSE	-0.516096	0.646529
sp|Q921N6|DDX27_MOUSE	0.214146	0.744431
sp|Q921S7|RM37_MOUSE	-0.237516	0.841391
sp|Q921X9|PDIA5_MOUSE	0.23167	0.806102
sp|Q921Y2|IMP3_MOUSE	0.352439	0.788264
sp|Q922B2|SYDC_MOUSE	-0.752619	0.214783
sp|Q922D8|C1TC_MOUSE	-0.371423	0.655844
sp|Q922E6|FAKD2_MOUSE	0.531336	0.630567
sp|Q922F4|TBB6_MOUSE	0.261918	0.777471
sp|Q922G2|FA76A_MOUSE	0.602165	0.409365
sp|Q922H1|ANM3_MOUSE	-0.0502902	0.939901
sp|Q922H9|ZN330_MOUSE	-1.50707	0.32178
sp|Q922J9|FACR1_MOUSE	0.189625	0.872023
sp|Q922L6|NELFD_MOUSE	0.817921	0.278892
sp|Q922M7|ASHWN_MOUSE	0.543221	0.578776
sp|Q922Q1|MARC2_MOUSE	0.16833	0.926139
sp|Q922Q2|RIOK1_MOUSE	-0.577385	0.627566
sp|Q922Q8|LRC59_MOUSE	-0.0818744	0.90329
sp|Q922Q9|CHID1_MOUSE	0.306167	0.762884
sp|Q922S8|KIF2C_MOUSE	0.0303062	0.977377
sp|Q922U1|PRPF3_MOUSE	-0.635354	0.334867
sp|Q922V4|PLRG1_MOUSE	0.0764361	0.941208
sp|Q922W5|P5CR1_MOUSE	1.38014	0.329954
sp|Q923D4|SF3B5_MOUSE	0.500093	0.569106
sp|Q923D5|WBP11_MOUSE	0.0922222	0.911567
sp|Q923G2|RPAB3_MOUSE	-1.05031	0.368124
sp|Q923T9|KCC2G_MOUSE	-0.102061	0.90329
sp|Q923Z3|MTO1_MOUSE	0.0820221	0.960134
sp|Q924H2|MED15_MOUSE	-0.462565	0.733918
sp|Q924H7|WAC_MOUSE	-0.0529423	0.975268
sp|Q924K8|MTA3_MOUSE	-1.87793	0.20937
sp|Q924L1|LTMD1_MOUSE	0.596943	0.468488
sp|Q924T2|RT02_MOUSE	0.441116	0.690773
sp|Q924W5|SMC6_MOUSE	0.137048	0.899291
sp|Q925B0|PAWR_MOUSE	-1.02028	0.400282
sp|Q925I1|ATAD3_MOUSE	0.155788	0.820998
sp|Q925J9|MED1_MOUSE	-0.0312202	0.973349
sp|Q99020|ROAA_MOUSE	-0.275081	0.694741
sp|Q99104|MYO5A_MOUSE	-0.402368	0.619829
sp|Q99J09|MEP50_MOUSE	-0.128154	0.891481
sp|Q99J25|MRM1_MOUSE	0.260984	0.709611
sp|Q99J36|THUM1_MOUSE	0.326629	0.773359
sp|Q99J47|DRS7B_MOUSE	0.780151	0.293186
sp|Q99J62|RFC4_MOUSE	0.215084	0.786379
sp|Q99J87|DHX58_MOUSE	-0.239334	0.90329
sp|Q99J95|CDK9_MOUSE	0.238545	0.790855
sp|Q99JF8|PSIP1_MOUSE	-0.975304	0.24572
sp|Q99JH1|RP25L_MOUSE	-0.00885743	0.994545
sp|Q99JP0|M4K3_MOUSE	0.714532	0.391911
sp|Q99JP7|GGT7_MOUSE	-0.0125269	0.985672
sp|Q99JR1|SFXN1_MOUSE	-0.196543	0.809915
sp|Q99JR8|SMRD2_MOUSE	-0.793772	0.422659
sp|Q99JW4|LIMS1_MOUSE	-0.0948424	0.921427
sp|Q99JX4|EIF3M_MOUSE	0.694059	0.724101
sp|Q99JX7|NXF1_MOUSE	0.439968	0.706332
sp|Q99JY0|ECHB_MOUSE	-0.270313	0.733918
sp|Q99JY9|ARP3_MOUSE	1.171	0.435911
sp|Q99K28|ARFG2_MOUSE	-0.0593074	0.974529
sp|Q99K43|PRC1_MOUSE	-0.25481	0.671849
sp|Q99K48|NONO_MOUSE	-0.279358	0.690773
sp|Q99K74|MED24_MOUSE	-0.34202	0.623474
sp|Q99K95|RTF2_MOUSE	0.246327	0.878616
sp|Q99KG3|RBM10_MOUSE	1.07302	0.202375
sp|Q99KI3|EMC3_MOUSE	-0.151927	0.86477
sp|Q99KJ8|DCTN2_MOUSE	-0.268193	0.640666
sp|Q99KK2|NEUA_MOUSE	-0.316489	0.710752
sp|Q99KN9|EPN4_MOUSE	-0.652459	0.656559
sp|Q99KP6|PRP19_MOUSE	-0.199458	0.764756
sp|Q99KS2|NGRN_MOUSE	2.89565	0.110673
sp|Q99KV1|DJB11_MOUSE	0.765291	0.202375
sp|Q99KX1|MLF2_MOUSE	-0.697775	0.29717
sp|Q99L43|CDS2_MOUSE	-0.139314	0.839223
sp|Q99L45|IF2B_MOUSE	-0.530637	0.379216
sp|Q99L85|ELP5_MOUSE	-0.581627	0.473462
sp|Q99LB0|TDIF1_MOUSE	-0.610777	0.49637
sp|Q99LB2|DHRS4_MOUSE	-0.165276	0.85439
sp|Q99LC2|CSTF1_MOUSE	0.479389	0.498047
sp|Q99LC5|ETFA_MOUSE	1.14177	0.442752
sp|Q99LC8|EI2BA_MOUSE	-1.03064	0.413693
sp|Q99LE6|ABCF2_MOUSE	0.14027	0.85439
sp|Q99LF4|RTCB_MOUSE	0.158962	0.830825
sp|Q99LG0|UBP16_MOUSE	-0.0711012	0.952964
sp|Q99LH1|NOG2_MOUSE	0.482259	0.709092
sp|Q99LI5|ZN281_MOUSE	0.0785499	0.914673
sp|Q99LI7|CSTF3_MOUSE	0.484595	0.403927
sp|Q99LI9|CLP1_MOUSE	-0.656875	0.444138
sp|Q99LL5|PWP1_MOUSE	0.409283	0.642991
sp|Q99LM2|CK5P3_MOUSE	-0.25836	0.73622
sp|Q99LM9|TADA1_MOUSE	0.630508	0.636034
sp|Q99M04|LIAS_MOUSE	-0.0275312	0.977377
sp|Q99M28|RNPS1_MOUSE	0.336549	0.817106
sp|Q99M31|HSP7E_MOUSE	-0.478772	0.41758
sp|Q99M87|DNJA3_MOUSE	0.338141	0.485899
sp|Q99ME2|WDR6_MOUSE	-0.0170568	0.98
sp|Q99ME9|NOG1_MOUSE	0.0320773	0.970149
sp|Q99MI1|RB6I2_MOUSE	0.0318547	0.962979
sp|Q99MJ9|DDX50_MOUSE	0.0657209	0.937989
sp|Q99MK8|ARBK1_MOUSE	0.325089	0.618429
sp|Q99MN1|SYK_MOUSE	-1.02385	0.21347
sp|Q99MP8|BRAP_MOUSE	-1.07996	0.334251
sp|Q99MR1|GGYF1_MOUSE	-0.102614	0.887725
sp|Q99MR6|SRRT_MOUSE	0.23561	0.842565
sp|Q99MR8|MCCA_MOUSE	0.511048	0.869832
sp|Q99MU3|DSRAD_MOUSE	-0.429091	0.538992
sp|Q99N87|RT05_MOUSE	1.20534	0.24429
[truncated: 566 more rows]
