# Supplementary material for: High-throughput identification of RNA localization elements in neuronal cells
Source: Nucleic Acids Res. 2022 Sep 15;50(18):10626–42. doi: 10.1093/nar/gkac763 (PMC9561290; doi:10.1093/nar/gkac763)
Supplement: gkac763_Supplemental_Files [file gkac763_supplemental_files.zip › TableS8.xlsx]

## Sheet: TableS8
ProteinName	log2FC	adj.P.Val
REV__sp|Q6ZPR4|KCNT1_MOUSE	6.33738	0.0185404
sp|O35737|HNRH1_MOUSE	2.1838	0.0337004
sp|O88569|ROA2_MOUSE	2.03673	0.0159425
sp|P27048|RSMB_MOUSE;sp|P63163|RSMN_MOUSE	1.61013	0.0278184
sp|P28659|CELF1_MOUSE	1.91372	0.0185404
sp|P49312|ROA1_MOUSE	1.87895	0.0146991
sp|P58269|DPF3_MOUSE	-1.78577	0.0242457
sp|P62307|RUXF_MOUSE	1.94342	0.0363247
sp|P62317|SMD2_MOUSE	2.08076	0.0278184
sp|P62320|SMD3_MOUSE	1.36113	0.0494277
sp|P68040|RACK1_MOUSE	2.08221	0.0185404
sp|P70333|HNRH2_MOUSE	2.70111	0.00770976
sp|Q05CL8|LARP7_MOUSE	1.75576	0.0367565
sp|Q3UQ84|SYTM_MOUSE	1.9357	0.0300469
sp|Q5FWH2|UNKL_MOUSE	3.98755	0.00347182
sp|Q5SUF2|LC7L3_MOUSE	1.33155	0.0393438
sp|Q61474|MSI1H_MOUSE	2.25036	0.010418
sp|Q62093|SRSF2_MOUSE	1.73952	0.0155506
sp|Q62189|SNRPA_MOUSE	2.42395	0.00700612
sp|Q62241|RU1C_MOUSE	3.89532	0.00156548
sp|Q62376|RU17_MOUSE	3.37838	0.00186716
sp|Q6NXY9|RPC7_MOUSE	-2.07997	0.0367565
sp|Q6PB66|LPPRC_MOUSE	-1.89094	0.00786725
sp|Q8BG05|ROA3_MOUSE	1.88021	0.0146991
sp|Q8BHN5|RBM45_MOUSE	2.27326	0.0365306
sp|Q8BL48|UNK_MOUSE	3.76181	0.00347182
sp|Q8BT14|CNOT4_MOUSE	-3.86647	0.00693078
sp|Q8BWG8|ARRB1_MOUSE	2.11844	0.0242457
sp|Q8C2Q3|RBM14_MOUSE	-1.82229	0.0466417
sp|Q8C460|ERI3_MOUSE	-1.84805	0.0459335
sp|Q8C5Q4|GRSF1_MOUSE	1.8453	0.0111803
sp|Q8K3A9|MEPCE_MOUSE	1.50823	0.0393438
sp|Q8R3F5|FABD_MOUSE	-1.81053	0.0217652
sp|Q8VE97|SRSF4_MOUSE	2.01417	0.0217652
sp|Q8VEG4|EXD2_MOUSE	1.53779	0.0394882
sp|Q920Q6|MSI2H_MOUSE	2.23303	0.00770976
sp|Q922D8|C1TC_MOUSE	-2.23232	0.0185404
sp|Q922Q4|P5CR2_MOUSE	2.93736	0.0185404
sp|Q9CQF3|CPSF5_MOUSE	1.4607	0.030732
sp|Q9CX86|ROA0_MOUSE	1.77784	0.0188674
sp|Q9D0E1|HNRPM_MOUSE	1.45768	0.0300469
sp|Q9DAW6|PRP4_MOUSE	-1.92921	0.0339358
sp|Q9JKN6|NOVA1_MOUSE	-2.45587	0.00402511
sp|Q9JKP5|MBNL1_MOUSE	-1.82439	0.0252704
sp|Q9QYS9|QKI_MOUSE	1.80235	0.0335863
sp|Q9Z2X1|HNRPF_MOUSE	2.49633	0.0146991
sp|D0G895|ACE3_MOUSE	NA	NA
sp|Q62425|NDUA4_MOUSE	NA	NA
sp|Q99KK9|SYHM_MOUSE	NA	NA
REV__sp|A2ARZ3|FSIP2_MOUSE	1.73856	0.539661
REV__sp|P11531|DMD_MOUSE	0.646616	0.769508
REV__sp|P13405|RB_MOUSE	1.21793	0.769508
REV__sp|P31001|DESM_MOUSE	-0.988761	0.612705
REV__sp|P54310|LIPS_MOUSE	-0.0292263	0.991671
REV__sp|P60330|ESPL1_MOUSE	0.187402	0.983146
REV__sp|P68500|CNTN5_MOUSE	1.61954	0.664566
REV__sp|P97479|MYO7A_MOUSE	3.80717	0.302473
REV__sp|Q2YDW2|MSTO1_MOUSE	-0.461335	0.802986
REV__sp|Q3TVW5|TCHP_MOUSE	-2.56634	0.0948212
REV__sp|Q4VC17|ATS18_MOUSE	0.64865	0.957644
REV__sp|Q5BLK4|TUT7_MOUSE	0.106576	0.98233
REV__sp|Q60675|LAMA2_MOUSE	0.935115	0.904469
REV__sp|Q6ZQH8|NU188_MOUSE	0.99281	0.829585
REV__sp|Q6ZWR6|SYNE1_MOUSE	-0.39509	0.89059
REV__sp|Q80XK6|ATG2B_MOUSE	0.776508	0.769508
REV__sp|Q80YV3|TRRAP_MOUSE	2.46932	0.769508
REV__sp|Q8BRT1|CLAP2_MOUSE	-0.303175	0.957644
REV__sp|Q8BW94|DYH3_MOUSE	0.468779	0.834625
REV__sp|Q8CGK3|LONM_MOUSE	-0.391138	0.936075
REV__sp|Q8CGM1|AGRB2_MOUSE	-0.32265	0.834625
REV__sp|Q8K2I3|FMO2_MOUSE	-0.0896311	0.98233
REV__sp|Q91Y44|BRDT_MOUSE	0.0682513	0.985466
REV__sp|Q91ZU6|DYST_MOUSE	0.248584	0.950564
REV__sp|Q9CYT6|CAP2_MOUSE	-0.755654	0.846676
REV__sp|Q9DCD6|GBRAP_MOUSE;REV__sp|Q8R3R8|GBRL1_MOUSE	0.0966638	0.979232
REV__sp|Q9ES52|SHIP1_MOUSE	-0.40107	0.945213
REV__sp|Q9JHU4|DYHC1_MOUSE	0.989044	0.38022
REV__sp|Q9JLC8|SACS_MOUSE	-0.0674282	0.979232
REV__sp|Q9WVG6|CARM1_MOUSE	-0.297361	0.953627
sp|A2A432|CUL4B_MOUSE	-0.33513	0.936075
sp|A2A4P0|DHX8_MOUSE	0.167007	0.957617
sp|A2A690|TANC2_MOUSE	0.662919	0.724021
sp|A2A6A1|GPTC8_MOUSE	-0.762284	0.798731
sp|A2A6Q5|CDC27_MOUSE	-0.849925	0.501627
sp|A2A6T1|CDR2L_MOUSE	0.047951	0.983146
sp|A2A9R3|MAGB4_MOUSE	-0.097519	0.979232
sp|A2AAE1|K1109_MOUSE	-1.2731	0.499921
sp|A2AAY5|SPD2B_MOUSE	0.0172716	0.990819
sp|A2ABV5|MED14_MOUSE	-0.692505	0.605437
sp|A2ADA5|PUSL1_MOUSE	0.123932	0.979232
sp|A2AF47|DOC11_MOUSE	0.125444	0.979232
sp|A2AG50|MA7D2_MOUSE	0.296875	0.879505
sp|A2AGT5|CKAP5_MOUSE	-0.356589	0.852573
sp|A2AHC3|CAMP1_MOUSE	-0.0484497	0.98233
sp|A2AJI0|MA7D1_MOUSE	0.00588809	0.995988
sp|A2ALW5|DJC25_MOUSE	0.359418	0.834907
sp|A2AM29|AF9_MOUSE	0.183564	0.96835
sp|A2AN08|UBR4_MOUSE	-0.0752735	0.985466
sp|A2APV2|FMNL2_MOUSE	0.65291	0.831971
sp|A2ASQ1|AGRIN_MOUSE	0.169837	0.96835
sp|A2ASS6|TITIN_MOUSE	-0.0817377	0.979232
sp|A2AUU0|METL8_MOUSE	-0.39083	0.834625
sp|A2AWP8|ARGAL_MOUSE	0.713625	0.834625
sp|A2BDX3|MOCS3_MOUSE	0.703773	0.770048
sp|A2BE28|LAS1L_MOUSE	0.378922	0.906916
sp|A2BH40|ARI1A_MOUSE	-0.287975	0.834625
sp|A2RSY6|TRM1L_MOUSE	-0.361482	0.834625
sp|A3KFM7|CHD6_MOUSE	-0.975725	0.636577
sp|A6H584|CO6A5_MOUSE	-0.450555	0.830195
sp|A6H5Z3|EXC6B_MOUSE	0.0611138	0.98233
sp|A6H6T1|PRS40_MOUSE	0.41563	0.834907
sp|A6PWY4|WDR76_MOUSE	-2.03428	0.769508
sp|A6X8Z5|RHG31_MOUSE	5.40701	0.0866477
sp|A9Z1V5|VW5B1_MOUSE	-0.400104	0.910834
sp|B1AQJ2|UBP36_MOUSE	0.263375	0.917984
sp|B1ARW8|CA122_MOUSE	-0.91547	0.240509
sp|B2RQC6|PYR1_MOUSE	0.123913	0.980456
sp|B2RR83|YTDC2_MOUSE	0.145048	0.979232
sp|B2RRE7|OTUD4_MOUSE	0.140715	0.979232
sp|B2RRF6|Z518A_MOUSE	0.309194	0.941019
sp|B2RUR8|OTU7B_MOUSE	0.563768	0.768194
sp|B2RWS6|EP300_MOUSE	-0.132001	0.96835
sp|B2RX14|TUT4_MOUSE	-0.0552518	0.979232
sp|B2RY56|RBM25_MOUSE	0.40639	0.769508
sp|B9EHT4|CLIP3_MOUSE	0.0298634	0.990819
sp|B9EJ80|PDZD8_MOUSE	0.794079	0.908298
sp|B9EJ86|OSBL8_MOUSE	-0.444328	0.834625
sp|D3YXK2|SAFB1_MOUSE	1.28971	0.636785
sp|D3YYU8|OBSL1_MOUSE	-0.745665	0.769508
sp|D3YZG8|MTD2L_MOUSE	0.205505	0.979232
sp|E9PVA8|GCN1_MOUSE	1.45613	0.769508
sp|E9PVB5|TTC17_MOUSE	1.76746	0.129922
sp|E9PVX6|KI67_MOUSE	0.536466	0.897935
sp|E9PYL2|PRR12_MOUSE	-0.901584	0.936872
sp|E9PZJ8|ASCC3_MOUSE	0.424007	0.753515
sp|E9PZQ0|RYR1_MOUSE	0.4111	0.944438
sp|E9Q1P8|I2BP2_MOUSE	0.0464939	0.990819
sp|E9Q394|AKP13_MOUSE	0.0295305	0.992961
sp|E9Q4Z2|ACACB_MOUSE	-0.636893	0.834907
sp|E9Q555|RN213_MOUSE	-0.157975	0.96835
sp|E9Q557|DESP_MOUSE	-0.66417	0.943931
sp|E9Q5G3|KIF23_MOUSE	-0.00593997	0.995988
sp|E9Q6J5|BD1L1_MOUSE	-0.301936	0.877481
sp|E9Q8D0|DJC21_MOUSE	-0.212285	0.905597
sp|E9QAM5|HELZ2_MOUSE	0.802208	0.441829
sp|F6ZDS4|TPR_MOUSE	-0.0567011	0.982413
sp|F7A4A7|OTOGL_MOUSE	-0.135632	0.96835
sp|F8VPU2|FARP1_MOUSE	-0.0258934	0.99362
sp|G3UZ78|ADGB_MOUSE	0.941617	0.740949
sp|G5E829|AT2B1_MOUSE	0.00729687	0.995988
sp|G5E870|TRIPC_MOUSE	-0.297377	0.834625
sp|G5E8K5|ANK3_MOUSE	0.29378	0.834625
sp|G5E8P0|GCP6_MOUSE	-0.179317	0.936075
sp|L0N7N1|KIF14_MOUSE	1.06929	0.720851
sp|O08528|HXK2_MOUSE	-0.989345	0.690788
sp|O08547|SC22B_MOUSE	-0.117519	0.979232
sp|O08553|DPYL2_MOUSE	0.118522	0.979232
sp|O08579|EMD_MOUSE	0.013686	0.995773
sp|O08582|GTPB1_MOUSE	-0.462466	0.690788
sp|O08583|THOC4_MOUSE	-0.00464235	0.995988
sp|O08585|CLCA_MOUSE	0.0356975	0.983146
sp|O08599|STXB1_MOUSE	1.39714	0.682364
sp|O08638|MYH11_MOUSE	0.0653723	0.985466
sp|O08663|MAP2_MOUSE	-0.199003	0.936075
sp|O08715|AKAP1_MOUSE	1.03448	0.432152
sp|O08739|AMPD3_MOUSE	0.169365	0.979232
sp|O08749|DLDH_MOUSE	0.254764	0.979232
sp|O08756|HCD2_MOUSE	-0.310458	0.89059
sp|O08760|OGG1_MOUSE	-1.08908	0.546005
sp|O08784|TCOF_MOUSE	-0.428656	0.78132
sp|O08788|DCTN1_MOUSE	0.0147355	0.990819
sp|O08791|COE3_MOUSE	-0.38367	0.769508
sp|O08807|PRDX4_MOUSE	-0.392528	0.834625
sp|O08810|U5S1_MOUSE	-0.290027	0.834625
sp|O08848|RO60_MOUSE	-0.0213653	0.990819
sp|O08856|ELL_MOUSE	-0.572651	0.772666
sp|O08919|NUMBL_MOUSE	0.450262	0.791563
sp|O08967|CYH3_MOUSE	0.0390591	0.985466
sp|O08992|SDCB1_MOUSE	-0.443042	0.943715
sp|O09106|HDAC1_MOUSE	-1.37083	0.134274
sp|O09167|RL21_MOUSE	0.245812	0.936075
sp|O35047|HOP2_MOUSE	1.00702	0.769508
sp|O35066|KIF3C_MOUSE	-0.511222	0.834907
sp|O35127|C10_MOUSE	-1.27864	0.429069
sp|O35129|PHB2_MOUSE	-0.0528143	0.979232
sp|O35130|NEP1_MOUSE	-0.136423	0.96835
sp|O35134|RPA1_MOUSE	-0.790407	0.244662
sp|O35144|TERF2_MOUSE	0.146603	0.975212
sp|O35218|CPSF2_MOUSE	-0.940611	0.627992
sp|O35226|PSMD4_MOUSE	-0.135996	0.957617
sp|O35250|EXOC7_MOUSE	1.15193	0.772666
sp|O35261|E2F3_MOUSE	-0.245379	0.894182
sp|O35286|DHX15_MOUSE	-0.306396	0.834625
sp|O35295|PURB_MOUSE	0.271901	0.953627
sp|O35326|SRSF5_MOUSE	0.0559222	0.979232
sp|O35343|IMA3_MOUSE	0.0474423	0.979232
sp|O35344|IMA4_MOUSE	0.351477	0.915353
sp|O35382|EXOC4_MOUSE	-0.356599	0.834907
sp|O35465|FKBP8_MOUSE	-0.187443	0.896641
sp|O35593|PSDE_MOUSE	-0.473074	0.845372
sp|O35638|STAG2_MOUSE	-0.263345	0.945213
sp|O35643|AP1B1_MOUSE	0.292091	0.879425
sp|O35654|DPOD2_MOUSE	-0.151822	0.936872
sp|O35681|SYT3_MOUSE	0.0410746	0.98233
sp|O35682|MYADM_MOUSE	-0.210262	0.936872
sp|O35691|PININ_MOUSE	0.270204	0.96835
sp|O35711|LIPB2_MOUSE	-0.105169	0.96835
sp|O35841|API5_MOUSE	-0.0895053	0.979232
sp|O35900|LSM2_MOUSE	-2.72236	0.0948212
sp|O35972|RM23_MOUSE	-0.272299	0.939869
sp|O54724|CAVN1_MOUSE	-0.366124	0.96835
sp|O54734|OST48_MOUSE	-0.582589	0.605437
sp|O54774|AP3D1_MOUSE	-0.317452	0.854784
sp|O54781|SRPK2_MOUSE	0.264957	0.863861
sp|O54785|LIMK2_MOUSE	-0.632065	0.775914
sp|O54825|BYST_MOUSE	0.342527	0.772666
sp|O54833|CSK22_MOUSE	-0.393788	0.834907
sp|O54836|ZMAT3_MOUSE	-0.147241	0.96976
sp|O54879|HMGB3_MOUSE	-0.215295	0.946589
sp|O54908|DKK1_MOUSE;sp|Q9QYZ8|DKK2_MOUSE	-0.142002	0.96835
sp|O54916|REPS1_MOUSE	0.140357	0.957783
sp|O54941|SMCE1_MOUSE	-0.448027	0.81549
sp|O54946|DNJB6_MOUSE	-0.108108	0.96835
sp|O54988|SLK_MOUSE	-1.37789	0.767026
sp|O55013|TPPC3_MOUSE	-0.264368	0.946439
sp|O55022|PGRC1_MOUSE	-0.0418294	0.985466
sp|O55028|BCKD_MOUSE	0.515684	0.879425
sp|O55029|COPB2_MOUSE	-0.131737	0.948379
sp|O55047|TLK2_MOUSE	-0.818434	0.769508
sp|O55091|IMPCT_MOUSE	0.134801	0.96835
sp|O55098|STK10_MOUSE	0.676986	0.837198
sp|O55125|NIPS1_MOUSE	0.185923	0.954974
sp|O55131|SEPT7_MOUSE	0.151187	0.96835
sp|O55135|IF6_MOUSE	-0.994903	0.769508
sp|O55142|RL35A_MOUSE	0.816807	0.516963
sp|O55143|AT2A2_MOUSE	-0.382715	0.800259
sp|O55187|CBX4_MOUSE	-0.689546	0.895312
sp|O55201|SPT5H_MOUSE	-0.0147742	0.995988
sp|O55222|ILK_MOUSE	-0.0531525	0.985466
sp|O55236|MCE1_MOUSE	1.40859	0.70238
sp|O70133|DHX9_MOUSE	-0.106159	0.979232
sp|O70152|DPM1_MOUSE	-0.527462	0.772666
sp|O70161|PI51C_MOUSE	1.0665	0.77135
sp|O70172|PI42A_MOUSE	-0.110515	0.98233
sp|O70194|EIF3D_MOUSE	0.879943	0.834625
sp|O70230|ZN143_MOUSE	-0.867351	0.72519
sp|O70251|EF1B_MOUSE	-1.29295	0.0969865
sp|O70279|ESS2_MOUSE	-0.52038	0.860877
sp|O70293|GRK6_MOUSE	0.0129119	0.995988
sp|O70305|ATX2_MOUSE	0.681465	0.769508
sp|O70310|NMT1_MOUSE	-0.0775901	0.979232
sp|O70311|NMT2_MOUSE	-1.45723	0.571211
sp|O70318|E41L2_MOUSE	0.328448	0.834625
sp|O70378|EMC8_MOUSE	-1.32815	0.0984069
sp|O70422|TF2H4_MOUSE	-1.58967	0.179019
sp|O70472|TM131_MOUSE	-0.25869	0.894182
sp|O70503|DHB12_MOUSE	0.414804	0.78132
sp|O70551|SRPK1_MOUSE	-0.172993	0.934706
sp|O70579|PM34_MOUSE	-0.160777	0.96835
sp|O70591|PFD2_MOUSE	0.148163	0.954974
sp|O88196|TTC3_MOUSE	-0.0296378	0.989661
sp|O88286|WIZ_MOUSE	0.206924	0.943931
sp|O88384|VTI1B_MOUSE	-0.0403138	0.983146
sp|O88413|TULP3_MOUSE	-0.0272332	0.990819
sp|O88448|KLC2_MOUSE	0.84077	0.834625
sp|O88455|DHCR7_MOUSE	0.343363	0.814392
sp|O88487|DC1I2_MOUSE	0.00435734	0.996692
sp|O88491|NSD1_MOUSE	-0.0968203	0.985466
sp|O88520|SHOC2_MOUSE	-0.0515198	0.979232
sp|O88532|ZFR_MOUSE	0.274741	0.915787
sp|O88544|CSN4_MOUSE	-0.764688	0.795697
sp|O88622|PARG_MOUSE	-0.0915923	0.979232
sp|O88685|PRS6A_MOUSE	-1.14781	0.640036
sp|O88796|RPP30_MOUSE	-0.335909	0.920156
sp|O88844|IDHC_MOUSE	-0.0688344	0.979232
sp|O88874|CCNK_MOUSE	0.444706	0.831971
sp|O88935|SYN1_MOUSE	-0.0326844	0.990819
sp|O88967|YMEL1_MOUSE	-0.0614757	0.979232
sp|O88983|STX8_MOUSE	-0.264866	0.834625
sp|O88992|C1QRF_MOUSE	-0.34354	0.905597
sp|O89079|COPE_MOUSE	-0.691995	0.640068
sp|O89086|RBM3_MOUSE	1.06551	0.59067
sp|O89090|SP1_MOUSE	-0.268803	0.879425
sp|P00405|COX2_MOUSE	0.884786	0.769508
sp|P00520|ABL1_MOUSE	0.00674784	0.995988
sp|P02340|P53_MOUSE	-0.449028	0.813225
sp|P03975|IGEB_MOUSE	-0.353029	0.794597
sp|P05063|ALDOC_MOUSE	0.472464	0.950564
sp|P05064|ALDOA_MOUSE;zz|Y-FGCZCont00487|	0.379322	0.894182
sp|P05132|KAPCA_MOUSE	0.194571	0.979232
sp|P05977|MYL1_MOUSE;sp|P09542|MYL3_MOUSE	-2.31287	0.407431
sp|P06151|LDHA_MOUSE	-0.0605524	0.979232
sp|P06537|GCR_MOUSE	0.681738	0.82614
sp|P06837|NEUM_MOUSE	-0.502549	0.834625
sp|P07356|ANXA2_MOUSE	-0.265373	0.96835
sp|P07901|HS90A_MOUSE	0.0916693	0.979232
sp|P07903|ERCC1_MOUSE	0.498746	0.882179
sp|P08113|ENPL_MOUSE	-0.158238	0.936401
sp|P08122|CO4A2_MOUSE	-0.441917	0.820431
sp|P08775|RPB1_MOUSE	-0.131062	0.96835
sp|P09103|PDIA1_MOUSE	-0.218023	0.917173
sp|P09405|NUCL_MOUSE	-0.364136	0.769508
sp|P09411|PGK1_MOUSE	-0.555954	0.943715
sp|P0C090|RC3H2_MOUSE	-0.244826	0.941019
sp|P0C7L0|WIPF3_MOUSE	-0.259561	0.917984
sp|P0CB42|ALKB1_MOUSE	-1.19637	0.134587
sp|P0CG14|DERPC_MOUSE	0.00569713	0.995988
sp|P0DP28|CALM3_MOUSE;sp|P0DP27|CALM2_MOUSE;sp|P0DP26|CALM1_MOUSE	-0.803257	0.453535
sp|P10126|EF1A1_MOUSE	-0.614791	0.627992
sp|P10630|IF4A2_MOUSE	0.600427	0.8612
sp|P10637|TAU_MOUSE	0.0263487	0.990438
sp|P10711|TCEA1_MOUSE	0.308955	0.912442
sp|P10852|4F2_MOUSE	0.282499	0.946589
sp|P10922|H10_MOUSE	0.59879	0.834625
sp|P11031|TCP4_MOUSE	0.060538	0.98233
sp|P11103|PARP1_MOUSE	-0.155101	0.945213
sp|P11276|FINC_MOUSE	-0.270297	0.872521
sp|P11440|CDK1_MOUSE	-0.0614847	0.983146
sp|P11499|HS90B_MOUSE	-0.12644	0.957617
sp|P11881|ITPR1_MOUSE	-1.17449	0.690788
sp|P11983|TCPA_MOUSE	-0.68144	0.747352
sp|P12382|PFKAL_MOUSE	0.156284	0.957617
sp|P12787|COX5A_MOUSE	0.200716	0.979232
sp|P12815|PDCD6_MOUSE	-0.21477	0.975212
sp|P12970|RL7A_MOUSE	0.394644	0.782253
sp|P13405|RB_MOUSE	-0.0452175	0.985466
sp|P13705|MSH3_MOUSE	-0.573671	0.82614
sp|P13864|DNMT1_MOUSE	-0.0964161	0.976005
sp|P14069|S10A6_MOUSE	0.724753	0.677531
sp|P14115|RL27A_MOUSE	0.0403103	0.98233
sp|P14131|RS16_MOUSE	1.508	0.467735
sp|P14148|RL7_MOUSE	0.742069	0.539661
sp|P14206|RSSA_MOUSE	1.35538	0.110842
sp|P14428|HA1Q_MOUSE;sp|P14426|HA13_MOUSE;sp|P03991|HA1W_MOUSE;sp|P04223|HA1K_MOUSE;sp|P01901|HA1B_MOUSE;sp|P14430|HA18_MOUSE;sp|P14429|HA17_MOUSE;sp|P01899|HA11_MOUSE;sp|P01897|HA1L_MOUSE;sp|P01900|HA12_MOUSE	0.900692	0.597348
sp|P14576|SRP54_MOUSE	-0.321493	0.859625
sp|P14685|PSMD3_MOUSE	0.281976	0.957644
sp|P14869|RLA0_MOUSE	0.381006	0.834625
sp|P14873|MAP1B_MOUSE	-0.854076	0.38022
sp|P15066|JUND_MOUSE	-0.535205	0.936872
sp|P15331|PERI_MOUSE	0.0365654	0.990819
sp|P15864|H12_MOUSE	0.118413	0.96835
sp|P16014|SCG1_MOUSE	0.217817	0.90781
sp|P16045|LEG1_MOUSE	0.0292507	0.985466
sp|P16254|SRP14_MOUSE	0.507778	0.90781
sp|P16330|CN37_MOUSE	-0.788978	0.435719
sp|P16332|MUTA_MOUSE	-0.708726	0.896641
sp|P16546|SPTN1_MOUSE	-0.0616242	0.987439
sp|P16858|G3P_MOUSE	-1.61601	0.197172
sp|P17141|ZFP37_MOUSE	-0.185066	0.96835
sp|P17156|HSP72_MOUSE	-0.337779	0.879425
sp|P17182|ENOA_MOUSE	-0.446084	0.834907
sp|P17225|PTBP1_MOUSE	-0.112144	0.96835
sp|P17426|AP2A1_MOUSE	0.288279	0.834625
sp|P17427|AP2A2_MOUSE	0.162862	0.957617
sp|P17751|TPIS_MOUSE	0.0279255	0.990819
sp|P17809|GTR1_MOUSE	0.0651074	0.983146
sp|P18155|MTDC_MOUSE	0.391624	0.905597
sp|P18572|BASI_MOUSE	-0.368076	0.845372
sp|P18653|KS6A1_MOUSE;sp|P18654|KS6A3_MOUSE	-0.153271	0.96835
sp|P18760|COF1_MOUSE	-0.567045	0.802986
sp|P19096|FAS_MOUSE	0.561913	0.91163
sp|P19182|IFRD1_MOUSE	-0.516352	0.834625
sp|P19253|RL13A_MOUSE	0.669259	0.669923
sp|P19426|NELFE_MOUSE	0.575586	0.636785
sp|P19536|COX5B_MOUSE	-1.00251	0.335129
sp|P19783|COX41_MOUSE	-0.335284	0.957617
sp|P20029|BIP_MOUSE	-0.275143	0.834907
sp|P20060|HEXB_MOUSE	0.587502	0.894182
sp|P20152|VIME_MOUSE	0.991191	0.769508
sp|P20357|MTAP2_MOUSE	-0.101935	0.96835
sp|P20664|PRI1_MOUSE	0.137107	0.957617
sp|P21107|TPM3_MOUSE	0.0776774	0.980439
sp|P21981|TGM2_MOUSE	-0.598571	0.802986
sp|P21995|EMB_MOUSE	1.28212	0.498383
sp|P22315|HEMH_MOUSE	-0.113328	0.979232
sp|P23116|EIF3A_MOUSE	0.59678	0.905597
sp|P23198|CBX3_MOUSE	0.0141559	0.995988
sp|P23249|MOV10_MOUSE	0.495026	0.800259
sp|P23475|XRCC6_MOUSE	-0.583293	0.539661
sp|P23506|PIMT_MOUSE	-0.234283	0.96835
sp|P23949|TISD_MOUSE	0.57273	0.834625
sp|P24369|PPIB_MOUSE	-0.0888435	0.96835
sp|P24547|IMDH2_MOUSE	0.0236813	0.990819
sp|P24788|CD11B_MOUSE	0.731365	0.769508
sp|P25206|MCM3_MOUSE	-0.161877	0.964785
sp|P25444|RS2_MOUSE	0.538655	0.905597
sp|P25916|BMI1_MOUSE;sp|P23798|PCGF2_MOUSE	-0.294767	0.938407
sp|P25976|UBF1_MOUSE	-0.255636	0.872366
sp|P26039|TLN1_MOUSE	-0.433575	0.834625
sp|P26040|EZRI_MOUSE	0.0998828	0.96835
sp|P26041|MOES_MOUSE	-0.0384628	0.985466
sp|P26043|RADI_MOUSE	0.0077439	0.995988
sp|P26231|CTNA1_MOUSE	-0.181562	0.979232
sp|P26369|U2AF2_MOUSE	-0.610435	0.582243
sp|P26443|DHE3_MOUSE;zz|Y-FGCZCont00492|	0.182917	0.935238
sp|P26450|P85A_MOUSE;sp|Q64143|P55G_MOUSE	-0.0840297	0.983146
sp|P26516|PSMD7_MOUSE	0.272135	0.943715
sp|P26638|SYSC_MOUSE	-0.356506	0.859625
sp|P26645|MARCS_MOUSE	0.449627	0.834907
sp|P27046|MA2A1_MOUSE	0.0333532	0.990819
sp|P27090|TGFB2_MOUSE	1.10347	0.50155
sp|P27546|MAP4_MOUSE	-0.228004	0.895312
sp|P27641|XRCC5_MOUSE	-0.591697	0.507869
sp|P27659|RL3_MOUSE	0.603184	0.678216
sp|P27773|PDIA3_MOUSE	0.462799	0.88745
sp|P28271|ACOC_MOUSE	-1.30821	0.383956
sp|P28352|APEX1_MOUSE	0.0252482	0.985466
sp|P28656|NP1L1_MOUSE	-0.559858	0.546005
sp|P28658|ATX10_MOUSE	-0.065551	0.979232
sp|P28660|NCKP1_MOUSE	0.312953	0.936872
sp|P28667|MRP_MOUSE	-0.226072	0.957617
sp|P28738|KIF5C_MOUSE	1.06599	0.800259
sp|P28740|KIF2A_MOUSE	0.0906809	0.979232
sp|P28741|KIF3A_MOUSE	0.733836	0.77135
sp|P29037|TBP_MOUSE	-0.511614	0.834907
sp|P29341|PABP1_MOUSE	1.12447	0.582243
sp|P29391|FRIL1_MOUSE;sp|P49945|FRIL2_MOUSE	-0.121816	0.979232
sp|P29416|HEXA_MOUSE	1.54405	0.603819
sp|P30285|CDK4_MOUSE	0.0350474	0.988675
sp|P30416|FKBP4_MOUSE	-0.0727082	0.985466
sp|P30681|HMGB2_MOUSE	0.210352	0.957617
sp|P30999|CTND1_MOUSE	0.194646	0.88745
sp|P31230|AIMP1_MOUSE	-0.898889	0.443944
sp|P31266|SUH_MOUSE	-0.189241	0.941019
sp|P32067|LA_MOUSE	0.755408	0.395231
sp|P32233|DRG1_MOUSE	-0.667998	0.36593
sp|P32883|RASK_MOUSE;sp|P08556|RASN_MOUSE;zz|Y-FGCZCont00129|;sp|Q61411|RASH_MOUSE	-0.0586182	0.980456
sp|P32921|SYWC_MOUSE	0.0505717	0.990819
sp|P33174|KIF4_MOUSE	-0.153726	0.975212
sp|P33175|KIF5A_MOUSE	-0.0451909	0.985466
sp|P33215|NEDD1_MOUSE	-0.143088	0.946439
sp|P33609|DPOLA_MOUSE	0.632634	0.916582
sp|P33610|PRI2_MOUSE	0.1402	0.96835
sp|P34022|RANG_MOUSE	-0.48306	0.892253
sp|P34152|FAK1_MOUSE	0.140978	0.957617
sp|P35235|PTN11_MOUSE	0.430569	0.834625
sp|P35278|RAB5C_MOUSE;sp|Q9CQD1|RAB5A_MOUSE;sp|P61021|RAB5B_MOUSE	-0.154379	0.957617
sp|P35486|ODPA_MOUSE	1.00581	0.905338
sp|P35550|FBRL_MOUSE	0.629112	0.769508
sp|P35564|CALX_MOUSE	-0.133104	0.957617
sp|P35601|RFC1_MOUSE	-0.24982	0.882179
sp|P35700|PRDX1_MOUSE	-0.207745	0.947665
sp|P35922|FMR1_MOUSE	1.10022	0.45057
sp|P35979|RL12_MOUSE	0.430274	0.769508
sp|P35980|RL18_MOUSE	0.478674	0.834625
sp|P36916|GNL1_MOUSE	0.627802	0.763055
sp|P37913|DNLI1_MOUSE	-0.292775	0.96835
sp|P38585|TTL_MOUSE	0.170235	0.979232
sp|P38647|GRP75_MOUSE	-0.081082	0.96835
sp|P39053|DYN1_MOUSE	-0.452885	0.957617
sp|P39054|DYN2_MOUSE	0.261286	0.979232
sp|P39098|MA1A2_MOUSE	-0.330865	0.905597
sp|P39447|ZO1_MOUSE	-0.14814	0.96835
sp|P39749|FEN1_MOUSE	0.319901	0.863861
sp|P40630|TFAM_MOUSE	-0.211696	0.91712
sp|P40694|SMBP2_MOUSE	-0.673393	0.834625
sp|P41105|RL28_MOUSE	1.5553	0.546005
sp|P42128|FOXK1_MOUSE	0.297988	0.88745
sp|P42208|SEPT2_MOUSE	-0.0594818	0.982815
sp|P42567|EPS15_MOUSE	-0.0446525	0.990819
sp|P42582|NKX25_MOUSE;sp|Q9EQM3|NKX24_MOUSE;sp|P50220|NKX21_MOUSE	-0.00869852	0.995988
sp|P42669|PURA_MOUSE	0.289885	0.894182
sp|P42932|TCPQ_MOUSE	-0.594706	0.769508
sp|P43247|MSH2_MOUSE	-0.427368	0.834625
sp|P43274|H14_MOUSE	0.153375	0.957617
sp|P43275|H11_MOUSE	0.458996	0.800259
sp|P43276|H15_MOUSE	-0.185543	0.96835
sp|P46096|SYT1_MOUSE	0.345641	0.834625
sp|P46414|CDN1B_MOUSE	0.0656168	0.988675
sp|P46471|PRS7_MOUSE	-0.870235	0.690788
sp|P46662|MERL_MOUSE	-0.254184	0.96835
sp|P46718|PDCD2_MOUSE	-0.456235	0.884232
sp|P46735|MYO1B_MOUSE	-0.774509	0.721077
sp|P46978|STT3A_MOUSE	-0.400374	0.802986
sp|P47740|AL3A2_MOUSE	-1.57949	0.280514
sp|P47753|CAZA1_MOUSE	-0.0991916	0.979232
sp|P47754|CAZA2_MOUSE	-0.232311	0.903012
sp|P47757|CAPZB_MOUSE	-0.215235	0.904469
sp|P47758|SRPRB_MOUSE	-0.503913	0.703162
sp|P47857|PFKAM_MOUSE	-0.249919	0.943715
sp|P47911|RL6_MOUSE	0.450353	0.802986
sp|P47915|RL29_MOUSE	1.676	0.407034
sp|P47934|CACP_MOUSE	0.228178	0.946589
sp|P47955|RLA1_MOUSE	-0.244808	0.971246
sp|P47962|RL5_MOUSE	0.556159	0.769508
sp|P47963|RL13_MOUSE	0.558358	0.769508
sp|P48024|EIF1_MOUSE;sp|Q9CXU9|EIF1B_MOUSE	0.0265829	0.995988
sp|P48193|41_MOUSE	1.32846	0.120406
sp|P48678|LMNA_MOUSE	-0.65714	0.845372
sp|P48722|HS74L_MOUSE	-0.900216	0.546005
sp|P48962|ADT1_MOUSE	0.0710913	0.979232
sp|P49117|NR2C2_MOUSE	0.122156	0.979232
sp|P49135|ERCC3_MOUSE	0.991854	0.669923
sp|P49586|PCY1A_MOUSE	-0.605085	0.950612
sp|P49718|MCM5_MOUSE	0.118275	0.979232
sp|P49962|SRP09_MOUSE	0.313174	0.91163
sp|P50096|IMDH1_MOUSE	-0.568037	0.863861
sp|P50171|DHB8_MOUSE	-0.616873	0.834625
sp|P50544|ACADV_MOUSE	0.0534258	0.990819
sp|P50580|PA2G4_MOUSE	-0.166887	0.943715
sp|P50586|TUB_MOUSE	0.152391	0.96835
sp|P51125|ICAL_MOUSE	0.147366	0.979232
sp|P51150|RAB7A_MOUSE	-0.14943	0.96835
sp|P51410|RL9_MOUSE	0.307249	0.894182
sp|P51432|PLCB3_MOUSE	-0.18077	0.905597
sp|P51660|DHB4_MOUSE	0.56218	0.802986
sp|P51859|HDGF_MOUSE	-0.318266	0.834625
sp|P51863|VA0D1_MOUSE	-0.0296975	0.993634
sp|P51881|ADT2_MOUSE	-0.260669	0.894182
sp|P51912|AAAT_MOUSE	-0.113719	0.98233
sp|P51954|NEK1_MOUSE	-0.814224	0.674634
sp|P52019|ERG1_MOUSE	-0.055226	0.988675
sp|P52293|IMA1_MOUSE	-0.135941	0.957617
sp|P52332|JAK1_MOUSE	0.294032	0.854784
sp|P52431|DPOD1_MOUSE	-0.0401402	0.98233
sp|P52432|RPAC1_MOUSE	-0.850017	0.422743
sp|P52479|UBP10_MOUSE	0.48299	0.769508
sp|P52480|KPYM_MOUSE	0.344773	0.856246
sp|P52651|RHOX5_MOUSE	-0.0535917	0.988675
sp|P52912|TIA1_MOUSE	-0.827719	0.769508
sp|P53026|RL10A_MOUSE	0.250784	0.936075
sp|P53395|ODB2_MOUSE	-0.282697	0.955555
sp|P53986|MOT1_MOUSE	0.629531	0.612705
sp|P53994|RAB2A_MOUSE;sp|P59279|RAB2B_MOUSE	0.366486	0.786768
sp|P54071|IDHP_MOUSE	0.244861	0.939911
sp|P54099|DPOG1_MOUSE	-0.393709	0.894182
sp|P54103|DNJC2_MOUSE	-0.41038	0.800259
sp|P54116|STOM_MOUSE	-0.140717	0.96835
sp|P54276|MSH6_MOUSE	-0.0700805	0.987488
sp|P54822|PUR8_MOUSE	0.179547	0.98233
sp|P54823|DDX6_MOUSE	0.0190171	0.990819
sp|P55096|ABCD3_MOUSE	-0.372261	0.791056
sp|P55194|3BP1_MOUSE	-0.0625628	0.979232
sp|P55937|GOGA3_MOUSE	0.33396	0.936872
sp|P56135|ATPK_MOUSE	-0.97183	0.658501
sp|P56183|RRP1_MOUSE	0.527507	0.834625
sp|P56480|ATPB_MOUSE	-0.036566	0.985466
sp|P56581|TDG_MOUSE	0.400032	0.841834
sp|P56671|MAZ_MOUSE	0.209392	0.979232
sp|P56959|FUS_MOUSE	0.819946	0.301839
sp|P56960|EXOSX_MOUSE	0.483165	0.772666
sp|P57722|PCBP3_MOUSE	0.998562	0.230547
sp|P57724|PCBP4_MOUSE	1.05094	0.665754
sp|P57746|VATD_MOUSE	0.0922196	0.96835
sp|P57776|EF1D_MOUSE	-1.01667	0.112114
sp|P57784|RU2A_MOUSE	-0.0392698	0.982815
sp|P57787|MOT4_MOUSE	0.404921	0.769508
sp|P58059|RT21_MOUSE	0.195417	0.941019
sp|P58064|RT06_MOUSE	1.23729	0.539661
sp|P58069|RASA2_MOUSE	-0.437521	0.897935
sp|P58137|ACOT8_MOUSE	-0.278553	0.834625
sp|P58252|EF2_MOUSE	0.10606	0.973655
sp|P58468|F207A_MOUSE	-0.124702	0.957617
sp|P58501|PAXB1_MOUSE	-0.0915152	0.976008
sp|P58774|TPM2_MOUSE;zz|Y-FGCZCont00333|;CON__Q3SX28	-0.635816	0.669923
sp|P58854|GCP3_MOUSE	-0.195256	0.908298
sp|P58871|TB182_MOUSE	0.13919	0.983146
sp|P59016|VP33B_MOUSE	0.227382	0.96835
sp|P59048|PDRG1_MOUSE	-0.581993	0.837669
sp|P59325|IF5_MOUSE	-1.30495	0.769508
sp|P59326|YTHD1_MOUSE	0.758371	0.704248
sp|P59328|WDHD1_MOUSE	-0.0677055	0.985466
sp|P59470|RPC2_MOUSE	-1.32032	0.140252
sp|P59708|SF3B6_MOUSE	-0.117795	0.96835
sp|P59764|DOCK4_MOUSE	-0.141678	0.96835
sp|P59999|ARPC4_MOUSE	-0.341039	0.957617
sp|P60122|RUVB1_MOUSE	-0.428191	0.772666
sp|P60229|EIF3E_MOUSE	0.641618	0.874931
sp|P60330|ESPL1_MOUSE	-0.0464315	0.990438
sp|P60335|PCBP1_MOUSE	1.68798	0.0568188
sp|P60469|LIPA3_MOUSE	0.519246	0.802986
sp|P60670|NPL4_MOUSE	-0.1915	0.96835
sp|P60762|MO4L1_MOUSE	0.109434	0.96835
sp|P60824|CIRBP_MOUSE	-0.761677	0.669923
sp|P60843|IF4A1_MOUSE	0.583858	0.664566
sp|P60867|RS20_MOUSE	0.902666	0.834625
sp|P61022|CHP1_MOUSE	-0.403425	0.769508
sp|P61161|ARP2_MOUSE	0.180911	0.96835
sp|P61164|ACTZ_MOUSE	-0.452681	0.769508
sp|P61222|ABCE1_MOUSE	0.592223	0.863861
sp|P61255|RL26_MOUSE	0.320318	0.863861
sp|P61358|RL27_MOUSE	-0.208881	0.897412
sp|P61514|RL37A_MOUSE	0.0496854	0.989661
sp|P61600|NAA20_MOUSE	-0.15701	0.96835
sp|P61620|S61A1_MOUSE	-0.173421	0.979232
sp|P61750|ARF4_MOUSE	-0.284444	0.90781
sp|P61804|DAD1_MOUSE	-1.19992	0.732496
sp|P61965|WDR5_MOUSE	0.423477	0.78132
sp|P61979|HNRPK_MOUSE	-0.0997218	0.979232
sp|P61982|1433G_MOUSE	-0.320605	0.831971
sp|P62075|TIM13_MOUSE	0.674689	0.468783
sp|P62082|RS7_MOUSE	0.19868	0.956536
sp|P62137|PP1A_MOUSE	-0.210085	0.899079
sp|P62141|PP1B_MOUSE	-0.0933989	0.96835
sp|P62196|PRS8_MOUSE	-0.199702	0.96835
sp|P62242|RS8_MOUSE	0.48704	0.769508
sp|P62245|RS15A_MOUSE	-0.0593112	0.979232
sp|P62259|1433E_MOUSE	-0.819682	0.514121
sp|P62264|RS14_MOUSE	0.357202	0.834625
sp|P62267|RS23_MOUSE	0.314524	0.772666
sp|P62270|RS18_MOUSE	1.54642	0.441829
sp|P62281|RS11_MOUSE	0.0610315	0.979232
sp|P62301|RS13_MOUSE	0.777006	0.546005
sp|P62305|RUXE_MOUSE	1.99482	0.0648952
sp|P62309|RUXG_MOUSE	2.19193	0.0792087
sp|P62311|LSM3_MOUSE	-1.13847	0.0969865
sp|P62313|LSM6_MOUSE	-1.33377	0.0948212
sp|P62315|SMD1_MOUSE	2.61823	0.0766277
sp|P62322|LSM5_MOUSE	-0.825905	0.612705
sp|P62482|KCAB2_MOUSE	-0.290361	0.957617
sp|P62484|ABI2_MOUSE	0.48313	0.911389
sp|P62488|RPB7_MOUSE	-0.782121	0.806594
sp|P62627|DLRB1_MOUSE	1.7822	0.303602
sp|P62631|EF1A2_MOUSE	0.150462	0.979232
sp|P62702|RS4X_MOUSE	0.348673	0.802986
sp|P62715|PP2AB_MOUSE	-0.356012	0.769508
sp|P62717|RL18A_MOUSE	1.60154	0.658501
sp|P62743|AP2S1_MOUSE	-0.345392	0.837198
sp|P62751|RL23A_MOUSE	-0.0234197	0.990438
sp|P62754|RS6_MOUSE	0.280371	0.863861
sp|P62806|H4_MOUSE	-0.4437	0.791728
sp|P62821|RAB1A_MOUSE;sp|P61027|RAB10_MOUSE;sp|Q9D1G1|RAB1B_MOUSE;sp|Q9DD03|RAB13_MOUSE;sp|P61028|RAB8B_MOUSE;sp|P55258|RAB8A_MOUSE;sp|Q8K386|RAB15_MOUSE	-0.612878	0.458529
sp|P62827|RAN_MOUSE	-0.678157	0.539661
sp|P62830|RL23_MOUSE	0.146723	0.953627
sp|P62843|RS15_MOUSE	0.641776	0.906916
sp|P62849|RS24_MOUSE	0.19166	0.936872
sp|P62852|RS25_MOUSE	0.891249	0.769508
sp|P62855|RS26_MOUSE	0.114891	0.96835
sp|P62858|RS28_MOUSE	1.47919	0.301839
sp|P62862|RS30_MOUSE	-0.589143	0.941322
sp|P62869|ELOB_MOUSE	-0.264764	0.879425
sp|P62878|RBX1_MOUSE	-0.221473	0.927452
sp|P62880|GBB2_MOUSE;sp|P29387|GBB4_MOUSE	-1.67356	0.690788
sp|P62889|RL30_MOUSE	0.376824	0.936492
sp|P62892|RL39_MOUSE	1.33241	0.834625
sp|P62897|CYC_MOUSE	0.278789	0.957617
sp|P62900|RL31_MOUSE	0.0438486	0.979701
sp|P62908|RS3_MOUSE	1.1041	0.814959
sp|P62911|RL32_MOUSE	1.05319	0.405114
sp|P62915|TF2B_MOUSE	-0.0958277	0.96835
sp|P62918|RL8_MOUSE	0.682621	0.627992
sp|P62960|YBOX1_MOUSE	0.10154	0.968708
sp|P62996|TRA2B_MOUSE	0.206444	0.96835
sp|P63001|RAC1_MOUSE	-0.426126	0.834625
sp|P63005|LIS1_MOUSE	0.073853	0.98233
sp|P63017|HSP7C_MOUSE	-0.27643	0.834625
sp|P63034|CYH2_MOUSE	-0.728848	0.834625
sp|P63037|DNJA1_MOUSE	0.016604	0.990819
sp|P63038|CH60_MOUSE	-0.0468427	0.985466
sp|P63073|IF4E_MOUSE	0.288092	0.843269
sp|P63085|MK01_MOUSE	0.0934048	0.979232
sp|P63087|PP1G_MOUSE	-0.517625	0.712621
sp|P63094|GNAS2_MOUSE;sp|Q6R0H7|GNAS1_MOUSE	-0.359053	0.841297
sp|P63101|1433Z_MOUSE	-0.529519	0.576447
sp|P63143|KCAB1_MOUSE	0.0682719	0.982815
sp|P63154|CRNL1_MOUSE	-0.389588	0.78132
sp|P63158|HMGB1_MOUSE	0.300016	0.936872
sp|P63168|DYL1_MOUSE	0.627895	0.704248
sp|P63242|IF5A1_MOUSE;sp|Q8BGY2|IF5A2_MOUSE	0.072959	0.985466
sp|P63260|ACTG_MOUSE;sp|P60710|ACTB_MOUSE	-0.528826	0.769508
sp|P63268|ACTH_MOUSE;sp|P68134|ACTS_MOUSE;sp|P68033|ACTC_MOUSE;sp|P62737|ACTA_MOUSE	-0.0965768	0.979232
sp|P63276|RS17_MOUSE	0.655733	0.905597
sp|P63321|RALA_MOUSE;sp|Q9JIW9|RALB_MOUSE	0.427714	0.77486
sp|P63323|RS12_MOUSE	1.75449	0.546005
sp|P63325|RS10_MOUSE	1.39254	0.769508
sp|P63330|PP2AA_MOUSE	-0.212091	0.946439
sp|P67778|PHB_MOUSE	-0.706683	0.468783
sp|P67871|CSK2B_MOUSE	-1.69314	0.695482
sp|P67984|RL22_MOUSE	0.143112	0.945213
sp|P68181|KAPCB_MOUSE	0.160368	0.96835
sp|P68254|1433T_MOUSE	-0.269061	0.905597
sp|P68369|TBA1A_MOUSE;sp|P05213|TBA1B_MOUSE;sp|P68373|TBA1C_MOUSE;sp|P05214|TBA3_MOUSE;sp|P68368|TBA4A_MOUSE	-0.0815023	0.979232
sp|P68372|TBB4B_MOUSE;sp|Q9D6F9|TBB4A_MOUSE	0.0566529	0.980456
sp|P68510|1433F_MOUSE	-0.655593	0.539661
sp|P70121|ZHX1_MOUSE	0.378375	0.943715
sp|P70122|SBDS_MOUSE	0.126176	0.979232
sp|P70168|IMB1_MOUSE	-0.275902	0.905597
sp|P70175|DLG3_MOUSE	-0.547079	0.957617
sp|P70182|PI51A_MOUSE	0.89853	0.513538
sp|P70218|M4K1_MOUSE	-0.276011	0.879425
sp|P70255|NFIC_MOUSE	-0.589589	0.876582
sp|P70266|F261_MOUSE;sp|Q6DTY7|F264_MOUSE;sp|P70265|F262_MOUSE	0.330031	0.953627
sp|P70279|SURF6_MOUSE	-1.10645	0.603819
sp|P70288|HDAC2_MOUSE	-0.860468	0.664566
sp|P70302|STIM1_MOUSE	1.97486	0.513538
sp|P70318|TIAR_MOUSE	-0.677613	0.769508
sp|P70340|SMAD1_MOUSE	0.0186353	0.990819
sp|P70362|UFD1_MOUSE	0.0432172	0.985466
sp|P70372|ELAV1_MOUSE	-0.548087	0.732496
sp|P70388|RAD50_MOUSE	-0.00128385	0.999145
sp|P70398|USP9X_MOUSE	-0.0332106	0.990451
sp|P70428|EXT2_MOUSE	0.0741375	0.989661
sp|P70429|EVL_MOUSE	0.820999	0.769508
sp|P70451|FER_MOUSE	2.03397	0.208217
sp|P70460|VASP_MOUSE	0.552165	0.78132
sp|P70698|PYRG1_MOUSE	-0.616884	0.664566
sp|P70700|RPA2_MOUSE	0.0198481	0.99362
sp|P80313|TCPH_MOUSE	-0.598988	0.769508
sp|P80314|TCPB_MOUSE	-0.551799	0.769508
sp|P80315|TCPD_MOUSE	-0.427324	0.834625
sp|P80316|TCPE_MOUSE	-0.557174	0.772666
sp|P80317|TCPZ_MOUSE	-0.660008	0.732496
sp|P80318|TCPG_MOUSE	-0.488916	0.769508
sp|P81122|IRS2_MOUSE	0.35394	0.769508
sp|P81269|ATF1_MOUSE	0.0591198	0.985466
sp|P83510|TNIK_MOUSE	-0.372264	0.782253
sp|P83741|WNK1_MOUSE	-0.378343	0.892978
sp|P83870|PHF5A_MOUSE	1.5442	0.768194
sp|P83882|RL36A_MOUSE	1.07406	0.695482
sp|P83887|TBG1_MOUSE	-0.0345681	0.985466
sp|P83940|ELOC_MOUSE	-0.270992	0.882179
sp|P84078|ARF1_MOUSE;sp|P61205|ARF3_MOUSE;sp|P84084|ARF5_MOUSE;sp|Q8BSL7|ARF2_MOUSE	-0.885408	0.603819
sp|P84089|ERH_MOUSE	-0.133794	0.96835
sp|P84091|AP2M1_MOUSE	0.154759	0.957617
sp|P84099|RL19_MOUSE	0.627752	0.752968
sp|P84104|SRSF3_MOUSE	-1.05646	0.156087
sp|P84244|H33_MOUSE;sp|P84228|H32_MOUSE;sp|P68433|H31_MOUSE;sp|P02301|H3C_MOUSE	-0.199987	0.957617
sp|P97304|RPAC2_MOUSE	-1.65946	0.153443
sp|P97311|MCM6_MOUSE	-0.14956	0.98233
sp|P97351|RS3A_MOUSE	0.285809	0.88745
sp|P97358|TAF1B_MOUSE	-0.945167	0.140947
sp|P97366|EVI5_MOUSE	0.0973933	0.979232
sp|P97376|FRG1_MOUSE	-0.202266	0.905597
sp|P97377|CDK2_MOUSE	0.157493	0.96976
sp|P97379|G3BP2_MOUSE	1.00421	0.259772
sp|P97386|DNLI3_MOUSE	-0.455893	0.768194
sp|P97393|RHG05_MOUSE	-0.102339	0.979232
sp|P97427|DPYL1_MOUSE	-0.00805373	0.995988
sp|P97433|ARG28_MOUSE	-0.154922	0.979232
sp|P97450|ATP5J_MOUSE	-0.128502	0.974941
sp|P97452|BOP1_MOUSE	0.00241344	0.998416
sp|P97454|SMAD5_MOUSE	0.0633079	0.985466
sp|P97461|RS5_MOUSE	1.727	0.539661
sp|P97473|TRBP2_MOUSE	-0.393041	0.794597
sp|P97496|SMRC1_MOUSE	0.145039	0.959003
sp|P97742|CPT1A_MOUSE	-0.103369	0.96835
sp|P97760|RPB3_MOUSE	-0.218483	0.930148
sp|P97770|THUM3_MOUSE	0.393498	0.834907
sp|P97789|XRN1_MOUSE	-0.519097	0.714193
sp|P97801|SMN_MOUSE	0.635485	0.791563
sp|P97820|M4K4_MOUSE	-0.0785986	0.979232
sp|P97855|G3BP1_MOUSE	0.652446	0.655356
sp|P97863|NFIB_MOUSE	-0.561746	0.769508
sp|P97868|RBBP6_MOUSE	0.528063	0.882179
sp|P97927|LAMA4_MOUSE	0.0863982	0.979232
sp|P98203|ARVC_MOUSE	0.020214	0.990438
sp|P99024|TBB5_MOUSE	-0.160007	0.96835
sp|P99027|RLA2_MOUSE	0.301636	0.863861
sp|Q00547|HMMR_MOUSE	-0.373673	0.768194
sp|Q00899|TYY1_MOUSE	0.160011	0.96835
sp|Q00PI9|HNRL2_MOUSE	1.36677	0.27699
sp|Q01147|CREB1_MOUSE	0.065707	0.985466
sp|Q01237|HMDH_MOUSE	0.125101	0.979232
sp|Q01320|TOP2A_MOUSE	-0.903185	0.636577
sp|Q01730|RSU1_MOUSE	0.269021	0.943715
sp|Q01853|TERA_MOUSE	-0.179749	0.96835
sp|Q02257|PLAK_MOUSE	-0.667325	0.89059
sp|Q03141|MARK3_MOUSE	0.168705	0.96835
sp|Q03173|ENAH_MOUSE	-0.261833	0.957617
sp|Q03265|ATPA_MOUSE	-0.0964583	0.979232
sp|Q03958|PFD6_MOUSE	-0.597726	0.627992
sp|Q03963|E2AK2_MOUSE	-0.235541	0.884232
sp|Q04692|SMRCD_MOUSE	0.361411	0.96835
sp|Q04750|TOP1_MOUSE	-0.491309	0.750935
sp|Q04841|3MG_MOUSE	0.15764	0.957617
sp|Q05512|MARK2_MOUSE	0.238955	0.845372
sp|Q05915|GCH1_MOUSE	0.0362395	0.990438
sp|Q05920|PYC_MOUSE	-0.657993	0.831053
sp|Q05D44|IF2P_MOUSE	-0.475053	0.658501
sp|Q06180|PTN2_MOUSE	0.158006	0.96835
sp|Q06185|ATP5I_MOUSE	-1.51454	0.471586
sp|Q07417|ACADS_MOUSE	0.495896	0.834625
sp|Q07646|MEST_MOUSE	0.549817	0.576447
sp|Q07797|LG3BP_MOUSE	-0.978122	0.690788
sp|Q07832|PLK1_MOUSE	-0.956533	0.244662
sp|Q08288|LYAR_MOUSE	0.122874	0.976005
sp|Q08369|GATA4_MOUSE	-0.263777	0.96835
sp|Q08639|TFDP1_MOUSE	0.0246655	0.990438
sp|Q08943|SSRP1_MOUSE	-1.0991	0.640036
sp|Q09XV5|CHD8_MOUSE	-0.360525	0.769508
sp|Q0GNC1|INF2_MOUSE	-0.449477	0.782253
sp|Q0P678|ZCH18_MOUSE	0.0721796	0.983932
sp|Q0VBL3|RBM15_MOUSE	0.925623	0.391943
sp|Q0VGU4|VGF_MOUSE	0.856376	0.386817
sp|Q0VGY8|TANC1_MOUSE	-0.237681	0.921582
sp|Q149F1|RUSD2_MOUSE	0.0698903	0.983146
sp|Q14AI6|RUSD3_MOUSE	-0.368556	0.915353
sp|Q14AX6|CDK12_MOUSE	-0.284862	0.96835
sp|Q14C51|PTCD3_MOUSE	0.342742	0.802986
sp|Q1HFZ0|NSUN2_MOUSE	0.580203	0.546005
sp|Q2TPA8|HSDL2_MOUSE	-0.0726481	0.979232
sp|Q3TAS6|EMC10_MOUSE	-0.357492	0.800259
sp|Q3TC46|PATL1_MOUSE	-0.987472	0.603819
sp|Q3TCH7|CUL4A_MOUSE	-0.244296	0.863861
sp|Q3TDD9|PPR21_MOUSE	-0.139648	0.979232
sp|Q3TDQ1|STT3B_MOUSE	-0.591854	0.769508
sp|Q3TEA8|HP1B3_MOUSE	-0.212268	0.936872
sp|Q3TFK5|GPTC4_MOUSE	0.141784	0.96835
sp|Q3THE2|ML12B_MOUSE;sp|Q9CQ19|MYL9_MOUSE	-0.426349	0.914792
sp|Q3THG9|AASD1_MOUSE	-0.614806	0.946439
sp|Q3THK3|T2FA_MOUSE	-0.216387	0.879425
sp|Q3THW5|H2AV_MOUSE;sp|P0C0S6|H2AZ_MOUSE	-0.157971	0.96835
sp|Q3TIU4|PDE12_MOUSE	1.57521	0.674634
sp|Q3TIV5|ZC3HF_MOUSE	-0.545369	0.546005
sp|Q3TIX9|SNUT2_MOUSE	-0.418426	0.768194
sp|Q3TJZ6|FA98A_MOUSE	0.0612517	0.979232
sp|Q3TKR3|NAL4C_MOUSE	0.0660001	0.979232
sp|Q3TKT4|SMCA4_MOUSE	-0.692394	0.627992
sp|Q3TKY6|CWC27_MOUSE	0.676419	0.769508
sp|Q3TL26|TFB2M_MOUSE	0.389253	0.936872
sp|Q3TLD5|RMP_MOUSE	-0.466806	0.769508
sp|Q3TLH4|PRC2C_MOUSE	0.265526	0.953627
sp|Q3TN34|MILK2_MOUSE	0.135124	0.979232
sp|Q3TPX4|EXOC5_MOUSE	-0.0450708	0.985466
sp|Q3TSG4|ALKB5_MOUSE	0.622164	0.690788
sp|Q3TUH1|TAM41_MOUSE	0.357268	0.863861
sp|Q3TUU5|TEX30_MOUSE	-0.318829	0.86079
sp|Q3TVI4|HEXI2_MOUSE	0.816279	0.324943
sp|Q3TVI8|PBIP1_MOUSE	-0.668151	0.728264
sp|Q3TWW8|SRSF6_MOUSE	1.54391	0.131941
sp|Q3TX08|TRM1_MOUSE	0.0933516	0.979232
sp|Q3TXT3|SOSSC_MOUSE	0.16347	0.96835
sp|Q3TZ89|SC31B_MOUSE	0.311715	0.905597
sp|Q3TZX3|S2533_MOUSE	-0.098741	0.971246
sp|Q3TZX8|NOL9_MOUSE	-0.573563	0.863861
sp|Q3TZZ7|ESYT2_MOUSE	0.778691	0.432152
sp|Q3U0V1|FUBP2_MOUSE	0.356835	0.772666
sp|Q3U186|SYRM_MOUSE	-0.444365	0.834625
sp|Q3U1C6|TATD3_MOUSE	-0.77167	0.834625
sp|Q3U1J4|DDB1_MOUSE	-0.456007	0.636785
sp|Q3U2K0|F193B_MOUSE	-0.164328	0.957617
sp|Q3U2U7|MET17_MOUSE	0.0423774	0.990819
sp|Q3U308|CTU2_MOUSE	0.251885	0.943715
sp|Q3U319|BRE1B_MOUSE	0.251611	0.96835
sp|Q3U6U5|GTPB6_MOUSE	-0.68265	0.690788
sp|Q3U7R1|ESYT1_MOUSE	0.907292	0.576447
sp|Q3U9G9|LBR_MOUSE	-0.329069	0.897935
sp|Q3UA06|PCH2_MOUSE	-0.345726	0.944438
sp|Q3UCQ1|FOXK2_MOUSE	-0.0529569	0.979232
sp|Q3UE17|MEX3D_MOUSE	0.0839409	0.979232
sp|Q3UEB3|PUF60_MOUSE	0.0736916	0.979232
sp|Q3UFB2|BCD1_MOUSE	-0.115075	0.976005
sp|Q3UFM5|NOM1_MOUSE	-0.116181	0.979232
sp|Q3UFS4|GPT11_MOUSE	0.405687	0.834625
sp|Q3UFY8|TM10C_MOUSE	-0.352654	0.800259
sp|Q3UGC7|EI3JA_MOUSE;sp|Q66JS6|EI3JB_MOUSE	1.5033	0.769508
sp|Q3UGS4|MCRI1_MOUSE	0.270423	0.926299
sp|Q3UH60|DIP2B_MOUSE	-0.061749	0.985466
sp|Q3UHB1|NT5D3_MOUSE	0.730621	0.660101
sp|Q3UHC0|TNR6C_MOUSE	0.367989	0.802986
sp|Q3UHC7|DAB2P_MOUSE	0.253052	0.936075
sp|Q3UHD9|AGAP2_MOUSE	-0.536093	0.688446
sp|Q3UHJ0|AAK1_MOUSE	0.358561	0.834625
sp|Q3UHK8|TNR6A_MOUSE	0.122282	0.979232
sp|Q3UHU5|MTCL1_MOUSE	0.439746	0.769508
sp|Q3UHX2|HAP28_MOUSE	0.502066	0.905597
sp|Q3UHX9|CI114_MOUSE	0.33541	0.882179
sp|Q3UIR3|DTX3L_MOUSE	0.433005	0.820431
sp|Q3UJB9|EDC4_MOUSE	-0.5912	0.769508
sp|Q3UJD6|UBP19_MOUSE	-0.0902169	0.979232
sp|Q3UJK4|GTPB2_MOUSE	-0.41774	0.828026
sp|Q3UKJ7|SMU1_MOUSE	-0.342428	0.769508
sp|Q3UL36|ARGL1_MOUSE	1.10781	0.769508
sp|Q3ULD5|MCCB_MOUSE	-0.682343	0.854784
sp|Q3ULM0|CC106_MOUSE	0.068058	0.990819
sp|Q3ULW8|PARP3_MOUSE	-0.0769813	0.979232
sp|Q3UM18|LSG1_MOUSE	-0.122045	0.96835
sp|Q3UMC0|AFG2H_MOUSE	-0.0292848	0.985466
sp|Q3UMU9|HDGR2_MOUSE	0.221893	0.957644
sp|Q3UMY5|EMAL4_MOUSE	-0.53688	0.734023
sp|Q3UPF5|ZCCHV_MOUSE	-1.379	0.0597628
sp|Q3UPH7|ARH40_MOUSE	-0.375474	0.756275
sp|Q3UQ28|PXDN_MOUSE	-0.623041	0.727252
sp|Q3UQ44|IQGA2_MOUSE	0.16188	0.96835
sp|Q3URQ0|TEX10_MOUSE	-0.0378044	0.985466
sp|Q3URQ7|MTHSD_MOUSE	-0.00927374	0.995988
sp|Q3URU2|PEG3_MOUSE	0.263352	0.943715
sp|Q3USH5|SFSWA_MOUSE	1.00259	0.468783
sp|Q3UU96|MRCKA_MOUSE	0.0787155	0.979232
sp|Q3UUQ7|PGAP1_MOUSE	-0.585075	0.739414
sp|Q3UVG3|F91A1_MOUSE	-0.529508	0.784289
sp|Q3UVL4|VPS51_MOUSE	-0.91421	0.834625
sp|Q3UYV9|NCBP1_MOUSE	0.0527419	0.979232
sp|Q3V009|TMED1_MOUSE	0.0738805	0.979232
sp|Q3V0G7|GARL3_MOUSE	-0.170166	0.964785
sp|Q3V188|ENDOU_MOUSE	0.606334	0.957617
sp|Q3V1V3|ESF1_MOUSE	0.158896	0.979232
sp|Q3V2Q8|N42L1_MOUSE	-0.382471	0.964737
sp|Q3V300|KIF22_MOUSE	-0.137104	0.957617
sp|Q3V3R1|C1TM_MOUSE	-1.54814	0.0642386
sp|Q3V3V9|CARL2_MOUSE	-0.0372449	0.983146
sp|Q45KJ6|LN28B_MOUSE	0.465065	0.834625
sp|Q497V5|SRBD1_MOUSE	-0.501812	0.769508
sp|Q4FZF3|DDX49_MOUSE	0.00135335	0.998416
sp|Q4JIM5|ABL2_MOUSE	0.0136653	0.995988
sp|Q4PJX1|ODR4_MOUSE	0.12158	0.971246
sp|Q4QQM4|P5I11_MOUSE	1.0848	0.690788
sp|Q4U2R1|HERC2_MOUSE	-0.543015	0.830195
sp|Q4VA36|CCD84_MOUSE	-0.413975	0.905597
sp|Q4VA53|PDS5B_MOUSE	-0.285676	0.84018
sp|Q4VAA2|CDV3_MOUSE	0.438344	0.897935
sp|Q4VBE8|WDR18_MOUSE	-0.835169	0.522643
sp|Q4VBF2|R3HD4_MOUSE	-0.690638	0.769508
sp|Q4VGL6|RC3H1_MOUSE	-0.318742	0.834625
sp|Q501J6|DDX17_MOUSE	0.118888	0.957644
sp|Q505D7|OPA3_MOUSE	1.09039	0.402295
sp|Q505F5|LRC47_MOUSE	-0.323343	0.90781
sp|Q52KI8|SRRM1_MOUSE	0.378731	0.823319
sp|Q569Z5|DDX46_MOUSE	0.524795	0.769508
sp|Q569Z6|TR150_MOUSE	2.14665	0.38022
sp|Q56A08|GPKOW_MOUSE	0.41566	0.72519
sp|Q5DTM8|BRE1A_MOUSE	0.0353831	0.992144
sp|Q5DW34|EHMT1_MOUSE	-0.342665	0.831971
sp|Q5EG47|AAPK1_MOUSE;sp|Q8BRK8|AAPK2_MOUSE	0.659845	0.895312
sp|Q5F2E7|NUFP2_MOUSE	0.642622	0.582243
sp|Q5F2E8|TAOK1_MOUSE	-0.156055	0.975212
sp|Q5H8C4|VP13A_MOUSE	-0.00183516	0.999145
sp|Q5HZJ0|RNC_MOUSE	-0.257189	0.957617
sp|Q5IRJ6|ZNT9_MOUSE	0.593532	0.905597
sp|Q5NC05|TTF2_MOUSE	0.00335698	0.996588
sp|Q5NCR9|NSRP1_MOUSE	1.18295	0.769508
sp|Q5ND52|MRM3_MOUSE	0.635944	0.834625
sp|Q5RJ54|ZSC26_MOUSE	-0.342097	0.882179
sp|Q5RJH6|SMG7_MOUSE	0.646017	0.834625
sp|Q5RJI5|BRSK1_MOUSE	-0.175718	0.936492
sp|Q5SFM8|RBM27_MOUSE	0.110519	0.96835
sp|Q5SQX6|CYFP2_MOUSE	0.0386219	0.987488
sp|Q5SS00|ZDBF2_MOUSE	-0.287578	0.96835
sp|Q5SS80|DHR13_MOUSE	1.1054	0.772666
sp|Q5SSI6|UTP18_MOUSE	0.0239766	0.985466
sp|Q5SSK3|TEFM_MOUSE	-0.984509	0.391943
sp|Q5SSL4|ABR_MOUSE	-0.370847	0.945213
sp|Q5SSW2|PSME4_MOUSE	0.195238	0.957617
sp|Q5SU73|COIL_MOUSE	-0.00475806	0.996692
sp|Q5SUQ9|CTC1_MOUSE	-0.109092	0.979232
sp|Q5SWD9|TSR1_MOUSE	-0.0783345	0.979232
sp|Q5SWP3|NACAD_MOUSE	-0.713224	0.539661
sp|Q5SWU9|ACACA_MOUSE	-0.542757	0.891747
sp|Q5U3K5|RABL6_MOUSE	-0.278375	0.8798
sp|Q5U458|DJC11_MOUSE	-0.680785	0.674634
sp|Q5U4C1|GASP1_MOUSE	0.269209	0.96835
sp|Q5XFZ0|CR021_MOUSE	0.150635	0.979232
sp|Q5XG71|UTP20_MOUSE	-0.124044	0.96835
sp|Q5XJY4|PARL_MOUSE	0.219081	0.892949
sp|Q5XJY5|COPD_MOUSE	0.172328	0.957617
sp|Q60520|SIN3A_MOUSE	-0.901631	0.373807
sp|Q60575|KIF1B_MOUSE	-0.421931	0.831971
sp|Q60596|XRCC1_MOUSE	-0.292061	0.834625
sp|Q60597|ODO1_MOUSE	0.158239	0.983146
sp|Q60598|SRC8_MOUSE	0.248855	0.96835
sp|Q60605|MYL6_MOUSE	-0.685294	0.803334
sp|Q60610|TIAM1_MOUSE	-1.36115	0.752968
sp|Q60631|GRB2_MOUSE	-0.517079	0.957617
sp|Q60649|CLPB_MOUSE	0.0698174	0.979232
sp|Q60668|HNRPD_MOUSE	-0.0413945	0.982041
sp|Q60710|SAMH1_MOUSE	-0.379259	0.769508
sp|Q60714|S27A1_MOUSE	-0.179562	0.946439
sp|Q60715|P4HA1_MOUSE	-0.947342	0.551512
sp|Q60716|P4HA2_MOUSE	0.0122759	0.995988
sp|Q60722|ITF2_MOUSE	-0.182968	0.96835
sp|Q60737|CSK21_MOUSE	-0.166411	0.957617
sp|Q60739|BAG1_MOUSE	-0.941274	0.834625
sp|Q60749|KHDR1_MOUSE	0.333708	0.872366
sp|Q60809|CNOT7_MOUSE	1.64936	0.546005
sp|Q60817|NACA_MOUSE;sp|P70670|NACAM_MOUSE	-0.20394	0.96835
sp|Q60848|HELLS_MOUSE	-0.29848	0.834625
sp|Q60862|ORC2_MOUSE	-0.711792	0.565489
sp|Q60864|STIP1_MOUSE	-0.571014	0.89059
sp|Q60865|CAPR1_MOUSE	0.655362	0.712621
sp|Q60875|ARHG2_MOUSE	0.156563	0.953627
sp|Q60899|ELAV2_MOUSE	-0.103549	0.96835
sp|Q60900|ELAV3_MOUSE	-0.140552	0.96835
sp|Q60902|EP15R_MOUSE	-0.494834	0.834625
sp|Q60930|VDAC2_MOUSE	-0.367954	0.837198
sp|Q60931|VDAC3_MOUSE	0.206388	0.96835
sp|Q60932|VDAC1_MOUSE	-0.446188	0.854784
sp|Q60960|IMA5_MOUSE	-0.732547	0.38022
sp|Q60972|RBBP4_MOUSE	-0.796552	0.674634
sp|Q60973|RBBP7_MOUSE	-0.225838	0.917984
sp|Q61001|LAMA5_MOUSE	-0.872163	0.769508
sp|Q61024|ASNS_MOUSE	-0.737103	0.878916
sp|Q61029|LAP2B_MOUSE	-0.112609	0.96835
sp|Q61033|LAP2A_MOUSE	-0.346484	0.957617
sp|Q61035|SYHC_MOUSE;zz|Y-FGCZCont00077|	0.108304	0.979232
sp|Q61039|HAND2_MOUSE	0.991052	0.834625
sp|Q61043|NIN_MOUSE	-0.775053	0.546005
sp|Q61048|WBP4_MOUSE	0.296394	0.834625
sp|Q61069|USF1_MOUSE;sp|Q64705|USF2_MOUSE	0.0655811	0.985466
sp|Q61103|REQU_MOUSE	-0.242085	0.946589
sp|Q61136|PRP4B_MOUSE	-0.60981	0.655356
sp|Q61142|SPIN1_MOUSE	-0.135318	0.979232
sp|Q61166|MARE1_MOUSE	0.266163	0.96835
sp|Q61171|PRDX2_MOUSE	-0.455761	0.936872
sp|Q61183|PAPOA_MOUSE	-0.677976	0.892253
sp|Q61187|TS101_MOUSE	-0.0212603	0.992144
sp|Q61191|HCFC1_MOUSE	-0.169494	0.964737
sp|Q61194|P3C2A_MOUSE	-0.0788244	0.979337
sp|Q61210|ARHG1_MOUSE	0.649912	0.949797
sp|Q61211|EIF2D_MOUSE	0.207897	0.926299
sp|Q61216|MRE11_MOUSE	-0.383418	0.878916
sp|Q61292|LAMB2_MOUSE	0.279568	0.96835
sp|Q61316|HSP74_MOUSE	-0.168471	0.953627
sp|Q61335|BAP31_MOUSE	-0.329626	0.957617
sp|Q61398|PCOC1_MOUSE	-0.656849	0.875477
sp|Q61464|ZN638_MOUSE	-0.318762	0.926299
sp|Q61466|SMRD1_MOUSE	-0.676802	0.539661
sp|Q61495|DSG1A_MOUSE;sp|Q7TSF1|DSG1B_MOUSE;sp|Q7TSF0|DSG1C_MOUSE	0.194777	0.979232
sp|Q61510|TRI25_MOUSE	-0.428099	0.800259
sp|Q61543|GSLG1_MOUSE	0.0381152	0.985466
sp|Q61545|EWS_MOUSE	0.979753	0.12465
sp|Q61550|RAD21_MOUSE	-0.101618	0.979232
sp|Q61578|ADRO_MOUSE	0.869522	0.772666
sp|Q61584|FXR1_MOUSE	0.470952	0.802278
sp|Q61586|GPAT1_MOUSE	-0.409836	0.8798
sp|Q61595|KTN1_MOUSE	-0.93487	0.36593
sp|Q61624|ZN148_MOUSE	0.110328	0.983146
sp|Q61655|DD19A_MOUSE	0.995387	0.603819
sp|Q61656|DDX5_MOUSE	0.298521	0.834625
sp|Q61699|HS105_MOUSE	-0.307949	0.953627
sp|Q61701|ELAV4_MOUSE	0.359055	0.772666
sp|Q61702|ITIH1_MOUSE	0.820671	0.763055
sp|Q61712|DNJC1_MOUSE	-0.332755	0.905597
sp|Q61733|RT31_MOUSE	0.683991	0.800259
sp|Q61749|EI2BD_MOUSE	-1.04657	0.117151
sp|Q61753|SERA_MOUSE	-0.118699	0.979232
sp|Q61768|KINH_MOUSE	0.212089	0.979232
sp|Q61823|PDCD4_MOUSE	1.43894	0.133794
sp|Q61879|MYH10_MOUSE	-1.2408	0.769508
sp|Q61881|MCM7_MOUSE	0.233848	0.979232
sp|Q61937|NPM_MOUSE	0.198315	0.946439
sp|Q61990|PCBP2_MOUSE	1.06428	0.174009
sp|Q62018|CTR9_MOUSE	-0.181931	0.979232
sp|Q62066|PHX2A_MOUSE	-0.340925	0.894182
sp|Q62095|DDX3Y_MOUSE	-0.0496606	0.985466
sp|Q62167|DDX3X_MOUSE;sp|P16381|DDX3L_MOUSE	0.530068	0.655356
sp|Q62176|RBM38_MOUSE;sp|D3Z4I3|RBM24_MOUSE	1.49373	0.313317
sp|Q62186|SSRD_MOUSE	-0.0305519	0.990819
sp|Q62187|TTF1_MOUSE	-1.33614	0.769508
sp|Q62188|DPYL3_MOUSE	0.0362366	0.990438
sp|Q62191|RO52_MOUSE	-0.358289	0.908298
sp|Q62193|RFA2_MOUSE	0.538522	0.769508
sp|Q62203|SF3A2_MOUSE	0.493563	0.894182
sp|Q62261|SPTB2_MOUSE	0.0353953	0.985466
sp|Q62276|MED22_MOUSE	0.256947	0.905597
sp|Q62280|SSXT_MOUSE	-0.817136	0.546005
sp|Q62318|TIF1B_MOUSE	-0.0499936	0.979232
sp|Q62348|TSN_MOUSE	0.725425	0.468783
sp|Q62351|TFR1_MOUSE	0.651455	0.834625
sp|Q62377|U2AFM_MOUSE	0.342119	0.957617
sp|Q62432|SMAD2_MOUSE	-0.215923	0.946439
sp|Q62446|FKBP3_MOUSE	0.312923	0.834625
sp|Q62448|IF4G2_MOUSE	0.420251	0.945213
sp|Q62465|VAT1_MOUSE	-0.0372731	0.991224
sp|Q63844|MK03_MOUSE	-0.724931	0.546005
sp|Q63918|CAVN2_MOUSE	-0.810161	0.546005
sp|Q64012|RALY_MOUSE	-0.229423	0.96835
sp|Q640N1|AEBP1_MOUSE	-0.494751	0.957617
sp|Q640N3|RHG30_MOUSE	0.820403	0.769508
sp|Q64152|BTF3_MOUSE	0.0534632	0.983146
sp|Q641P0|ARP3B_MOUSE	0.853265	0.834907
sp|Q64213|SF01_MOUSE	0.810701	0.321855
sp|Q64267|XPA_MOUSE	-0.158948	0.971246
sp|Q64282|IFIT1_MOUSE	-0.410931	0.958869
sp|Q64310|SURF4_MOUSE	0.186927	0.959595
sp|Q64332|SYN2_MOUSE	-0.0241766	0.990819
sp|Q64337|SQSTM_MOUSE	-0.138926	0.96835
sp|Q64378|FKBP5_MOUSE	-0.0294102	0.990819
sp|Q64511|TOP2B_MOUSE	-1.47796	0.458529
sp|Q64700|RBL2_MOUSE	0.00952982	0.995988
sp|Q64737|PUR2_MOUSE	-0.135368	0.979232
sp|Q66GT5|PTPM1_MOUSE	0.293944	0.936492
sp|Q66JZ4|TCAIM_MOUSE	0.503641	0.834625
sp|Q68ED3|PAPD5_MOUSE	0.0863002	0.979232
sp|Q68FD5|CLH1_MOUSE	-0.220265	0.944438
sp|Q68FE9|TSH2_MOUSE	0.790602	0.795697
sp|Q68FF6|GIT1_MOUSE	-0.764314	0.792059
sp|Q68FF7|SLAI1_MOUSE	1.14352	0.772666
sp|Q68FG3|SPT2_MOUSE	-0.17108	0.96835
sp|Q68FL6|SYMC_MOUSE	-1.06862	0.197172
sp|Q69ZA1|CDK13_MOUSE	0.7085	0.716256
sp|Q69ZC8|GPAM1_MOUSE	0.167005	0.96835
sp|Q69ZK6|JHD2C_MOUSE	-0.343758	0.834625
sp|Q69ZQ2|ISY1_MOUSE	0.026386	0.990819
sp|Q69ZS7|HBS1L_MOUSE	-0.116455	0.96835
sp|Q69ZU6|THS7A_MOUSE	-1.35473	0.752968
sp|Q69ZX6|MOR2A_MOUSE	-0.345536	0.820372
sp|Q6A026|PDS5A_MOUSE	-0.146752	0.96835
sp|Q6A065|CE170_MOUSE	-0.107724	0.96835
sp|Q6A068|CDC5L_MOUSE	-0.294379	0.863861
sp|Q6A098|SBP2L_MOUSE	0.648895	0.834907
sp|Q6A0A2|LAR4B_MOUSE	0.684282	0.882179
sp|Q6A0A9|F120A_MOUSE	0.685784	0.514121
sp|Q6A0D4|RFTN1_MOUSE	0.154049	0.943715
sp|Q6A4J8|UBP7_MOUSE	-0.147152	0.976565
sp|Q6DFV1|CNDG2_MOUSE	-1.05182	0.714193
sp|Q6DFV3|RHG21_MOUSE	0.381964	0.957617
sp|Q6DFV7|NCOA7_MOUSE	0.219418	0.957644
sp|Q6DFW4|NOP58_MOUSE	-0.281024	0.957617
sp|Q6DIB4|NOL4L_MOUSE	-1.2245	0.0948212
sp|Q6DID3|SCAF8_MOUSE	0.798556	0.411089
sp|Q6DID5|PWP3A_MOUSE	0.45864	0.894182
sp|Q6DVA0|LEMD2_MOUSE	-1.5864	0.539661
sp|Q6DYE8|ENPP3_MOUSE	-1.34836	0.422583
sp|Q6GQT9|NOMO1_MOUSE	0.193207	0.90781
sp|Q6GYP7|RGPA1_MOUSE	-0.501959	0.920156
sp|Q6IQX8|ZN219_MOUSE	0.147816	0.944438
sp|Q6IRU2|TPM4_MOUSE	-1.00585	0.550802
sp|Q6KAR6|EXOC3_MOUSE	-0.929697	0.648194
sp|Q6NS46|RRP5_MOUSE	0.199575	0.979232
sp|Q6NSQ7|LTV1_MOUSE	0.198937	0.957617
sp|Q6NV83|SR140_MOUSE	-0.161265	0.96835
sp|Q6NVF4|HELB_MOUSE	0.327386	0.859625
sp|Q6NVF9|CPSF6_MOUSE	2.03385	0.0648952
sp|Q6NWV3|IF122_MOUSE	0.882581	0.769508
sp|Q6NWW9|FND3B_MOUSE	-0.202812	0.961031
sp|Q6NXJ0|WWC2_MOUSE	-2.28048	0.732496
sp|Q6NXW6|RAD17_MOUSE	0.485509	0.837007
sp|Q6NXY1|TBC31_MOUSE	0.134457	0.96835
sp|Q6NZB0|DNJC8_MOUSE	0.0545046	0.98233
sp|Q6NZF1|ZC11A_MOUSE	-0.240178	0.936872
sp|Q6NZJ6|IF4G1_MOUSE	0.514621	0.831053
sp|Q6NZL0|SOGA3_MOUSE	0.0932065	0.96835
sp|Q6NZN0|RBM26_MOUSE	0.108648	0.96835
sp|Q6P1F6|2ABA_MOUSE	-0.151534	0.957617
sp|Q6P1H6|ANKL2_MOUSE	-0.0725983	0.979232
sp|Q6P2L6|NSD3_MOUSE	-2.08097	0.0969865
sp|Q6P3B9|RBFA_MOUSE	-0.481072	0.894182
sp|Q6P3D0|NUD16_MOUSE	0.325957	0.946589
sp|Q6P3Z3|THAP4_MOUSE	-0.0546972	0.983146
sp|Q6P4S8|INT1_MOUSE	0.144642	0.975212
sp|Q6P4T2|U520_MOUSE	-0.424679	0.769508
sp|Q6P542|ABCF1_MOUSE	-0.0885962	0.96835
sp|Q6P549|SHIP2_MOUSE	0.167214	0.979232
sp|Q6P5B0|RRP12_MOUSE	0.271927	0.882179
sp|Q6P5D3|DHX57_MOUSE	0.866742	0.769508
sp|Q6P5D8|SMHD1_MOUSE	0.18156	0.957617
sp|Q6P5H6|FRMD5_MOUSE	-0.655088	0.769508
sp|Q6P6J4|ALKB2_MOUSE	-0.0940704	0.979232
sp|Q6P7W5|SEN2_MOUSE	-0.199833	0.975212
sp|Q6P8I4|PCNP_MOUSE	0.650246	0.769508
sp|Q6P9P6|KIF11_MOUSE	0.205733	0.968708
sp|Q6P9Q4|FHOD1_MOUSE	-0.789829	0.331674
sp|Q6P9R1|DDX51_MOUSE	-0.166273	0.979232
sp|Q6P9R4|ARHGI_MOUSE	0.192417	0.953627
sp|Q6PAC3|DCA13_MOUSE	0.540159	0.8798
sp|Q6PAJ1|BCR_MOUSE	0.428684	0.752968
sp|Q6PAL7|AHDC1_MOUSE	-0.492352	0.834625
sp|Q6PAM1|TXLNA_MOUSE	-0.35394	0.814959
sp|Q6PAQ4|REXO4_MOUSE	0.543196	0.772666
sp|Q6PAR5|GAPD1_MOUSE	0.178448	0.979232
sp|Q6PB93|GALT2_MOUSE	0.01042	0.995988
sp|Q6PB97|FXL19_MOUSE	0.125957	0.96835
sp|Q6PCL9|PAPOG_MOUSE	-0.7846	0.627992
sp|Q6PCM1|KDM3A_MOUSE	0.464662	0.96835
sp|Q6PCM2|INT6_MOUSE	-0.677308	0.782253
sp|Q6PCN7|HLTF_MOUSE	-0.499413	0.732496
sp|Q6PCQ0|IQCE_MOUSE	-0.125536	0.957617
sp|Q6PD03|2A5A_MOUSE	-0.355111	0.892253
sp|Q6PD26|PIGS_MOUSE	-1.17453	0.546005
sp|Q6PDG5|SMRC2_MOUSE	-0.147885	0.957617
sp|Q6PDH0|PHLB1_MOUSE	-0.67509	0.779524
sp|Q6PDL0|DC1L2_MOUSE	-0.123035	0.979232
sp|Q6PDM2|SRSF1_MOUSE	1.17519	0.230547
sp|Q6PDQ2|CHD4_MOUSE	-0.393796	0.769508
sp|Q6PDZ2|TAF1C_MOUSE	-0.603563	0.845372
sp|Q6PE01|SNR40_MOUSE	-0.441469	0.841834
sp|Q6PE54|DHX40_MOUSE	-0.4392	0.807862
sp|Q6PEE2|CTIF_MOUSE	0.210738	0.96835
sp|Q6PER3|MARE3_MOUSE	0.0167068	0.995773
sp|Q6PEV3|WIPF2_MOUSE	0.663487	0.831971
sp|Q6PFQ7|RASL2_MOUSE	0.377058	0.936075
sp|Q6PFR5|TRA2A_MOUSE	-0.694263	0.769508
sp|Q6PGB6|NAA50_MOUSE	0.100548	0.979337
sp|Q6PGC1|DHX29_MOUSE	-0.0968162	0.96835
sp|Q6PGF3|MED16_MOUSE	-0.463777	0.879425
sp|Q6PGG2|GMIP_MOUSE	-0.220685	0.96835
sp|Q6PGG6|GNL3L_MOUSE	-0.487339	0.690788
sp|Q6PGH1|BUD31_MOUSE	0.291538	0.834907
sp|Q6PH08|ERC2_MOUSE	0.141397	0.979232
sp|Q6PHQ8|NAA35_MOUSE	0.0302035	0.985466
sp|Q6PHZ2|KCC2D_MOUSE	-0.192761	0.945213
sp|Q6PIX9|CQ080_MOUSE	0.0583246	0.98233
sp|Q6Q899|DDX58_MOUSE	0.0905266	0.979232
sp|Q6QI06|RICTR_MOUSE	0.209636	0.905597
sp|Q6RHR9|MAGI1_MOUSE	0.593661	0.582243
sp|Q6S5J6|KRIT1_MOUSE	0.47162	0.863861
sp|Q6URW6|MYH14_MOUSE	-0.635086	0.834907
sp|Q6Y5D8|RHG10_MOUSE	0.0712194	0.979232
sp|Q6Y7W8|GGYF2_MOUSE	0.075252	0.979232
sp|Q6ZPE2|MTMR5_MOUSE	-0.245592	0.8912
sp|Q6ZPF4|FMNL3_MOUSE	0.333204	0.897935
sp|Q6ZPL9|DDX55_MOUSE	-0.273234	0.96835
sp|Q6ZPR6|IBTK_MOUSE	-0.190077	0.945213
sp|Q6ZPZ3|ZC3H4_MOUSE	-0.372294	0.800259
sp|Q6ZQ03|FNBP4_MOUSE	0.112408	0.979232
sp|Q6ZQ06|CE162_MOUSE	-0.453108	0.78132
sp|Q6ZQ08|CNOT1_MOUSE	0.683249	0.860877
sp|Q6ZQ11|CHSS1_MOUSE	-0.760413	0.659263
sp|Q6ZQ29|TAOK2_MOUSE	-0.660399	0.769508
sp|Q6ZQ38|CAND1_MOUSE	-0.0726886	0.979232
sp|Q6ZQ58|LARP1_MOUSE	0.773658	0.56971
sp|Q6ZQ82|RHG26_MOUSE	-0.426086	0.77486
sp|Q6ZQ88|KDM1A_MOUSE	-0.168968	0.979232
sp|Q6ZQA6|IGSF3_MOUSE	-1.26458	0.542224
sp|Q6ZQB6|VIP2_MOUSE	0.298904	0.936872
sp|Q6ZQK0|CNDD3_MOUSE	-0.845652	0.429069
sp|Q6ZQL4|WDR43_MOUSE	0.854367	0.854585
sp|Q6ZWM4|LSM8_MOUSE	-1.03491	0.280514
sp|Q6ZWN5|RS9_MOUSE	0.0485423	0.979232
sp|Q6ZWQ0|SYNE2_MOUSE	-0.0256708	0.990819
sp|Q6ZWU9|RS27_MOUSE	0.249116	0.834907
sp|Q6ZWV3|RL10_MOUSE;sp|P86048|RL10L_MOUSE	0.32632	0.78132
sp|Q6ZWV7|RL35_MOUSE	0.279027	0.834625
sp|Q6ZWX6|IF2A_MOUSE	-0.5603	0.675971
sp|Q6ZWY3|RS27L_MOUSE	-0.175466	0.936492
sp|Q70FJ1|AKAP9_MOUSE	-1.48732	0.539661
sp|Q76KJ5|RPA34_MOUSE	-0.10998	0.96835
sp|Q76MZ3|2AAA_MOUSE	-0.238353	0.849915
sp|Q78HU3|MB12A_MOUSE	0.537303	0.732496
sp|Q78IK2|ATPMD_MOUSE	-0.12387	0.975212
sp|Q78PY7|SND1_MOUSE	0.11515	0.965802
sp|Q78WZ7|RPA43_MOUSE	-0.195913	0.894182
sp|Q78YY6|DJC15_MOUSE	-0.29317	0.917984
sp|Q78ZA7|NP1L4_MOUSE	-0.318578	0.882179
sp|Q791V5|MTCH2_MOUSE	-0.43721	0.834625
sp|Q7JJ13|BRD2_MOUSE	-1.25449	0.546005
sp|Q7M6U3|TEX14_MOUSE	1.12235	0.237804
sp|Q7M6Y3|PICAL_MOUSE	-0.458327	0.905597
sp|Q7TMB8|CYFP1_MOUSE	0.120462	0.976008
sp|Q7TMF2|ERI1_MOUSE	-0.692501	0.710723
sp|Q7TMF3|NDUAC_MOUSE	0.251997	0.957644
sp|Q7TMI3|UHRF2_MOUSE	0.134073	0.979232
sp|Q7TMK9|HNRPQ_MOUSE	0.239976	0.854784
sp|Q7TMM9|TBB2A_MOUSE	0.00962587	0.995773
sp|Q7TMY8|HUWE1_MOUSE	0.797385	0.942706
sp|Q7TN33|CELF6_MOUSE	1.29891	0.237804
sp|Q7TN75|PEG10_MOUSE	1.56858	0.546005
sp|Q7TN79|AKA7G_MOUSE	-0.139638	0.979232
sp|Q7TN98|CPEB4_MOUSE	0.423586	0.854784
sp|Q7TNC4|LC7L2_MOUSE	1.06958	0.255217
sp|Q7TNG5|EMAL2_MOUSE	-0.177662	0.979232
sp|Q7TNM2|TRI46_MOUSE	-0.430883	0.78132
sp|Q7TNV0|DEK_MOUSE	-0.432708	0.814959
sp|Q7TPD0|INT3_MOUSE	-1.02197	0.654055
sp|Q7TPH6|MYCB2_MOUSE	-0.435478	0.834625
sp|Q7TPM1|PRC2B_MOUSE	1.19047	0.882179
sp|Q7TPM6|FSD1_MOUSE	0.277687	0.936872
sp|Q7TPQ3|SHPRH_MOUSE	-0.60618	0.769508
sp|Q7TPV2|DZIP3_MOUSE	-1.24235	0.693979
sp|Q7TPV4|MBB1A_MOUSE	-0.462402	0.727252
sp|Q7TQC5|APTX_MOUSE	-0.229769	0.943715
sp|Q7TQE6|MACOI_MOUSE	0.166296	0.936872
sp|Q7TQF2|FBX10_MOUSE	-0.988332	0.769508
sp|Q7TQG1|PKHA6_MOUSE	-0.132575	0.96835
sp|Q7TQH0|ATX2L_MOUSE	0.249353	0.947267
sp|Q7TQK4|EXOS3_MOUSE	0.105536	0.96835
sp|Q7TS68|NSUN6_MOUSE	-0.837073	0.693979
sp|Q7TSC1|PRC2A_MOUSE	0.349539	0.894182
sp|Q7TSH6|SCAF4_MOUSE	1.1646	0.110842
sp|Q7TSJ2|MAP6_MOUSE	0.20333	0.897935
sp|Q7TSY6|CELF4_MOUSE	2.84417	0.288947
sp|Q7TSZ8|NACC1_MOUSE	0.299335	0.917984
sp|Q7TT37|ELP1_MOUSE	-0.883271	0.350194
sp|Q7TT50|MRCKB_MOUSE	-0.150813	0.96835
sp|Q80SY5|PR38B_MOUSE	1.24984	0.604986
sp|Q80T69|RSBN1_MOUSE	-0.487778	0.820431
sp|Q80TE4|SI1L2_MOUSE	-0.181425	0.957644
sp|Q80TF6|STAR9_MOUSE	1.12364	0.727252
sp|Q80TJ7|PHF8_MOUSE	-1.0102	0.732496
sp|Q80TM6|R3HD2_MOUSE	1.12616	0.41484
sp|Q80TM9|NISCH_MOUSE	0.466692	0.90781
sp|Q80TN4|DJC16_MOUSE	-0.285461	0.91163
sp|Q80TP3|UBR5_MOUSE	-0.0478784	0.987488
sp|Q80TV8|CLAP1_MOUSE	-0.259542	0.917984
sp|Q80TY0|FNBP1_MOUSE	-0.178938	0.979232
sp|Q80U58|PUM2_MOUSE	1.93881	0.346654
sp|Q80U63|MFN2_MOUSE	-0.221737	0.964785
sp|Q80U78|PUM1_MOUSE	0.990246	0.36593
sp|Q80U87|UBP8_MOUSE	0.306611	0.96835
sp|Q80UG5|SEPT9_MOUSE	-0.0326486	0.990438
sp|Q80UM3|NAA15_MOUSE	0.221614	0.979232
sp|Q80UM7|MOGS_MOUSE	-0.0599939	0.979232
sp|Q80UN9|MOD5_MOUSE	0.600838	0.834625
sp|Q80UP3|DGKZ_MOUSE	-0.164632	0.957617
sp|Q80UU1|ANKZ1_MOUSE	-0.413356	0.891747
sp|Q80UU2|RPP38_MOUSE	-0.228242	0.89059
sp|Q80UU9|PGRC2_MOUSE	-0.211653	0.96835
sp|Q80UW5|MRCKG_MOUSE	-0.561364	0.834625
sp|Q80UW8|RPAB1_MOUSE	-0.352461	0.847608
sp|Q80UZ2|SDA1_MOUSE	-0.141703	0.979232
sp|Q80V91|DTX3_MOUSE	-0.350189	0.946439
sp|Q80VC9|CAMP3_MOUSE	-0.144445	0.957617
sp|Q80VD1|FA98B_MOUSE	-0.814315	0.82614
sp|Q80VI1|TRI56_MOUSE	0.789608	0.331799
sp|Q80VL1|TDRKH_MOUSE	0.016871	0.992561
sp|Q80VP5|CL065_MOUSE	-0.197676	0.96835
sp|Q80W00|PP1RA_MOUSE	-0.245723	0.89059
sp|Q80W14|PR40B_MOUSE	0.580391	0.814959
sp|Q80WG5|LRC8A_MOUSE	0.495738	0.901719
sp|Q80WJ7|LYRIC_MOUSE	-0.159777	0.943715
sp|Q80WS3|FBLL1_MOUSE	0.208435	0.917173
sp|Q80WW9|DDRGK_MOUSE	-0.458128	0.854784
sp|Q80X41|VRK1_MOUSE	-0.0762633	0.979232
sp|Q80X50|UBP2L_MOUSE	0.119491	0.96835
sp|Q80X73|PELO_MOUSE	0.386577	0.769508
sp|Q80X82|SYMPK_MOUSE	-0.251549	0.979232
sp|Q80X85|RT07_MOUSE	0.560487	0.539661
sp|Q80XC2|TRM61_MOUSE	-0.763821	0.429069
sp|Q80XC6|NRDE2_MOUSE	-0.902571	0.791728
sp|Q80XI3|IF4G3_MOUSE	0.457751	0.874931
sp|Q80XI4|PI42B_MOUSE	-0.203776	0.930291
sp|Q80XL6|ACD11_MOUSE	-0.169423	0.979232
sp|Q80XN0|BDH_MOUSE	0.205635	0.96835
sp|Q80XP8|FA76B_MOUSE	0.525396	0.905597
sp|Q80XS6|SMAG2_MOUSE	-2.38088	0.0552223
sp|Q80Y44|DDX10_MOUSE	-0.220945	0.957617
sp|Q80YD1|SUV3_MOUSE	0.211445	0.96835
sp|Q80YN3|BCAS1_MOUSE	-0.171937	0.979232
sp|Q80YQ2|MED23_MOUSE	-0.583222	0.802986
sp|Q80YR4|ZN598_MOUSE	0.414872	0.802986
sp|Q80YV3|TRRAP_MOUSE	-0.588302	0.769508
sp|Q80ZK0|RT10_MOUSE	0.0612276	0.979232
sp|Q80ZS3|RT26_MOUSE	0.698506	0.690788
sp|Q80ZV0|RNH2B_MOUSE	0.302021	0.860877
sp|Q80ZW2|THEM6_MOUSE	-0.151191	0.96835
sp|Q810A7|DDX42_MOUSE	0.164968	0.96835
sp|Q810D6|GRWD1_MOUSE	0.29914	0.905597
sp|Q810V0|MPP10_MOUSE	0.238491	0.956536
sp|Q811S7|UBIP1_MOUSE	-0.742798	0.539661
sp|Q812A2|SRGP3_MOUSE	-0.0705842	0.979232
sp|Q812E0|CPEB2_MOUSE;sp|Q7TN99|CPEB3_MOUSE	0.286439	0.943715
sp|Q8BFQ4|WDR82_MOUSE	-0.324649	0.894182
sp|Q8BFR5|EFTU_MOUSE	-0.168931	0.957617
sp|Q8BFU3|RN214_MOUSE	-0.239886	0.894182
sp|Q8BFV2|PCID2_MOUSE	0.0849289	0.979232
sp|Q8BFZ9|ERLN2_MOUSE;sp|Q91X78|ERLN1_MOUSE	0.213245	0.96835
sp|Q8BG17|NOL12_MOUSE	-0.0763586	0.979232
sp|Q8BG30|NELFA_MOUSE	0.0259985	0.990819
sp|Q8BG32|PSD11_MOUSE	-0.853099	0.769508
sp|Q8BG40|KTNB1_MOUSE	-0.270307	0.90265
sp|Q8BG51|MIRO1_MOUSE	-0.471262	0.834907
sp|Q8BG79|C19L2_MOUSE	0.258679	0.964737
sp|Q8BG81|PDIP3_MOUSE	0.0746495	0.979232
sp|Q8BGA9|OXA1L_MOUSE	-0.0632552	0.979232
sp|Q8BGD9|IF4B_MOUSE	0.135767	0.979232
sp|Q8BGF3|WDR92_MOUSE	-0.260692	0.908561
sp|Q8BGF7|PAN2_MOUSE	0.439358	0.862098
sp|Q8BGH2|SAM50_MOUSE	-0.371646	0.957617
sp|Q8BGQ1|SPE39_MOUSE	0.442201	0.834625
sp|Q8BGQ7|SYAC_MOUSE	0.0635864	0.990438
sp|Q8BGR2|LRC8D_MOUSE	-1.31873	0.603819
sp|Q8BGS1|E41L5_MOUSE	0.0450326	0.98233
sp|Q8BGT7|SPF30_MOUSE	0.0528594	0.98233
sp|Q8BGW6|ST32A_MOUSE	-0.513067	0.82614
sp|Q8BGY7|F210A_MOUSE	-0.350641	0.947665
sp|Q8BGZ4|CDC23_MOUSE	-0.466654	0.878916
sp|Q8BH15|CNO10_MOUSE	1.96492	0.693979
sp|Q8BH43|WASF2_MOUSE	0.00270204	0.996692
sp|Q8BH57|WDR48_MOUSE	-0.291249	0.834625
sp|Q8BH59|CMC1_MOUSE	0.311202	0.834625
sp|Q8BH95|ECHM_MOUSE	0.1224	0.979232
sp|Q8BHB4|WDR3_MOUSE	0.629932	0.86766
sp|Q8BHC4|DCAKD_MOUSE	0.797142	0.546005
sp|Q8BHD7|PTBP3_MOUSE	0.199147	0.964785
sp|Q8BHE1|GEMI8_MOUSE	-0.266449	0.957617
sp|Q8BHG9|CGBP1_MOUSE	-0.67226	0.405114
sp|Q8BHJ9|SLU7_MOUSE	0.928467	0.769508
sp|Q8BHL3|TB10B_MOUSE	-0.399366	0.86766
sp|Q8BHL5|ELMO2_MOUSE	-0.0803626	0.98233
sp|Q8BHN0|PPM1L_MOUSE	0.500406	0.834625
sp|Q8BHN1|TXLNG_MOUSE	-0.253372	0.884232
sp|Q8BHN7|CL029_MOUSE	0.297234	0.89059
sp|Q8BHS3|RBM22_MOUSE	-0.227744	0.897935
sp|Q8BHY2|NOC4L_MOUSE	0.533314	0.769508
sp|Q8BI72|CARF_MOUSE	-0.210243	0.947665
sp|Q8BI84|TGO1_MOUSE	-1.20677	0.769508
sp|Q8BIA4|FBXW8_MOUSE	-0.872963	0.546005
sp|Q8BIE6|FRM4A_MOUSE	0.0694101	0.979232
sp|Q8BIF9|ZN787_MOUSE	0.138336	0.96835
sp|Q8BIH0|SP130_MOUSE	-0.251422	0.905597
sp|Q8BIK4|DOCK9_MOUSE	-0.125044	0.979232
sp|Q8BIQ5|CSTF2_MOUSE	-0.677232	0.640036
sp|Q8BIW9|CTF18_MOUSE	-0.290667	0.96835
sp|Q8BIZ6|SNIP1_MOUSE	0.646065	0.909792
sp|Q8BJ34|MARF1_MOUSE	-0.542426	0.769508
sp|Q8BJ37|TYDP1_MOUSE	-1.18044	0.468783
sp|Q8BJ90|ZN771_MOUSE	0.282701	0.936075
sp|Q8BJH1|ZC21A_MOUSE	0.312296	0.89059
sp|Q8BJL0|SMAL1_MOUSE	-0.611714	0.627992
sp|Q8BJS4|SUN2_MOUSE	-0.33601	0.82614
sp|Q8BJW6|EIF2A_MOUSE	-0.0647598	0.979232
sp|Q8BJZ4|RT35_MOUSE	0.898133	0.358013
sp|Q8BK08|TMM11_MOUSE	-0.152075	0.96835
sp|Q8BK62|OLFL3_MOUSE	0.940341	0.727252
sp|Q8BK63|KC1A_MOUSE	0.736415	0.678216
sp|Q8BK64|AHSA1_MOUSE	-0.925333	0.837198
sp|Q8BK67|RCC2_MOUSE	0.00719888	0.995988
sp|Q8BK72|RT27_MOUSE	-0.214248	0.957617
sp|Q8BK75|ELP6_MOUSE	-0.521711	0.772666
sp|Q8BKF1|RPOM_MOUSE	-0.151972	0.957617
sp|Q8BKH7|SIN1_MOUSE	-0.425536	0.946439
sp|Q8BKI2|TNR6B_MOUSE	0.110633	0.96835
sp|Q8BKJ9|SIR7_MOUSE	1.37492	0.658501
sp|Q8BKW4|ZCHC4_MOUSE	0.380007	0.802986
sp|Q8BKX1|BAIP2_MOUSE	-0.163322	0.957617
sp|Q8BKX6|SMG1_MOUSE	-0.110097	0.98233
sp|Q8BKY8|MTEF2_MOUSE	0.172344	0.979232
sp|Q8BKZ9|ODPX_MOUSE	2.24986	0.769508
sp|Q8BL74|TF3C2_MOUSE	-0.360989	0.897935
sp|Q8BL97|SRSF7_MOUSE	-0.780508	0.438067
sp|Q8BLY2|SYTC2_MOUSE	-0.860753	0.482448
sp|Q8BM39|PRP18_MOUSE	0.593847	0.699794
sp|Q8BM55|TM214_MOUSE	-0.0961561	0.979232
sp|Q8BMA6|SRP68_MOUSE	-0.329419	0.82614
sp|Q8BMB3|IF4E2_MOUSE	0.369245	0.802986
sp|Q8BMC4|NOP9_MOUSE	0.0985686	0.979232
sp|Q8BMF4|ODP2_MOUSE	-0.772651	0.949298
sp|Q8BMJ2|SYLC_MOUSE	-0.961689	0.204709
sp|Q8BMJ3|IF1AX_MOUSE;sp|Q60872|IF1A_MOUSE	0.336606	0.917984
sp|Q8BMK4|CKAP4_MOUSE	-0.205621	0.96835
sp|Q8BML9|SYQ_MOUSE	-1.00944	0.204709
sp|Q8BMQ2|TF3C4_MOUSE	-0.355365	0.813225
sp|Q8BMS1|ECHA_MOUSE	-0.753303	0.546005
sp|Q8BMZ5|SEN34_MOUSE	-1.30343	0.614494
sp|Q8BNE1|TCAF1_MOUSE	0.699745	0.828026
sp|Q8BNJ2|ATS4_MOUSE	-0.195072	0.96835
sp|Q8BNV1|TRM2A_MOUSE	-0.663179	0.546005
sp|Q8BP47|SYNC_MOUSE	0.546717	0.648194
sp|Q8BP48|MAP11_MOUSE	-0.126722	0.957617
sp|Q8BP67|RL24_MOUSE	0.0677672	0.979232
sp|Q8BP71|RFOX2_MOUSE;sp|Q9JJ43|RFOX1_MOUSE	1.33409	0.0801067
sp|Q8BP92|RCN2_MOUSE	-0.169423	0.96835
sp|Q8BPM2|M4K5_MOUSE	0.0623138	0.979232
sp|Q8BPN8|DMXL2_MOUSE	1.00593	0.769508
sp|Q8BPP1|MB212_MOUSE;sp|O70299|MB211_MOUSE	0.446657	0.829585
sp|Q8BPY9|FIGL1_MOUSE;sp|Q8VEJ9|VPS4A_MOUSE;sp|P46467|VPS4B_MOUSE	0.214884	0.96835
sp|Q8BQ30|PPR18_MOUSE	0.205126	0.979232
sp|Q8BQJ6|TRM2_MOUSE	-0.436078	0.917984
sp|Q8BQZ4|RLGPB_MOUSE	-0.854188	0.648194
sp|Q8BQZ5|CPSF4_MOUSE	-0.830686	0.640036
sp|Q8BR65|SDS3_MOUSE	-0.270271	0.96835
sp|Q8BRF7|SCFD1_MOUSE	-0.502014	0.89059
sp|Q8BRH0|TMTC3_MOUSE	-0.182778	0.96835
sp|Q8BRM2|GORAB_MOUSE	-0.569238	0.769508
sp|Q8BRN9|C2D1B_MOUSE	-0.379648	0.956536
sp|Q8BRT1|CLAP2_MOUSE	-0.131416	0.96835
sp|Q8BSA9|TYW3_MOUSE	-0.577106	0.769508
sp|Q8BSP2|CNDH2_MOUSE	-1.31031	0.183814
sp|Q8BSS9|LIPA2_MOUSE	-0.43047	0.905597
sp|Q8BSY0|ASPH_MOUSE	0.194945	0.905597
sp|Q8BSZ2|AP3S2_MOUSE	-0.584519	0.769508
sp|Q8BT07|CEP55_MOUSE	-0.455192	0.863861
sp|Q8BTI8|SRRM2_MOUSE	0.40125	0.856246
sp|Q8BTM8|FLNA_MOUSE	-0.12544	0.983146
sp|Q8BTV1|TUSC3_MOUSE	-0.67462	0.678216
sp|Q8BTV2|CPSF7_MOUSE	1.238	0.0800547
sp|Q8BTW3|EXOS6_MOUSE	0.204265	0.882179
sp|Q8BTW8|CK5P1_MOUSE	-0.66621	0.756118
sp|Q8BTW9|PAK4_MOUSE	0.243086	0.936075
sp|Q8BTZ4|APC5_MOUSE	0.300271	0.905597
sp|Q8BU03|PWP2_MOUSE	0.360855	0.856933
sp|Q8BU11|TOX4_MOUSE	-0.416318	0.820168
sp|Q8BU14|SEC62_MOUSE	-0.0999262	0.979232
sp|Q8BU30|SYIC_MOUSE	-0.96922	0.230547
sp|Q8BU88|RM22_MOUSE	0.994315	0.769508
sp|Q8BUI3|LRWD1_MOUSE	-0.302315	0.882179
sp|Q8BUK6|HOOK3_MOUSE	0.217405	0.979232
sp|Q8BUV3|GEPH_MOUSE	0.51894	0.769508
sp|Q8BUY8|GASP2_MOUSE	0.0331589	0.985466
sp|Q8BVE3|VATH_MOUSE	-0.304026	0.874931
sp|Q8BVN4|MTEF4_MOUSE	0.468978	0.906916
sp|Q8BVP5|KC1G2_MOUSE;sp|Q8C4X2|KC1G3_MOUSE;sp|Q8BTH8|KC1G1_MOUSE	-0.321235	0.945213
sp|Q8BVU0|LRCH3_MOUSE	-0.339527	0.854585
sp|Q8BVY0|RL1D1_MOUSE	-0.469243	0.772666
sp|Q8BW10|NOB1_MOUSE	0.956747	0.769508
sp|Q8BW41|PMGT2_MOUSE	0.863967	0.829519
sp|Q8BWL5|RBMS3_MOUSE	-0.326868	0.802986
sp|Q8BWQ4|CMTR2_MOUSE	-0.805349	0.769508
sp|Q8BWT1|THIM_MOUSE	0.257762	0.96835
sp|Q8BWT5|DIP2A_MOUSE	0.388584	0.914119
sp|Q8BWW4|LARP4_MOUSE	0.923835	0.802986
sp|Q8BWW9|PKN2_MOUSE	0.0233908	0.990819
sp|Q8BWY3|ERF1_MOUSE	0.0612847	0.983146
sp|Q8BWZ3|NAA25_MOUSE	-0.0611932	0.983146
sp|Q8BX09|RBBP5_MOUSE	-2.00757	0.10025
sp|Q8BX10|PGAM5_MOUSE	0.16222	0.96835
sp|Q8BX17|GEMI5_MOUSE	-0.326933	0.802986
sp|Q8BX57|PXK_MOUSE	0.385947	0.908298
sp|Q8BX80|ENASE_MOUSE	-0.69066	0.874862
sp|Q8BX90|FND3A_MOUSE	0.308329	0.939911
sp|Q8BXK8|AGAP1_MOUSE	-0.601167	0.56971
sp|Q8BXR9|OSBL6_MOUSE	-0.155039	0.979232
sp|Q8BXV2|BRI3B_MOUSE	-0.350201	0.772666
sp|Q8BXZ1|TMX3_MOUSE	0.255652	0.936872
sp|Q8BYB9|PGLT1_MOUSE	0.399519	0.834625
sp|Q8BYC6|TAOK3_MOUSE	-0.116927	0.96835
sp|Q8BYK6|YTHD3_MOUSE	0.811051	0.546005
sp|Q8BYK8|ZC3H6_MOUSE	1.23708	0.640036
sp|Q8BYL4|SYYM_MOUSE	-0.111911	0.96835
sp|Q8BYN5|FSD1L_MOUSE	0.547059	0.846676
sp|Q8BZ20|PAR12_MOUSE	-1.37066	0.399797
sp|Q8BZ47|ZN609_MOUSE	-0.365386	0.854585
sp|Q8BZX4|SREK1_MOUSE	0.0415194	0.988675
sp|Q8C052|MAP1S_MOUSE	-0.319084	0.834625
sp|Q8C0C7|SYFA_MOUSE	-0.293243	0.854585
sp|Q8C0D4|RHG12_MOUSE	0.235846	0.946439
sp|Q8C0I1|ADAS_MOUSE	0.0832018	0.981154
sp|Q8C0M0|WDR59_MOUSE	-0.702658	0.769508
sp|Q8C0S1|DI3L1_MOUSE	0.239058	0.894182
sp|Q8C156|CND2_MOUSE	-0.638098	0.720851
sp|Q8C170|MYO9A_MOUSE	-0.456191	0.802986
sp|Q8C176|TAF2_MOUSE	0.19912	0.96835
sp|Q8C181|MBNL2_MOUSE	-1.80818	0.244662
sp|Q8C1B1|CAMP2_MOUSE	-0.114358	0.979232
sp|Q8C1B7|SEP11_MOUSE	0.159056	0.96835
sp|Q8C1W1|VASH1_MOUSE	-1.77979	0.693979
sp|Q8C1Z8|TM10A_MOUSE	0.274905	0.917173
sp|Q8C2A2|SEN54_MOUSE	-0.20082	0.96835
sp|Q8C2E4|PTCD1_MOUSE	0.209092	0.953627
sp|Q8C2E7|WASC5_MOUSE	1.7488	0.134587
sp|Q8C3F2|F120C_MOUSE	0.494671	0.752968
sp|Q8C3P7|MTA70_MOUSE	-0.0721127	0.982413
sp|Q8C3X4|GUF1_MOUSE	-0.598142	0.769508
sp|Q8C3X8|LMF2_MOUSE	0.0327816	0.990819
sp|Q8C4J7|TBL3_MOUSE	-0.60161	0.769508
sp|Q8C4M7|CENPU_MOUSE	-1.08612	0.677531
sp|Q8C4Y3|NELFB_MOUSE	-0.171716	0.979232
sp|Q8C547|HTR5B_MOUSE	0.808393	0.915353
sp|Q8C561|LMBD2_MOUSE	-0.713754	0.594859
sp|Q8C570|RAE1L_MOUSE	-0.546648	0.732496
sp|Q8C5L3|CNOT2_MOUSE	1.02542	0.769508
sp|Q8C5L7|RBM34_MOUSE	1.43548	0.514556
sp|Q8C5N3|CWC22_MOUSE	0.394472	0.863861
sp|Q8C650|SEP10_MOUSE	0.399112	0.8798
sp|Q8C6B9|AROS_MOUSE	0.16316	0.96835
sp|Q8C6G8|WDR26_MOUSE	-0.795039	0.769508
sp|Q8C754|VPS52_MOUSE	0.131609	0.981619
sp|Q8C7E9|CSTFT_MOUSE	0.714499	0.825851
sp|Q8C7H1|MMAA_MOUSE	-0.363392	0.957617
sp|Q8C7Q4|RBM4_MOUSE;sp|Q8VE92|RBM4B_MOUSE	-0.4211	0.769508
sp|Q8C7V3|UTP15_MOUSE	-0.112415	0.96835
sp|Q8C7V8|CC134_MOUSE	-0.19864	0.953627
sp|Q8C7X2|EMC1_MOUSE	-0.283639	0.878916
sp|Q8C854|MYEF2_MOUSE	2.20962	0.0957622
sp|Q8C8R3|ANK2_MOUSE	-0.321247	0.882179
sp|Q8C8T8|TSR2_MOUSE	0.309774	0.945213
sp|Q8C8U0|LIPB1_MOUSE	0.844535	0.834907
sp|Q8C9B9|DIDO1_MOUSE	-0.506283	0.769508
sp|Q8CAQ8|MIC60_MOUSE	-0.0100009	0.995988
sp|Q8CB44|GRAM4_MOUSE	0.287229	0.854784
sp|Q8CB77|ELOA1_MOUSE	0.121637	0.973655
sp|Q8CBE3|WDR37_MOUSE	-1.2119	0.417746
sp|Q8CBW3|ABI1_MOUSE	-0.255784	0.858516
sp|Q8CBY8|DCTN4_MOUSE	0.0686921	0.98233
sp|Q8CCB4|VPS53_MOUSE	-0.43537	0.936872
sp|Q8CCF0|PRP31_MOUSE	-0.392954	0.732496
sp|Q8CCI5|RYBP_MOUSE	0.109088	0.96835
sp|Q8CCJ3|UFL1_MOUSE	-0.266805	0.892978
sp|Q8CCP0|NEMF_MOUSE	-0.537912	0.714193
sp|Q8CCS6|PABP2_MOUSE	-1.01863	0.238643
sp|Q8CD10|MICU2_MOUSE	-0.234833	0.937998
sp|Q8CD15|RIOX2_MOUSE	-0.178186	0.979232
sp|Q8CDA1|SAC2_MOUSE	0.312283	0.96835
sp|Q8CE46|PUS7L_MOUSE	-0.589099	0.546005
sp|Q8CE96|TRM6_MOUSE	-0.862578	0.302473
sp|Q8CES0|NAA30_MOUSE	0.801143	0.732496
sp|Q8CFD4|SNX8_MOUSE	0.00779739	0.995988
sp|Q8CFE2|HPF1_MOUSE	-0.0102586	0.995988
sp|Q8CFE3|RCOR1_MOUSE;sp|Q6PGA0|RCOR3_MOUSE	-0.0773385	0.982815
sp|Q8CFI7|RPB2_MOUSE	-0.257693	0.911389
sp|Q8CFQ3|AQR_MOUSE	-0.0808137	0.979232
sp|Q8CG46|SMC5_MOUSE	-0.161416	0.957617
sp|Q8CG47|SMC4_MOUSE	-0.492927	0.802986
sp|Q8CG48|SMC2_MOUSE	-0.673707	0.561755
sp|Q8CG76|ARK72_MOUSE	0.926171	0.834907
sp|Q8CGC4|LS14B_MOUSE	0.252646	0.957644
sp|Q8CGC6|RBM28_MOUSE	0.0676695	0.98233
sp|Q8CGC7|SYEP_MOUSE	-0.872282	0.348763
sp|Q8CGF7|TCRG1_MOUSE	0.309582	0.782253
sp|Q8CGI1|F193A_MOUSE	0.183011	0.941019
sp|Q8CGK3|LONM_MOUSE	0.429785	0.936075
sp|Q8CGP2|H2B1P_MOUSE;sp|Q8CGP1|H2B1K_MOUSE;sp|Q6ZWY9|H2B1C_MOUSE;sp|Q64525|H2B2B_MOUSE;sp|Q64478|H2B1H_MOUSE;sp|Q64475|H2B1B_MOUSE;sp|P10854|H2B1M_MOUSE;sp|P10853|H2B1F_MOUSE;sp|P70696|H2B1A_MOUSE	0.59433	0.892949
sp|Q8CGP6|H2A1H_MOUSE;sp|Q8R1M2|H2AJ_MOUSE;sp|Q64523|H2A2C_MOUSE;sp|Q8CGP7|H2A1K_MOUSE;sp|Q8CGP5|H2A1F_MOUSE;sp|Q8BFU2|H2A3_MOUSE;sp|Q6GSS7|H2A2A_MOUSE;sp|C0HKE9|H2A1P_MOUSE;sp|C0HKE8|H2A1O_MOUSE;sp|C0HKE7|H2A1N_MOUSE;sp|C0HKE6|H2A1I_MOUSE;sp|C0HKE5|H2A1G_MOUSE;sp|C0HKE4|H2A1E_MOUSE;sp|C0HKE3|H2A1D_MOUSE;sp|C0HKE2|H2A1C_MOUSE;sp|C0HKE1|H2A1B_MOUSE;sp|P27661|H2AX_MOUSE	0.167638	0.96835
sp|Q8CGY8|OGT1_MOUSE	-0.596134	0.768194
sp|Q8CGZ0|CHERP_MOUSE	0.96777	0.546005
sp|Q8CH02|SUGP1_MOUSE	0.790163	0.834625
sp|Q8CH18|CCAR1_MOUSE	0.014736	0.990819
sp|Q8CH25|SLTM_MOUSE	-0.623295	0.769508
sp|Q8CH77|NAV1_MOUSE	0.677814	0.802986
sp|Q8CHC4|SYNJ1_MOUSE	0.310746	0.8798
sp|Q8CHH9|SEPT8_MOUSE	-0.0548837	0.985466
sp|Q8CHI8|EP400_MOUSE	-1.31453	0.802986
sp|Q8CHP5|PYM1_MOUSE	0.660856	0.624581
sp|Q8CHW4|EI2BE_MOUSE	-1.01226	0.146312
sp|Q8CHY6|P66A_MOUSE	-0.686313	0.834625
sp|Q8CHZ9|MTF1A_MOUSE;sp|B9EJ57|MTF1B_MOUSE	0.421903	0.96835
sp|Q8CI08|SLAI2_MOUSE	0.661385	0.764393
sp|Q8CI11|GNL3_MOUSE	-0.356624	0.81615
sp|Q8CI33|C19L1_MOUSE	-0.227546	0.882179
sp|Q8CI71|VPS50_MOUSE	1.56514	0.834625
sp|Q8CI75|DI3L2_MOUSE	-0.866256	0.769508
sp|Q8CIE6|COPA_MOUSE	-0.155935	0.95897
sp|Q8CIG8|ANM5_MOUSE	-0.409393	0.802986
sp|Q8CIN6|CELF3_MOUSE	1.10919	0.876582
sp|Q8CIW5|PEO1_MOUSE	-0.539491	0.834625
sp|Q8CJ53|CIP4_MOUSE	-1.2188	0.845372
sp|Q8CJ67|STAU2_MOUSE	0.291016	0.927906
sp|Q8CJG0|AGO2_MOUSE	0.3957	0.834625
sp|Q8CJG1|AGO1_MOUSE	-0.234513	0.937998
sp|Q8JZM0|TFB1M_MOUSE	-0.605488	0.769508
sp|Q8JZM7|CDC73_MOUSE	0.270976	0.834625
sp|Q8JZN5|ACAD9_MOUSE	0.309746	0.834625
sp|Q8JZQ2|AFG32_MOUSE	-0.0227712	0.990438
sp|Q8JZQ9|EIF3B_MOUSE	0.917971	0.82614
sp|Q8JZU2|TXTP_MOUSE	0.0236658	0.990819
sp|Q8JZX4|SPF45_MOUSE	0.893538	0.603819
sp|Q8JZY4|MRPP3_MOUSE	-0.20478	0.979232
sp|Q8JZZ6|AMERL_MOUSE;sp|Q9JHT5|AMMR1_MOUSE	-0.160077	0.957617
sp|Q8K009|AL1L2_MOUSE	-1.2588	0.877832
sp|Q8K012|FBP1L_MOUSE	1.16389	0.769508
sp|Q8K013|GTPBA_MOUSE	-1.04115	0.636785
sp|Q8K015|CENPO_MOUSE	-0.360064	0.910834
sp|Q8K019|BCLF1_MOUSE	0.60363	0.763055
sp|Q8K0D0|CDK17_MOUSE;sp|Q04899|CDK18_MOUSE;sp|Q04735|CDK16_MOUSE	-0.45338	0.834625
sp|Q8K0G5|EIPR1_MOUSE	0.315008	0.957644
sp|Q8K0T0|RTN1_MOUSE	-0.0554905	0.985466
sp|Q8K0U4|HS12A_MOUSE	0.39129	0.908298
sp|Q8K0V4|CNOT3_MOUSE	0.357505	0.961638
sp|Q8K114|INT9_MOUSE	-0.065509	0.98233
sp|Q8K1A6|C2D1A_MOUSE	0.717518	0.361785
sp|Q8K1C0|ANGE2_MOUSE	0.240775	0.860877
sp|Q8K1I7|WIPF1_MOUSE	0.139756	0.979232
sp|Q8K1N1|PLPL8_MOUSE	-0.218271	0.946589
sp|Q8K1N4|SPAS2_MOUSE	-0.173162	0.946439
sp|Q8K1R3|PNPT1_MOUSE	0.24015	0.957617
sp|Q8K1X1|WDR11_MOUSE	-0.287522	0.834625
sp|Q8K202|RPA49_MOUSE	-0.124467	0.96835
sp|Q8K212|PACS1_MOUSE	-1.11769	0.315345
sp|Q8K224|NAT10_MOUSE	0.221593	0.904469
sp|Q8K268|ABCF3_MOUSE	-0.0881579	0.971246
sp|Q8K284|TF3C1_MOUSE	-1.1793	0.467735
sp|Q8K297|GT251_MOUSE	-0.222382	0.936872
sp|Q8K298|ANLN_MOUSE	-0.12499	0.968651
sp|Q8K2B3|SDHA_MOUSE	1.8803	0.706499
sp|Q8K2C9|HACD3_MOUSE	-0.0689673	0.979232
sp|Q8K2D3|EDC3_MOUSE	0.120587	0.979232
sp|Q8K2F0|BRD3_MOUSE	-0.154988	0.957617
sp|Q8K2F8|LS14A_MOUSE	0.151808	0.945916
sp|Q8K2H2|OTU6B_MOUSE	0.563731	0.905597
sp|Q8K2J0|PLCD3_MOUSE	0.305103	0.957617
sp|Q8K2T8|PAF1_MOUSE	0.00517487	0.995988
sp|Q8K2X3|STN1_MOUSE	-0.129294	0.96835
sp|Q8K2Z4|CND1_MOUSE	-0.243087	0.96835
sp|Q8K310|MATR3_MOUSE	-0.469777	0.769508
sp|Q8K339|KIN17_MOUSE	0.753205	0.682364
sp|Q8K358|PIGU_MOUSE	-0.278622	0.884232
sp|Q8K363|DDX18_MOUSE	0.279777	0.894182
sp|Q8K3A2|TRPT1_MOUSE	0.0994496	0.979232
sp|Q8K3E5|AHI1_MOUSE	-0.110106	0.96835
sp|Q8K3J1|NDUS8_MOUSE	2.3884	0.319156
sp|Q8K3X4|I2BPL_MOUSE	0.580913	0.892253
sp|Q8K3Y3|LN28A_MOUSE	0.133991	0.96835
sp|Q8K409|DPOLB_MOUSE	-0.0139107	0.992798
sp|Q8K411|PREP_MOUSE	0.853233	0.732496
sp|Q8K4B0|MTA1_MOUSE	0.132702	0.979232
sp|Q8K4F6|NSUN5_MOUSE	0.204994	0.917984
sp|Q8K4L0|DDX54_MOUSE	1.29191	0.830195
sp|Q8K4P0|WDR33_MOUSE	-0.728165	0.539661
sp|Q8K4Q0|RPTOR_MOUSE	-0.282182	0.96835
sp|Q8K4Q6|NEIL1_MOUSE	-0.194651	0.957617
sp|Q8K4X7|PLCD_MOUSE	-0.0596438	0.983146
sp|Q8K4Z5|SF3A1_MOUSE	-0.0468456	0.985466
sp|Q8QZT1|THIL_MOUSE	-0.0851413	0.979232
sp|Q8QZY1|EIF3L_MOUSE	0.766954	0.834907
sp|Q8QZY9|SF3B4_MOUSE	1.94024	0.594177
sp|Q8R001|MARE2_MOUSE	-0.508515	0.614494
sp|Q8R010|AIMP2_MOUSE	-0.986278	0.391943
sp|Q8R035|ICT1_MOUSE	-1.8279	0.323603
sp|Q8R050|ERF3A_MOUSE	0.174459	0.957617
sp|Q8R081|HNRPL_MOUSE	-1.15167	0.197172
sp|Q8R0A0|T2FB_MOUSE	0.323332	0.834625
sp|Q8R0F5|RBMX2_MOUSE	0.254764	0.96835
sp|Q8R0J7|VP37B_MOUSE	0.490784	0.822265
sp|Q8R0K4|CC137_MOUSE	1.04891	0.669923
sp|Q8R0K9|E2F4_MOUSE	0.491686	0.772666
sp|Q8R0L9|TADA3_MOUSE	-0.373208	0.915353
sp|Q8R0S2|IQEC1_MOUSE	-0.185673	0.964785
sp|Q8R0X7|SGPL1_MOUSE	-0.0702583	0.98233
sp|Q8R105|VP37C_MOUSE	0.183143	0.943362
sp|Q8R127|SCPDL_MOUSE	0.302405	0.867501
sp|Q8R151|ZNFX1_MOUSE	-0.462237	0.834625
sp|Q8R1A4|DOCK7_MOUSE	0.285527	0.831971
sp|Q8R1B4|EIF3C_MOUSE	0.831356	0.834907
sp|Q8R1F9|RPP40_MOUSE	-0.256859	0.905597
sp|Q8R1N0|ZN830_MOUSE	-0.0508472	0.985466
sp|Q8R1Q8|DC1L1_MOUSE	-0.206116	0.96835
sp|Q8R1U1|COG4_MOUSE	0.0280999	0.993634
sp|Q8R1V4|TMED4_MOUSE	-0.33536	0.82614
sp|Q8R2K4|TAF6L_MOUSE	-0.697425	0.435719
sp|Q8R2N2|UTP4_MOUSE	-0.0344258	0.985466
sp|Q8R2R6|MTG1_MOUSE	-0.169326	0.96835
sp|Q8R2T8|TF3C5_MOUSE	-0.765599	0.769508
sp|Q8R2U0|SEH1_MOUSE	1.05987	0.720851
sp|Q8R2U2|NEPRO_MOUSE	-0.0959743	0.979232
sp|Q8R2Y8|PTH2_MOUSE	0.883311	0.501627
sp|Q8R310|TMCC3_MOUSE	-1.49125	0.371631
sp|Q8R323|RFC3_MOUSE	-0.0295434	0.988675
sp|Q8R326|PSPC1_MOUSE	-0.195904	0.90781
sp|Q8R344|CCD12_MOUSE	-0.264115	0.906916
sp|Q8R349|CDC16_MOUSE	-1.55749	0.760053
sp|Q8R3C6|RBM19_MOUSE	-0.127869	0.979232
sp|Q8R3F9|STPAP_MOUSE	1.40904	0.467735
sp|Q8R3H7|HS2ST_MOUSE	-0.685688	0.78132
sp|Q8R3J4|MTEF3_MOUSE	-0.483469	0.769508
sp|Q8R3K3|PTCD2_MOUSE	-1.12758	0.435719
sp|Q8R3L2|TCF25_MOUSE	-0.458074	0.727252
sp|Q8R3N1|NOP14_MOUSE	-0.069636	0.979232
sp|Q8R3Q0|SARAF_MOUSE	0.735977	0.834907
sp|Q8R3S6|EXOC1_MOUSE	-1.05425	0.800259
sp|Q8R3Z5|CACB1_MOUSE	-0.494396	0.769508
sp|Q8R409|HEXI1_MOUSE	1.02321	0.141899
sp|Q8R418|DICER_MOUSE	-0.00462326	0.995988
sp|Q8R4U7|LUZP1_MOUSE	0.769336	0.742457
sp|Q8R4X3|RBM12_MOUSE	0.76218	0.800259
sp|Q8R4Y8|RTTN_MOUSE	0.44991	0.834625
sp|Q8R502|LRC8C_MOUSE	-0.624834	0.769508
sp|Q8R550|SH3K1_MOUSE	-0.0808002	0.980456
sp|Q8R574|KPRB_MOUSE	-1.16223	0.546005
sp|Q8R5C5|ACTY_MOUSE	0.06233	0.979232
sp|Q8R5F3|OARD1_MOUSE	0.334496	0.880241
sp|Q8R5H1|UBP15_MOUSE	0.838267	0.904469
sp|Q8R5H6|WASF1_MOUSE	-0.0788863	0.979232
sp|Q8R5J9|PRAF3_MOUSE	-1.47975	0.74679
sp|Q8R5L3|VPS39_MOUSE	2.69102	0.643989
sp|Q8VBV3|EXOS2_MOUSE	0.468895	0.792059
sp|Q8VBW5|BBX_MOUSE	0.0480117	0.988675
sp|Q8VC03|EMAL3_MOUSE	-1.08831	0.0770178
sp|Q8VC31|CCDC9_MOUSE	0.584761	0.834907
sp|Q8VC70|RBMS2_MOUSE	-0.337897	0.915353
sp|Q8VC85|LSM1_MOUSE	-0.789727	0.690788
sp|Q8VCD5|MED17_MOUSE	-1.09152	0.727252
sp|Q8VCD6|REEP2_MOUSE	-0.360661	0.769508
sp|Q8VCE9|PKHH3_MOUSE	-0.30805	0.863861
sp|Q8VCG3|WDR74_MOUSE	0.425685	0.769508
sp|Q8VCG9|RFXAP_MOUSE	-0.32674	0.834625
sp|Q8VCH8|UBXN4_MOUSE	0.165235	0.965988
sp|Q8VCM4|LIPT_MOUSE	0.085638	0.979232
sp|Q8VCX5|MICU1_MOUSE	0.302821	0.944438
sp|Q8VD12|Z385A_MOUSE	-0.233215	0.908381
sp|Q8VD63|TSYL4_MOUSE	-0.270857	0.957617
sp|Q8VD65|PI3R4_MOUSE	-0.244655	0.908298
sp|Q8VD76|TF2H3_MOUSE	-0.02084	0.992961
sp|Q8VDC0|SYLM_MOUSE	0.0868723	0.985466
sp|Q8VDD5|MYH9_MOUSE	-0.624942	0.834625
sp|Q8VDF2|UHRF1_MOUSE	-0.478074	0.846328
sp|Q8VDG3|PARN_MOUSE	-0.72956	0.565489
sp|Q8VDJ3|VIGLN_MOUSE	0.146311	0.957617
sp|Q8VDM1|ZGPAT_MOUSE	0.292632	0.946439
sp|Q8VDM4|PSMD2_MOUSE	0.107781	0.979232
sp|Q8VDM6|HNRL1_MOUSE	-0.00549672	0.995988
sp|Q8VDN2|AT1A1_MOUSE;sp|Q6PIC6|AT1A3_MOUSE;sp|Q6PIE5|AT1A2_MOUSE	-0.214334	0.91712
sp|Q8VDP3|MICA1_MOUSE	-0.038716	0.993634
sp|Q8VDP4|CCAR2_MOUSE	0.186013	0.94487
sp|Q8VDP6|CDIPT_MOUSE	0.67628	0.674634
sp|Q8VDQ9|KRI1_MOUSE	0.402402	0.863861
sp|Q8VDR9|DOCK6_MOUSE	0.431471	0.830195
sp|Q8VDV8|MITD1_MOUSE	-0.175206	0.939869
sp|Q8VDW0|DX39A_MOUSE;sp|Q9Z1N5|DX39B_MOUSE	0.506729	0.834907
sp|Q8VE18|SMG8_MOUSE	-0.573101	0.769508
sp|Q8VE19|MIO_MOUSE	0.156665	0.96835
sp|Q8VE22|RT23_MOUSE	0.0729334	0.979232
sp|Q8VE37|RCC1_MOUSE	-0.314062	0.837198
sp|Q8VE62|PAIP1_MOUSE	0.937919	0.655816
sp|Q8VE73|CUL7_MOUSE	-0.53137	0.550528
sp|Q8VEB1|GRK5_MOUSE	0.211789	0.941322
sp|Q8VEE4|RFA1_MOUSE	0.417269	0.834625
sp|Q8VEK3|HNRPU_MOUSE	-0.0913283	0.979232
sp|Q8VEM8|MPCP_MOUSE	0.473459	0.834907
sp|Q8VH51|RBM39_MOUSE	-0.000477915	0.999145
sp|Q8VHE0|SEC63_MOUSE	-0.386821	0.834625
sp|Q8VHH5|AGAP3_MOUSE	-0.832598	0.358013
sp|Q8VHI6|WASF3_MOUSE	0.101903	0.983146
sp|Q8VHK9|DHX36_MOUSE	-0.216652	0.946439
sp|Q8VHN8|TIRR_MOUSE	1.80603	0.140947
sp|Q8VHR5|P66B_MOUSE	-0.46678	0.708821
sp|Q8VHX6|FLNC_MOUSE	-0.557472	0.769508
sp|Q8VHZ7|IMP4_MOUSE	0.735059	0.814959
sp|Q8VI33|TAF9_MOUSE;sp|Q6NZA9|TAF9B_MOUSE	-1.02896	0.450185
sp|Q8VI75|IPO4_MOUSE	0.241735	0.96835
sp|Q8VIJ6|SFPQ_MOUSE	-0.331069	0.876492
sp|Q91V04|TRAM1_MOUSE	-0.262114	0.946439
sp|Q91V61|SFXN3_MOUSE	-0.888269	0.455792
sp|Q91V81|RBM42_MOUSE	-0.730035	0.769508
sp|Q91V92|ACLY_MOUSE	-0.308792	0.946439
sp|Q91VB4|HPS3_MOUSE	-0.686327	0.837007
sp|Q91VC3|IF4A3_MOUSE	0.834623	0.546005
sp|Q91VC9|GHITM_MOUSE	-0.178629	0.979232
sp|Q91VD9|NDUS1_MOUSE	0.0733638	0.982815
sp|Q91VE6|MK67I_MOUSE	-0.250968	0.945213
sp|Q91VH2|SNX9_MOUSE	-0.258019	0.915353
sp|Q91VJ1|AIM2_MOUSE	-0.555353	0.539661
sp|Q91VJ5|PQBP1_MOUSE	-0.531584	0.802986
sp|Q91VK1|BZW2_MOUSE	-0.530733	0.802986
sp|Q91VK4|ITM2C_MOUSE	-0.0256575	0.985466
sp|Q91VL8|TE2IP_MOUSE	-0.768224	0.546005
sp|Q91VM5|RMXL1_MOUSE;sp|Q9WV02|RBMX_MOUSE	0.291084	0.860618
sp|Q91VN4|MIC25_MOUSE	0.25462	0.96835
sp|Q91VN6|DDX41_MOUSE	0.260956	0.944438
sp|Q91VR2|ATPG_MOUSE	-0.490294	0.769508
sp|Q91VR5|DDX1_MOUSE	-0.0421953	0.98233
sp|Q91VR7|MLP3A_MOUSE	-1.44996	0.695482
sp|Q91VR8|BRK1_MOUSE	0.204952	0.96835
sp|Q91VT1|NSE2_MOUSE	-0.581683	0.834625
sp|Q91VT4|CBR4_MOUSE	-0.336622	0.86079
sp|Q91VU7|PUS7_MOUSE	0.217583	0.894182
sp|Q91VW5|GOGA4_MOUSE	0.042995	0.990451
sp|Q91VX2|UBAP2_MOUSE	0.144527	0.979232
sp|Q91VY5|KDM4B_MOUSE	-0.0437678	0.983146
sp|Q91VY9|ZN622_MOUSE	0.101767	0.96835
sp|Q91W18|TDRD3_MOUSE	0.305745	0.905597
sp|Q91W39|NCOA5_MOUSE	1.5864	0.156087
sp|Q91W43|GCSP_MOUSE	1.62312	0.422583
sp|Q91W50|CSDE1_MOUSE	-0.427557	0.72519
sp|Q91W59|RBMS1_MOUSE	-0.133193	0.979232
sp|Q91W92|BORG5_MOUSE	0.354103	0.834907
sp|Q91WC0|SETD3_MOUSE	0.149597	0.964785
sp|Q91WD1|RPC4_MOUSE	-1.25361	0.513538
sp|Q91WD5|NDUS2_MOUSE	-0.543257	0.851383
sp|Q91WE3|RPP25_MOUSE	-0.0522679	0.987488
sp|Q91WG4|ELP2_MOUSE	-0.879744	0.616217
sp|Q91WJ8|FUBP1_MOUSE	0.393077	0.769508
sp|Q91WK0|LRRF2_MOUSE	-0.626255	0.546005
sp|Q91WK2|EIF3H_MOUSE	0.949002	0.802986
sp|Q91WM1|STRBP_MOUSE	0.1021	0.979232
sp|Q91WN1|DNJC9_MOUSE	-0.578807	0.769508
sp|Q91WQ3|SYYC_MOUSE	-0.172884	0.953627
sp|Q91WQ5|TAF5L_MOUSE	-0.0596604	0.979232
sp|Q91WR3|ASCC2_MOUSE	1.01656	0.748198
sp|Q91WS0|CISD1_MOUSE	0.324138	0.957617
sp|Q91WT4|DJC17_MOUSE	0.247681	0.90781
sp|Q91WV0|NC2B_MOUSE	-0.0138041	0.995988
sp|Q91X20|ASH2L_MOUSE	-0.647411	0.628156
sp|Q91X21|K2013_MOUSE	-1.41533	0.636785
sp|Q91XD6|VPS36_MOUSE	0.169232	0.978897
sp|Q91XD7|CREL1_MOUSE	-0.844812	0.802986
sp|Q91XI1|DUS3L_MOUSE	0.340919	0.834625
sp|Q91XU0|WRIP1_MOUSE	-1.05066	0.585066
sp|Q91XU3|PI42C_MOUSE	0.0594967	0.98233
sp|Q91XV3|BASP1_MOUSE	-1.16374	0.655816
sp|Q91YD9|WASL_MOUSE	0.443867	0.834625
sp|Q91YE3|EGLN1_MOUSE	0.0825462	0.979232
sp|Q91YE7|RBM5_MOUSE	0.939952	0.244654
sp|Q91YI4|ARRB2_MOUSE	0.142172	0.957617
sp|Q91YJ3|THYN1_MOUSE	-0.359697	0.822265
sp|Q91YJ5|IF2M_MOUSE	-0.0816281	0.979232
sp|Q91YK2|RRP1B_MOUSE	-0.20986	0.957617
sp|Q91YM4|FAKD4_MOUSE	0.124504	0.96835
sp|Q91YN9|BAG2_MOUSE	0.0131103	0.992561
sp|Q91YQ5|RPN1_MOUSE	-0.537329	0.682448
sp|Q91YR5|EFNMT_MOUSE	0.0446436	0.985466
sp|Q91YR7|PRP6_MOUSE	-0.143758	0.96835
sp|Q91YT0|NDUV1_MOUSE	-0.223654	0.96835
sp|Q91YT7|YTHD2_MOUSE	0.919586	0.769508
sp|Q91YU8|SSF1_MOUSE	-0.178682	0.958869
sp|Q91YW3|DNJC3_MOUSE	0.217236	0.951277
sp|Q91Z31|PTBP2_MOUSE	-0.465376	0.769508
sp|Q91Z67|SRGP2_MOUSE	-0.239541	0.917984
sp|Q91Z92|B3GT6_MOUSE	0.623629	0.769508
sp|Q91ZD4|VANG2_MOUSE	0.677232	0.802986
sp|Q91ZP3|LPIN1_MOUSE	0.051661	0.983146
sp|Q91ZR2|SNX18_MOUSE	-0.437685	0.882179
sp|Q91ZS8|RED1_MOUSE	-0.223695	0.957617
sp|Q91ZU6|DYST_MOUSE	-0.13727	0.979232
sp|Q91ZW3|SMCA5_MOUSE	0.0820391	0.979232
sp|Q920A7|AFG31_MOUSE	-0.132394	0.96835
sp|Q920B9|SP16H_MOUSE	-0.417691	0.834625
sp|Q920F6|SMC1B_MOUSE	-0.436753	0.863861
sp|Q920L1|FADS1_MOUSE	-0.0184351	0.995829
sp|Q921E6|EED_MOUSE	0.720115	0.78132
sp|Q921F2|TADBP_MOUSE	1.12351	0.12465
sp|Q921F4|HNRLL_MOUSE	-0.185111	0.905597
sp|Q921G6|LRCH4_MOUSE	1.92147	0.171991
sp|Q921G8|GCP2_MOUSE	-0.285207	0.834907
sp|Q921I2|KLDC4_MOUSE	1.65761	0.769508
sp|Q921I9|EXOS4_MOUSE	-0.0157241	0.992798
sp|Q921L3|TMCO1_MOUSE	-0.350943	0.863861
sp|Q921M3|SF3B3_MOUSE	0.208778	0.910834
sp|Q921M4|GOGA2_MOUSE	0.0829022	0.979232
sp|Q921N6|DDX27_MOUSE	0.00712184	0.995988
sp|Q921S7|RM37_MOUSE	-0.726797	0.740949
sp|Q921X6|RPC6_MOUSE	-1.63156	0.0597628
sp|Q921X9|PDIA5_MOUSE	-0.00871738	0.995988
sp|Q921Y2|IMP3_MOUSE	0.0892885	0.979232
sp|Q922B2|SYDC_MOUSE	-0.894022	0.353177
sp|Q922E6|FAKD2_MOUSE	0.111143	0.979232
sp|Q922F4|TBB6_MOUSE	-0.0486198	0.985466
sp|Q922G2|FA76A_MOUSE	0.566867	0.674268
sp|Q922H1|ANM3_MOUSE	-0.590341	0.664566
sp|Q922H9|ZN330_MOUSE	0.280703	0.957617
sp|Q922J9|FACR1_MOUSE	0.081323	0.979232
sp|Q922L6|NELFD_MOUSE	0.0225972	0.995773
sp|Q922M7|ASHWN_MOUSE	-0.145664	0.96835
sp|Q922Q1|MARC2_MOUSE	0.647823	0.854784
sp|Q922Q2|RIOK1_MOUSE	-0.174598	0.96835
sp|Q922Q8|LRC59_MOUSE	-0.279635	0.834625
sp|Q922Q9|CHID1_MOUSE	-0.0332877	0.990438
sp|Q922S8|KIF2C_MOUSE	0.315014	0.905597
sp|Q922U1|PRPF3_MOUSE	-1.20149	0.146668
sp|Q922V4|PLRG1_MOUSE	0.0995448	0.979232
sp|Q922W5|P5CR1_MOUSE	1.06828	0.636785
sp|Q923D4|SF3B5_MOUSE	0.385727	0.878916
sp|Q923D5|WBP11_MOUSE	0.101699	0.96835
sp|Q923G2|RPAB3_MOUSE	-0.736932	0.769508
sp|Q923T9|KCC2G_MOUSE	-0.630671	0.769508
sp|Q923Z3|MTO1_MOUSE	-1.34621	0.539661
sp|Q924H2|MED15_MOUSE	-0.376425	0.854585
sp|Q924H7|WAC_MOUSE	0.0808325	0.983146
sp|Q924K8|MTA3_MOUSE	-0.916066	0.690788
sp|Q924L1|LTMD1_MOUSE	0.153216	0.96835
sp|Q924T2|RT02_MOUSE	0.438739	0.834625
sp|Q924W5|SMC6_MOUSE	-0.211597	0.96835
sp|Q925B0|PAWR_MOUSE	-0.345623	0.939911
sp|Q925I1|ATAD3_MOUSE	0.0891254	0.976565
sp|Q925J9|MED1_MOUSE	-0.211528	0.936872
sp|Q99020|ROAA_MOUSE	-0.518532	0.690788
sp|Q99104|MYO5A_MOUSE	-0.0117475	0.995648
sp|Q99J09|MEP50_MOUSE	0.100773	0.979232
sp|Q99J25|MRM1_MOUSE	-0.266522	0.875477
sp|Q99J36|THUM1_MOUSE	1.05726	0.324943
sp|Q99J47|DRS7B_MOUSE	-0.343419	0.884992
sp|Q99J62|RFC4_MOUSE	-0.150095	0.964737
sp|Q99J87|DHX58_MOUSE	0.614385	0.942706
sp|Q99J95|CDK9_MOUSE	0.633854	0.664566
sp|Q99JF8|PSIP1_MOUSE	-0.563043	0.546005
sp|Q99JH1|RP25L_MOUSE	0.0124301	0.995988
sp|Q99JP0|M4K3_MOUSE	0.0631607	0.983146
sp|Q99JP7|GGT7_MOUSE	-0.01857	0.990819
sp|Q99JR1|SFXN1_MOUSE	1.02727	0.45835
sp|Q99JR8|SMRD2_MOUSE	-0.0151195	0.99393
sp|Q99JW4|LIMS1_MOUSE	0.134342	0.96835
sp|Q99JX4|EIF3M_MOUSE	0.852062	0.82614
sp|Q99JX7|NXF1_MOUSE	0.666979	0.720851
sp|Q99JY0|ECHB_MOUSE	-0.134351	0.957617
sp|Q99JY9|ARP3_MOUSE	0.148157	0.979232
sp|Q99K28|ARFG2_MOUSE	-0.0942005	0.983146
sp|Q99K43|PRC1_MOUSE	-0.291949	0.849915
sp|Q99K48|NONO_MOUSE	0.066525	0.979232
sp|Q99K74|MED24_MOUSE	-0.589308	0.690788
sp|Q99K95|RTF2_MOUSE	-0.262865	0.96835
sp|Q99KD5|UN45A_MOUSE	-0.417294	0.946589
sp|Q99KG3|RBM10_MOUSE	0.729432	0.721077
sp|Q99KI3|EMC3_MOUSE	-0.36123	0.800259
sp|Q99KJ8|DCTN2_MOUSE	-0.0995462	0.96835
sp|Q99KK2|NEUA_MOUSE	-0.464613	0.78132
sp|Q99KN9|EPN4_MOUSE	-0.0845701	0.983146
sp|Q99KP6|PRP19_MOUSE	-0.448694	0.768194
sp|Q99KS2|NGRN_MOUSE	0.645684	0.906916
sp|Q99KV1|DJB11_MOUSE	0.0339603	0.985466
sp|Q99KX1|MLF2_MOUSE	-0.303249	0.845372
sp|Q99L43|CDS2_MOUSE	-0.0951087	0.96835
sp|Q99L45|IF2B_MOUSE	-0.38167	0.814959
sp|Q99L85|ELP5_MOUSE	-1.059	0.259772
sp|Q99LB0|TDIF1_MOUSE	-0.461641	0.740949
sp|Q99LB2|DHRS4_MOUSE	-0.128106	0.96835
sp|Q99LC2|CSTF1_MOUSE	-0.53497	0.627992
sp|Q99LC5|ETFA_MOUSE	-0.949405	0.732496
sp|Q99LC8|EI2BA_MOUSE	-0.549706	0.878916
sp|Q99LD9|EI2BB_MOUSE	-0.995611	0.179019
sp|Q99LE6|ABCF2_MOUSE	-0.0103374	0.995773
sp|Q99LF4|RTCB_MOUSE	0.0184298	0.990819
sp|Q99LG0|UBP16_MOUSE	0.0946196	0.979232
sp|Q99LH1|NOG2_MOUSE	0.129114	0.979232
sp|Q99LI5|ZN281_MOUSE	-0.179934	0.946439
sp|Q99LI7|CSTF3_MOUSE	-0.588656	0.546005
sp|Q99LI9|CLP1_MOUSE	-0.355979	0.854784
sp|Q99LL5|PWP1_MOUSE	0.147721	0.96835
sp|Q99LM2|CK5P3_MOUSE	-0.383754	0.817595
sp|Q99LM9|TADA1_MOUSE	-0.0328306	0.990819
sp|Q99M04|LIAS_MOUSE	-0.105473	0.979232
sp|Q99M28|RNPS1_MOUSE	0.235406	0.936872
sp|Q99M31|HSP7E_MOUSE	-0.41647	0.768194
sp|Q99M87|DNJA3_MOUSE	-0.0397107	0.98233
sp|Q99ME2|WDR6_MOUSE	0.391503	0.834625
sp|Q99ME9|NOG1_MOUSE	-0.291585	0.882179
sp|Q99MI1|RB6I2_MOUSE	-0.0928007	0.979232
sp|Q99MJ9|DDX50_MOUSE	-0.0737978	0.979232
sp|Q99MK8|ARBK1_MOUSE	-0.522947	0.802986
sp|Q99MN1|SYK_MOUSE	-1.02831	0.371631
sp|Q99MP8|BRAP_MOUSE	-0.322934	0.912442
sp|Q99MR1|GGYF1_MOUSE	-0.552687	0.769508
sp|Q99MR6|SRRT_MOUSE	0.185067	0.965277
sp|Q99MR8|MCCA_MOUSE	1.08414	0.800259
sp|Q99MU3|DSRAD_MOUSE	-0.137994	0.96835
sp|Q99N87|RT05_MOUSE	-0.0909543	0.982815
sp|Q99N94|RM09_MOUSE	0.0650577	0.979232
sp|Q99N95|RM03_MOUSE	0.201257	0.947455
sp|Q99N96|RM01_MOUSE	-0.381094	0.834625
sp|Q99NB9|SF3B1_MOUSE	0.401345	0.802986
sp|Q99NF3|CEP41_MOUSE	-0.185154	0.96835
[truncated: 568 more rows]
